# Supplementary material for: Halogen bonding in hypervalent iodine and bromine derivatives: halonium salts
Source: IUCrJ. 2017 May 10;4(Pt 4):411–9. doi: 10.1107/S2052252517004262 (PMC5571804; doi:10.1107/S2052252517004262)
Supplement: Supplementary file 1 [file m-04-00411-sup1.cif]

 
data_gc131 
_database_code_depnum_ccdc_archive 'CCDC 1532402'
#==============================================================================

# PROCESSING SUMMARY (IUCr Office Use Only)

_journal_date_recd_electronic      2017-02-19
_journal_date_to_coeditor         ?
_journal_date_from_coeditor       ?
_journal_date_accepted     ?
_journal_date_printers_first      ?
_journal_date_printers_final      ?
_journal_date_proofs_out          ?
_journal_date_proofs_in           ?
_journal_coeditor_name            ?
_journal_coeditor_code      LC5079
_journal_coeditor_notes
; ?
;
_journal_paper_category      FA
_journal_techeditor_code      ?
_iucr_compatibility_tag          ACTA95
_journal_techeditor_notes  
;
;
_journal_coden_ASTM               ?
_journal_name_full                ?
_journal_year                     ?
_journal_volume                   ?
_journal_issue                    ?
_journal_page_first               ?
_journal_page_last                ?
_journal_suppl_publ_number        ?
_journal_suppl_publ_pages         ?

#==============================================================================

 
_audit_creation_method            SHELXL-97 
_chemical_name_systematic 
; 
 ? 
; 
_chemical_name_common             ? 
_chemical_melting_point           ? 
_chemical_formula_moiety          '(C12 H10 I 1+, Cl O4 1-' 
_chemical_formula_sum             'C12 H10 Cl I O4' 
_chemical_formula_weight          380.55 
 
loop_ 
 _atom_type_symbol 
 _atom_type_description 
 _atom_type_scat_dispersion_real 
 _atom_type_scat_dispersion_imag 
 _atom_type_scat_source 
 'C'  'C'   0.0033   0.0016 
 'International Tables Vol C Tables 4.2.6.8 and 6.1.1.4' 
 'H'  'H'   0.0000   0.0000 
 'International Tables Vol C Tables 4.2.6.8 and 6.1.1.4' 
 'O'  'O'   0.0106   0.0060 
 'International Tables Vol C Tables 4.2.6.8 and 6.1.1.4' 
 'Cl'  'Cl'   0.1484   0.1585 
 'International Tables Vol C Tables 4.2.6.8 and 6.1.1.4' 
 'I'  'I'  -0.4742   1.8119 
 'International Tables Vol C Tables 4.2.6.8 and 6.1.1.4' 
 
_symmetry_cell_setting            monoclinic 
_space_group_IT_number            14
_symmetry_space_group_name_H-M    'P 21/c' 
_symmetry_space_group_name_Hall    '-P 2ybc'
 
loop_ 
 _symmetry_equiv_pos_as_xyz 
 'x, y, z' 
 '-x, y+1/2, -z+1/2' 
 '-x, -y, -z' 
 'x, -y-1/2, z-1/2' 
 
_cell_length_a                    12.2320(12) 
_cell_length_b                    12.7073(15) 
_cell_length_c                    17.150(2) 
_cell_angle_alpha                 90.00 
_cell_angle_beta                  103.500(8) 
_cell_angle_gamma                 90.00 
_cell_volume                      2592.1(5) 
_cell_formula_units_Z             8 
_cell_measurement_temperature     103(2)
_cell_measurement_reflns_used     9287
_cell_measurement_theta_min        2.82
_cell_measurement_theta_max       42.54
_exptl_crystal_description       'needle'
_exptl_crystal_colour            'colourless'
_exptl_crystal_size_min          0.08
_exptl_crystal_size_mid          0.16
_exptl_crystal_size_max          0.43
_exptl_crystal_density_meas       ? 
_exptl_crystal_density_diffrn     1.950 
_exptl_crystal_density_method     'not measured' 
_exptl_crystal_F_000              1472 
_exptl_absorpt_coefficient_mu     2.680 
_exptl_absorpt_correction_type    'multi-scan'
_exptl_absorpt_process_details 
'Bruker (2001). SADABS. Bruker AXS Inc., Madison, Wisconsin, USA.'   
_exptl_absorpt_correction_T_min   0.4204         
_exptl_absorpt_correction_T_max   0.5159    
 
_exptl_special_details 
; 
 Bruker KRYOFLEX low temperature device. 
; 
 
_diffrn_ambient_temperature       103(2) 
_diffrn_radiation_wavelength      0.71073 
_diffrn_radiation_type            MoK\a 
_diffrn_radiation_source          'fine-focus sealed tube' 
_diffrn_radiation_monochromator   graphite 
_diffrn_measurement_device_type  'Bruker APEX-II CCD'
_diffrn_measurement_method       '\f and \w scans'
_diffrn_standards_decay_%         0.00
_diffrn_reflns_number             162962 
_diffrn_reflns_av_R_equivalents   0.0326 
_diffrn_reflns_av_sigmaI/netI     0.0203 
_diffrn_reflns_limit_h_min        -20 
_diffrn_reflns_limit_h_max        22 
_diffrn_reflns_limit_k_min        -24 
_diffrn_reflns_limit_k_max        24 
_diffrn_reflns_limit_l_min        -32 
_diffrn_reflns_limit_l_max        32 
_diffrn_reflns_theta_min          2.64 
_diffrn_reflns_theta_max          43.11 
_reflns_number_total              18783 
_reflns_number_gt                 15302 
_reflns_threshold_expression      'I>2\s(I)'

_computing_data_collection        'Bruker APEX2'
_computing_cell_refinement        'Bruker SAINT'
_computing_data_reduction         'Bruker SAINT'
_computing_structure_solution
;
SIR2002 (Burla, M. C., Camalli, M., Carrozzini, B., Cascarano, G. L., 
Giacovazzo, C., Polidori, G. & Spagna, R. (2003). 
J. Appl. Cryst. 36, 1103.)
;
_computing_structure_refinement   
'SHELXL (Sheldrick, G. M. (2008). Acta Cryst. A64, 112-122)'

_computing_molecular_graphics    
;
ORTEP-3 (Farrugia, L.J. (1997) Jour. Appl. Cryst. 30, 565)
Mercury (Macrae, C. F., Edgington, P. R., McCabe, P., Pidcock, E., 
Shields, G. P., Taylor, R., Towler, M. & van de Streek, J. (2006). 
J. Appl. Cryst. 39, 453-457
;
_computing_publication_material   'SHELXTL'
 
_refine_special_details 
; 
 Refinement of F^2^ against ALL reflections.  The weighted R-factor wR and 
 goodness of fit S are based on F^2^, conventional R-factors R are based 
 on F, with F set to zero for negative F^2^. The threshold expression of 
 F^2^ > 2sigma(F^2^) is used only for calculating R-factors(gt) etc. and is 
 not relevant to the choice of reflections for refinement.  R-factors based 
 on F^2^ are statistically about twice as large as those based on F, and R- 
 factors based on ALL data will be even larger. H atoms were refined 
imposing the similirty of C-H bonds
; 
 
_iucr_refine_instructions_details
;TITL gc131 in P2(1)/c
CELL 0.71073  12.2320  12.7073  17.150  90.000 103.500  90.000
ZERR    8.00   0.0012   0.0015   0.002   0.000   0.008   0.000
LATT 1
SYMM -X, 0.5+Y, 0.5-Z
SFAC C  H  O  Cl I
UNIT 96  80  32  8  8
L.S. 4
ACTA
BOND $H
CONF
EQIV $1 -x+1, -y+1, -z+1
EQIV $2 -x, -y+1, -z+1
HTAB C2 O1
HTAB C2 O6_$1
HTAB C20 O3
RTAB DIST I1 O1
RTAB ANGL C7 I1 O1
RTAB DIST I1 O2
RTAB ANGL C7 I1 O2
RTAB DIST I1 O2_$2
RTAB ANGL C1 I1 O2_$2
RTAB DIST I2 O5
RTAB ANGL C19 I2 O5
RTAB DIST I2 O6_$1
RTAB ANGL C13 I2 O6_$1
RTAB DIST I1 O5
MPLA 5 C1 C7 O1 O2_$2 I1
MPLA 5 C13 C19 O5 O6_$1 I2
MPLA 6 C1 C2 C3 C4 C5 C6
MPLA 3 C1 C7 I1
MPLA 6 C7 C8 C9 C10 C11 C12
MPLA 6 C13 C14 C15 C16 C17 C18
MPLA 3 C13 C19 I2
MPLA 6 C19 C20 C21 C22 C23 C24 
FMAP 2
PLAN 20
SIZE 0.080 0.160 0.430
TEMP -170.000
SADI 0.02 C2 H2 C3 H3 C4 H4 C5 H5 C6 H6 C8 H8 C9 H9 C10 H10 C11 H11 C12 H12 =
          C14 H14 C15 H15 C16 H16 C17 H17 C18 H18 C20 H20 C21 H21 C22 H22 =
          C23 H23 C24 H24
WGHT    0.020200    1.292300
FVAR       0.04364
MOLE 1
I1    5    0.090021    0.600929    0.402441    11.00000    0.01299    0.01339 =
         0.01580    0.00098    0.00440   -0.00028
C1    1    0.194162    0.601735    0.319888    11.00000    0.01269    0.01451 =
         0.01519    0.00112    0.00349    0.00011
C2    1    0.282295    0.530096    0.332134    11.00000    0.01438    0.01500 =
         0.01798    0.00202    0.00329    0.00100
H2    2    0.293897    0.482293    0.374393    11.00000    0.02355
C3    1    0.349844    0.528579    0.276759    11.00000    0.01599    0.01772 =
         0.02144   -0.00051    0.00587    0.00199
H3    2    0.410607    0.481833    0.285360    11.00000    0.02089
C4    1    0.329939    0.599048    0.213261    11.00000    0.02166    0.02297 =
         0.02033    0.00136    0.00933    0.00143
H4    2    0.376126    0.599709    0.175644    11.00000    0.02687
C5    1    0.240470    0.669821    0.202333    11.00000    0.02354    0.02330 =
         0.01988    0.00585    0.00862    0.00314
H5    2    0.226162    0.717010    0.159202    11.00000    0.03150
C6    1    0.170307    0.670948    0.255693    11.00000    0.01803    0.01906 =
         0.01758    0.00427    0.00491    0.00290
H6    2    0.109564    0.719524    0.247962    11.00000    0.02341
C7    1    0.056765    0.762918    0.398348    11.00000    0.01563    0.01372 =
         0.01612   -0.00018    0.00424   -0.00006
C8    1    0.132702    0.830411    0.446680    11.00000    0.01799    0.01789 =
         0.02152   -0.00139    0.00131   -0.00182
H8    2    0.198049    0.804758    0.481066    11.00000    0.02806
C9    1    0.104441    0.936632    0.444851    11.00000    0.02568    0.01739 =
         0.02912   -0.00327    0.00360   -0.00380
H9    2    0.155988    0.984331    0.477433    11.00000    0.02808
C10   1    0.004414    0.972954    0.395895    11.00000    0.02667    0.01519 =
         0.02997    0.00171    0.00893    0.00114
H10   2   -0.014989    1.045934    0.395449    11.00000    0.03001
C11   1   -0.069096    0.903364    0.348078    11.00000    0.02285    0.01972 =
         0.02965    0.00257    0.00089    0.00476
H11   2   -0.137357    0.928081    0.315374    11.00000    0.03322
C12   1   -0.043980    0.796391    0.349183    11.00000    0.01781    0.01805 =
         0.02566   -0.00159   -0.00154    0.00214
H12   2   -0.090964    0.746913    0.318549    11.00000    0.03322
mole 2
I2    5    0.381638    0.389471    0.574253    11.00000    0.01400    0.01313 =
         0.01676    0.00152    0.00411    0.00199
C13   1    0.309051    0.391259    0.675124    11.00000    0.01404    0.01631 =
         0.01576   -0.00082    0.00311    0.00013
C14   1    0.229173    0.468398    0.676751    11.00000    0.01595    0.01753 =
         0.01837   -0.00244    0.00349    0.00081
H14   2    0.212592    0.517951    0.635742    11.00000    0.02531
C15   1    0.179138    0.469148    0.742003    11.00000    0.01767    0.02236 =
         0.02173   -0.00592    0.00596   -0.00130
H15   2    0.125165    0.521103    0.744553    11.00000    0.02495
C16   1    0.208890    0.394021    0.802496    11.00000    0.02161    0.02702 =
         0.01976   -0.00446    0.00719   -0.00444
H16   2    0.174926    0.391945    0.846703    11.00000    0.02510
C17   1    0.289450    0.318169    0.799057    11.00000    0.02386    0.02649 =
         0.01719    0.00272    0.00487   -0.00107
H17   2    0.310025    0.268307    0.839261    11.00000    0.02952
C18   1    0.341969    0.316557    0.734935    11.00000    0.01916    0.02136 =
         0.01810    0.00270    0.00352    0.00299
H18   2    0.398412    0.266997    0.732945    11.00000    0.02522
C19   1    0.436512    0.233225    0.586561    11.00000    0.01580    0.01288 =
         0.01710    0.00102    0.00392    0.00135
C20   1    0.362650    0.153871    0.552845    11.00000    0.01876    0.01630 =
         0.02755   -0.00014    0.00145   -0.00189
H20   2    0.291014    0.168946    0.524465    11.00000    0.03528
C21   1    0.403052    0.051358    0.561030    11.00000    0.02859    0.01475 =
         0.03651   -0.00042    0.00461   -0.00230
H21   2    0.353678   -0.006002    0.538586    11.00000    0.02889
C22   1    0.513104    0.030314    0.602215    11.00000    0.02968    0.01484 =
         0.02959    0.00381    0.00867    0.00425
H22   2    0.540339   -0.040688    0.608370    11.00000    0.02735
C23   1    0.584613    0.111426    0.634795    11.00000    0.02239    0.02036 =
         0.02968    0.00225    0.00093    0.00725
H23   2    0.659043    0.097214    0.663455    11.00000    0.03732
C24   1    0.546942    0.215314    0.626851    11.00000    0.01728    0.01733 =
         0.02638   -0.00124   -0.00071    0.00298
H24   2    0.591631    0.272122    0.645493    11.00000    0.03250
MOLE 32
CL1   4    0.060674    0.321956    0.432769    11.00000    0.01535    0.01221 =
         0.01709   -0.00096    0.00479   -0.00070
O1    3    0.123335    0.368766    0.380144    11.00000    0.05030    0.02323 =
         0.03348   -0.00112    0.02946   -0.00528
O2    3    0.083550    0.381474    0.507143    11.00000    0.02577    0.02490 =
         0.02006   -0.00776    0.00855   -0.00681
O3    3    0.094899    0.214996    0.448832    11.00000    0.03976    0.01479 =
         0.03810    0.00350    0.01511    0.00838
O4    3   -0.057443    0.327024    0.397473    11.00000    0.01885    0.03969 =
         0.04114   -0.00547   -0.00700    0.00109
mole 4
CL2   4    0.430272    0.677108    0.583447    11.00000    0.01518    0.01202 =
         0.02113    0.00049    0.00262    0.00137
O5    3    0.336529    0.619051    0.537312    11.00000    0.02948    0.02548 =
         0.06248   -0.00715   -0.01982   -0.00058
O6    3    0.534510    0.639612    0.567599    11.00000    0.02670    0.03103 =
         0.02853    0.00819    0.01430    0.01316
O7    3    0.435505    0.660362    0.667711    11.00000    0.04102    0.04033 =
         0.02750    0.01216    0.01745    0.01489
O8    3    0.415585    0.786765    0.564623    11.00000    0.03669    0.01186 =
         0.03002    0.00234    0.01076    0.00423
 
HKLF 4
 
REM  gc131 in P2(1)/c
REM R1 =  0.0227 for   15298 Fo > 4sig(Fo)  and  0.0359 for all   18783 data
REM    405 parameters refined using    190 restraints
 
END  
     
WGHT      0.0202      1.2925 

REM Highest difference peak  2.094,  deepest hole -1.329,  1-sigma level  0.116
Q1    1   0.3997  0.6300  0.6381  11.00000  0.05    2.09
Q2    1   0.3700  0.6236  0.4991  11.00000  0.05    1.91
Q3    1   0.4004  0.4029  0.6055  11.00000  0.05    1.73
Q4    1   0.0989  0.6200  0.4391  11.00000  0.05    1.36
Q5    1   0.4259  0.6720  0.5516  11.00000  0.05    1.19
Q6    1   0.0873  0.6440  0.4013  11.00000  0.05    1.13
Q7    1   0.1282  0.6073  0.4280  11.00000  0.05    0.99
Q8    1   0.0978  0.5759  0.4308  11.00000  0.05    0.93
Q9    1   0.3823  0.4136  0.5423  11.00000  0.05    0.86
Q10   1   0.3857  0.3545  0.5982  11.00000  0.05    0.82
Q11   1   0.3772  0.4327  0.5710  11.00000  0.05    0.81
Q12   1   0.1771  0.6377  0.2895  11.00000  0.05    0.78
Q13   1   0.3270  0.3531  0.7024  11.00000  0.05    0.77
Q14   1   0.0850  0.6195  0.3640  11.00000  0.05    0.76
Q15   1   0.1218  0.8810  0.4487  11.00000  0.05    0.73
Q16   1   0.5596  0.1626  0.6302  11.00000  0.05    0.73
Q17   1   0.3653  0.3791  0.5289  11.00000  0.05    0.71
Q18   1   0.3302  0.3925  0.2564  11.00000  0.05    0.69
Q19   1   0.2471  0.3546  0.8012  11.00000  0.05    0.69
Q20   1   0.0774  0.3443  0.4661  11.00000  0.05    0.68

;
_refine_ls_structure_factor_coef  Fsqd  
_refine_ls_matrix_type            full 
_refine_ls_weighting_scheme       calc  
_refine_ls_weighting_details 
 'w=1/[\s^2^(Fo^2^)+(0.0202P)^2^+1.2924P] where P=(Fo^2^+2Fc^2^)/3' 
_atom_sites_solution_primary      direct 
_atom_sites_solution_secondary    difmap 
_atom_sites_solution_hydrogens    geom 
_refine_ls_hydrogen_treatment     refall 
_refine_ls_extinction_method      none 
_refine_ls_extinction_coef        ? 
_refine_ls_number_reflns          18783 
_refine_ls_number_parameters      405 
_refine_ls_number_restraints      190 
_refine_ls_R_factor_all           0.0359 
_refine_ls_R_factor_gt            0.0227 
_refine_ls_wR_factor_ref          0.0538 
_refine_ls_wR_factor_gt           0.0483 
_refine_ls_goodness_of_fit_ref    1.064 
_refine_ls_restrained_S_all       1.064 
_refine_ls_shift/su_max           0.003 
_refine_ls_shift/su_mean          0.000 
 
loop_
 _atom_site_label
 _atom_site_type_symbol
 _atom_site_fract_x
 _atom_site_fract_y
 _atom_site_fract_z
 _atom_site_U_iso_or_equiv
 _atom_site_adp_type
 _atom_site_occupancy
 _atom_site_site_symmetry_order  
 _atom_site_calc_flag
 _atom_site_refinement_flags_posn
 _atom_site_refinement_flags_adp
 _atom_site_refinement_flags_occupancy
 _atom_site_disorder_assembly
 _atom_site_disorder_group
I1 I 0.09002(2) 0.60093(2) 0.40244(2) 0.01389(1) Uani 1 1 d . . . . .
C1 C 0.19416(8) 0.60174(8) 0.31989(6) 0.01409(14) Uani 1 1 d . . . . .
C2 C 0.28229(9) 0.53010(8) 0.33213(6) 0.01587(15) Uani 1 1 d D . . . .
H2 H 0.2939(15) 0.4823(12) 0.3744(9) 0.024(4) Uiso 1 1 d D . . . .
C3 C 0.34984(9) 0.52858(9) 0.27676(7) 0.01814(17) Uani 1 1 d D . . . .
H3 H 0.4106(12) 0.4818(12) 0.2854(10) 0.021(4) Uiso 1 1 d D . . . .
C4 C 0.32994(10) 0.59905(9) 0.21326(7) 0.02092(19) Uani 1 1 d D . . . .
H4 H 0.3761(15) 0.5997(14) 0.1756(10) 0.027(5) Uiso 1 1 d D . . . .
C5 C 0.24047(10) 0.66982(10) 0.20233(7) 0.02166(19) Uani 1 1 d D . . . .
H5 H 0.2262(16) 0.7170(13) 0.1592(9) 0.032(5) Uiso 1 1 d D . . . .
C6 C 0.17031(9) 0.67095(9) 0.25569(7) 0.01810(17) Uani 1 1 d D . . . .
H6 H 0.1096(12) 0.7195(12) 0.2480(10) 0.023(4) Uiso 1 1 d D . . . .
C7 C 0.05677(9) 0.76292(8) 0.39835(6) 0.01507(15) Uani 1 1 d . . . . .
C8 C 0.13270(10) 0.83041(9) 0.44668(7) 0.01967(18) Uani 1 1 d D . . . .
H8 H 0.1980(12) 0.8048(14) 0.4811(10) 0.028(5) Uiso 1 1 d D . . . .
C9 C 0.10444(11) 0.93663(10) 0.44485(8) 0.0245(2) Uani 1 1 d D . . . .
H9 H 0.1560(14) 0.9843(13) 0.4774(10) 0.028(5) Uiso 1 1 d D . . . .
C10 C 0.00441(11) 0.97295(9) 0.39589(8) 0.0236(2) Uani 1 1 d D . . . .
H10 H -0.0150(16) 1.0459(10) 0.3954(11) 0.030(5) Uiso 1 1 d D . . . .
C11 C -0.06910(11) 0.90336(10) 0.34808(9) 0.0249(2) Uani 1 1 d D . . . .
H11 H -0.1374(12) 0.9281(15) 0.3154(10) 0.033(5) Uiso 1 1 d D . . . .
C12 C -0.04398(10) 0.79639(9) 0.34918(8) 0.02159(19) Uani 1 1 d D . . . .
H12 H -0.0910(15) 0.7469(13) 0.3185(11) 0.033(5) Uiso 1 1 d D . . . .
I2 I 0.38164(2) 0.38947(2) 0.57425(2) 0.01454(1) Uani 1 1 d . . . . .
C13 C 0.30905(9) 0.39126(8) 0.67512(6) 0.01543(15) Uani 1 1 d . . . . .
C14 C 0.22917(9) 0.46840(9) 0.67675(7) 0.01737(16) Uani 1 1 d D . . . .
H14 H 0.2126(15) 0.5180(12) 0.6357(9) 0.025(4) Uiso 1 1 d D . . . .
C15 C 0.17914(10) 0.46915(9) 0.74200(7) 0.02036(18) Uani 1 1 d D . . . .
H15 H 0.1252(13) 0.5211(12) 0.7446(11) 0.025(4) Uiso 1 1 d D . . . .
C16 C 0.20889(11) 0.39402(10) 0.80250(7) 0.0224(2) Uani 1 1 d D . . . .
H16 H 0.1749(16) 0.3919(13) 0.8467(9) 0.025(5) Uiso 1 1 d D . . . .
C17 C 0.28945(11) 0.31817(10) 0.79906(7) 0.0225(2) Uani 1 1 d D . . . .
H17 H 0.3100(15) 0.2683(13) 0.8393(9) 0.030(5) Uiso 1 1 d D . . . .
C18 C 0.34197(10) 0.31656(9) 0.73494(7) 0.01968(18) Uani 1 1 d D . . . .
H18 H 0.3984(13) 0.2670(12) 0.7329(11) 0.025(4) Uiso 1 1 d D . . . .
C19 C 0.43651(9) 0.23323(8) 0.58656(6) 0.01524(15) Uani 1 1 d . . . . .
C20 C 0.36265(10) 0.15387(9) 0.55284(8) 0.02152(19) Uani 1 1 d D . . . .
H20 H 0.2910(12) 0.1689(16) 0.5245(11) 0.035(5) Uiso 1 1 d D . . . .
C21 C 0.40305(12) 0.05136(10) 0.56103(9) 0.0271(2) Uani 1 1 d D . . . .
H21 H 0.3537(14) -0.0060(12) 0.5386(11) 0.029(5) Uiso 1 1 d D . . . .
C22 C 0.51310(12) 0.03031(9) 0.60221(8) 0.0244(2) Uani 1 1 d D . . . .
H22 H 0.5403(15) -0.0407(10) 0.6084(11) 0.027(5) Uiso 1 1 d D . . . .
C23 C 0.58461(11) 0.11143(10) 0.63479(9) 0.0250(2) Uani 1 1 d D . . . .
H23 H 0.6590(12) 0.0972(15) 0.6635(12) 0.037(6) Uiso 1 1 d D . . . .
C24 C 0.54694(10) 0.21531(9) 0.62685(8) 0.02128(19) Uani 1 1 d D . . . .
H24 H 0.5916(14) 0.2721(12) 0.6455(11) 0.033(5) Uiso 1 1 d D . . . .
Cl1 Cl 0.06067(2) 0.32196(2) 0.43277(2) 0.01472(4) Uani 1 1 d . . . . .
O1 O 0.12334(11) 0.36877(8) 0.38014(7) 0.0324(2) Uani 1 1 d . . . . .
O2 O 0.08355(8) 0.38147(7) 0.50714(6) 0.02305(16) Uani 1 1 d . . . . .
O3 O 0.09490(10) 0.21500(7) 0.44883(7) 0.0299(2) Uani 1 1 d . . . . .
O4 O -0.05744(9) 0.32702(10) 0.39747(7) 0.0355(2) Uani 1 1 d . . . . .
Cl2 Cl 0.43027(2) 0.67711(2) 0.58345(2) 0.01637(4) Uani 1 1 d . . . . .
O5 O 0.33653(10) 0.61905(9) 0.53731(9) 0.0442(3) Uani 1 1 d . . . . .
O6 O 0.53451(8) 0.63961(8) 0.56760(6) 0.02746(19) Uani 1 1 d . . . . .
O7 O 0.43551(10) 0.66036(10) 0.66771(7) 0.0347(2) Uani 1 1 d . . . . .
O8 O 0.41558(9) 0.78677(7) 0.56462(6) 0.02570(18) Uani 1 1 d . . . . .
 
loop_
 _atom_site_aniso_label
 _atom_site_aniso_U_11
 _atom_site_aniso_U_22
 _atom_site_aniso_U_33
 _atom_site_aniso_U_23
 _atom_site_aniso_U_13
 _atom_site_aniso_U_12
I1 0.01299(2) 0.01339(2) 0.01580(3) 0.00098(2) 0.00440(2) -0.00028(2)
C1 0.0127(3) 0.0145(3) 0.0152(4) 0.0011(3) 0.0035(3) 0.0001(3)
C2 0.0144(4) 0.0150(4) 0.0180(4) 0.0020(3) 0.0033(3) 0.0010(3)
C3 0.0160(4) 0.0177(4) 0.0214(4) -0.0005(3) 0.0059(3) 0.0020(3)
C4 0.0217(5) 0.0230(5) 0.0203(5) 0.0014(4) 0.0093(4) 0.0014(4)
C5 0.0235(5) 0.0233(5) 0.0199(5) 0.0059(4) 0.0086(4) 0.0031(4)
C6 0.0180(4) 0.0191(4) 0.0176(4) 0.0043(3) 0.0049(3) 0.0029(3)
C7 0.0156(4) 0.0137(3) 0.0161(4) -0.0002(3) 0.0042(3) -0.0001(3)
C8 0.0180(4) 0.0179(4) 0.0215(5) -0.0014(3) 0.0013(3) -0.0018(3)
C9 0.0257(5) 0.0174(4) 0.0291(6) -0.0033(4) 0.0036(4) -0.0038(4)
C10 0.0267(5) 0.0152(4) 0.0300(6) 0.0017(4) 0.0089(4) 0.0011(4)
C11 0.0228(5) 0.0197(5) 0.0297(6) 0.0026(4) 0.0009(4) 0.0048(4)
C12 0.0178(4) 0.0180(4) 0.0257(5) -0.0016(4) -0.0015(4) 0.0021(3)
I2 0.01400(3) 0.01313(2) 0.01676(3) 0.00152(2) 0.00411(2) 0.00199(2)
C13 0.0140(4) 0.0163(4) 0.0158(4) -0.0008(3) 0.0031(3) 0.0001(3)
C14 0.0159(4) 0.0175(4) 0.0184(4) -0.0024(3) 0.0035(3) 0.0008(3)
C15 0.0177(4) 0.0224(5) 0.0217(5) -0.0059(4) 0.0060(4) -0.0013(3)
C16 0.0216(5) 0.0270(5) 0.0198(5) -0.0045(4) 0.0072(4) -0.0044(4)
C17 0.0239(5) 0.0265(5) 0.0172(4) 0.0027(4) 0.0049(4) -0.0011(4)
C18 0.0192(4) 0.0214(4) 0.0181(4) 0.0027(3) 0.0035(3) 0.0030(3)
C19 0.0158(4) 0.0129(3) 0.0171(4) 0.0010(3) 0.0039(3) 0.0013(3)
C20 0.0188(5) 0.0163(4) 0.0275(5) -0.0001(4) 0.0014(4) -0.0019(3)
C21 0.0286(6) 0.0148(4) 0.0365(7) -0.0004(4) 0.0046(5) -0.0023(4)
C22 0.0297(6) 0.0148(4) 0.0296(6) 0.0038(4) 0.0087(5) 0.0042(4)
C23 0.0224(5) 0.0204(5) 0.0297(6) 0.0023(4) 0.0009(4) 0.0072(4)
C24 0.0173(4) 0.0173(4) 0.0264(5) -0.0012(4) -0.0007(4) 0.0030(3)
Cl1 0.01535(9) 0.01221(8) 0.01709(9) -0.00096(7) 0.00479(7) -0.00070(7)
O1 0.0503(7) 0.0232(4) 0.0335(5) -0.0011(4) 0.0295(5) -0.0053(4)
O2 0.0258(4) 0.0249(4) 0.0201(4) -0.0078(3) 0.0086(3) -0.0068(3)
O3 0.0398(5) 0.0148(3) 0.0381(5) 0.0035(3) 0.0151(4) 0.0084(3)
O4 0.0188(4) 0.0397(6) 0.0411(6) -0.0055(5) -0.0070(4) 0.0011(4)
Cl2 0.01518(9) 0.01202(8) 0.02113(10) 0.00049(7) 0.00262(7) 0.00137(7)
O5 0.0295(5) 0.0255(5) 0.0625(8) -0.0072(5) -0.0198(5) -0.0006(4)
O6 0.0267(4) 0.0310(5) 0.0285(4) 0.0082(4) 0.0143(4) 0.0132(4)
O7 0.0410(6) 0.0403(6) 0.0275(5) 0.0122(4) 0.0175(4) 0.0149(5)
O8 0.0367(5) 0.0119(3) 0.0300(4) 0.0023(3) 0.0108(4) 0.0042(3)
 
_geom_special_details
;
 All esds (except the esd in the dihedral angle between two l.s. planes)
 are estimated using the full covariance matrix.  The cell esds are taken
 into account individually in the estimation of esds in distances, angles
 and torsion angles; correlations between esds in cell parameters are only
 used when they are defined by crystal symmetry.  An approximate (isotropic)
 treatment of cell esds is used for estimating esds involving l.s. planes.
;
 
loop_
 _geom_bond_atom_site_label_1
 _geom_bond_atom_site_label_2
 _geom_bond_distance
 _geom_bond_site_symmetry_2
 _geom_bond_publ_flag
I1 C7 2.0962(10) . ?
I1 C1 2.1141(10) . ?
C1 C6 1.3859(14) . ?
C1 C2 1.3890(14) . ?
C2 C3 1.3969(15) . ?
C2 H2 0.931(12) . ?
C3 C4 1.3868(16) . ?
C3 H3 0.936(12) . ?
C4 C5 1.3949(17) . ?
C4 H4 0.952(12) . ?
C5 C6 1.3932(16) . ?
C5 H5 0.936(12) . ?
C6 H6 0.951(12) . ?
C7 C12 1.3876(15) . ?
C7 C8 1.3878(15) . ?
C8 C9 1.3919(17) . ?
C8 H8 0.934(12) . ?
C9 C10 1.3912(19) . ?
C9 H9 0.955(12) . ?
C10 C11 1.3852(19) . ?
C10 H10 0.957(12) . ?
C11 C12 1.3928(17) . ?
C11 H11 0.944(12) . ?
C12 H12 0.928(12) . ?
I2 C19 2.0907(10) . ?
I2 C13 2.1210(11) . ?
C13 C18 1.3866(15) . ?
C13 C14 1.3889(15) . ?
C14 C15 1.3953(16) . ?
C14 H14 0.930(12) . ?
C15 C16 1.3942(18) . ?
C15 H15 0.942(12) . ?
C16 C17 1.3895(18) . ?
C16 H16 0.946(12) . ?
C17 C18 1.3972(16) . ?
C17 H17 0.927(12) . ?
C18 H18 0.941(12) . ?
C19 C24 1.3849(15) . ?
C19 C20 1.3869(16) . ?
C20 C21 1.3887(17) . ?
C20 H20 0.918(12) . ?
C21 C22 1.392(2) . ?
C21 H21 0.967(12) . ?
C22 C23 1.3826(19) . ?
C22 H22 0.959(12) . ?
C23 C24 1.3944(16) . ?
C23 H23 0.946(13) . ?
C24 H24 0.917(12) . ?
Cl1 O3 1.4299(9) . ?
Cl1 O4 1.4317(10) . ?
Cl1 O1 1.4418(10) . ?
Cl1 O2 1.4528(9) . ?
Cl2 O8 1.4322(9) . ?
Cl2 O5 1.4358(11) . ?
Cl2 O6 1.4451(9) . ?
Cl2 O7 1.4473(11) . ?
 
loop_
 _geom_angle_atom_site_label_1
 _geom_angle_atom_site_label_2
 _geom_angle_atom_site_label_3
 _geom_angle
 _geom_angle_site_symmetry_1
 _geom_angle_site_symmetry_3
 _geom_angle_publ_flag
C7 I1 C1 96.63(4) . . ?
C6 C1 C2 123.24(9) . . ?
C6 C1 I1 119.15(7) . . ?
C2 C1 I1 117.60(7) . . ?
C1 C2 C3 117.88(9) . . ?
C1 C2 H2 121.2(11) . . ?
C3 C2 H2 120.9(11) . . ?
C4 C3 C2 120.11(10) . . ?
C4 C3 H3 121.4(11) . . ?
C2 C3 H3 118.4(11) . . ?
C3 C4 C5 120.68(10) . . ?
C3 C4 H4 121.0(11) . . ?
C5 C4 H4 118.3(11) . . ?
C6 C5 C4 120.18(10) . . ?
C6 C5 H5 118.8(12) . . ?
C4 C5 H5 121.0(12) . . ?
C1 C6 C5 117.87(10) . . ?
C1 C6 H6 122.4(11) . . ?
C5 C6 H6 119.7(11) . . ?
C12 C7 C8 123.31(10) . . ?
C12 C7 I1 117.34(8) . . ?
C8 C7 I1 119.29(8) . . ?
C7 C8 C9 117.24(11) . . ?
C7 C8 H8 121.1(12) . . ?
C9 C8 H8 121.6(12) . . ?
C10 C9 C8 120.94(11) . . ?
C10 C9 H9 120.7(11) . . ?
C8 C9 H9 118.4(11) . . ?
C11 C10 C9 120.23(11) . . ?
C11 C10 H10 119.2(12) . . ?
C9 C10 H10 120.5(12) . . ?
C10 C11 C12 120.29(12) . . ?
C10 C11 H11 120.1(12) . . ?
C12 C11 H11 119.6(13) . . ?
C7 C12 C11 117.98(11) . . ?
C7 C12 H12 118.8(12) . . ?
C11 C12 H12 123.2(12) . . ?
C19 I2 C13 96.52(4) . . ?
C18 C13 C14 123.54(10) . . ?
C18 C13 I2 119.44(8) . . ?
C14 C13 I2 117.02(8) . . ?
C13 C14 C15 117.60(10) . . ?
C13 C14 H14 119.5(11) . . ?
C15 C14 H14 122.9(11) . . ?
C16 C15 C14 120.33(11) . . ?
C16 C15 H15 120.6(11) . . ?
C14 C15 H15 119.0(11) . . ?
C17 C16 C15 120.52(11) . . ?
C17 C16 H16 117.6(11) . . ?
C15 C16 H16 121.9(11) . . ?
C16 C17 C18 120.30(11) . . ?
C16 C17 H17 121.0(12) . . ?
C18 C17 H17 118.7(12) . . ?
C13 C18 C17 117.69(11) . . ?
C13 C18 H18 121.3(11) . . ?
C17 C18 H18 121.0(11) . . ?
C24 C19 C20 123.58(10) . . ?
C24 C19 I2 117.34(8) . . ?
C20 C19 I2 119.07(8) . . ?
C19 C20 C21 117.26(11) . . ?
C19 C20 H20 121.2(13) . . ?
C21 C20 H20 121.5(13) . . ?
C20 C21 C22 120.70(12) . . ?
C20 C21 H21 119.5(11) . . ?
C22 C21 H21 119.8(11) . . ?
C23 C22 C21 120.49(11) . . ?
C23 C22 H22 119.1(11) . . ?
C21 C22 H22 120.4(11) . . ?
C22 C23 C24 120.19(12) . . ?
C22 C23 H23 120.6(12) . . ?
C24 C23 H23 119.2(12) . . ?
C19 C24 C23 117.77(11) . . ?
C19 C24 H24 118.5(12) . . ?
C23 C24 H24 123.7(12) . . ?
O3 Cl1 O4 110.21(7) . . ?
O3 Cl1 O1 109.77(6) . . ?
O4 Cl1 O1 110.38(8) . . ?
O3 Cl1 O2 109.75(6) . . ?
O4 Cl1 O2 108.44(6) . . ?
O1 Cl1 O2 108.25(6) . . ?
O8 Cl2 O5 109.49(7) . . ?
O8 Cl2 O6 110.37(6) . . ?
O5 Cl2 O6 110.68(8) . . ?
O8 Cl2 O7 110.01(6) . . ?
O5 Cl2 O7 108.55(9) . . ?
O6 Cl2 O7 107.70(6) . . ?
 
loop_
 _geom_torsion_atom_site_label_1
 _geom_torsion_atom_site_label_2
 _geom_torsion_atom_site_label_3
 _geom_torsion_atom_site_label_4
 _geom_torsion
 _geom_torsion_site_symmetry_1
 _geom_torsion_site_symmetry_2
 _geom_torsion_site_symmetry_3
 _geom_torsion_site_symmetry_4
 _geom_torsion_publ_flag
C6 C1 C2 C3 0.16(16) . . . . ?
I1 C1 C2 C3 178.56(8) . . . . ?
C1 C2 C3 C4 1.74(16) . . . . ?
C2 C3 C4 C5 -2.06(18) . . . . ?
C3 C4 C5 C6 0.45(19) . . . . ?
C2 C1 C6 C5 -1.71(17) . . . . ?
I1 C1 C6 C5 179.91(9) . . . . ?
C4 C5 C6 C1 1.38(18) . . . . ?
C12 C7 C8 C9 0.13(18) . . . . ?
I1 C7 C8 C9 -176.94(9) . . . . ?
C7 C8 C9 C10 -0.50(19) . . . . ?
C8 C9 C10 C11 0.1(2) . . . . ?
C9 C10 C11 C12 0.6(2) . . . . ?
C8 C7 C12 C11 0.59(19) . . . . ?
I1 C7 C12 C11 177.71(10) . . . . ?
C10 C11 C12 C7 -0.9(2) . . . . ?
C18 C13 C14 C15 -0.72(17) . . . . ?
I2 C13 C14 C15 178.76(8) . . . . ?
C13 C14 C15 C16 -0.42(17) . . . . ?
C14 C15 C16 C17 0.66(18) . . . . ?
C15 C16 C17 C18 0.23(19) . . . . ?
C14 C13 C18 C17 1.58(18) . . . . ?
I2 C13 C18 C17 -177.89(9) . . . . ?
C16 C17 C18 C13 -1.30(18) . . . . ?
C24 C19 C20 C21 0.42(19) . . . . ?
I2 C19 C20 C21 178.78(10) . . . . ?
C19 C20 C21 C22 0.6(2) . . . . ?
C20 C21 C22 C23 -0.9(2) . . . . ?
C21 C22 C23 C24 0.2(2) . . . . ?
C20 C19 C24 C23 -1.10(19) . . . . ?
I2 C19 C24 C23 -179.48(10) . . . . ?
C22 C23 C24 C19 0.8(2) . . . . ?

loop_
 _geom_hbond_atom_site_label_D 
 _geom_hbond_atom_site_label_H 
 _geom_hbond_atom_site_label_A 
 _geom_hbond_distance_DH 
 _geom_hbond_distance_HA 
 _geom_hbond_distance_DA 
 _geom_hbond_angle_DHA 
 _geom_hbond_site_symmetry_A 
C2 H2 O1  0.931(12) 2.557(17) 3.0674(14) 114.9(13) .
C2 H2 O6  0.931(12) 2.612(16) 3.2909(14) 130.3(14) 3_666
C20 H20 O3  0.918(12) 2.515(13) 3.4328(17) 178.4(18) .
  
_diffrn_measured_fraction_theta_max    0.973 
_diffrn_reflns_theta_full              40.00 
_diffrn_measured_fraction_theta_full   0.999 
_refine_diff_density_max    2.094 
_refine_diff_density_min   -1.329 
_refine_diff_density_rms    0.116 

_shelx_hkl_file
;
  -3   0   0   23.31    0.81
  -3   0   0   24.69    0.82
  -4   0   0  258.27    8.35
  -4   0   0  254.37    8.36
   5   0   0    2.22    0.08
  -5   0   0    2.26    0.09
  -5   0   0    2.22    0.08
  -5   0   0    2.16    0.08
  -6   0   0  147.57    4.66
  -6   0   0  147.11    4.12
  -6   0   0  143.90    4.66
   6   0   0  147.43    4.22
  -7   0   0   59.09    1.66
   7   0   0   58.75    1.69
  -7   0   0   59.40    1.87
   7   0   0   58.93    1.70
  -7   0   0   56.98    1.87
  -8   0   0    1.84    0.08
  -8   0   0    1.71    0.08
   8   0   0    1.77    0.07
   8   0   0    1.75    0.08
   8   0   0    1.74    0.07
  -8   0   0    1.86    0.08
  -9   0   0    3.16    0.12
   9   0   0    3.16    0.11
   9   0   0    2.99    0.11
   9   0   0    3.14    0.11
   9   0   0    3.22    0.10
  -9   0   0    2.98    0.12
  -9   0   0    3.10    0.11
  10   0   0   15.16    0.44
  10   0   0   15.19    0.43
 -10   0   0   14.90    0.50
  10   0   0   15.32    0.43
 -10   0   0   15.32    0.44
 -10   0   0   14.89    0.50
  11   0   0   22.94    0.65
 -11   0   0   23.20    0.66
 -11   0   0   23.00    0.75
 -11   0   0   21.94    0.75
  11   0   0   23.57    0.66
  12   0   0    0.61    0.05
 -12   0   0    0.57    0.05
  12   0   0    0.59    0.05
 -13   0   0   14.59    0.48
  13   0   0   14.67    0.43
  13   0   0   14.09    0.43
 -13   0   0   14.26    0.48
  14   0   0    0.10    0.04
  14   0   0    0.13    0.04
  15   0   0    3.49    0.14
  15   0   0    3.25    0.13
  16   0   0    0.55    0.06
  16   0   0    0.47    0.06
  17   0   0    9.81    0.32
  17   0   0   10.16    0.32
  18   0   0    0.31    0.05
  19   0   0    0.01    0.04
  -2  -1   0   28.75    0.93
  -2  -1   0   28.99    0.93
   2   1   0   28.86    0.81
   2   1   0   28.75    0.92
  -3  -1   0    1.15    0.06
  -3  -1   0    1.23    0.06
   3   1   0    1.17    0.05
   3   1   0    1.25    0.06
   3   1   0    1.17    0.05
   3   1   0    1.21    0.06
  -4  -1   0    8.16    0.28
  -4  -1   0    8.28    0.25
  -4  -1   0    8.47    0.28
   4   1   0    8.17    0.24
   4   1   0    8.23    0.28
   4   1   0    8.49    0.26
   4   1   0    8.31    0.27
  -5  -1   0   15.78    0.54
  -5  -1   0   16.45    0.54
  -5  -1   0   16.24    0.48
   5   1   0   17.03    0.54
   5   1   0   16.49    0.47
   5   1   0   16.59    0.49
   5   1   0   17.00    0.54
   5   1   0   16.39    0.47
  -6  -1   0   32.05    1.01
  -6  -1   0   31.89    0.90
  -6  -1   0   29.33    1.01
   6   1   0   31.74    0.92
   6   1   0   32.18    0.88
   6   1   0   32.00    0.88
  -7  -1   0    0.58    0.05
  -7  -1   0    0.70    0.06
  -7  -1   0    0.56    0.05
   7   1   0    0.60    0.05
   7   1   0    0.63    0.05
   7   1   0    0.64    0.05
   7   1   0    0.64    0.05
  -8  -1   0    7.21    0.22
  -8  -1   0    6.48    0.24
  -8  -1   0    6.89    0.25
   8   1   0    6.99    0.22
   8   1   0    6.90    0.21
   8   1   0    6.77    0.22
   8   1   0    7.14    0.21
   8   1   0    6.63    0.23
  -9  -1   0   18.94    0.55
  -9  -1   0   19.54    0.62
  -9  -1   0   18.22    0.62
   9   1   0   19.45    0.55
   9   1   0   18.83    0.56
   9   1   0   19.15    0.54
   9   1   0   18.20    0.54
   9   1   0   18.46    0.57
 -10  -1   0   11.25    0.39
 -10  -1   0   11.29    0.35
 -10  -1   0   11.94    0.40
  10   1   0   11.24    0.36
  10   1   0   11.36    0.34
  10   1   0   11.54    0.35
  10   1   0   11.41    0.35
 -11  -1   0   14.17    0.48
 -11  -1   0   14.01    0.48
 -11  -1   0   14.29    0.43
  11   1   0   13.73    0.43
  11   1   0   14.09    0.43
  11   1   0   14.06    0.42
  11   1   0   14.44    0.42
 -12  -1   0   11.79    0.41
 -12  -1   0   11.84    0.36
 -12  -1   0   11.89    0.41
  12   1   0   11.90    0.36
  12   1   0   11.73    0.36
  12   1   0   11.48    0.36
 -13  -1   0    7.22    0.28
  13  -1   0    7.70    0.23
  13  -1   0    7.35    0.23
  13   1   0    7.25    0.24
  13   1   0    7.24    0.25
  14  -1   0    0.01    0.03
  14  -1   0    0.00    0.03
 -14  -1   0   -0.02    0.04
  14   1   0    0.03    0.04
  14   1   0   -0.01    0.05
  15  -1   0    8.84    0.28
  15  -1   0    9.03    0.28
 -15  -1   0    8.82    0.32
  15   1   0    9.51    0.30
  15   1   0    8.93    0.30
  16  -1   0    0.37    0.05
  16  -1   0    0.49    0.05
  16  -1   0    0.47    0.05
  16   1   0    0.61    0.07
  16   1   0    0.55    0.06
  17   1   0   -0.07    0.05
  17   1   0   -0.01    0.05
  18   1   0    0.14    0.05
  18   1   0    0.05    0.05
  19   1   0    3.50    0.15
  20   1   0    0.34    0.06
   0  -2   0    1.81    0.08
   0  -2   0    1.72    0.07
   0  -2   0    1.71    0.06
   0   2   0    1.74    0.07
   0   2   0    1.76    0.07
   0   2   0    1.73    0.07
  -1  -2   0    0.86    0.05
   1  -2   0    0.87    0.05
  -1  -2   0    0.87    0.05
   1  -2   0    0.90    0.04
  -1  -2   0    0.82    0.05
   1  -2   0    0.86    0.04
   1   2   0    0.85    0.05
   1   2   0    0.90    0.06
  -1   2   0    0.92    0.05
  -1   2   0    0.86    0.05
  -1   2   0    0.86    0.05
   1   2   0    0.92    0.05
  -2  -2   0   20.24    0.66
   2  -2   0   20.72    0.66
  -2  -2   0   19.58    0.66
  -2  -2   0   20.04    0.59
   2  -2   0   20.05    0.66
   2  -2   0   20.42    0.57
   2  -2   0   20.66    0.57
  -2   2   0   20.16    0.66
   2   2   0   19.67    0.66
  -2   2   0   22.39    0.66
  -2   2   0   19.53    0.66
   2   2   0   20.34    0.57
   2   2   0   20.51    0.57
   2   2   0   20.20    0.66
  -2   2   0   19.43    0.58
  -3  -2   0    0.27    0.04
  -3  -2   0    0.27    0.04
  -3  -2   0    0.29    0.04
  -3   2   0    0.28    0.03
   3   2   0    0.28    0.04
   3   2   0    0.32    0.03
  -3   2   0    0.29    0.03
   3   2   0    0.20    0.03
   3   2   0    0.25    0.03
  -4  -2   0    1.18    0.07
  -4  -2   0    1.24    0.07
  -4  -2   0    1.25    0.07
   4  -2   0    1.20    0.05
  -4   2   0    1.21    0.05
   4   2   0    1.20    0.07
   4   2   0    1.21    0.07
   4   2   0    1.29    0.07
   4   2   0    1.14    0.06
  -4   2   0    1.25    0.06
   4   2   0    1.19    0.07
  -5  -2   0    0.18    0.04
  -5  -2   0    0.26    0.04
  -5  -2   0    0.29    0.04
   5   2   0    0.19    0.04
   5   2   0    0.28    0.04
   5   2   0    0.21    0.03
   5   2   0    0.15    0.03
  -6  -2   0    5.23    0.20
  -6  -2   0    4.92    0.19
  -6  -2   0    5.02    0.18
   6   2   0    5.00    0.17
   6   2   0    5.23    0.17
   6   2   0    5.60    0.19
   6   2   0    4.95    0.18
  -7  -2   0    6.11    0.22
  -7  -2   0    5.44    0.21
  -7  -2   0    5.57    0.19
   7   2   0    5.69    0.20
   7   2   0    5.50    0.19
   7   2   0    5.49    0.18
  -8  -2   0   15.53    0.52
  -8  -2   0   14.66    0.51
  -8  -2   0   15.57    0.46
   8   2   0   15.38    0.47
   8   2   0   15.05    0.45
   8   2   0   14.55    0.45
   8   2   0   15.80    0.45
  -9  -2   0    0.02    0.04
  -9  -2   0   -0.05    0.04
  -9  -2   0   -0.07    0.04
   9   2   0    0.05    0.04
   9   2   0   -0.04    0.04
   9   2   0   -0.07    0.03
   9   2   0    0.01    0.04
   9   2   0   -0.06    0.05
 -10  -2   0   14.15    0.44
 -10  -2   0   14.12    0.49
 -10  -2   0   14.05    0.49
  10   2   0   14.19    0.44
  10   2   0   14.46    0.45
  10   2   0   14.03    0.43
  10   2   0   14.33    0.43
 -11  -2   0    4.41    0.19
 -11  -2   0    4.59    0.19
 -11  -2   0    4.39    0.17
  11   2   0    4.53    0.17
  11   2   0    4.27    0.18
  11   2   0    3.98    0.16
  11   2   0    4.72    0.17
 -12  -2   0    0.38    0.06
 -12  -2   0    0.44    0.07
  12   2   0    0.44    0.06
  12   2   0    0.45    0.06
  12   2   0    0.43    0.06
  12   2   0    0.35    0.05
 -13  -2   0    1.94    0.12
  13   2   0    1.63    0.11
  13   2   0    1.82    0.11
  13   2   0    1.92    0.11
  13   2   0    1.71    0.10
 -14  -2   0    0.95    0.09
  14   2   0    1.17    0.09
  14   2   0    1.24    0.10
  14   2   0    1.14    0.07
 -15  -2   0    0.13    0.06
  15   2   0   -0.01    0.05
  15   2   0    0.08    0.06
 -16  -2   0    1.81    0.11
  16   2   0    1.88    0.12
  16   2   0    1.92    0.13
  17   2   0    1.17    0.09
  17   2   0    1.02    0.09
  18   2   0    0.24    0.07
  18   2   0    0.22    0.06
  19   2   0    0.17    0.06
  20   2   0   -0.05    0.05
  21   2   0    0.17    0.06
   0  -3   0    0.02    0.03
   0  -3   0    0.06    0.03
   0  -3   0    0.00    0.03
   0   3   0    0.03    0.03
   0   3   0   -0.04    0.03
   0   3   0    0.02    0.03
   0   3   0    0.03    0.02
  -1  -3   0    0.50    0.04
  -1  -3   0    0.65    0.05
   1  -3   0    0.44    0.04
   1  -3   0    0.48    0.04
   1  -3   0    0.45    0.04
  -1  -3   0    0.47    0.05
   1  -3   0    0.60    0.05
  -1  -3   0    0.38    0.04
  -1   3   0    0.50    0.04
   1   3   0    0.48    0.05
  -1   3   0    0.51    0.04
   1   3   0    0.49    0.05
  -1   3   0    0.48    0.04
   1   3   0    0.48    0.04
  -1   3   0    0.51    0.04
   1   3   0    0.43    0.04
   2  -3   0  133.80    4.34
  -2  -3   0  138.93    3.93
  -2  -3   0  137.08    4.40
   2  -3   0  135.73    3.85
   2  -3   0  143.79    4.40
   2  -3   0  136.70    3.85
   2  -3   0  142.28    4.44
  -2  -3   0  140.24    3.84
  -2  -3   0  140.45    4.42
   2   3   0  145.43    4.40
  -2   3   0  140.53    3.92
   2   3   0  139.49    3.92
  -2   3   0  135.39    3.89
   2   3   0  134.29    3.84
  -2   3   0  141.56    4.41
  -2   3   0  141.02    4.43
   2   3   0  142.48    3.83
   2   3   0  142.58    4.41
   3  -3   0    1.05    0.06
   3  -3   0    1.03    0.06
  -3  -3   0    0.95    0.07
  -3  -3   0    1.12    0.08
   3  -3   0    1.07    0.06
   3  -3   0    1.00    0.05
   3  -3   0    0.98    0.05
  -3  -3   0    1.08    0.08
  -3   3   0    1.02    0.06
   3   3   0    0.97    0.07
   3   3   0    0.97    0.07
   3   3   0    1.06    0.07
  -3   3   0    1.03    0.06
  -3   3   0    1.02    0.06
   3   3   0    1.05    0.07
  -3   3   0    0.98    0.05
  -3   3   0    1.04    0.06
   4  -3   0   75.40    2.07
  -4  -3   0   71.91    2.37
   4  -3   0   75.34    2.15
   4  -3   0   75.86    2.06
   4  -3   0   76.30    2.07
   4  -3   0   76.88    2.07
  -4  -3   0   78.07    2.37
  -4  -3   0   77.65    2.12
   4   3   0   75.11    2.07
  -4   3   0   77.00    2.37
  -4   3   0   74.43    2.10
  -4   3   0   73.78    2.10
   4   3   0   74.70    2.16
  -4   3   0   73.95    2.37
   4   3   0   71.72    2.07
   4   3   0   65.38    2.37
  -5  -3   0    8.57    0.30
  -5  -3   0    8.06    0.27
   5  -3   0    8.25    0.25
  -5  -3   0    8.27    0.30
   5   3   0    8.14    0.26
  -5   3   0    8.02    0.25
   5   3   0    8.71    0.30
   5   3   0    8.26    0.26
  -5   3   0    8.07    0.28
   5   3   0    7.77    0.27
  -5   3   0    7.84    0.27
  -6  -3   0   47.65    1.47
  -6  -3   0   45.26    1.47
  -6  -3   0   47.51    1.31
   6  -3   0   45.34    1.33
   6  -3   0   46.09    1.32
  -6   3   0   43.76    1.46
  -6   3   0   45.42    1.29
   6   3   0   44.79    1.34
   6   3   0   45.75    1.28
  -6   3   0   46.03    1.46
   6   3   0   45.08    1.46
   6   3   0   44.96    1.28
  -7  -3   0    0.64    0.06
  -7  -3   0    0.75    0.06
  -7  -3   0    0.71    0.07
  -7   3   0    0.73    0.04
   7   3   0    0.78    0.06
   7   3   0    0.72    0.07
  -7   3   0    0.73    0.04
   7   3   0    0.66    0.07
   7   3   0    0.71    0.06
  -8  -3   0   44.06    1.46
  -8  -3   0   47.32    1.31
  -8  -3   0   45.04    1.46
   8   3   0   45.65    1.28
   8   3   0   44.49    1.33
   8   3   0   44.49    1.27
  -9  -3   0   29.72    0.97
  -9  -3   0   28.21    0.96
  -9  -3   0   30.09    0.86
   9   3   0   29.70    0.88
   9   3   0   29.14    0.85
   9   3   0   28.71    0.84
 -10  -3   0    2.09    0.12
 -10  -3   0    1.79    0.12
 -10  -3   0    1.94    0.12
  10   3   0    1.77    0.12
  10   3   0    1.67    0.10
  10   3   0    1.74    0.11
 -11  -3   0   12.52    0.40
 -11  -3   0   12.46    0.45
  11   3   0   12.65    0.41
  11   3   0   12.90    0.40
  11   3   0   12.05    0.39
 -12  -3   0   18.24    0.56
 -12  -3   0   17.50    0.62
  12   3   0   17.42    0.56
  12   3   0   18.41    0.55
  12   3   0   17.99    0.55
 -13  -3   0   13.88    0.44
 -13  -3   0   13.85    0.50
  13   3   0   13.57    0.44
  13   3   0   13.62    0.45
  13   3   0   14.09    0.44
 -14  -3   0    0.09    0.06
  14   3   0    0.04    0.06
  14   3   0    0.02    0.06
  14   3   0   -0.02    0.05
 -15  -3   0   19.10    0.69
  15   3   0   20.83    0.62
  15   3   0   20.03    0.61
  15   3   0   19.75    0.61
  16   3   0    0.39    0.08
  16   3   0    0.28    0.07
  17   3   0    0.76    0.09
  17   3   0    0.50    0.08
  18   3   0    0.07    0.06
  18   3   0    0.12    0.07
  19   3   0    9.01    0.33
  19   3   0    9.32    0.33
  20   3   0    0.83    0.09
  21   3   0    0.77    0.09
   0  -4   0  298.86    8.70
   0  -4   0  320.34   10.00
   0  -4   0  312.93   10.03
   0   4   0  326.28   10.01
   0   4   0  315.71    8.87
   0   4   0  323.49    8.71
   0   4   0  311.44    9.98
  -1  -4   0    0.03    0.04
   1  -4   0   -0.01    0.03
  -1  -4   0    0.11    0.04
   1  -4   0    0.00    0.03
   1  -4   0   -0.02    0.04
  -1  -4   0    0.03    0.04
   1  -4   0   -0.01    0.03
  -1  -4   0    0.01    0.04
  -1   4   0   -0.01    0.03
   1   4   0    0.01    0.04
   1   4   0   -0.03    0.03
   1   4   0    0.05    0.03
  -1   4   0   -0.01    0.04
  -1   4   0    0.01    0.03
  -1   4   0   -0.02    0.03
   1   4   0    0.03    0.04
   2  -4   0    4.31    0.15
   2  -4   0    4.13    0.16
  -2  -4   0    4.48    0.17
   2  -4   0    4.34    0.15
  -2  -4   0    4.36    0.15
  -2  -4   0    4.59    0.18
   2  -4   0    4.48    0.15
  -2  -4   0    4.07    0.18
   2  -4   0    4.64    0.17
   2   4   0    4.08    0.18
   2   4   0    4.34    0.16
  -2   4   0    4.35    0.15
   2   4   0    4.41    0.15
   2   4   0    4.13    0.16
  -2   4   0    4.45    0.17
  -2   4   0    4.23    0.15
   2   4   0    4.61    0.16
  -2   4   0    4.11    0.17
   2   4   0    4.28    0.18
  -3  -4   0   11.06    0.39
  -3  -4   0   11.19    0.35
  -3  -4   0   10.86    0.39
  -3  -4   0   11.16    0.33
   3  -4   0   10.95    0.33
   3  -4   0   10.94    0.34
   3  -4   0   11.02    0.37
   3  -4   0   11.10    0.33
   3  -4   0   11.20    0.38
   3   4   0   11.45    0.35
  -3   4   0   10.84    0.37
  -3   4   0   10.04    0.33
  -3   4   0   10.98    0.37
   3   4   0   11.20    0.34
   3   4   0   10.74    0.33
   3   4   0   10.70    0.38
   3   4   0   11.11    0.34
   3   4   0   10.94    0.34
   3   4   0   10.99    0.38
  -3   4   0   10.98    0.34
   4  -4   0  146.15    4.17
   4  -4   0  144.56    4.00
   4  -4   0  145.21    4.00
   4  -4   0  149.04    4.60
   4  -4   0  149.48    3.99
  -4  -4   0  152.95    4.60
  -4  -4   0  142.91    4.60
  -4  -4   0  149.14    4.10
   4   4   0  128.61    4.59
   4   4   0  142.18    4.09
   4   4   0  149.18    4.18
   4   4   0  141.43    4.01
   4   4   0  147.39    4.00
  -4   4   0  151.27    4.59
  -4   4   0  143.19    4.47
  -4   4   0  145.25    4.09
  -4   4   0  142.00    4.05
  -4   4   0  144.91    4.59
   4   4   0  147.52    4.17
   5  -4   0    1.65    0.07
  -5  -4   0    1.65    0.10
  -5  -4   0    1.54    0.10
   5  -4   0    1.63    0.08
   5  -4   0    1.66    0.07
   5  -4   0    1.80    0.08
   5  -4   0    1.68    0.07
  -5  -4   0    1.72    0.11
   5   4   0    1.71    0.10
  -5   4   0    1.69    0.08
   5   4   0    1.66    0.09
  -5   4   0    1.66    0.06
   5   4   0    1.69    0.10
   5   4   0    1.65    0.08
  -5   4   0    1.56    0.08
  -5   4   0    1.68    0.08
  -5   4   0    1.69    0.07
   5   4   0    1.54    0.09
   5   4   0    1.44    0.09
   6  -4   0   35.26    0.97
   6  -4   0   35.59    1.01
  -6  -4   0   36.26    1.14
   6  -4   0   35.34    0.97
   6  -4   0   35.09    0.97
   6  -4   0   34.59    1.01
  -6  -4   0   34.83    1.02
  -6  -4   0   34.33    1.14
   6  -4   0   34.82    0.96
  -6   4   0   35.41    1.11
   6   4   0   34.12    1.01
   6   4   0   34.02    1.13
   6   4   0   33.99    0.99
   6   4   0   33.17    1.03
   6   4   0   34.59    0.99
  -6   4   0   34.74    0.98
  -6   4   0   34.87    0.99
  -6   4   0   33.76    1.11
  -7  -4   0   42.58    1.35
  -7  -4   0   42.38    1.21
   7  -4   0   42.21    1.16
   7  -4   0   42.21    1.20
   7  -4   0   41.83    1.16
   7  -4   0   40.87    1.21
   7  -4   0   41.35    1.15
  -7  -4   0   39.13    1.35
  -7   4   0   40.82    1.33
   7   4   0   40.31    1.23
  -7   4   0   40.78    1.17
  -7   4   0   42.25    1.18
  -7   4   0   41.78    1.32
   7   4   0   40.97    1.18
   7   4   0   41.94    1.34
   7   4   0   41.79    1.18
  -8  -4   0    5.71    0.23
  -8  -4   0    5.41    0.23
  -8  -4   0    5.42    0.21
  -8   4   0    5.45    0.19
   8   4   0    5.36    0.20
  -8   4   0    5.36    0.19
   8   4   0    5.53    0.22
   8   4   0    5.47    0.20
   8   4   0    5.50    0.22
  -9  -4   0    3.33    0.17
  -9  -4   0    3.85    0.16
  -9  -4   0    3.82    0.18
  -9   4   0    3.37    0.13
   9   4   0    3.39    0.16
   9   4   0    3.61    0.15
   9   4   0    3.56    0.16
 -10  -4   0   16.91    0.53
 -10  -4   0   16.37    0.59
  10   4   0   16.55    0.51
  10   4   0   17.09    0.54
  10   4   0   16.65    0.51
 -11  -4   0   15.26    0.48
 -11  -4   0   14.49    0.54
  11   4   0   15.02    0.49
  11   4   0   15.19    0.47
  11   4   0   15.16    0.47
 -12  -4   0    0.08    0.06
 -12  -4   0    0.11    0.06
  12   4   0    0.06    0.05
  12   4   0    0.05    0.06
  12   4   0   -0.03    0.06
 -13  -4   0   17.06    0.54
 -13  -4   0   16.83    0.61
  13   4   0   17.59    0.54
  13   4   0   17.26    0.54
  13   4   0   16.75    0.55
 -14  -4   0    2.01    0.15
 -14  -4   0    2.33    0.14
  14   4   0    2.45    0.15
  14   4   0    2.39    0.14
  14   4   0    2.24    0.14
 -15  -4   0    1.22    0.12
  15   4   0    1.34    0.11
  15   4   0    1.24    0.11
  15   4   0    1.11    0.10
  16   4   0    0.11    0.07
  16   4   0   -0.05    0.06
  16   4   0   -0.04    0.06
  17   4   0   14.85    0.50
  17   4   0   15.52    0.50
  18   4   0    0.42    0.09
  18   4   0    0.53    0.09
  19   4   0   -0.02    0.07
  19   4   0   -0.12    0.06
  20   4   0    0.66    0.09
  20   4   0    0.73    0.10
  21   4   0    4.29    0.20
   0  -5   0    0.03    0.04
   0  -5   0    0.03    0.04
   0  -5   0    0.02    0.04
   0  -5   0   -0.03    0.03
   0  -5   0   -0.01    0.04
   0   5   0    0.04    0.04
   0   5   0    0.10    0.04
   0   5   0   -0.06    0.04
   0   5   0    0.00    0.04
   0   5   0    0.02    0.04
  -1  -5   0    1.32    0.10
   1  -5   0    1.45    0.09
  -1  -5   0    1.47    0.08
   1  -5   0    1.33    0.08
   1  -5   0    1.50    0.10
   1  -5   0    1.48    0.09
   1  -5   0    1.42    0.08
  -1  -5   0    1.35    0.09
   1  -5   0    1.41    0.09
  -1  -5   0    1.44    0.09
  -1  -5   0    1.41    0.09
   1  -5   0    1.47    0.09
  -1   5   0    1.28    0.07
   1   5   0    1.39    0.10
  -1   5   0    1.33    0.09
   1   5   0    1.34    0.09
   1   5   0    1.40    0.09
   1   5   0    1.43    0.09
  -1   5   0    1.31    0.08
  -1   5   0    1.25    0.09
   1   5   0    1.52    0.09
  -2  -5   0    1.40    0.09
  -2  -5   0    1.24    0.10
  -2  -5   0    1.26    0.09
   2  -5   0    1.35    0.08
   2  -5   0    1.44    0.08
   2  -5   0    1.36    0.07
   2  -5   0    1.18    0.07
   2  -5   0    1.17    0.09
  -2  -5   0    1.44    0.09
   2  -5   0    1.28    0.09
  -2  -5   0    1.24    0.08
   2   5   0    1.24    0.10
   2   5   0    1.23    0.08
   2   5   0    1.29    0.08
  -2   5   0    1.33    0.09
   2   5   0    1.26    0.09
   2   5   0    1.57    0.09
  -2   5   0    1.08    0.08
   2   5   0    1.18    0.09
  -2   5   0    1.23    0.09
  -3  -5   0    3.05    0.15
   3  -5   0    3.09    0.11
   3  -5   0    3.04    0.13
   3  -5   0    3.23    0.13
  -3  -5   0    3.01    0.15
  -3  -5   0    3.15    0.13
   3  -5   0    2.96    0.12
   3  -5   0    3.31    0.14
  -3  -5   0    2.98    0.14
  -3  -5   0    3.00    0.14
  -3   5   0    3.15    0.13
   3   5   0    3.12    0.15
   3   5   0    3.10    0.13
   3   5   0    3.06    0.13
   3   5   0    3.27    0.13
   3   5   0    3.05    0.13
   3   5   0    3.19    0.14
  -3   5   0    2.98    0.12
  -3   5   0    3.19    0.14
  -3   5   0    2.97    0.14
  -4  -5   0   18.76    0.56
  -4  -5   0   19.91    0.66
   4  -5   0   18.53    0.55
  -4  -5   0   18.17    0.65
   4  -5   0   19.01    0.63
  -4  -5   0   19.59    0.59
  -4  -5   0   19.23    0.58
   4  -5   0   19.51    0.55
   4  -5   0   19.00    0.58
   4   5   0   18.96    0.65
   4   5   0   19.09    0.58
  -4   5   0   17.89    0.56
   4   5   0   19.25    0.58
  -4   5   0   19.84    0.64
  -4   5   0   18.32    0.63
   4   5   0   19.09    0.57
   4   5   0   19.22    0.57
   4   5   0   19.62    0.59
  -4   5   0   19.81    0.57
  -5  -5   0    2.34    0.13
   5  -5   0    2.38    0.10
  -5  -5   0    2.60    0.13
  -5  -5   0    2.37    0.12
   5  -5   0    2.39    0.10
   5  -5   0    2.54    0.10
   5  -5   0    2.28    0.11
  -5  -5   0    2.32    0.14
  -5  -5   0    2.26    0.10
   5  -5   0    2.31    0.09
  -5   5   0    2.25    0.11
  -5   5   0    2.28    0.10
   5   5   0    2.25    0.12
   5   5   0    2.37    0.12
  -5   5   0    2.39    0.11
   5   5   0    2.43    0.11
   5   5   0    2.10    0.12
   5   5   0    2.19    0.13
  -5   5   0    2.50    0.12
   6  -5   0    2.89    0.12
  -6  -5   0    3.23    0.15
   6  -5   0    3.07    0.11
   6  -5   0    2.99    0.13
  -6  -5   0    3.34    0.16
  -6  -5   0    2.99    0.15
   6  -5   0    2.85    0.12
   6  -5   0    3.13    0.11
  -6  -5   0    3.02    0.15
  -6   5   0    2.77    0.11
   6   5   0    3.02    0.15
   6   5   0    3.17    0.15
  -6   5   0    2.81    0.12
   6   5   0    3.10    0.14
  -6   5   0    3.00    0.13
  -6   5   0    3.21    0.12
   6   5   0    3.14    0.12
  -6   5   0    2.86    0.13
   6   5   0    3.25    0.14
   6   5   0    3.16    0.14
   7  -5   0    0.56    0.05
  -7  -5   0    0.65    0.08
   7  -5   0    0.55    0.05
   7  -5   0    0.69    0.06
   7  -5   0    0.61    0.04
   7  -5   0    0.61    0.04
  -7  -5   0    0.69    0.08
  -7  -5   0    0.62    0.07
  -7  -5   0    0.60    0.07
   7  -5   0    0.62    0.05
   7   5   0    0.67    0.07
  -7   5   0    0.64    0.06
   7   5   0    0.58    0.07
  -7   5   0    0.59    0.06
   7   5   0    0.68    0.07
  -7   5   0    0.52    0.04
  -7   5   0    0.65    0.05
   7   5   0    0.56    0.07
   7   5   0    0.53    0.07
   7   5   0    0.59    0.05
  -7   5   0    0.61    0.05
   8  -5   0    0.65    0.05
   8  -5   0    0.71    0.06
  -8  -5   0    0.69    0.08
  -8  -5   0    0.54    0.07
   8  -5   0    0.70    0.05
  -8  -5   0    0.57    0.09
   8  -5   0    0.73    0.06
  -8  -5   0    0.69    0.08
   8  -5   0    0.69    0.05
   8  -5   0    0.67    0.05
  -8   5   0    0.74    0.06
   8   5   0    0.52    0.07
   8   5   0    0.57    0.07
   8   5   0    0.57    0.07
   8   5   0    0.69    0.08
  -8   5   0    0.70    0.06
  -8   5   0    0.65    0.05
   8   5   0    0.57    0.08
   9  -5   0    3.70    0.13
   9  -5   0    3.87    0.13
  -9  -5   0    4.06    0.18
  -9  -5   0    3.51    0.19
   9  -5   0    4.00    0.13
   9  -5   0    3.75    0.14
  -9   5   0    3.86    0.13
   9   5   0    3.61    0.17
  -9   5   0    3.79    0.15
   9   5   0    3.75    0.17
   9   5   0    3.67    0.18
  -9   5   0    3.78    0.15
  -9   5   0    3.87    0.14
  10  -5   0    9.91    0.29
  10  -5   0    9.66    0.29
 -10  -5   0   10.29    0.35
  10  -5   0    9.89    0.29
 -10  -5   0    9.75    0.38
  10   5   0    9.40    0.33
 -10   5   0    9.76    0.33
 -10   5   0    9.83    0.30
 -10   5   0    9.50    0.33
  10   5   0    9.54    0.35
  10   5   0    9.70    0.34
  11  -5   0    4.84    0.16
 -11  -5   0    4.61    0.23
 -11  -5   0    4.66    0.21
  11  -5   0    5.09    0.16
  11   5   0    4.98    0.21
  11   5   0    4.84    0.20
  11   5   0    4.71    0.22
 -12  -5   0    1.21    0.11
 -12  -5   0    1.30    0.11
  12   5   0    1.24    0.10
  12   5   0    1.22    0.11
  12   5   0    1.12    0.10
 -13  -5   0    0.98    0.11
 -13  -5   0    0.86    0.10
  13   5   0    1.08    0.11
  13   5   0    0.86    0.09
  13   5   0    0.90    0.10
 -14  -5   0    0.03    0.07
 -14  -5   0   -0.14    0.07
  14   5   0   -0.02    0.06
  14   5   0   -0.05    0.08
  14   5   0   -0.06    0.07
 -15  -5   0    0.25    0.08
 -15  -5   0    0.46    0.10
  15   5   0    0.23    0.08
  15   5   0    0.30    0.08
  15   5   0    0.43    0.09
  16   5   0    0.45    0.09
  16   5   0    0.37    0.09
  16   5   0    0.28    0.08
  17   5   0    0.01    0.07
  17   5   0   -0.11    0.07
  17   5   0    0.00    0.07
  18   5   0    0.05    0.08
  18   5   0   -0.02    0.07
  19   5   0    0.02    0.07
  19   5   0    0.05    0.07
  20   5   0    0.11    0.07
  20   5   0    0.20    0.09
  21   5   0   -0.01    0.07
   0  -6   0   13.17    0.41
   0  -6   0   12.69    0.39
   0  -6   0   12.80    0.41
   0  -6   0   13.16    0.45
   0  -6   0   10.87    0.44
   0   6   0   13.86    0.46
   0   6   0   12.43    0.39
   0   6   0   12.82    0.41
   0   6   0   12.86    0.45
   0   6   0   12.43    0.40
  -1  -6   0    4.96    0.19
   1  -6   0    5.05    0.19
  -1  -6   0    4.97    0.22
   1  -6   0    5.30    0.19
  -1  -6   0    5.29    0.20
   1  -6   0    5.17    0.21
   1  -6   0    5.04    0.19
  -1  -6   0    5.33    0.19
   1  -6   0    5.37    0.20
  -1  -6   0    5.69    0.23
   1   6   0    5.31    0.20
   1   6   0    5.34    0.19
   1   6   0    5.77    0.23
   1   6   0    5.19    0.22
  -1   6   0    5.47    0.19
  -1   6   0    5.06    0.21
  -1   6   0    5.40    0.22
   1   6   0    4.88    0.19
  -1   6   0    5.29    0.20
  -1   6   0    5.26    0.20
   1   6   0    5.12    0.19
  -2  -6   0    1.01    0.09
   2  -6   0    0.96    0.07
   2  -6   0    0.88    0.07
   2  -6   0    0.98    0.07
   2  -6   0    1.07    0.08
   2  -6   0    0.99    0.09
  -2  -6   0    0.87    0.09
  -2  -6   0    0.90    0.08
  -2  -6   0    0.91    0.07
   2  -6   0    0.86    0.07
   2  -6   0    0.99    0.08
  -2  -6   0    0.87    0.07
   2   6   0    0.97    0.09
  -2   6   0    0.87    0.08
  -2   6   0    0.97    0.09
   2   6   0    0.97    0.08
   2   6   0    0.92    0.07
   2   6   0    0.80    0.08
   2   6   0    0.96    0.09
   2   6   0    0.98    0.09
   2   6   0    0.73    0.07
  -2   6   0    0.91    0.07
  -2   6   0    0.98    0.07
   2   6   0    0.97    0.08
   3  -6   0    1.79    0.10
  -3  -6   0    1.96    0.13
   3  -6   0    1.79    0.08
   3  -6   0    1.81    0.10
   3  -6   0    1.90    0.11
  -3  -6   0    1.73    0.10
  -3  -6   0    1.89    0.11
   3  -6   0    1.77    0.08
   3  -6   0    1.92    0.10
  -3  -6   0    1.91    0.12
  -3  -6   0    1.96    0.11
   3  -6   0    2.09    0.11
  -3   6   0    1.84    0.10
  -3   6   0    1.59    0.11
   3   6   0    1.66    0.10
  -3   6   0    1.86    0.11
   3   6   0    1.71    0.11
   3   6   0    1.87    0.12
   3   6   0    1.87    0.10
   3   6   0    1.81    0.11
   3   6   0    1.80    0.10
  -4  -6   0   46.86    1.49
  -4  -6   0   46.25    1.35
  -4  -6   0   46.65    1.29
   4  -6   0   46.88    1.47
  -4  -6   0   43.86    1.32
   4  -6   0   45.92    1.28
  -4  -6   0   44.66    1.48
   4  -6   0   45.37    1.28
   4  -6   0   45.49    1.34
   4   6   0   45.00    1.35
  -4   6   0   47.36    1.47
   4   6   0   45.71    1.32
   4   6   0   44.35    1.34
   4   6   0   45.79    1.29
  -4   6   0   45.67    1.31
  -4   6   0   44.21    1.30
   4   6   0   44.37    1.29
  -4   6   0   44.48    1.47
   4   6   0   44.80    1.48
  -5  -6   0    4.41    0.21
   5  -6   0    4.53    0.16
  -5  -6   0    4.44    0.17
  -5  -6   0    4.56    0.19
   5  -6   0    4.50    0.18
   5  -6   0    4.66    0.17
  -5  -6   0    4.71    0.20
   5  -6   0    4.49    0.18
  -5  -6   0    4.67    0.22
   5  -6   0    4.74    0.16
   5   6   0    4.59    0.20
   5   6   0    4.54    0.19
  -5   6   0    4.48    0.19
   5   6   0    4.64    0.18
  -5   6   0    4.46    0.17
  -5   6   0    4.76    0.19
   5   6   0    4.45    0.19
  -5   6   0    4.69    0.17
   5   6   0    4.74    0.21
   5   6   0    4.78    0.18
  -6  -6   0   15.28    0.50
   6  -6   0   15.30    0.46
  -6  -6   0   16.08    0.56
   6  -6   0   16.25    0.46
  -6  -6   0   14.68    0.55
  -6  -6   0   16.18    0.51
   6  -6   0   15.65    0.46
   6  -6   0   15.46    0.48
   6   6   0   15.53    0.48
  -6   6   0   15.75    0.53
   6   6   0   15.87    0.51
   6   6   0   15.50    0.49
   6   6   0   14.65    0.48
  -6   6   0   15.69    0.47
  -6   6   0   15.02    0.53
  -6   6   0   15.35    0.47
   6   6   0   15.75    0.48
   7  -6   0   20.58    0.59
  -7  -6   0   20.59    0.64
  -7  -6   0   19.85    0.71
   7  -6   0   19.76    0.61
   7  -6   0   21.26    0.59
  -7  -6   0   21.37    0.65
   7  -6   0   21.14    0.59
  -7  -6   0   20.50    0.71
   7  -6   0   19.60    0.59
   7  -6   0   20.35    0.62
   7   6   0   20.36    0.71
   7   6   0   19.68    0.62
   7   6   0   20.24    0.62
   7   6   0   19.95    0.62
   7   6   0   21.03    0.63
  -7   6   0   19.21    0.68
  -7   6   0   21.10    0.68
  -7   6   0   19.98    0.60
  -7   6   0   20.51    0.61
   7   6   0   20.28    0.65
   8  -6   0    6.44    0.21
   8  -6   0    6.24    0.21
  -8  -6   0    6.76    0.26
   8  -6   0    6.62    0.22
  -8  -6   0    6.25    0.25
   8  -6   0    6.60    0.22
  -8  -6   0    6.15    0.28
   8  -6   0    6.15    0.22
   8   6   0    6.61    0.24
   8   6   0    6.19    0.25
   8   6   0    6.30    0.21
  -8   6   0    6.65    0.24
  -8   6   0    6.60    0.22
  -8   6   0    6.27    0.22
   8   6   0    6.49    0.24
   8   6   0    5.94    0.26
  -8   6   0    6.18    0.24
   8   6   0    6.99    0.28
   9  -6   0    0.02    0.04
   9  -6   0    0.01    0.04
  -9  -6   0    0.06    0.07
   9  -6   0    0.07    0.04
  -9  -6   0    0.04    0.06
   9  -6   0    0.07    0.04
   9  -6   0    0.11    0.03
  -9   6   0    0.03    0.04
   9   6   0    0.00    0.05
  -9   6   0   -0.05    0.04
  -9   6   0   -0.02    0.03
   9   6   0    0.00    0.07
  -9   6   0    0.02    0.04
   9   6   0    0.03    0.06
  -9   6   0   -0.04    0.04
 -10  -6   0   30.57    0.93
  10  -6   0   31.24    0.87
 -10  -6   0   29.47    1.04
  10  -6   0   30.52    0.87
  10  -6   0   31.68    0.87
  10   6   0   30.56    0.95
  10   6   0   31.00    0.92
 -10   6   0   31.05    0.89
 -10   6   0   32.26    1.00
 -10   6   0   31.05    0.88
 -10   6   0   29.71    1.00
 -10   6   0   30.63    0.96
  10   6   0   29.54    0.91
  11  -6   0   11.62    0.35
  11  -6   0   12.25    0.36
 -11  -6   0   11.10    0.45
 -11  -6   0   11.66    0.41
  11  -6   0   11.99    0.35
  11   6   0   11.29    0.40
  11   6   0   11.56    0.42
  11   6   0   12.07    0.41
 -11   6   0   11.84    0.38
 -11   6   0   11.51    0.40
 -11   6   0   12.13    0.40
 -11   6   0   12.09    0.36
  12  -6   0    0.46    0.05
  12  -6   0    0.47    0.04
 -12  -6   0    0.42    0.09
 -12  -6   0    0.58    0.09
  12  -6   0    0.43    0.05
 -12   6   0    0.58    0.06
  12   6   0    0.51    0.09
  12   6   0    0.27    0.09
  12   6   0    0.36    0.08
  13  -6   0    8.26    0.26
  13  -6   0    8.52    0.26
 -13  -6   0    9.00    0.33
  13  -6   0    8.89    0.27
 -13  -6   0    8.51    0.37
  13   6   0    9.21    0.33
  13   6   0    8.20    0.33
  13   6   0    8.41    0.32
 -14  -6   0    5.06    0.26
  14  -6   0    5.36    0.17
 -14  -6   0    5.57    0.25
  14   6   0    5.19    0.24
  14   6   0    5.18    0.24
  14   6   0    5.09    0.24
 -15  -6   0    0.69    0.11
  15   6   0    0.54    0.10
  15   6   0    0.54    0.10
  15   6   0    0.53    0.10
  16   6   0    2.01    0.16
  16   6   0    2.15    0.16
  16   6   0    2.41    0.17
  17   6   0   11.72    0.41
  17   6   0   11.73    0.43
  17   6   0   11.82    0.43
  18   6   0    0.51    0.10
  18   6   0    0.61    0.08
  18   6   0    0.48    0.10
  19   6   0    0.17    0.09
  19   6   0    0.22    0.09
  20   6   0   -0.03    0.07
  20   6   0    0.03    0.08
   0  -7   0   -0.02    0.04
   0  -7   0    0.01    0.05
   0  -7   0    0.00    0.05
   0  -7   0    0.03    0.04
   0  -7   0    0.02    0.05
   0   7   0    0.16    0.05
   0   7   0    0.09    0.05
   0   7   0   -0.01    0.05
   0   7   0   -0.03    0.05
   0   7   0    0.09    0.04
   1  -7   0    2.19    0.12
  -1  -7   0    2.18    0.12
  -1  -7   0    2.37    0.13
  -1  -7   0    2.51    0.14
   1  -7   0    2.02    0.11
   1  -7   0    2.11    0.12
   1  -7   0    2.21    0.13
   1  -7   0    2.21    0.12
  -1  -7   0    2.22    0.12
  -1  -7   0    2.30    0.13
  -1   7   0    2.35    0.13
   1   7   0    2.17    0.12
   1   7   0    2.05    0.12
  -1   7   0    1.99    0.13
   1   7   0    2.07    0.11
   1   7   0    1.85    0.11
  -1   7   0    2.28    0.11
   1   7   0    2.08    0.14
   1   7   0    2.23    0.13
  -1   7   0    2.31    0.14
  -1   7   0    2.22    0.12
   2  -7   0  118.53    3.53
   2  -7   0  109.64    3.18
  -2  -7   0  113.68    3.65
  -2  -7   0  118.62    3.65
  -2  -7   0  113.42    3.32
   2  -7   0  109.97    3.31
  -2  -7   0  113.24    3.18
   2  -7   0  117.16    3.25
   2  -7   0  114.87    3.30
  -2  -7   0  109.72    3.26
   2  -7   0  113.96    3.64
  -2   7   0  114.16    3.25
  -2   7   0  119.61    3.31
   2   7   0  114.95    3.32
   2   7   0  120.37    3.33
  -2   7   0  115.12    3.17
  -2   7   0  113.76    3.64
   2   7   0  116.58    3.18
  -2   7   0  116.57    3.65
   2   7   0  116.10    3.26
   2   7   0  109.88    3.18
   2   7   0  111.39    3.65
   3  -7   0    0.08    0.05
  -3  -7   0    0.16    0.06
   3  -7   0    0.14    0.05
   3  -7   0    0.18    0.03
   3  -7   0    0.14    0.04
  -3  -7   0    0.13    0.06
   3  -7   0    0.11    0.05
  -3  -7   0    0.17    0.05
   3  -7   0    0.13    0.04
  -3  -7   0    0.12    0.05
   3  -7   0    0.11    0.04
  -3  -7   0    0.10    0.04
   3   7   0    0.09    0.06
  -3   7   0    0.20    0.05
  -3   7   0    0.14    0.05
   3   7   0    0.12    0.05
   3   7   0    0.19    0.05
   3   7   0    0.17    0.05
   3   7   0    0.20    0.06
   3   7   0    0.17    0.05
  -3   7   0    0.08    0.05
  -3   7   0    0.15    0.05
  -4  -7   0   59.53    1.71
   4  -7   0   58.44    1.70
   4  -7   0   58.88    1.68
   4  -7   0   57.97    1.65
  -4  -7   0   59.65    1.66
   4  -7   0   57.16    1.65
  -4  -7   0   57.63    1.91
   4  -7   0   57.17    1.73
  -4  -7   0   58.58    1.92
  -4  -7   0   61.06    1.74
   4  -7   0   61.47    1.90
   4   7   0   58.84    1.91
  -4   7   0   57.01    1.89
   4   7   0   58.98    1.74
   4   7   0   59.59    1.67
   4   7   0   58.86    1.67
   4   7   0   58.73    1.70
  -4   7   0   58.23    1.69
  -4   7   0   61.71    1.90
   4   7   0   58.13    1.73
  -5  -7   0   10.38    0.41
  -5  -7   0   10.37    0.40
  -5  -7   0   10.14    0.36
   5  -7   0   10.13    0.35
   5  -7   0   10.34    0.33
  -5  -7   0   10.74    0.37
   5  -7   0   10.47    0.33
   5  -7   0   10.50    0.38
  -5  -7   0   10.31    0.34
   5   7   0   10.92    0.35
   5   7   0   10.54    0.40
   5   7   0   10.41    0.35
  -5   7   0    9.85    0.38
   5   7   0   10.55    0.35
  -5   7   0   10.93    0.38
   5   7   0   10.29    0.37
  -5   7   0   10.50    0.34
   5   7   0   10.20    0.35
  -6  -7   0    8.15    0.27
  -6  -7   0    8.28    0.30
  -6  -7   0    7.81    0.30
  -6  -7   0    7.82    0.33
  -6  -7   0    8.68    0.34
   6  -7   0    7.70    0.28
   6  -7   0    8.30    0.26
   6  -7   0    8.22    0.27
   6  -7   0    7.58    0.26
   6   7   0    8.18    0.31
   6   7   0    7.37    0.28
  -6   7   0    8.03    0.27
   6   7   0    7.48    0.29
  -6   7   0    8.09    0.27
   6   7   0    8.22    0.29
  -6   7   0    7.92    0.30
  -6   7   0    7.67    0.30
   6   7   0    7.49    0.32
   6   7   0    7.81    0.28
   7  -7   0    2.55    0.13
   7  -7   0    2.62    0.13
  -7  -7   0    2.22    0.15
   7  -7   0    2.60    0.13
   7  -7   0    2.33    0.12
   7  -7   0    2.64    0.12
  -7  -7   0    2.64    0.16
  -7  -7   0    2.75    0.16
   7   7   0    2.55    0.16
  -7   7   0    2.38    0.13
  -7   7   0    2.48    0.13
   7   7   0    2.72    0.13
  -7   7   0    2.55    0.13
   7   7   0    2.80    0.15
   7   7   0    2.64    0.15
   7   7   0    2.41    0.14
  -7   7   0    2.77    0.14
  -8  -7   0   32.72    0.95
   8  -7   0   31.12    0.91
   8  -7   0   29.44    0.91
   8  -7   0   30.51    0.88
  -8  -7   0   29.28    0.93
   8  -7   0   31.91    0.87
  -8  -7   0   28.96    1.04
   8  -7   0   30.21    0.87
   8   7   0   29.22    0.91
  -8   7   0   30.21    0.89
   8   7   0   30.16    0.95
   8   7   0   30.05    0.91
  -8   7   0   31.84    1.00
   8   7   0   30.41    0.90
  -8   7   0   30.48    0.89
  -8   7   0   29.16    1.00
   8   7   0   32.04    0.92
   9  -7   0   23.79    0.73
   9  -7   0   24.02    0.70
  -9  -7   0   21.80    0.84
   9  -7   0   24.80    0.72
   9  -7   0   25.14    0.70
  -9  -7   0   24.81    0.77
   9  -7   0   24.42    0.70
  -9  -7   0   23.94    0.76
  -9   7   0   24.22    0.71
   9   7   0   24.37    0.74
  -9   7   0   23.78    0.80
   9   7   0   23.44    0.71
   9   7   0   23.63    0.74
  -9   7   0   25.05    0.80
  -9   7   0   24.36    0.71
   9   7   0   23.83    0.77
 -10  -7   0    0.06    0.06
  10  -7   0   -0.07    0.03
  10  -7   0    0.08    0.05
  10  -7   0   -0.01    0.04
  10  -7   0    0.03    0.04
 -10  -7   0   -0.02    0.07
  10  -7   0    0.02    0.04
  10   7   0    0.03    0.07
 -10   7   0    0.03    0.05
  10   7   0   -0.07    0.06
  10   7   0   -0.02    0.06
 -10   7   0    0.04    0.04
 -10   7   0    0.09    0.05
 -11  -7   0   11.09    0.44
  11  -7   0   11.11    0.34
  11  -7   0   10.78    0.34
 -11  -7   0   11.21    0.40
  11  -7   0   11.33    0.34
  11   7   0   10.79    0.40
 -11   7   0   10.83    0.39
  11   7   0   11.22    0.39
  11   7   0   10.39    0.38
 -12  -7   0    2.51    0.17
  12  -7   0    2.45    0.11
  12  -7   0    2.48    0.11
  12  -7   0    2.16    0.11
 -12  -7   0    2.62    0.17
  12   7   0    2.63    0.17
  12   7   0    2.29    0.17
 -12   7   0    2.38    0.12
  12   7   0    2.31    0.16
 -13  -7   0   10.31    0.44
  13  -7   0   10.58    0.33
  13  -7   0   10.65    0.33
 -13  -7   0   11.35    0.40
  13   7   0   10.72    0.39
  13   7   0   10.33    0.38
  13   7   0   10.17    0.40
  14  -7   0    0.70    0.06
 -14  -7   0    0.60    0.11
  14  -7   0    0.75    0.06
 -14  -7   0    0.81    0.12
  14   7   0    0.78    0.11
  14   7   0    0.60    0.10
  14   7   0    0.68    0.11
 -15  -7   0   11.76    0.43
  15   7   0   11.99    0.43
  15   7   0   11.24    0.43
  15   7   0   10.81    0.42
 -16  -7   0    0.21    0.09
  16   7   0    0.14    0.08
  16   7   0   -0.02    0.09
  16   7   0    0.05    0.08
  17   7   0    1.53    0.14
  17   7   0    1.67    0.15
  17   7   0    1.66    0.15
  18   7   0    0.81    0.10
  18   7   0    1.14    0.13
  18   7   0    1.05    0.13
  19   7   0   10.37    0.34
  19   7   0   10.45    0.40
  19   7   0   10.07    0.40
  20   7   0    0.09    0.09
   0  -8   0   19.62    0.60
   0  -8   0   19.85    0.60
   0  -8   0   18.64    0.61
   0  -8   0   18.31    0.58
   0  -8   0   18.60    0.67
   0   8   0   19.65    0.61
   0   8   0   19.38    0.67
   0   8   0   18.60    0.67
   0   8   0   19.72    0.60
   0   8   0   19.00    0.58
   1  -8   0    4.43    0.20
   1  -8   0    3.62    0.17
  -1  -8   0    3.87    0.17
   1  -8   0    4.03    0.19
  -1  -8   0    4.10    0.18
  -1  -8   0    3.61    0.18
   1  -8   0    3.88    0.18
   1  -8   0    3.94    0.17
  -1  -8   0    4.29    0.19
  -1  -8   0    3.84    0.19
  -1   8   0    4.38    0.20
  -1   8   0    3.82    0.18
   1   8   0    3.76    0.18
   1   8   0    3.86    0.18
   1   8   0    4.29    0.20
  -1   8   0    4.15    0.17
   1   8   0    4.13    0.17
   1   8   0    3.78    0.20
   1   8   0    3.83    0.17
   1   8   0    4.01    0.18
   1   8   0    3.85    0.18
  -1   8   0    4.02    0.18
  -1   8   0    3.75    0.19
   2  -8   0    0.00    0.05
  -2  -8   0   -0.02    0.06
   2  -8   0    0.08    0.06
   2  -8   0    0.15    0.06
  -2  -8   0    0.11    0.07
   2  -8   0    0.12    0.05
  -2  -8   0    0.12    0.05
   2  -8   0    0.21    0.06
   2  -8   0    0.12    0.04
  -2  -8   0    0.12    0.06
  -2  -8   0    0.22    0.06
   2   8   0    0.13    0.06
  -2   8   0   -0.02    0.06
   2   8   0   -0.05    0.06
   2   8   0    0.15    0.07
  -2   8   0    0.16    0.06
   2   8   0    0.11    0.06
  -2   8   0    0.23    0.05
  -2   8   0    0.12    0.06
   2   8   0    0.10    0.05
   2   8   0    0.14    0.06
  -2   8   0    0.18    0.06
  -3  -8   0    4.03    0.19
   3  -8   0    4.01    0.16
  -3  -8   0    3.95    0.18
  -3  -8   0    4.09    0.21
   3  -8   0    3.78    0.18
  -3  -8   0    3.95    0.20
   3  -8   0    3.93    0.17
  -3  -8   0    3.76    0.20
  -3  -8   0    3.93    0.18
   3  -8   0    3.99    0.16
   3  -8   0    3.55    0.17
  -3   8   0    3.83    0.18
   3   8   0    4.09    0.19
   3   8   0    4.01    0.18
   3   8   0    3.72    0.17
  -3   8   0    3.85    0.19
   3   8   0    3.93    0.18
   3   8   0    3.84    0.20
  -3   8   0    3.98    0.19
  -3   8   0    4.24    0.18
   3   8   0    4.08    0.20
  -4  -8   0   26.39    0.85
  -4  -8   0   29.64    0.96
   4  -8   0   27.11    0.85
   4  -8   0   27.59    0.81
  -4  -8   0   28.40    0.86
  -4  -8   0   27.40    0.95
   4  -8   0   28.96    0.94
  -4  -8   0   28.51    0.82
   4  -8   0   27.91    0.82
   4  -8   0   27.24    0.81
   4  -8   0   29.28    0.83
  -4   8   0   28.54    0.85
  -4   8   0   28.49    0.94
   4   8   0   27.99    0.85
  -4   8   0   26.62    0.83
   4   8   0   26.21    0.82
   4   8   0   27.52    0.84
   4   8   0   27.99    0.83
  -4   8   0   26.46    0.93
   4   8   0   26.70    0.87
   4   8   0   27.56    0.95
   5  -8   0    0.39    0.06
  -5  -8   0    0.71    0.08
   5  -8   0    0.71    0.08
  -5  -8   0    0.53    0.08
   5  -8   0    0.27    0.06
  -5  -8   0    0.48    0.08
  -5  -8   0    0.45    0.09
  -5  -8   0    0.40    0.08
   5  -8   0    0.58    0.07
  -5   8   0    0.53    0.08
  -5   8   0    0.42    0.07
  -5   8   0    0.31    0.06
   5   8   0    0.57    0.08
   5   8   0    0.43    0.08
   5   8   0    0.58    0.08
   5   8   0    0.47    0.07
  -5   8   0    0.44    0.07
   5   8   0    0.54    0.07
   5   8   0    0.51    0.09
   6  -8   0    0.24    0.06
  -6  -8   0    0.17    0.07
   6  -8   0    0.27    0.06
   6  -8   0    0.27    0.06
  -6  -8   0    0.25    0.07
  -6  -8   0    0.24    0.08
  -6   8   0    0.24    0.06
   6   8   0    0.16    0.07
   6   8   0    0.15    0.07
   6   8   0    0.12    0.06
  -6   8   0    0.15    0.06
   6   8   0    0.13    0.05
   6   8   0    0.12    0.06
  -6   8   0    0.07    0.06
   6   8   0    0.18    0.07
  -7  -8   0   10.86    0.38
   7  -8   0   10.29    0.34
  -7  -8   0    9.68    0.37
   7  -8   0    9.66    0.33
  -7  -8   0    9.85    0.41
   7  -8   0   10.12    0.35
   7   8   0   10.26    0.38
  -7   8   0    9.45    0.38
   7   8   0   10.93    0.36
   7   8   0    9.82    0.36
  -7   8   0   10.42    0.34
   7   8   0   10.51    0.35
  -7   8   0   10.82    0.38
   7   8   0   10.16    0.36
   8  -8   0   17.26    0.51
  -8  -8   0   15.93    0.55
  -8  -8   0   17.90    0.57
   8  -8   0   17.07    0.53
  -8  -8   0   15.54    0.62
   8  -8   0   16.25    0.51
   8   8   0   16.22    0.57
   8   8   0   17.26    0.54
  -8   8   0   16.15    0.58
   8   8   0   17.24    0.55
   8   8   0   16.15    0.54
  -8   8   0   16.99    0.52
   8   8   0   17.43    0.53
  -9  -8   0    1.65    0.13
   9  -8   0    1.49    0.11
  -9  -8   0    1.34    0.13
  -9  -8   0    1.82    0.15
   9  -8   0    1.60    0.10
   9  -8   0    1.36    0.11
  -9   8   0    1.54    0.11
   9   8   0    1.33    0.12
   9   8   0    1.74    0.13
   9   8   0    1.74    0.15
  -9   8   0    1.56    0.11
   9   8   0    1.44    0.09
  10  -8   0   10.20    0.33
 -10  -8   0   10.61    0.38
  10  -8   0   10.36    0.33
  10  -8   0    9.77    0.34
 -10  -8   0    9.62    0.42
  10   8   0   10.00    0.39
 -10   8   0   10.52    0.33
 -10   8   0    9.97    0.38
  10   8   0    9.94    0.37
  10   8   0    9.86    0.37
  11  -8   0    6.05    0.22
  11  -8   0    5.93    0.22
  11  -8   0    6.07    0.21
  11  -8   0    6.14    0.21
 -11  -8   0    5.83    0.29
 -11  -8   0    6.08    0.28
  11   8   0    6.19    0.28
  11   8   0    6.23    0.26
 -11   8   0    6.04    0.25
  11   8   0    5.79    0.26
 -12  -8   0    1.14    0.13
  12  -8   0    1.47    0.10
 -12  -8   0    1.56    0.14
  12   8   0    1.25    0.14
  12   8   0    1.33    0.13
  12   8   0    1.41    0.13
 -12   8   0    1.28    0.10
 -13  -8   0    8.37    0.38
  13  -8   0    8.48    0.28
 -13  -8   0    8.66    0.35
  13   8   0    8.05    0.35
 -13   8   0    8.11    0.29
  13   8   0    7.83    0.33
  13   8   0    8.07    0.33
  14  -8   0    2.49    0.12
 -14  -8   0    2.64    0.19
  14   8   0    2.51    0.19
  14   8   0    2.62    0.18
  14   8   0    2.37    0.18
 -15  -8   0    0.21    0.10
  15  -8   0    0.19    0.05
  15   8   0    0.12    0.09
  15   8   0   -0.03    0.10
  15   8   0    0.13    0.09
 -16  -8   0    0.02    0.10
  16   8   0   -0.13    0.07
  16   8   0    0.02    0.09
  16   8   0   -0.13    0.09
  17   8   0    5.71    0.28
  17   8   0    6.55    0.30
  17   8   0    5.99    0.29
  18   8   0   -0.05    0.09
  18   8   0    0.06    0.09
  18   8   0   -0.07    0.08
  19   8   0    0.00    0.09
  19   8   0   -0.03    0.08
  19   8   0   -0.07    0.09
  20   8   0    0.37    0.10
   0  -9   0   -0.09    0.05
   0  -9   0    0.00    0.05
   0  -9   0    0.07    0.06
   0  -9   0   -0.07    0.06
   0  -9   0    0.04    0.06
   0   9   0    0.01    0.05
   0   9   0   -0.04    0.05
   0   9   0    0.05    0.06
   0   9   0   -0.05    0.06
   0   9   0   -0.05    0.05
   0   9   0   -0.02    0.06
  -1  -9   0    3.10    0.16
   1  -9   0    3.10    0.17
   1  -9   0    3.62    0.19
   1  -9   0    3.26    0.17
  -1  -9   0    3.42    0.17
   1  -9   0    3.20    0.16
  -1  -9   0    3.59    0.18
  -1  -9   0    3.30    0.17
   1  -9   0    3.35    0.16
  -1  -9   0    3.21    0.18
   1   9   0    3.26    0.18
   1   9   0    3.43    0.15
  -1   9   0    3.32    0.16
   1   9   0    3.08    0.19
   1   9   0    3.23    0.17
  -1   9   0    3.48    0.17
  -1   9   0    3.58    0.19
  -1   9   0    3.19    0.18
  -1   9   0    2.92    0.16
   1   9   0    3.21    0.16
   1   9   0    3.14    0.17
   2  -9   0    5.41    0.22
  -2  -9   0    5.10    0.25
  -2  -9   0    5.23    0.23
   2  -9   0    5.17    0.22
   2  -9   0    4.84    0.21
  -2  -9   0    5.10    0.22
  -2  -9   0    5.29    0.22
   2  -9   0    5.25    0.21
   2  -9   0    5.41    0.24
  -2  -9   0    5.84    0.25
   2  -9   0    5.35    0.22
  -2   9   0    5.38    0.23
   2   9   0    5.45    0.23
  -2   9   0    5.36    0.22
   2   9   0    5.14    0.25
   2   9   0    5.13    0.21
   2   9   0    5.52    0.23
   2   9   0    4.91    0.24
  -2   9   0    5.32    0.25
  -2   9   0    5.08    0.24
  -2   9   0    4.99    0.20
  -3  -9   0    8.67    0.33
   3  -9   0    8.72    0.29
  -3  -9   0    8.45    0.35
  -3  -9   0    8.71    0.31
   3  -9   0    8.95    0.32
   3  -9   0    8.36    0.30
  -3  -9   0    8.22    0.31
   3  -9   0    8.17    0.30
  -3  -9   0    8.11    0.32
  -3   9   0    8.10    0.31
   3   9   0    8.15    0.32
  -3   9   0    8.43    0.31
   3   9   0    8.48    0.35
   3   9   0    8.35    0.30
   3   9   0    8.04    0.32
  -3   9   0    8.95    0.34
   3   9   0    8.89    0.32
  -3   9   0    7.49    0.33
   3   9   0    8.37    0.30
  -4  -9   0    2.55    0.15
   4  -9   0    2.75    0.14
  -4  -9   0    2.23    0.16
   4  -9   0    2.55    0.15
  -4  -9   0    2.12    0.16
   4  -9   0    2.46    0.14
  -4  -9   0    2.56    0.17
  -4  -9   0    2.37    0.16
   4  -9   0    2.58    0.16
   4  -9   0    2.68    0.12
   4   9   0    2.45    0.15
  -4   9   0    2.48    0.16
   4   9   0    2.35    0.16
   4   9   0    2.46    0.16
   4   9   0    2.45    0.16
   4   9   0    2.55    0.18
   4   9   0    2.40    0.15
  -4   9   0    2.72    0.15
  -4   9   0    2.30    0.15
  -4   9   0    2.62    0.15
  -5  -9   0    0.31    0.08
  -5  -9   0    0.47    0.08
   5  -9   0    0.28    0.07
   5  -9   0    0.41    0.07
   5  -9   0    0.35    0.07
  -5  -9   0    0.35    0.08
  -5  -9   0    0.25    0.08
   5   9   0    0.32    0.08
  -5   9   0    0.39    0.07
   5   9   0    0.41    0.07
  -5   9   0    0.39    0.07
   5   9   0    0.36    0.08
   5   9   0    0.47    0.08
  -5   9   0    0.29    0.07
   5   9   0    0.42    0.07
   5   9   0    0.38    0.08
  -6  -9   0    4.04    0.22
   6  -9   0    4.30    0.19
  -6  -9   0    3.95    0.21
   6  -9   0    4.29    0.20
  -6  -9   0    4.22    0.21
   6   9   0    4.09    0.20
   6   9   0    4.39    0.20
   6   9   0    4.16    0.19
   6   9   0    4.19    0.22
   6   9   0    4.61    0.21
  -6   9   0    4.28    0.19
   6   9   0    4.41    0.23
  -6   9   0    4.05    0.21
   7  -9   0    4.26    0.18
  -7  -9   0    4.30    0.23
  -7  -9   0    3.87    0.21
  -7  -9   0    4.17    0.22
   7  -9   0    4.35    0.19
   7  -9   0    3.92    0.18
   7   9   0    3.95    0.21
  -7   9   0    3.76    0.19
  -7   9   0    4.44    0.19
   7   9   0    4.34    0.19
   7   9   0    4.00    0.22
   7   9   0    4.28    0.21
   7   9   0    3.95    0.20
   8  -9   0    7.06    0.27
  -8  -9   0    7.55    0.30
  -8  -9   0    6.81    0.30
   8  -9   0    7.16    0.26
  -8  -9   0    6.71    0.32
   8   9   0    6.72    0.28
  -8   9   0    6.60    0.29
  -8   9   0    7.30    0.26
   8   9   0    7.24    0.31
   8   9   0    6.82    0.29
   8   9   0    6.93    0.26
   8   9   0    7.29    0.29
  -9  -9   0    3.91    0.21
   9  -9   0    3.89    0.17
  -9  -9   0    3.76    0.21
   9  -9   0    3.86    0.18
  -9  -9   0    3.44    0.22
  -9   9   0    3.43    0.19
   9   9   0    3.40    0.21
   9   9   0    3.37    0.20
   9   9   0    3.76    0.16
  -9   9   0    3.71    0.17
   9   9   0    3.60    0.19
 -10  -9   0   -0.09    0.08
  10  -9   0   -0.14    0.06
 -10  -9   0    0.05    0.09
 -10  -9   0   -0.05    0.08
  10  -9   0   -0.03    0.06
 -10   9   0   -0.01    0.06
  10   9   0   -0.04    0.07
  10   9   0   -0.02    0.08
 -10   9   0   -0.03    0.06
  10   9   0    0.01    0.09
  11  -9   0    0.08    0.05
  11  -9   0    0.07    0.06
 -11  -9   0   -0.18    0.09
 -11  -9   0    0.01    0.08
 -11   9   0    0.06    0.06
  11   9   0    0.06    0.10
  11   9   0   -0.07    0.08
  11   9   0    0.08    0.08
 -12  -9   0    3.32    0.22
  12  -9   0    3.46    0.16
 -12  -9   0    2.89    0.20
 -12   9   0    3.40    0.17
  12   9   0    3.05    0.20
  12   9   0    3.04    0.19
  12   9   0    3.36    0.21
 -13  -9   0    2.67    0.20
 -13  -9   0    2.35    0.20
  13  -9   0    2.53    0.13
  13   9   0    2.13    0.19
 -13   9   0    2.44    0.14
  13   9   0    2.35    0.18
  13   9   0    2.45    0.17
 -14  -9   0    5.29    0.27
  14  -9   0    4.61    0.19
  14   9   0    4.80    0.24
  14   9   0    4.72    0.26
  14   9   0    4.43    0.24
  15  -9   0    0.67    0.07
 -15  -9   0    0.40    0.12
  15   9   0    0.47    0.12
  15   9   0    0.43    0.11
  15   9   0    0.41    0.11
 -16  -9   0   -0.03    0.10
  16   9   0   -0.01    0.08
  16   9   0   -0.09    0.09
  16   9   0    0.00    0.10
 -17  -9   0    0.21    0.11
  17   9   0   -0.16    0.09
  17   9   0    0.03    0.10
  17   9   0    0.04    0.11
  18   9   0    1.20    0.14
  18   9   0    1.03    0.14
  18   9   0    1.22    0.14
  19   9   0    0.76    0.13
  19   9   0    0.68    0.11
  20   9   0    0.58    0.09
   0 -10   0   86.24    2.46
   0 -10   0   90.46    2.58
   0 -10   0   85.09    2.55
   0 -10   0   90.34    2.83
   0 -10   0   87.35    2.52
   0  10   0   83.97    2.82
   0  10   0   86.30    2.52
   0  10   0   88.86    2.57
  -1 -10   0    3.52    0.18
  -1 -10   0    3.29    0.19
   1 -10   0    3.49    0.18
   1 -10   0    3.05    0.16
  -1 -10   0    3.41    0.19
  -1 -10   0    3.38    0.18
   1 -10   0    2.89    0.16
   1 -10   0    3.36    0.19
  -1 -10   0    3.32    0.19
   1 -10   0    3.08    0.19
  -1  10   0    3.43    0.16
   1  10   0    3.14    0.17
   1  10   0    3.44    0.18
  -1  10   0    3.29    0.17
   1  10   0    3.48    0.20
  -1  10   0    3.31    0.18
  -1  10   0    3.57    0.20
  -1  10   0    3.51    0.20
   1  10   0    3.17    0.20
   1  10   0    3.47    0.18
   2 -10   0    3.79    0.20
   2 -10   0    4.02    0.18
  -2 -10   0    3.37    0.20
  -2 -10   0    3.97    0.19
   2 -10   0    4.03    0.19
   2 -10   0    3.96    0.19
   2 -10   0    4.25    0.21
   2 -10   0    3.51    0.17
  -2 -10   0    3.58    0.21
  -2 -10   0    3.99    0.20
  -2 -10   0    3.63    0.21
  -2  10   0    3.73    0.19
  -2  10   0    3.95    0.19
   2  10   0    3.41    0.20
   2  10   0    4.02    0.21
   2  10   0    3.83    0.22
   2  10   0    4.03    0.20
  -2  10   0    3.89    0.21
   2  10   0    3.65    0.18
  -3 -10   0    5.62    0.25
  -3 -10   0    6.37    0.27
  -3 -10   0    5.37    0.25
   3 -10   0    5.40    0.23
  -3 -10   0    5.64    0.27
   3 -10   0    5.66    0.23
  -3 -10   0    5.56    0.24
   3 -10   0    5.85    0.22
   3 -10   0    5.50    0.25
   3  10   0    5.79    0.28
   3  10   0    5.34    0.25
  -3  10   0    5.43    0.26
  -3  10   0    5.31    0.24
   3  10   0    5.72    0.23
  -3  10   0    5.74    0.24
   3  10   0    5.20    0.23
   3  10   0    5.34    0.24
   3  10   0    6.02    0.25
   4 -10   0   39.88    1.21
  -4 -10   0   40.54    1.17
   4 -10   0   40.36    1.17
   4 -10   0   38.40    1.15
  -4 -10   0   39.75    1.22
   4 -10   0   39.90    1.17
  -4 -10   0   40.50    1.20
  -4 -10   0   39.80    1.35
  -4  10   0   38.46    1.32
  -4  10   0   38.65    1.18
   4  10   0   41.75    1.35
   4  10   0   38.66    1.21
   4  10   0   38.66    1.20
   4  10   0   39.45    1.17
  -4  10   0   40.53    1.21
   4  10   0   38.80    1.23
   5 -10   0    1.90    0.13
  -5 -10   0    1.79    0.14
  -5 -10   0    2.06    0.16
   5 -10   0    1.91    0.09
   5 -10   0    1.92    0.15
  -5 -10   0    2.22    0.16
  -5 -10   0    2.08    0.14
   5  10   0    2.08    0.16
   5  10   0    1.86    0.15
   5  10   0    2.03    0.17
  -5  10   0    2.01    0.14
   5  10   0    1.94    0.14
  -5  10   0    1.80    0.14
   5  10   0    1.93    0.14
  -5  10   0    2.21    0.15
   5  10   0    1.76    0.15
   6 -10   0   23.23    0.70
  -6 -10   0   22.19    0.75
  -6 -10   0   23.18    0.75
   6 -10   0   22.43    0.73
  -6 -10   0   22.68    0.83
   6  10   0   23.12    0.73
   6  10   0   24.33    0.72
  -6  10   0   22.53    0.80
   6  10   0   23.34    0.72
   6  10   0   22.70    0.73
  -6  10   0   22.55    0.72
   6  10   0   23.37    0.76
  -7 -10   0   20.39    0.67
   7 -10   0   18.79    0.61
  -7 -10   0   18.64    0.66
   7 -10   0   19.99    0.64
  -7 -10   0   19.37    0.74
   7  10   0   20.33    0.64
   7  10   0   20.15    0.68
  -7  10   0   19.53    0.70
   7  10   0   20.04    0.64
  -7  10   0   20.88    0.63
   7  10   0   20.08    0.65
   7  10   0   20.21    0.64
  -8 -10   0    0.10    0.08
   8 -10   0    0.11    0.07
  -8 -10   0    0.13    0.08
  -8 -10   0    0.31    0.10
   8 -10   0    0.30    0.08
   8  10   0    0.18    0.08
   8  10   0    0.20    0.07
   8  10   0    0.31    0.09
   8  10   0    0.17    0.08
  -8  10   0    0.09    0.07
  -8  10   0    0.29    0.07
   8  10   0    0.03    0.08
  -9 -10   0    1.10    0.13
   9 -10   0    1.47    0.12
  -9 -10   0    1.30    0.13
  -9 -10   0    1.43    0.14
   9 -10   0    1.22    0.11
   9  10   0    1.18    0.13
   9  10   0    1.36    0.13
  -9  10   0    1.18    0.10
   9  10   0    1.25    0.14
  -9  10   0    1.08    0.11
   9  10   0    1.17    0.10
  10 -10   0   14.98    0.50
  10 -10   0   15.30    0.49
 -10 -10   0   15.06    0.54
 -10 -10   0   14.91    0.55
 -10 -10   0   14.72    0.60
  10  10   0   14.91    0.53
  10  10   0   15.60    0.48
 -10  10   0   15.16    0.55
  10  10   0   14.57    0.55
 -10  10   0   15.50    0.49
  10  10   0   15.17    0.52
  11 -10   0   10.32    0.34
 -11 -10   0    9.62    0.40
 -11 -10   0    9.86    0.44
  11 -10   0    9.56    0.35
  11  10   0    9.94    0.39
 -11  10   0   10.26    0.39
  11  10   0    9.46    0.40
 -11  10   0   10.39    0.35
  11  10   0    9.97    0.39
  12 -10   0    0.61    0.08
  12 -10   0    0.88    0.08
 -12 -10   0    0.90    0.13
 -12 -10   0    0.73    0.12
  12  10   0    0.99    0.12
 -12  10   0    0.69    0.09
  12  10   0    0.73    0.12
  12  10   0    0.72    0.13
  13 -10   0    8.35    0.30
 -13 -10   0    8.25    0.36
  13  10   0    8.20    0.34
 -13  10   0    8.12    0.33
  13  10   0    8.22    0.35
  13  10   0    8.08    0.37
 -14 -10   0    1.13    0.15
  14 -10   0    1.25    0.11
  14  10   0    1.19    0.15
  14  10   0    1.12    0.15
  14  10   0    1.28    0.14
  15 -10   0    0.79    0.09
 -15 -10   0    0.96    0.14
  15  10   0    1.13    0.14
  15  10   0    0.74    0.12
  15  10   0    0.80    0.14
 -16 -10   0    0.26    0.11
  16  10   0    0.42    0.11
  16  10   0    0.14    0.11
  16  10   0    0.40    0.12
 -17 -10   0   11.15    0.46
  17  10   0   11.57    0.45
  17  10   0   11.63    0.46
  17  10   0   11.36    0.46
  18  10   0    0.11    0.10
  18  10   0    0.29    0.12
  18  10   0    0.03    0.10
  19  10   0    0.09    0.10
  19  10   0    0.30    0.11
  20  10   0   -0.02    0.08
   0 -11   0   -0.11    0.06
   0 -11   0   -0.10    0.07
   0 -11   0   -0.01    0.08
   0 -11   0    0.10    0.07
   0 -11   0   -0.09    0.07
   0  11   0    0.01    0.07
   0  11   0    0.02    0.07
   0  11   0   -0.05    0.07
   0  11   0    0.08    0.08
   1 -11   0    3.56    0.18
  -1 -11   0    3.18    0.20
   1 -11   0    3.48    0.20
   1 -11   0    3.59    0.18
  -1 -11   0    3.29    0.18
   1 -11   0    3.09    0.18
   1 -11   0    3.66    0.21
  -1 -11   0    3.72    0.21
   1 -11   0    3.24    0.19
  -1 -11   0    3.52    0.19
  -1 -11   0    3.47    0.21
   1  11   0    3.75    0.19
   1  11   0    3.18    0.20
  -1  11   0    3.45    0.20
  -1  11   0    3.28    0.21
   1  11   0    3.59    0.19
  -1  11   0    3.19    0.19
   1  11   0    3.02    0.19
   2 -11   0   17.70    0.57
  -2 -11   0   17.39    0.59
   2 -11   0   17.40    0.58
  -2 -11   0   18.37    0.61
  -2 -11   0   17.82    0.57
  -2 -11   0   17.68    0.66
   2 -11   0   17.39    0.59
  -2 -11   0   16.43    0.59
   2 -11   0   17.88    0.57
  -2  11   0   18.50    0.60
   2  11   0   17.72    0.57
   2  11   0   17.57    0.66
  -2  11   0   17.06    0.58
   2  11   0   17.65    0.61
   2  11   0   17.93    0.60
   2  11   0   17.49    0.59
  -2  11   0   17.58    0.65
   3 -11   0    0.72    0.10
   3 -11   0    0.49    0.08
  -3 -11   0    0.86    0.12
   3 -11   0    0.75    0.08
  -3 -11   0    0.66    0.09
  -3 -11   0    0.82    0.10
   3 -11   0    0.67    0.09
  -3 -11   0    0.70    0.10
  -3 -11   0    0.59    0.10
   3  11   0    0.62    0.10
   3  11   0    0.56    0.09
  -3  11   0    0.51    0.09
   3  11   0    0.65    0.11
   3  11   0    0.58    0.09
  -3  11   0    0.66    0.10
  -3  11   0    0.78    0.11
   3  11   0    0.46    0.10
   3  11   0    0.66    0.10
   4 -11   0    5.97    0.25
   4 -11   0    6.53    0.23
  -4 -11   0    6.69    0.28
   4 -11   0    6.19    0.27
   4 -11   0    6.57    0.26
  -4 -11   0    6.49    0.31
  -4 -11   0    6.34    0.26
  -4 -11   0    5.84    0.28
   4  11   0    5.89    0.28
   4  11   0    6.60    0.27
   4  11   0    5.88    0.26
   4  11   0    6.79    0.31
  -4  11   0    5.72    0.29
   4  11   0    5.94    0.29
  -4  11   0    6.19    0.27
   4  11   0    5.72    0.26
  -4  11   0    6.52    0.27
   5 -11   0    3.93    0.20
   5 -11   0    3.86    0.21
   5 -11   0    4.47    0.16
  -5 -11   0    4.10    0.23
  -5 -11   0    4.42    0.23
  -5 -11   0    4.50    0.25
  -5  11   0    4.50    0.21
   5  11   0    4.44    0.24
   5  11   0    4.51    0.22
  -5  11   0    4.52    0.23
  -5  11   0    4.50    0.22
   5  11   0    4.40    0.22
   5  11   0    4.22    0.21
   5  11   0    4.61    0.22
  -6 -11   0   14.68    0.53
   6 -11   0   14.15    0.51
  -6 -11   0   14.85    0.59
   6 -11   0   14.92    0.49
  -6 -11   0   15.48    0.54
  -6  11   0   15.55    0.51
   6  11   0   15.53    0.52
   6  11   0   15.46    0.53
   6  11   0   14.79    0.52
   6  11   0   15.71    0.52
   6  11   0   15.30    0.55
  -6  11   0   14.24    0.56
  -7 -11   0    3.24    0.20
   7 -11   0    3.20    0.17
  -7 -11   0    2.93    0.20
  -7 -11   0    3.35    0.21
   7 -11   0    3.11    0.18
   7  11   0    3.26    0.20
   7  11   0    3.09    0.19
  -7  11   0    2.97    0.17
   7  11   0    3.30    0.20
  -7  11   0    2.87    0.18
   7  11   0    3.16    0.19
   7  11   0    3.12    0.18
  -8 -11   0    9.14    0.37
   8 -11   0    8.81    0.33
   8 -11   0    8.77    0.34
  -8 -11   0    9.18    0.38
  -8 -11   0    8.89    0.41
   8  11   0    9.01    0.36
   8  11   0    9.52    0.36
  -8  11   0    8.87    0.33
   8  11   0    9.09    0.36
   8  11   0    9.21    0.34
   8  11   0    9.26    0.39
  -8  11   0    8.37    0.37
  -9 -11   0    6.45    0.30
  -9 -11   0    5.59    0.31
  -9 -11   0    6.00    0.30
   9 -11   0    5.91    0.25
   9 -11   0    6.31    0.26
  -9  11   0    6.07    0.28
   9  11   0    6.31    0.25
   9  11   0    6.69    0.29
   9  11   0    6.00    0.30
  -9  11   0    5.87    0.25
   9  11   0    5.92    0.27
 -10 -11   0    1.15    0.14
  10 -11   0    1.30    0.11
 -10 -11   0    1.18    0.14
  10 -11   0    1.07    0.10
 -10 -11   0    1.22    0.14
  10  11   0    0.98    0.14
 -10  11   0    1.29    0.11
  10  11   0    0.99    0.13
  10  11   0    1.30    0.13
 -10  11   0    1.09    0.12
  10  11   0    1.20    0.10
 -11 -11   0    5.81    0.30
  11 -11   0    6.49    0.26
  11 -11   0    5.79    0.25
 -11 -11   0    6.13    0.31
 -11 -11   0    6.41    0.34
  11  11   0    6.28    0.29
  11  11   0    6.17    0.32
  11  11   0    6.36    0.30
 -11  11   0    6.25    0.29
 -11  11   0    6.67    0.26
  12 -11   0    4.65    0.21
  12 -11   0    4.93    0.22
 -12 -11   0    4.75    0.27
 -12 -11   0    4.44    0.29
  12  11   0    5.32    0.27
  12  11   0    4.81    0.28
  12  11   0    5.03    0.27
 -12  11   0    5.32    0.25
  13 -11   0    3.31    0.17
 -13 -11   0    3.48    0.24
  13  11   0    3.00    0.23
  13  11   0    2.89    0.22
  13  11   0    3.44    0.22
  14 -11   0    1.05    0.10
 -14 -11   0    1.04    0.15
  14  11   0    1.03    0.14
  14  11   0    0.84    0.13
  14  11   0    1.09    0.16
 -15 -11   0   11.10    0.45
  15 -11   0   10.73    0.37
  15  11   0   10.76    0.44
  15  11   0   10.87    0.45
  15  11   0   10.02    0.43
  16 -11   0   -0.02    0.06
 -16 -11   0    0.11    0.11
  16  11   0    0.16    0.12
  16  11   0   -0.04    0.10
  16  11   0    0.15    0.10
 -17 -11   0    0.12    0.12
  17  11   0    0.12    0.11
  17  11   0    0.32    0.13
  17  11   0    0.33    0.12
  18  11   0    0.39    0.13
  18  11   0    0.65    0.13
  19  11   0    5.21    0.27
  19  11   0    4.76    0.28
  20  11   0    0.06    0.10
   0 -12   0    0.58    0.11
   0 -12   0    0.57    0.10
   0 -12   0    0.60    0.10
   0 -12   0    0.69    0.10
   0 -12   0    0.52    0.11
   0  12   0    0.67    0.12
   0  12   0    0.62    0.10
   0  12   0    0.58    0.11
   0  12   0    0.67    0.10
   1 -12   0    6.20    0.28
  -1 -12   0    6.71    0.29
  -1 -12   0    6.85    0.27
   1 -12   0    5.92    0.27
  -1 -12   0    6.57    0.28
  -1 -12   0    6.61    0.29
   1 -12   0    6.19    0.26
   1 -12   0    6.36    0.29
  -1 -12   0    7.20    0.32
  -1  12   0    5.95    0.28
   1  12   0    6.47    0.29
  -1  12   0    6.24    0.30
   1  12   0    6.13    0.26
  -1  12   0    6.37    0.28
   1  12   0    5.76    0.30
   1  12   0    5.69    0.27
   2 -12   0    0.23    0.08
   2 -12   0    0.44    0.09
  -2 -12   0    0.59    0.11
  -2 -12   0    0.33    0.10
  -2 -12   0    0.30    0.09
   2 -12   0    0.41    0.10
  -2 -12   0    0.32    0.08
   2 -12   0    0.32    0.07
  -2 -12   0    0.46    0.10
   2  12   0    0.38    0.09
  -2  12   0    0.46    0.10
   2  12   0    0.38    0.09
   2  12   0    0.38    0.09
  -2  12   0    0.47    0.10
   2  12   0    0.20    0.10
  -2  12   0    0.32    0.10
   3 -12   0    1.55    0.13
   3 -12   0    1.46    0.12
  -3 -12   0    1.41    0.13
  -3 -12   0    1.48    0.14
   3 -12   0    1.41    0.12
  -3 -12   0    1.41    0.13
  -3 -12   0    1.48    0.13
   3 -12   0    1.50    0.14
  -3 -12   0    1.69    0.15
   3  12   0    1.43    0.13
  -3  12   0    1.49    0.14
  -3  12   0    1.51    0.15
  -3  12   0    1.36    0.13
   3  12   0    1.64    0.15
   3  12   0    1.66    0.14
   3  12   0    1.37    0.15
   3  12   0    1.70    0.14
  -4 -12   0    1.37    0.14
   4 -12   0    1.45    0.11
  -4 -12   0    1.34    0.14
   4 -12   0    1.36    0.12
   4 -12   0    1.28    0.13
  -4 -12   0    1.20    0.12
  -4 -12   0    1.18    0.13
  -4  12   0    1.20    0.13
   4  12   0    1.24    0.13
   4  12   0    1.47    0.15
   4  12   0    1.31    0.15
   4  12   0    1.23    0.13
  -4  12   0    1.39    0.13
   4  12   0    1.30    0.12
  -4  12   0    1.42    0.13
   5 -12   0    2.92    0.19
  -5 -12   0    3.13    0.22
   5 -12   0    2.96    0.18
  -5 -12   0    2.87    0.21
   5 -12   0    3.01    0.13
  -5 -12   0    3.12    0.20
  -5  12   0    3.39    0.20
   5  12   0    2.92    0.19
   5  12   0    2.97    0.19
   5  12   0    3.27    0.19
  -5  12   0    3.33    0.19
   5  12   0    3.13    0.20
  -5  12   0    2.89    0.18
   5  12   0    3.17    0.21
   6 -12   0    1.54    0.13
   6 -12   0    1.08    0.12
  -6 -12   0    1.21    0.14
  -6 -12   0    1.52    0.16
  -6 -12   0    1.50    0.14
   6  12   0    1.11    0.12
   6  12   0    1.24    0.15
  -6  12   0    1.30    0.13
  -6  12   0    1.33    0.13
   6  12   0    1.51    0.13
   6  12   0    1.40    0.14
   6  12   0    1.23    0.13
  -7 -12   0    0.10    0.09
   7 -12   0    0.08    0.08
  -7 -12   0    0.25    0.10
  -7 -12   0    0.11    0.09
   7 -12   0    0.28    0.08
   7  12   0    0.19    0.10
   7  12   0    0.10    0.08
  -7  12   0    0.31    0.09
  -7  12   0    0.04    0.08
   7  12   0    0.18    0.08
   7  12   0    0.19    0.10
   7  12   0    0.28    0.10
   8 -12   0    7.40    0.30
   8 -12   0    7.39    0.31
  -8 -12   0    7.51    0.37
  -8 -12   0    7.97    0.35
  -8 -12   0    7.82    0.34
  -8  12   0    6.92    0.33
  -8  12   0    7.71    0.31
   8  12   0    8.06    0.36
   8  12   0    7.71    0.33
   8  12   0    7.58    0.31
   8  12   0    7.41    0.33
   8  12   0    7.74    0.33
  -9 -12   0    1.03    0.14
  -9 -12   0    1.24    0.14
  -9 -12   0    1.05    0.15
   9 -12   0    0.83    0.10
   9 -12   0    0.97    0.11
   9  12   0    0.74    0.14
   9  12   0    1.00    0.11
  -9  12   0    0.97    0.11
  -9  12   0    0.94    0.12
   9  12   0    0.89    0.12
   9  12   0    0.95    0.13
  10 -12   0    1.58    0.14
 -10 -12   0    1.50    0.16
 -10 -12   0    1.44    0.17
  10 -12   0    1.47    0.13
 -10 -12   0    1.64    0.17
  10  12   0    1.48    0.15
 -10  12   0    1.79    0.14
 -10  12   0    1.40    0.14
  10  12   0    1.62    0.17
  10  12   0    1.61    0.13
  10  12   0    1.39    0.15
 -11 -12   0   -0.01    0.10
 -11 -12   0    0.15    0.11
  11 -12   0    0.03    0.08
 -11 -12   0   -0.10    0.10
  11 -12   0   -0.17    0.07
  11  12   0   -0.06    0.09
  11  12   0   -0.16    0.09
  11  12   0   -0.04    0.12
 -11  12   0   -0.13    0.08
 -11  12   0    0.04    0.07
  12 -12   0    1.72    0.15
 -12 -12   0    2.24    0.20
  12 -12   0    1.75    0.14
  12  12   0    2.32    0.19
  12  12   0    1.94    0.19
  12  12   0    2.41    0.19
  13 -12   0    1.09    0.11
  13 -12   0    0.82    0.08
 -13 -12   0    0.76    0.15
  13  12   0    0.88    0.14
  13  12   0    0.98    0.15
  13  12   0    0.74    0.15
 -14 -12   0    1.43    0.18
  14 -12   0    1.16    0.11
  14  12   0    1.17    0.17
  14  12   0    1.06    0.16
  14  12   0    1.25    0.16
 -15 -12   0   -0.20    0.11
  15 -12   0   -0.09    0.07
  15  12   0   -0.08    0.12
  15  12   0   -0.09    0.09
  15  12   0   -0.15    0.10
 -16 -12   0   -0.10    0.11
  16 -12   0    0.00    0.07
  16  12   0    0.06    0.13
  16  12   0   -0.03    0.09
  16  12   0   -0.04    0.11
 -17 -12   0    0.01    0.11
  17  12   0    0.10    0.11
  17  12   0    0.08    0.11
  17  12   0    0.00    0.12
 -18 -12   0    0.06    0.12
  18  12   0   -0.08    0.12
  18  12   0    0.14    0.11
  19  12   0   -0.29    0.11
   0 -13   0    0.04    0.09
   0 -13   0   -0.07    0.07
   0 -13   0   -0.12    0.07
   0 -13   0   -0.15    0.08
   0  13   0   -0.01    0.08
   0  13   0   -0.07    0.08
   0  13   0   -0.22    0.07
   1 -13   0    2.33    0.18
   1 -13   0    2.17    0.16
  -1 -13   0    2.23    0.18
   1 -13   0    2.48    0.19
   1 -13   0    2.29    0.18
  -1 -13   0    2.30    0.17
  -1 -13   0    2.34    0.19
  -1 -13   0    2.50    0.17
  -1  13   0    2.71    0.19
   1  13   0    2.81    0.19
   1  13   0    2.31    0.20
  -1  13   0    2.44    0.19
  -1  13   0    2.44    0.18
   1  13   0    2.55    0.19
  -2 -13   0   15.72    0.59
  -2 -13   0   15.16    0.54
   2 -13   0   14.87    0.52
  -2 -13   0   13.83    0.51
   2 -13   0   14.31    0.52
  -2 -13   0   14.27    0.52
   2 -13   0   14.47    0.49
   2 -13   0   13.97    0.50
  -2 -13   0   14.72    0.50
   2  13   0   13.97    0.52
   2  13   0   14.87    0.51
   2  13   0   14.76    0.59
  -2  13   0   13.51    0.52
  -2  13   0   14.21    0.57
   2  13   0   14.75    0.53
  -2  13   0   13.75    0.51
   3 -13   0    7.18    0.30
  -3 -13   0    7.30    0.35
  -3 -13   0    7.11    0.31
  -3 -13   0    7.19    0.31
  -3 -13   0    7.64    0.33
   3 -13   0    6.66    0.30
   3 -13   0    6.75    0.27
   3 -13   0    6.69    0.31
   3  13   0    7.23    0.31
   3  13   0    6.94    0.31
  -3  13   0    6.84    0.31
  -3  13   0    8.05    0.33
   3  13   0    7.09    0.36
  -3  13   0    7.02    0.34
   3  13   0    7.39    0.32
  -4 -13   0    1.14    0.14
  -4 -13   0    1.32    0.15
   4 -13   0    1.12    0.13
   4 -13   0    1.39    0.13
   4 -13   0    1.18    0.10
  -4 -13   0    1.41    0.13
  -4 -13   0    1.26    0.14
  -4  13   0    1.41    0.14
   4  13   0    1.42    0.15
   4  13   0    1.29    0.14
  -4  13   0    1.24    0.13
  -4  13   0    1.35    0.14
   4  13   0    1.54    0.17
   4  13   0    1.19    0.13
  -5 -13   0    1.79    0.16
   5 -13   0    1.89    0.16
   5 -13   0    1.72    0.10
  -5 -13   0    2.11    0.19
   5 -13   0    1.93    0.16
  -5 -13   0    1.97    0.16
   5  13   0    2.06    0.17
  -5  13   0    2.02    0.17
   5  13   0    1.79    0.16
  -5  13   0    1.65    0.14
   5  13   0    2.04    0.17
   5  13   0    1.73    0.18
  -5  13   0    1.49    0.15
   6 -13   0    6.76    0.33
  -6 -13   0    7.71    0.39
   6 -13   0    7.94    0.32
  -6 -13   0    7.70    0.35
  -6 -13   0    7.99    0.36
   6  13   0    8.07    0.34
   6  13   0    8.49    0.34
   6  13   0    8.92    0.36
  -6  13   0    8.55    0.37
   6  13   0    8.74    0.38
  -6  13   0    7.73    0.33
   7 -13   0    1.19    0.12
   7 -13   0    1.04    0.12
  -7 -13   0    1.15    0.15
  -7 -13   0    1.15    0.14
  -7 -13   0    1.07    0.15
   7  13   0    1.11    0.14
   7  13   0    1.11    0.13
   7  13   0    1.20    0.16
   7  13   0    1.16    0.14
   7  13   0    1.17    0.14
  -7  13   0    1.26    0.13
  -7  13   0    1.04    0.13
  -8 -13   0    7.23    0.35
   8 -13   0    7.63    0.31
   8 -13   0    7.22    0.32
  -8 -13   0    7.26    0.38
  -8 -13   0    7.34    0.35
   8  13   0    7.34    0.33
   8  13   0    7.89    0.34
   8  13   0    7.59    0.33
  -8  13   0    7.64    0.32
  -8  13   0    7.51    0.35
   8  13   0    7.59    0.32
   8  13   0    7.84    0.37
   9 -13   0    5.32    0.25
  -9 -13   0    5.03    0.29
  -9 -13   0    5.20    0.30
  -9 -13   0    5.60    0.32
   9 -13   0    5.45    0.26
  -9  13   0    5.61    0.26
   9  13   0    5.45    0.28
   9  13   0    5.75    0.28
   9  13   0    5.31    0.25
  -9  13   0    5.40    0.28
   9  13   0    5.44    0.31
 -10 -13   0    0.23    0.12
  10 -13   0    0.09    0.08
 -10 -13   0    0.11    0.11
  10 -13   0    0.11    0.09
 -10 -13   0    0.07    0.10
  10  13   0    0.09    0.10
 -10  13   0   -0.13    0.08
  10  13   0    0.18    0.11
  10  13   0    0.07    0.07
  10  13   0   -0.07    0.11
  11 -13   0    1.41    0.13
  11 -13   0    1.26    0.12
 -11 -13   0    0.96    0.16
 -11 -13   0    1.18    0.16
 -11  13   0    1.17    0.12
  11  13   0    1.23    0.15
  11  13   0    0.75    0.15
  11  13   0    0.90    0.14
 -12 -13   0    5.89    0.32
  12 -13   0    5.83    0.26
  12 -13   0    6.08    0.26
  12  13   0    5.44    0.32
  12  13   0    6.04    0.31
  12  13   0    6.09    0.31
  13 -13   0    3.58    0.18
  13 -13   0    3.83    0.21
 -13 -13   0    3.90    0.27
  13  13   0    3.83    0.25
  13  13   0    4.17    0.26
  13  13   0    3.95    0.27
 -14 -13   0    1.60    0.19
  14 -13   0    1.63    0.13
  14  13   0    1.64    0.17
  14  13   0    1.12    0.17
  14  13   0    1.41    0.17
 -15 -13   0    4.92    0.31
  15 -13   0    5.10    0.23
  15  13   0    4.82    0.28
  15  13   0    4.92    0.30
  15  13   0    5.07    0.29
 -16 -13   0    0.07    0.13
  16 -13   0   -0.05    0.07
  16  13   0    0.01    0.11
  16  13   0    0.03    0.12
  16  13   0   -0.01    0.11
 -17 -13   0   -0.18    0.11
  17  13   0    0.02    0.12
  17  13   0    0.23    0.12
 -18 -13   0    1.16    0.17
  18  13   0    1.27    0.17
  18  13   0    0.97    0.16
  19  13   0    2.63    0.23
   0 -14   0   91.52    2.62
   0 -14   0   89.85    2.68
   0 -14   0   88.52    2.56
   0 -14   0   88.42    2.65
   0  14   0   90.74    2.95
   0  14   0   87.89    2.62
   0  14   0   88.73    2.67
  -1 -14   0    0.08    0.09
  -1 -14   0    0.08    0.08
  -1 -14   0    0.23    0.11
   1 -14   0    0.14    0.09
   1 -14   0    0.11    0.08
   1 -14   0    0.19    0.10
  -1 -14   0    0.14    0.09
   1 -14   0    0.10    0.10
   1  14   0    0.22    0.10
  -1  14   0    0.09    0.09
   1  14   0    0.09    0.09
  -1  14   0   -0.05    0.09
  -1  14   0    0.08    0.10
   1  14   0    0.18    0.09
   2 -14   0    2.52    0.20
  -2 -14   0    2.64    0.21
  -2 -14   0    2.02    0.18
   2 -14   0    2.15    0.18
  -2 -14   0    2.12    0.17
   2 -14   0    2.11    0.16
  -2 -14   0    2.30    0.17
   2 -14   0    1.80    0.16
  -2  14   0    1.95    0.17
   2  14   0    2.19    0.18
   2  14   0    2.16    0.19
   2  14   0    2.15    0.19
  -2  14   0    2.13    0.19
  -2  14   0    2.05    0.17
   3 -14   0    4.22    0.21
  -3 -14   0    4.44    0.23
   3 -14   0    4.41    0.23
   3 -14   0    4.28    0.25
  -3 -14   0    4.05    0.25
  -3 -14   0    3.95    0.24
  -3  14   0    4.62    0.25
   3  14   0    4.35    0.24
  -3  14   0    4.62    0.27
   3  14   0    4.12    0.24
   3  14   0    4.52    0.24
  -3  14   0    4.39    0.25
   4 -14   0   17.35    0.55
  -4 -14   0   15.71    0.60
   4 -14   0   16.27    0.57
  -4 -14   0   16.94    0.61
   4 -14   0   16.34    0.60
  -4  14   0   16.13    0.59
   4  14   0   17.66    0.59
  -4  14   0   16.87    0.60
   4  14   0   17.51    0.61
  -4  14   0   17.56    0.67
   4  14   0   16.67    0.60
  -5 -14   0    0.19    0.10
   5 -14   0    0.00    0.08
  -5 -14   0    0.00    0.09
  -5 -14   0    0.01    0.10
   5 -14   0    0.10    0.09
  -5  14   0    0.08    0.09
   5  14   0   -0.06    0.11
   5  14   0    0.18    0.10
   5  14   0    0.27    0.10
  -5  14   0    0.21    0.09
  -5  14   0    0.23    0.10
   5  14   0    0.15    0.09
  -6 -14   0   11.45    0.48
   6 -14   0   12.11    0.44
   6 -14   0   11.57    0.46
  -6 -14   0   12.28    0.48
  -6 -14   0   12.47    0.54
  -6  14   0   11.82    0.51
  -6  14   0   12.32    0.46
   6  14   0   12.21    0.47
   6  14   0   11.78    0.46
   6  14   0   12.43    0.50
   6  14   0   12.64    0.48
   7 -14   0   10.03    0.39
   7 -14   0    9.31    0.39
  -7 -14   0    9.87    0.42
  -7 -14   0   10.56    0.47
  -7 -14   0    9.76    0.43
   7  14   0    9.58    0.40
   7  14   0    9.92    0.42
   7  14   0   10.71    0.45
   7  14   0    9.16    0.40
  -7  14   0    9.67    0.43
  -7  14   0   10.25    0.39
   8 -14   0    0.05    0.09
  -8 -14   0    0.09    0.10
  -8 -14   0   -0.08    0.10
   8 -14   0    0.12    0.09
  -8 -14   0   -0.12    0.08
   8  14   0    0.08    0.08
   8  14   0   -0.05    0.12
  -8  14   0   -0.06    0.08
   8  14   0    0.06    0.10
   8  14   0   -0.07    0.09
  -8  14   0   -0.05    0.09
  -9 -14   0    3.24    0.24
   9 -14   0    3.06    0.21
  -9 -14   0    3.34    0.26
   9 -14   0    3.14    0.20
  -9 -14   0    3.24    0.25
   9  14   0    3.37    0.23
  -9  14   0    3.32    0.20
   9  14   0    3.35    0.21
   9  14   0    3.66    0.26
 -10 -14   0    3.86    0.27
  10 -14   0    3.83    0.22
  10 -14   0    3.78    0.22
 -10 -14   0    4.10    0.29
 -10 -14   0    3.94    0.27
  10  14   0    4.07    0.21
  10  14   0    4.24    0.28
  10  14   0    3.95    0.25
 -10  14   0    4.28    0.23
  10  14   0    3.45    0.23
 -11 -14   0    3.75    0.26
 -11 -14   0    3.80    0.27
  11 -14   0    3.42    0.20
  11 -14   0    3.50    0.21
 -11  14   0    3.55    0.21
  11  14   0    3.64    0.25
  11  14   0    3.04    0.25
  11  14   0    3.25    0.23
  12 -14   0    0.12    0.08
 -12 -14   0    0.16    0.12
 -12 -14   0    0.18    0.13
  12 -14   0    0.21    0.09
  12  14   0    0.29    0.12
  12  14   0    0.15    0.11
  12  14   0    0.08    0.12
  13 -14   0    4.77    0.24
 -13 -14   0    4.58    0.30
  13 -14   0    3.87    0.20
  13  14   0    4.50    0.28
  13  14   0    4.91    0.28
  13  14   0    4.91    0.31
  14 -14   0   -0.11    0.07
 -14 -14   0    0.04    0.12
  14  14   0    0.04    0.13
  14  14   0   -0.07    0.11
  14  14   0    0.10    0.12
 -15 -14   0    0.60    0.16
  15 -14   0    0.73    0.11
  15  14   0    0.55    0.14
  15  14   0    0.87    0.16
  15  14   0    0.46    0.16
 -16 -14   0    0.82    0.17
  16 -14   0    0.61    0.10
  16  14   0    0.23    0.14
  16  14   0    0.29    0.13
 -17 -14   0    3.91    0.29
  17  14   0    4.06    0.28
  17  14   0    4.47    0.29
  18  14   0    0.07    0.13
   0 -15   0    0.10    0.09
   0 -15   0    0.05    0.10
   0 -15   0   -0.01    0.08
   0 -15   0    0.09    0.09
   0  15   0   -0.07    0.10
   0  15   0   -0.08    0.09
   0  15   0    0.13    0.10
  -1 -15   0    3.04    0.20
   1 -15   0    3.13    0.23
   1 -15   0    2.58    0.19
   1 -15   0    2.71    0.20
  -1 -15   0    2.76    0.20
   1 -15   0    3.23    0.22
  -1 -15   0    2.73    0.21
  -1 -15   0    3.08    0.23
   1  15   0    3.48    0.24
   1  15   0    2.64    0.20
   1  15   0    2.47    0.21
  -1  15   0    3.18    0.22
  -1  15   0    2.98    0.23
  -1  15   0    2.98    0.21
  -2 -15   0    5.90    0.29
   2 -15   0    6.02    0.29
   2 -15   0    5.56    0.26
  -2 -15   0    5.83    0.30
   2 -15   0    5.84    0.28
  -2 -15   0    5.68    0.28
   2 -15   0    5.74    0.30
   2  15   0    5.63    0.30
  -2  15   0    6.20    0.33
  -2  15   0    6.06    0.30
   2  15   0    5.11    0.28
  -2  15   0    5.42    0.28
  -3 -15   0    2.44    0.21
  -3 -15   0    2.37    0.18
  -3 -15   0    2.16    0.18
   3 -15   0    2.24    0.16
   3 -15   0    2.36    0.20
   3 -15   0    2.30    0.18
  -3  15   0    2.20    0.20
   3  15   0    2.12    0.19
  -3  15   0    2.57    0.20
   3  15   0    2.07    0.18
  -3  15   0    2.14    0.19
  -4 -15   0    0.39    0.13
   4 -15   0    0.26    0.11
   4 -15   0    0.32    0.08
   4 -15   0    0.15    0.10
  -4 -15   0    0.37    0.11
   4  15   0    0.34    0.11
  -4  15   0    0.27    0.11
  -4  15   0    0.21    0.11
  -4  15   0    0.26    0.11
   4  15   0    0.21    0.10
   4  15   0    0.41    0.12
   5 -15   0    1.12    0.15
  -5 -15   0    0.96    0.14
  -5 -15   0    0.84    0.15
   5 -15   0    1.16    0.13
  -5  15   0    1.09    0.14
  -5  15   0    1.04    0.15
   5  15   0    1.38    0.16
   5  15   0    1.24    0.15
   5  15   0    1.30    0.14
  -5  15   0    1.58    0.16
  -6 -15   0    7.02    0.34
   6 -15   0    6.82    0.31
  -6 -15   0    6.29    0.33
   6 -15   0    6.93    0.33
   6  15   0    6.64    0.32
  -6  15   0    6.53    0.31
   6  15   0    7.09    0.34
   6  15   0    6.58    0.33
  -6  15   0    6.57    0.35
   6  15   0    7.26    0.37
   7 -15   0    2.00    0.18
  -7 -15   0    1.93    0.19
   7 -15   0    1.75    0.16
  -7 -15   0    1.75    0.18
  -7  15   0    2.10    0.20
   7  15   0    1.93    0.18
  -7  15   0    2.15    0.18
   7  15   0    1.91    0.18
   7  15   0    2.04    0.18
   7  15   0    1.86    0.20
  -8 -15   0    0.59    0.15
   8 -15   0    0.72    0.12
  -8 -15   0    0.58    0.14
  -8 -15   0    0.62    0.14
   8 -15   0    0.74    0.13
   8  15   0    0.77    0.14
   8  15   0    0.48    0.15
   8  15   0    0.65    0.12
  -8  15   0    0.71    0.13
  -9 -15   0    0.86    0.16
   9 -15   0    0.73    0.12
  -9 -15   0    0.78    0.15
  -9 -15   0    0.95    0.17
   9 -15   0    0.64    0.12
   9  15   0    0.59    0.16
  -9  15   0    0.85    0.13
   9  15   0    0.63    0.14
   9  15   0    0.59    0.11
  10 -15   0    4.04    0.24
 -10 -15   0    4.63    0.30
  10 -15   0    4.56    0.24
 -10 -15   0    4.66    0.30
 -10  15   0    4.35    0.25
  10  15   0    4.05    0.23
  10  15   0    3.90    0.29
  10  15   0    4.51    0.28
 -11 -15   0    2.84    0.26
  11 -15   0    3.64    0.21
  11 -15   0    3.22    0.21
 -11 -15   0    3.27    0.26
  11  15   0    3.76    0.27
  11  15   0    3.06    0.24
 -11  15   0    3.49    0.21
 -12 -15   0    2.41    0.23
 -12 -15   0    3.03    0.25
  12 -15   0    2.35    0.19
  12 -15   0    2.29    0.18
  12  15   0    2.59    0.24
  12  15   0    2.67    0.22
  13 -15   0    0.40    0.09
 -13 -15   0    0.45    0.15
  13 -15   0    0.43    0.10
  13  15   0    0.36    0.15
  13  15   0    0.62    0.15
  14 -15   0    0.36    0.06
 -14 -15   0    0.54    0.15
  14 -15   0    0.58    0.11
  14  15   0    0.39    0.14
  14  15   0    0.28    0.15
  14  15   0    0.40    0.13
 -15 -15   0    1.56    0.20
  15 -15   0    1.99    0.16
  15  15   0    1.74    0.21
  15  15   0    1.46    0.19
  15  15   0    1.70    0.19
 -16 -15   0    0.88    0.17
  16  15   0    0.88    0.16
  16  15   0    0.95    0.18
  17  15   0   -0.19    0.13
   0 -16   0    4.79    0.28
   0 -16   0    4.76    0.26
   0 -16   0    5.42    0.30
   0 -16   0    4.42    0.25
   0  16   0    4.53    0.29
   0  16   0    4.38    0.27
   0  16   0    4.61    0.27
   1 -16   0    2.80    0.22
  -1 -16   0    2.17    0.19
  -1 -16   0    2.41    0.21
  -1 -16   0    1.90    0.17
   1 -16   0    1.99    0.17
   1 -16   0    2.25    0.19
  -1 -16   0    2.77    0.19
   1 -16   0    2.51    0.21
  -1  16   0    2.58    0.21
   1  16   0    2.34    0.20
  -1  16   0    2.24    0.21
   1  16   0    2.15    0.19
  -1  16   0    2.15    0.19
   2 -16   0    0.21    0.09
  -2 -16   0    0.07    0.10
  -2 -16   0    0.23    0.12
   2 -16   0    0.20    0.10
  -2 -16   0    0.15    0.10
   2 -16   0    0.25    0.11
  -2  16   0    0.21    0.11
  -2  16   0    0.07    0.11
   2  16   0   -0.01    0.10
  -2  16   0    0.15    0.11
   2  16   0    0.04    0.10
   3 -16   0    0.54    0.12
  -3 -16   0    0.42    0.12
  -3 -16   0    0.72    0.14
   3 -16   0    0.59    0.10
   3 -16   0    0.45    0.13
  -3  16   0    0.74    0.13
   3  16   0    0.53    0.12
  -3  16   0    0.48    0.13
  -3  16   0    0.43    0.12
   3  16   0    0.59    0.14
  -4 -16   0    0.22    0.12
   4 -16   0    0.31    0.10
   4 -16   0    0.19    0.08
   4 -16   0    0.41    0.12
  -4 -16   0    0.23    0.11
   4  16   0    0.34    0.12
  -4  16   0    0.21    0.11
   4  16   0    0.19    0.10
  -4  16   0    0.19    0.11
  -4  16   0    0.35    0.12
   5 -16   0    2.40    0.19
  -5 -16   0    2.11    0.20
   5 -16   0    2.25    0.20
  -5 -16   0    2.08    0.18
  -5  16   0    2.03    0.20
  -5  16   0    2.77    0.21
  -5  16   0    2.36    0.20
   5  16   0    2.46    0.21
   5  16   0    2.06    0.19
   5  16   0    1.73    0.17
   6 -16   0    1.29    0.15
   6 -16   0    1.21    0.15
  -6 -16   0    1.25    0.17
  -6 -16   0    1.23    0.17
   6  16   0    1.29    0.16
   6  16   0    0.77    0.15
   6  16   0    1.24    0.15
  -6  16   0    1.10    0.15
  -7 -16   0    0.84    0.15
   7 -16   0    0.93    0.14
   7 -16   0    0.85    0.14
  -7 -16   0    0.85    0.16
  -7  16   0    0.97    0.15
   7  16   0    0.92    0.14
   7  16   0    0.76    0.15
   7  16   0    0.94    0.18
   7  16   0    1.17    0.17
   8 -16   0   -0.17    0.09
  -8 -16   0    0.03    0.11
  -8 -16   0   -0.06    0.12
   8 -16   0   -0.12    0.09
  -8  16   0   -0.18    0.10
   8  16   0    0.05    0.11
   8  16   0   -0.04    0.12
   8  16   0   -0.15    0.09
  -9 -16   0    0.94    0.16
   9 -16   0    0.75    0.13
   9 -16   0    0.80    0.13
  -9 -16   0    0.76    0.16
  -9  16   0    0.53    0.13
   9  16   0    0.58    0.12
   9  16   0    0.80    0.15
   9  16   0    1.01    0.18
 -10 -16   0    1.76    0.21
  10 -16   0    2.28    0.19
  10 -16   0    2.64    0.19
 -10 -16   0    2.20    0.21
 -10  16   0    2.21    0.20
  10  16   0    2.12    0.18
  10  16   0    2.35    0.24
  10  16   0    2.27    0.20
  11 -16   0    2.78    0.20
 -11 -16   0    2.69    0.24
 -11 -16   0    2.53    0.23
  11 -16   0    2.55    0.20
 -11  16   0    2.63    0.20
  11  16   0    2.33    0.23
  11  16   0    2.51    0.22
 -12 -16   0    1.73    0.21
  12 -16   0    1.86    0.16
 -12 -16   0    1.98    0.22
  12 -16   0    2.04    0.17
  12  16   0    1.47    0.20
  12  16   0    1.75    0.20
 -13 -16   0    0.15    0.14
 -13 -16   0    0.08    0.14
  13 -16   0    0.25    0.09
  13 -16   0    0.30    0.11
  13  16   0    0.13    0.13
  13  16   0    0.30    0.16
  14 -16   0   -0.08    0.06
  14 -16   0    0.00    0.09
 -14 -16   0   -0.09    0.13
  14  16   0    0.12    0.15
  14  16   0    0.15    0.13
 -15 -16   0    0.10    0.15
  15  16   0    0.13    0.15
  16  16   0    1.50    0.20
  17  16   0    0.37    0.15
   0 -17   0   -0.13    0.11
   0 -17   0   -0.08    0.09
   0 -17   0   -0.08    0.12
   0 -17   0   -0.15    0.10
   0  17   0    0.06    0.11
   0  17   0    0.00    0.12
   1 -17   0    0.06    0.10
   1 -17   0    0.14    0.12
  -1 -17   0    0.15    0.11
  -1 -17   0    0.04    0.10
  -1 -17   0    0.16    0.12
   1 -17   0    0.18    0.10
  -1 -17   0    0.26    0.14
   1  17   0    0.13    0.11
   1  17   0    0.25    0.12
  -1  17   0    0.12    0.12
  -1  17   0    0.31    0.12
  -1  17   0    0.16    0.11
   2 -17   0   14.83    0.52
  -2 -17   0   14.47    0.55
  -2 -17   0   14.94    0.57
   2 -17   0   14.37    0.54
  -2 -17   0   13.71    0.55
   2 -17   0   14.27    0.57
  -2  17   0   14.29    0.62
  -2  17   0   14.29    0.56
   2  17   0   13.34    0.55
  -2  17   0   13.71    0.56
   2  17   0   14.71    0.57
  -3 -17   0    1.28    0.17
  -3 -17   0    1.29    0.16
   3 -17   0    1.11    0.12
   3 -17   0    1.17    0.17
   3 -17   0    1.20    0.15
   3  17   0    1.51    0.17
   3  17   0    1.51    0.18
  -3  17   0    1.30    0.18
  -3  17   0    1.32    0.17
  -3  17   0    1.22    0.16
   4 -17   0    2.38    0.21
  -4 -17   0    2.56    0.22
   4 -17   0    2.62    0.20
  -4 -17   0    2.54    0.21
   4  17   0    2.53    0.21
  -4  17   0    2.97    0.25
  -4  17   0    2.94    0.23
  -4  17   0    2.79    0.23
   4  17   0    2.69    0.23
   5 -17   0    2.59    0.20
  -5 -17   0    2.10    0.21
   5 -17   0    2.46    0.21
  -5 -17   0    2.28    0.21
   5  17   0    2.01    0.19
   5  17   0    2.26    0.21
  -5  17   0    2.56    0.21
  -5  17   0    2.67    0.23
   6 -17   0    4.67    0.27
  -6 -17   0    4.98    0.31
  -6 -17   0    4.67    0.30
   6 -17   0    4.81    0.28
  -6  17   0    4.66    0.28
   6  17   0    4.80    0.29
   6  17   0    5.06    0.30
   7 -17   0    0.01    0.09
   7 -17   0    0.13    0.11
  -7 -17   0   -0.02    0.12
  -7 -17   0    0.00    0.11
  -7  17   0    0.07    0.12
   7  17   0   -0.05    0.12
   7  17   0   -0.07    0.10
   7  17   0    0.12    0.12
   8 -17   0    5.66    0.29
  -8 -17   0    5.30    0.33
  -8 -17   0    5.34    0.32
   8 -17   0    5.42    0.30
   8  17   0    5.43    0.35
  -8  17   0    5.85    0.30
   8  17   0    5.73    0.30
   8  17   0    5.78    0.32
   9 -17   0    4.03    0.25
  -9 -17   0    3.66    0.27
   9 -17   0    3.87    0.24
  -9 -17   0    3.66    0.27
   9  17   0    4.04    0.30
   9  17   0    3.85    0.24
  -9  17   0    3.64    0.25
  10 -17   0    0.01    0.10
 -10 -17   0    0.02    0.12
 -10 -17   0    0.06    0.14
  10 -17   0    0.14    0.10
  10  17   0    0.02    0.15
  10  17   0   -0.01    0.11
  10  17   0    0.02    0.09
 -10  17   0   -0.14    0.09
  11 -17   0    2.03    0.18
 -11 -17   0    2.09    0.22
 -11 -17   0    1.76    0.21
  11 -17   0    2.22    0.19
  11  17   0    2.04    0.21
  11  17   0    2.01    0.23
 -11  17   0    2.16    0.19
  12 -17   0    1.76    0.16
  12 -17   0    1.64    0.17
 -12 -17   0    1.96    0.22
 -12 -17   0    1.55    0.20
  12  17   0    1.89    0.23
  12  17   0    1.63    0.20
 -13 -17   0    1.80    0.22
  13 -17   0    2.50    0.20
  13 -17   0    1.99    0.16
 -13 -17   0    1.55    0.21
  13  17   0    2.15    0.23
  13  17   0    1.96    0.21
  14 -17   0   -0.02    0.07
 -14 -17   0    0.14    0.14
  14  17   0    0.10    0.15
  15  17   0    3.39    0.29
  16  17   0   -0.06    0.14
   0 -18   0   16.96    0.67
   0 -18   0   16.64    0.62
   0 -18   0   16.97    0.62
   0  18   0   16.72    0.64
  -1 -18   0    1.04    0.16
  -1 -18   0    1.18    0.17
   1 -18   0    0.89    0.15
   1 -18   0    0.96    0.13
  -1 -18   0    1.11    0.15
   1 -18   0    1.14    0.18
  -1  18   0    1.05    0.16
   1  18   0    1.02    0.17
  -1  18   0    1.10    0.17
   1  18   0    1.09    0.16
  -2 -18   0    0.68    0.14
   2 -18   0    0.87    0.17
   2 -18   0    0.51    0.12
  -2 -18   0    0.50    0.14
   2 -18   0    0.76    0.14
   2  18   0    1.02    0.17
  -2  18   0    0.58    0.15
  -2  18   0    0.46    0.16
   2  18   0    0.69    0.14
  -2  18   0    0.80    0.16
  -3 -18   0    1.25    0.18
   3 -18   0    0.99    0.15
   3 -18   0    0.95    0.12
  -3 -18   0    1.18    0.16
   3 -18   0    1.15    0.17
  -3  18   0    1.17    0.17
   3  18   0    1.16    0.16
   3  18   0    1.47    0.19
  -3  18   0    1.26    0.17
  -4 -18   0   12.42    0.51
   4 -18   0   11.75    0.51
  -4 -18   0   11.27    0.51
   4 -18   0   12.04    0.49
   4  18   0   12.16    0.52
  -4  18   0   12.01    0.51
  -4  18   0   11.67    0.50
   4  18   0   11.65    0.50
   5 -18   0    1.20    0.18
  -5 -18   0    1.33    0.17
  -5 -18   0    1.36    0.19
   5 -18   0    1.34    0.16
   5  18   0    1.48    0.19
  -5  18   0    1.37    0.17
  -5  18   0    1.34    0.18
   5  18   0    1.31    0.17
  -6 -18   0    4.50    0.29
  -6 -18   0    4.91    0.32
   6 -18   0    4.59    0.28
   6 -18   0    4.72    0.29
   6  18   0    4.85    0.29
   6  18   0    5.01    0.32
  -6  18   0    5.06    0.29
   7 -18   0    1.33    0.16
  -7 -18   0    1.14    0.17
   7 -18   0    1.57    0.17
  -7 -18   0    1.27    0.19
  -7  18   0    1.17    0.17
   7  18   0    1.66    0.20
   7  18   0    1.49    0.17
   8 -18   0    0.80    0.14
  -8 -18   0    0.67    0.16
  -8 -18   0    0.25    0.14
   8 -18   0    0.57    0.13
   8  18   0    0.68    0.14
  -8  18   0    0.84    0.14
   9 -18   0    1.44    0.16
  -9 -18   0    1.38    0.20
   9 -18   0    1.22    0.15
  -9 -18   0    1.21    0.18
   9  18   0    1.15    0.17
  -9  18   0    1.04    0.16
   9  18   0    1.12    0.15
 -10 -18   0    1.32    0.19
  10 -18   0    1.73    0.17
 -10 -18   0    1.63    0.21
  10 -18   0    1.63    0.17
  10  18   0    1.37    0.21
 -10  18   0    1.67    0.17
  10  18   0    1.30    0.15
  10  18   0    1.46    0.20
  11 -18   0    0.57    0.12
 -11 -18   0    0.40    0.15
 -11 -18   0    0.72    0.17
  11 -18   0    0.61    0.13
  11  18   0    0.46    0.15
  11  18   0    0.28    0.17
 -11  18   0    0.77    0.14
 -12 -18   0    0.32    0.15
 -12 -18   0    0.34    0.15
  12 -18   0    0.33    0.11
  12  18   0    0.06    0.15
  12  18   0    0.21    0.14
 -13 -18   0    2.62    0.26
 -13 -18   0    2.74    0.26
  13 -18   0    2.50    0.18
  13  18   0    1.98    0.24
 -14 -18   0    0.55    0.17
  14 -18   0    0.37    0.08
  14  18   0    0.27    0.17
  15  18   0    0.28    0.16
   0 -19   0    0.01    0.11
   0 -19   0   -0.16    0.12
   0 -19   0    0.02    0.10
   0  19   0   -0.07    0.12
   0  19   0   -0.09    0.11
   1 -19   0    0.75    0.13
   1 -19   0    1.04    0.15
  -1 -19   0    0.83    0.14
   1 -19   0    0.85    0.17
  -1 -19   0    0.91    0.16
  -1  19   0    0.85    0.16
   1  19   0    0.76    0.15
  -1  19   0    0.69    0.16
   1  19   0    0.57    0.16
   2 -19   0   -0.12    0.12
  -2 -19   0   -0.02    0.12
  -2 -19   0   -0.06    0.10
   2 -19   0    0.05    0.11
   2 -19   0   -0.02    0.09
  -2  19   0   -0.01    0.12
   2  19   0   -0.11    0.12
  -2  19   0   -0.15    0.12
   2  19   0   -0.10    0.11
   3 -19   0    2.53    0.23
  -3 -19   0    1.89    0.19
   3 -19   0    2.11    0.16
  -3 -19   0    1.85    0.21
   3 -19   0    1.91    0.19
  -3  19   0    2.08    0.20
  -3  19   0    2.08    0.21
   3  19   0    1.99    0.21
   3  19   0    1.92    0.20
  -4 -19   0    2.64    0.23
   4 -19   0    2.52    0.22
  -4 -19   0    2.88    0.25
   4 -19   0    2.51    0.23
  -4  19   0    2.76    0.25
   4  19   0    2.88    0.25
   4  19   0    2.93    0.23
  -4  19   0    2.61    0.24
  -5 -19   0    0.55    0.16
   5 -19   0    0.05    0.13
   5 -19   0    0.24    0.11
  -5 -19   0    0.34    0.13
  -5  19   0    0.30    0.14
  -5  19   0   -0.18    0.11
   5  19   0    0.32    0.14
   5  19   0    0.11    0.12
   6 -19   0    1.00    0.17
   6 -19   0    0.95    0.15
  -6 -19   0    1.17    0.17
  -6 -19   0    0.69    0.17
   6  19   0    1.19    0.17
  -6  19   0    1.20    0.17
   6  19   0    1.25    0.19
  -7 -19   0    1.86    0.21
   7 -19   0    1.91    0.19
   7 -19   0    2.11    0.20
  -7 -19   0    1.81    0.21
   7  19   0    1.25    0.17
  -7  19   0    1.89    0.20
  -8 -19   0    0.78    0.18
   8 -19   0    0.67    0.14
   8 -19   0    0.52    0.13
  -8 -19   0    0.62    0.16
  -8  19   0    0.39    0.14
   8  19   0    0.74    0.14
   9 -19   0    0.01    0.10
  -9 -19   0    0.06    0.14
  -9 -19   0    0.05    0.13
   9 -19   0    0.09    0.11
  -9  19   0   -0.09    0.12
   9  19   0    0.13    0.11
  10 -19   0    3.56    0.24
 -10 -19   0    3.52    0.28
  10 -19   0    3.28    0.24
 -10 -19   0    3.35    0.29
 -10  19   0    3.12    0.25
  10  19   0    3.56    0.23
  11 -19   0    1.02    0.14
 -11 -19   0    1.14    0.20
 -11 -19   0    1.50    0.20
 -11  19   0    0.94    0.16
  11  19   0    1.31    0.22
 -12 -19   0    0.26    0.16
 -12 -19   0   -0.07    0.14
  12 -19   0    0.11    0.10
  12  19   0    0.14    0.16
  13 -19   0   -0.11    0.09
 -13 -19   0   -0.13    0.14
  13  19   0   -0.06    0.16
  14 -19   0    0.94    0.10
 -14 -19   0    0.86    0.19
  14  19   0    1.42    0.22
   0 -20   0    0.63    0.13
   0 -20   0    0.58    0.14
   0  20   0    0.30    0.13
   0  20   0    0.61    0.16
   1 -20   0    1.75    0.19
   1 -20   0    1.15    0.15
  -1 -20   0    1.40    0.17
   1 -20   0    1.14    0.19
   1  20   0    1.06    0.19
  -1  20   0    1.01    0.18
  -1  20   0    1.27    0.18
   1  20   0    1.10    0.17
   2 -20   0   -0.06    0.13
  -2 -20   0   -0.05    0.12
   2 -20   0   -0.02    0.11
   2 -20   0   -0.05    0.09
  -2 -20   0    0.00    0.11
   2  20   0    0.09    0.13
  -2  20   0   -0.01    0.13
  -2  20   0   -0.02    0.13
   2  20   0   -0.19    0.12
   3 -20   0   -0.16    0.11
   3 -20   0   -0.05    0.11
  -3 -20   0    0.08    0.13
  -3 -20   0   -0.03    0.11
  -3  20   0    0.07    0.12
  -3  20   0   -0.06    0.12
   3  20   0   -0.01    0.13
   3  20   0    0.22    0.13
  -4 -20   0    2.62    0.23
   4 -20   0    2.47    0.22
  -4 -20   0    2.39    0.24
   4 -20   0    2.28    0.23
  -4  20   0    2.60    0.23
   4  20   0    2.66    0.24
  -4  20   0    2.59    0.23
   4  20   0    2.31    0.24
   5 -20   0    0.99    0.16
  -5 -20   0    1.31    0.18
  -5 -20   0    1.43    0.20
   5 -20   0    1.22    0.18
  -5  20   0    0.91    0.17
   5  20   0    1.13    0.19
   5  20   0    1.21    0.17
  -5  20   0    0.98    0.17
   6 -20   0    1.82    0.19
  -6 -20   0    1.40    0.21
   6 -20   0    1.62    0.19
  -6 -20   0    1.64    0.20
  -6  20   0    1.53    0.19
   6  20   0    1.53    0.21
   6  20   0    1.66    0.18
  -7 -20   0    2.25    0.24
   7 -20   0    2.28    0.20
   7 -20   0    2.13    0.21
  -7 -20   0    2.25    0.22
   7  20   0    1.91    0.20
  -7  20   0    2.11    0.21
  -8 -20   0    0.09    0.13
   8 -20   0    0.24    0.12
  -8 -20   0    0.00    0.14
   8 -20   0   -0.20    0.10
  -8  20   0    0.14    0.13
   8  20   0    0.31    0.13
   9 -20   0    0.01    0.11
  -9 -20   0    0.10    0.14
  -9 -20   0   -0.04    0.14
  -9  20   0   -0.06    0.12
   9  20   0    0.02    0.11
 -10 -20   0    3.68    0.30
 -10 -20   0    3.52    0.30
  10 -20   0    3.46    0.25
 -10  20   0    3.35    0.26
 -11 -20   0    1.68    0.21
  11 -20   0    1.60    0.17
 -11  20   0    2.00    0.20
  12 -20   0    0.31    0.11
 -12 -20   0    0.10    0.15
  12  20   0    0.35    0.19
   0 -21   0    0.20    0.11
   0  21   0   -0.11    0.12
   0  21   0   -0.24    0.13
   1 -21   0    0.31    0.14
  -1 -21   0    0.23    0.12
   1 -21   0    0.19    0.11
   1 -21   0    0.13    0.15
  -1  21   0    0.11    0.14
   1  21   0    0.19    0.15
   1  21   0    0.22    0.14
  -1  21   0    0.22    0.16
   2 -21   0   11.34    0.53
  -2 -21   0   11.31    0.48
   2 -21   0   11.70    0.50
  -2  21   0   11.57    0.51
   2  21   0    9.48    0.48
   2  21   0   10.97    0.51
  -2  21   0   10.81    0.51
   3 -21   0    0.13    0.13
   3 -21   0    0.22    0.14
  -3 -21   0   -0.02    0.14
  -3 -21   0    0.11    0.12
  -3  21   0   -0.12    0.13
   3  21   0   -0.10    0.14
  -3  21   0    0.06    0.14
   3  21   0    0.18    0.13
   4 -21   0    2.39    0.24
   4 -21   0    2.55    0.23
  -4 -21   0    2.80    0.24
  -4 -21   0    3.09    0.27
   4  21   0    3.19    0.27
   4  21   0    2.41    0.23
  -4  21   0    2.37    0.24
  -4  21   0    2.66    0.24
  -5 -21   0    1.07    0.17
   5 -21   0    1.19    0.18
  -5 -21   0    1.03    0.20
   5 -21   0    1.10    0.19
   5  21   0    1.21    0.21
  -5  21   0    1.18    0.19
   5  21   0    1.34    0.18
  -5  21   0    0.99    0.19
  -6 -21   0    1.33    0.19
   6 -21   0    1.62    0.19
  -6 -21   0    1.85    0.23
   6 -21   0    1.47    0.20
  -6  21   0    1.38    0.20
   6  21   0    1.37    0.22
   6  21   0    1.19    0.18
  -7 -21   0    0.23    0.16
   7 -21   0   -0.09    0.12
  -7 -21   0    0.38    0.15
   7  21   0    0.21    0.12
  -7  21   0    0.27    0.14
  -8 -21   0    3.00    0.27
  -8 -21   0    3.01    0.27
   8 -21   0    2.67    0.24
   8  21   0    2.72    0.23
  -8  21   0    2.90    0.26
  -9 -21   0    1.55    0.22
  -9 -21   0    1.65    0.22
   9 -21   0    1.67    0.19
  -9  21   0    1.91    0.20
   9  21   0    1.48    0.18
  10 -21   0    0.05    0.11
 -10 -21   0    0.16    0.15
 -11 -21   0    1.44    0.21
  11 -21   0    1.19    0.16
   0 -22   0    0.51    0.13
   0  22   0    0.77    0.17
   0  22   0    1.00    0.18
  -1 -22   0    1.63    0.18
   1  22   0    1.22    0.20
   1  22   0    0.91    0.18
  -1  22   0    1.54    0.20
  -1  22   0    1.71    0.21
  -2 -22   0    0.28    0.12
   2 -22   0    0.15    0.14
   2 -22   0    0.19    0.14
  -2  22   0    0.30    0.14
   2  22   0   -0.02    0.14
  -2  22   0    0.00    0.13
   2  22   0    0.21    0.13
  -3 -22   0    0.78    0.16
   3 -22   0    1.07    0.19
   3  22   0    1.07    0.17
  -3  22   0    0.86    0.18
  -3  22   0    0.92    0.18
   3  22   0    0.97    0.19
  -4 -22   0    1.10    0.20
  -4 -22   0    1.17    0.18
   4 -22   0    1.06    0.19
   4  22   0    1.23    0.20
   4  22   0    1.08    0.18
  -4  22   0    1.28    0.20
  -4  22   0    1.13    0.19
  -5 -22   0    1.87    0.23
  -5 -22   0    1.73    0.20
   5 -22   0    1.36    0.20
   5  22   0    1.79    0.23
   5  22   0    1.71    0.20
  -5  22   0    1.22    0.20
  -5  22   0    1.47    0.20
  -6 -22   0    0.19    0.14
   6 -22   0    0.17    0.13
  -6 -22   0    0.14    0.15
   6  22   0    0.11    0.13
  -6  22   0    0.10    0.15
  -7 -22   0    0.27    0.16
   7 -22   0    0.17    0.13
  -7 -22   0    0.26    0.14
   7  22   0    0.30    0.14
  -8 -22   0    2.88    0.26
   8 -22   0    2.98    0.25
   8  22   0    3.33    0.25
  -9 -22   0    0.71    0.18
   9 -22   0    0.83    0.15
   9  22   0    0.85    0.15
   0 -23   0    0.07    0.10
   0  23   0    0.04    0.13
   0  23   0   -0.06    0.14
  -1 -23   0    0.40    0.13
  -1  23   0    0.40    0.15
   1  23   0    0.41    0.16
   1  23   0    0.35    0.17
  -1  23   0    0.84    0.18
   2 -23   0    0.91    0.20
  -2 -23   0    0.81    0.15
   2  23   0    0.86    0.19
  -2  23   0    1.07    0.18
  -2  23   0    0.95    0.19
   2  23   0    0.82    0.17
  -3 -23   0    1.32    0.18
   3 -23   0    1.29    0.20
   3  23   0    1.39    0.21
  -3  23   0    1.16    0.19
   3  23   0    1.43    0.20
   4 -23   0    0.59    0.17
  -4 -23   0    0.42    0.14
   4  23   0    0.40    0.14
  -4  23   0    0.39    0.16
  -5 -23   0   -0.11    0.12
   5 -23   0   -0.08    0.12
   5  23   0    0.15    0.13
  -6 -23   0    0.00    0.13
   6 -23   0   -0.04    0.13
   6  23   0   -0.07    0.12
  -7 -23   0    1.24    0.19
   7 -23   0    0.92    0.17
   7  23   0    0.86    0.16
   0  24   0    3.23    0.28
  -1 -24   0    0.21    0.12
  -1  24   0    0.23    0.15
   1  24   0   -0.04    0.12
  -2 -24   0    0.00    0.12
   2  24   0    0.00    0.14
  -2  24   0    0.30    0.15
  -3 -24   0   -0.02    0.12
   3 -24   0    0.24    0.16
  -3  24   0    0.18    0.15
   3  24   0    0.31    0.15
  -4 -24   0    1.67    0.20
  19   0  -1   -0.13    0.04
  18   0  -1   -0.04    0.04
  17   0  -1    0.01    0.04
  17   0  -1    0.04    0.05
  16   0  -1    0.02    0.04
  16   0  -1    0.00    0.04
  15   0  -1   -0.08    0.04
  15   0  -1   -0.07    0.04
  14   0  -1   -0.03    0.03
  14   0  -1    0.04    0.04
 -13   0   1    0.01    0.03
  13   0  -1   -0.04    0.03
 -13   0   1    0.03    0.04
  13   0  -1    0.00    0.04
 -12   0   1    0.00    0.03
 -12   0   1    0.03    0.04
  12   0  -1    0.02    0.03
  12   0  -1    0.00    0.03
  11   0  -1    0.02    0.03
 -11   0   1    0.01    0.03
 -11   0   1    0.01    0.03
 -11   0   1    0.02    0.03
  11   0  -1    0.02    0.03
 -10   0   1   -0.02    0.03
 -10   0   1   -0.02    0.03
 -10   0   1    0.03    0.03
  10   0  -1   -0.01    0.03
  10   0  -1    0.01    0.03
  10   0  -1   -0.01    0.03
  10   0  -1   -0.01    0.03
   9   0  -1    0.03    0.02
   9   0  -1    0.08    0.03
  -9   0   1    0.02    0.03
   9   0  -1    0.02    0.03
  -9   0   1    0.02    0.03
   9   0  -1   -0.02    0.03
   9   0  -1    0.01    0.02
  -9   0   1    0.03    0.03
   8   0  -1   -0.04    0.02
  -8   0   1   -0.01    0.02
   8   0  -1   -0.03    0.02
  -8   0   1   -0.02    0.03
   8   0  -1    0.00    0.03
   8   0  -1    0.00    0.02
  -8   0   1   -0.01    0.03
  -7   0   1    0.01    0.02
  -7   0   1   -0.01    0.02
   7   0  -1   -0.02    0.02
   7   0  -1    0.02    0.02
  -7   0   1    0.02    0.02
   7   0  -1    0.00    0.02
  -6   0   1    0.01    0.02
  -6   0   1    0.04    0.02
   6   0  -1    0.01    0.02
  -6   0   1    0.01    0.02
  -5   0   1    0.00    0.02
  -5   0   1    0.01    0.02
   5   0  -1    0.04    0.02
  -5   0   1   -0.02    0.02
  -4   0   1    0.06    0.02
  -4   0   1    0.06    0.02
  -3   0   1    0.04    0.02
  -3   0   1   -0.02    0.02
  -2   0   1    0.14    0.02
   2   0  -1    0.21    0.02
   2   0  -1    0.18    0.02
   2   0  -1    0.19    0.02
  -2   0   1    0.18    0.02
  -1   0   1    0.01    0.01
  -1   0   1    0.00    0.01
   1   0  -1    0.00    0.00
  -1   0   1    0.02    0.01
   1   0  -1    0.00    0.00
   2   0   1    0.00    0.01
  -2   0  -1    0.04    0.02
  -2   0  -1    0.02    0.01
   2   0   1    0.02    0.01
  -3   0  -1    0.10    0.02
  -3   0  -1    0.09    0.02
  -4   0  -1    0.04    0.02
  -4   0  -1    0.14    0.02
  -5   0  -1    0.03    0.02
   5   0   1    0.04    0.03
  -5   0  -1   -0.01    0.02
  -5   0  -1    0.00    0.02
  -6   0  -1    0.00    0.03
  -6   0  -1   -0.02    0.03
   6   0   1    0.01    0.03
  -6   0  -1    0.01    0.03
  -7   0  -1   -0.02    0.03
  -7   0  -1   -0.06    0.03
  -7   0  -1   -0.03    0.03
   7   0   1   -0.01    0.03
   7   0   1   -0.02    0.02
   7   0   1   -0.03    0.02
   8   0   1    0.00    0.02
   8   0   1    0.00    0.02
  -8   0  -1    0.06    0.03
   8   0   1    0.05    0.03
  -8   0  -1    0.05    0.03
   8   0   1    0.02    0.03
  -8   0  -1   -0.02    0.03
  -9   0  -1   -0.03    0.03
   9   0   1    0.02    0.03
  -9   0  -1    0.06    0.03
  -9   0  -1   -0.01    0.03
   9   0   1   -0.01    0.03
   9   0   1    0.02    0.02
   9   0   1    0.00    0.02
 -10   0  -1   -0.01    0.03
 -10   0  -1   -0.10    0.03
  10   0   1   -0.02    0.03
 -10   0  -1   -0.01    0.03
  10   0   1   -0.01    0.03
  11   0   1   -0.07    0.04
 -11   0  -1    0.02    0.04
 -11   0  -1   -0.07    0.03
  12   0   1    0.00    0.03
  12   0   1    0.03    0.04
 -12   0  -1    0.02    0.03
 -12   0  -1    0.04    0.04
  13   0   1   -0.08    0.04
  13   0   1   -0.04    0.04
 -13   0  -1    0.04    0.03
  14   0   1    0.03    0.04
  14   0   1   -0.03    0.04
  14   0   1    0.01    0.04
  15   0   1   -0.08    0.04
  15   0   1    0.01    0.04
  16   0   1    0.09    0.05
  16   0   1   -0.08    0.04
  17   0   1   -0.10    0.04
  18   0   1   -0.01    0.04
  20   1  -1    0.10    0.05
  19   1  -1    1.42    0.10
  18   1  -1    0.03    0.05
  18   1  -1   -0.05    0.04
  17  -1  -1    5.81    0.20
  17   1  -1    5.87    0.22
  17   1  -1    6.08    0.22
  16  -1  -1    0.04    0.04
  16  -1  -1    0.02    0.04
  16   1  -1    0.05    0.05
  16   1  -1   -0.01    0.04
  15  -1  -1   10.41    0.32
 -15  -1   1   10.49    0.38
  15  -1  -1   10.73    0.32
  15   1  -1   10.58    0.34
  15   1  -1   11.00    0.34
 -14  -1   1    0.95    0.09
  14  -1  -1    0.80    0.06
  14  -1  -1    0.79    0.07
  14   1  -1    1.04    0.08
  14   1  -1    0.85    0.07
  13  -1  -1    3.16    0.11
  13  -1  -1    2.99    0.11
 -13  -1   1    3.21    0.15
  13   1  -1    3.04    0.13
  13   1  -1    3.04    0.13
 -12  -1   1    2.72    0.12
 -12  -1   1    2.55    0.13
 -12  -1   1    2.67    0.13
  12  -1  -1    2.78    0.10
  12   1  -1    2.58    0.12
  12   1  -1    2.64    0.11
  12   1  -1    2.53    0.11
  12   1  -1    2.51    0.11
 -11  -1   1   28.52    0.91
 -11  -1   1   27.09    0.91
 -11  -1   1   28.58    0.81
  11   1  -1   27.49    0.83
  11   1  -1   28.46    0.82
  11   1  -1   27.73    0.79
  11   1  -1   27.36    0.80
 -10  -1   1   10.93    0.34
 -10  -1   1   11.35    0.38
 -10  -1   1   11.09    0.38
  10   1  -1   11.07    0.34
  10   1  -1   11.22    0.34
  10   1  -1   11.04    0.33
  10   1  -1   11.25    0.33
  10   1  -1   10.99    0.35
  -9  -1   1    0.11    0.04
  -9  -1   1    0.07    0.04
  -9  -1   1    0.15    0.04
   9   1  -1    0.08    0.04
   9   1  -1    0.07    0.03
  -9   1   1    0.05    0.02
   9   1  -1    0.09    0.03
  -9   1   1    0.08    0.02
   9   1  -1    0.02    0.03
   9   1  -1    0.03    0.04
  -8  -1   1   13.75    0.40
  -8  -1   1   12.87    0.45
  -8  -1   1   13.73    0.45
   8   1  -1   13.58    0.39
   8   1  -1   13.89    0.39
   8   1  -1   13.39    0.41
   8   1  -1   13.29    0.41
   8   1  -1   13.62    0.39
  -8   1   1   13.36    0.44
  -8   1   1   13.24    0.44
  -7  -1   1   23.90    0.75
  -7  -1   1   22.97    0.67
  -7  -1   1   22.57    0.75
   7   1  -1   22.53    0.65
   7   1  -1   23.26    0.68
  -7   1   1   22.89    0.75
   7   1  -1   23.09    0.65
   7   1  -1   23.28    0.65
  -6  -1   1   14.19    0.41
  -6  -1   1   13.13    0.46
  -6  -1   1   13.29    0.46
  -6   1   1   13.94    0.46
   6   1  -1   14.04    0.39
   6   1  -1   13.93    0.40
   6   1  -1   13.99    0.40
   6   1  -1   13.88    0.42
  -5  -1   1    9.06    0.31
  -5  -1   1    9.36    0.32
   5  -1  -1    9.20    0.28
  -5  -1   1    9.26    0.28
   5   1  -1    9.65    0.31
   5   1  -1    9.35    0.27
   5   1  -1    9.47    0.27
   5   1  -1    9.56    0.29
   5   1  -1    9.19    0.27
   5   1  -1    9.44    0.31
  -4  -1   1  180.90    5.87
  -4  -1   1  187.04    5.86
  -4  -1   1  180.06    5.20
   4   1  -1  189.18    5.86
  -4   1   1  190.34    6.18
  -4   1   1  183.18    6.19
   4   1  -1  187.42    5.11
   4   1  -1  182.74    5.11
   4   1  -1  182.95    5.86
  -3  -1   1    1.17    0.06
  -3  -1   1    1.20    0.06
   3   1  -1    1.18    0.05
  -3   1   1    1.13    0.05
  -3   1   1    1.06    0.05
   3   1  -1    1.16    0.05
   3   1  -1    1.15    0.05
   3   1  -1    1.05    0.06
   2  -1  -1   23.64    0.78
   2  -1  -1   23.32    0.78
   2  -1  -1   23.54    0.68
  -2  -1   1   23.40    0.75
  -2  -1   1   23.57    0.75
  -2   1   1   22.69    0.77
  -2   1   1   23.39    0.76
   2   1  -1   23.13    0.65
   2   1  -1   23.55    0.75
  -1  -1  -1    0.46    0.04
  -1  -1  -1    0.43    0.03
  -1   1  -1    0.46    0.03
  -1   1  -1    0.43    0.02
   1   1   1    0.37    0.03
  -1   1  -1    0.44    0.03
  -2  -1  -1   71.19    2.33
  -2  -1  -1   73.82    2.33
  -2   1  -1   73.48    2.43
   2   1   1   75.14    2.33
   2   1   1   72.15    2.03
  -2   1  -1   74.06    2.43
  -3  -1  -1   23.14    0.75
  -3  -1  -1   22.95    0.75
  -3  -1  -1   22.49    0.67
   3   1   1   24.10    0.75
  -3   1  -1   24.60    0.81
   3   1   1   23.04    0.75
   3   1   1   22.83    0.65
  -3   1  -1   23.04    0.80
  -4  -1  -1    5.40    0.19
  -4  -1  -1    5.13    0.17
  -4  -1  -1    5.13    0.19
   4   1   1    5.21    0.16
   4   1   1    5.45    0.18
   4   1   1    5.29    0.18
   4   1   1    5.29    0.17
  -5  -1  -1    0.23    0.04
  -5  -1  -1    0.28    0.04
  -5  -1  -1    0.21    0.04
   5   1   1    0.22    0.02
   5   1   1    0.25    0.03
   5   1   1    0.20    0.04
   5   1   1    0.23    0.02
   5   1   1    0.22    0.03
  -6  -1  -1   66.27    2.20
  -6  -1  -1   71.29    2.20
  -6  -1  -1   68.66    1.96
   6   1   1   70.92    1.91
   6   1   1   68.31    2.00
   6   1   1   69.93    1.92
  -7  -1  -1   31.37    0.98
  -7  -1  -1   29.55    0.87
  -7  -1  -1   29.46    0.98
   7   1   1   31.13    0.85
   7   1   1   29.94    0.89
   7   1   1   30.19    0.85
  -8  -1  -1    5.10    0.19
  -8  -1  -1    4.90    0.19
  -8  -1  -1    5.02    0.17
   8   1   1    5.15    0.17
   8   1   1    4.96    0.18
   8   1   1    4.97    0.17
   8   1   1    5.19    0.16
  -9  -1  -1   14.59    0.49
  -9  -1  -1   14.35    0.49
  -9  -1  -1   14.40    0.44
   9   1   1   13.91    0.44
   9   1   1   14.63    0.44
   9   1   1   14.70    0.43
   9   1   1   14.80    0.42
 -10  -1  -1    2.95    0.12
 -10  -1  -1    2.78    0.14
 -10  -1  -1    2.99    0.14
  10   1   1    2.83    0.12
  10   1   1    2.91    0.12
  10   1   1    2.84    0.12
  10   1   1    2.98    0.12
 -11  -1  -1    3.26    0.13
 -11  -1  -1    3.33    0.14
 -11  -1  -1    3.18    0.15
  11   1   1    3.25    0.13
  11   1   1    2.80    0.13
  11   1   1    3.18    0.14
  11   1   1    3.15    0.12
 -12  -1  -1    1.48    0.10
 -12  -1  -1    1.56    0.10
  12   1   1    1.54    0.08
  12   1   1    1.61    0.10
  12   1   1    1.50    0.08
  12   1   1    1.56    0.09
  13  -1   1   21.33    0.60
 -13  -1  -1   20.71    0.70
  13   1   1   20.73    0.62
  13   1   1   21.43    0.62
  14  -1   1    0.67    0.05
  14  -1   1    0.69    0.05
  14  -1   1    0.76    0.06
 -14  -1  -1    0.64    0.07
  14   1   1    0.77    0.07
  14   1   1    0.82    0.07
  15  -1   1    0.29    0.05
  15  -1   1    0.35    0.05
  15  -1   1    0.40    0.05
 -15  -1  -1    0.30    0.05
  15   1   1    0.24    0.06
  15   1   1    0.27    0.06
  16  -1   1    0.05    0.04
  16  -1   1    0.11    0.04
  16   1   1    0.09    0.05
  16   1   1    0.11    0.05
  17   1   1   10.77    0.35
  17   1   1   10.61    0.35
  18   1   1    0.07    0.05
  19   1   1    3.07    0.14
  20   1   1    0.73    0.07
  21   2  -1    0.13    0.06
  20   2  -1    0.54    0.07
  19   2  -1   11.75    0.39
  19   2  -1   12.29    0.39
  18   2  -1    0.87    0.09
  18   2  -1    0.79    0.08
  17   2  -1    6.85    0.25
  17   2  -1    6.92    0.26
 -16  -2   1    3.66    0.17
  16   2  -1    3.79    0.17
  16   2  -1    3.69    0.17
 -15  -2   1   10.08    0.39
  15   2  -1   10.80    0.35
  15   2  -1   10.62    0.34
 -14  -2   1    0.90    0.09
  14   2  -1    0.99    0.08
  14   2  -1    0.98    0.08
  14   2  -1    0.95    0.08
  14   2  -1    1.01    0.07
 -13  -2   1   27.88    0.83
 -13  -2   1   27.77    0.93
  13   2  -1   27.63    0.81
  13   2  -1   28.68    0.82
  13   2  -1   28.13    0.84
  13   2  -1   28.36    0.83
 -12  -2   1   27.34    0.78
 -12  -2   1   25.84    0.88
  12   2  -1   26.31    0.79
  12   2  -1   26.87    0.77
  12   2  -1   26.35    0.80
  12   2  -1   26.14    0.77
 -11  -2   1    0.80    0.07
 -11  -2   1    0.77    0.07
 -11  -2   1    0.81    0.08
  11   2  -1    0.73    0.06
  11   2  -1    0.77    0.06
  11   2  -1    0.87    0.07
  11   2  -1    0.80    0.07
 -10  -2   1   39.97    1.33
 -10  -2   1   39.81    1.33
 -10  -2   1   41.76    1.19
  10   2  -1   41.56    1.21
  10   2  -1   42.18    1.17
  10   2  -1   41.13    1.21
  10   2  -1   42.17    1.16
  -9  -2   1   42.66    1.42
  -9  -2   1   43.92    1.27
  -9  -2   1   45.77    1.42
   9   2  -1   44.43    1.29
   9   2  -1   44.40    1.24
   9   2  -1   44.33    1.29
   9   2  -1   43.87    1.24
   9   2  -1   43.11    1.24
  -8  -2   1    7.19    0.27
  -8  -2   1    7.81    0.28
  -8  -2   1    7.69    0.25
   8   2  -1    7.55    0.25
   8   2  -1    7.65    0.24
   8   2  -1    7.67    0.24
   8   2  -1    7.61    0.24
  -7  -2   1    7.87    0.28
  -7  -2   1    7.63    0.28
  -7  -2   1    8.05    0.25
   7   2  -1    8.16    0.27
   7   2  -1    7.56    0.26
   7   2  -1    7.83    0.25
   7   2  -1    7.93    0.24
  -6  -2   1   35.33    1.05
  -6  -2   1   36.05    1.18
  -6  -2   1   37.15    1.18
   6   2  -1   36.67    1.08
  -6   2   1   36.52    1.20
   6   2  -1   36.81    1.03
  -6   2   1   37.07    1.19
   6   2  -1   37.97    1.18
   6   2  -1   37.21    1.03
  -5  -2   1   12.84    0.42
   5  -2  -1   12.36    0.37
  -5  -2   1   12.70    0.38
  -5  -2   1   12.26    0.42
   5   2  -1   12.37    0.36
  -5   2   1   12.44    0.36
   5   2  -1   12.49    0.42
   5   2  -1   12.45    0.37
   5   2  -1   12.23    0.38
  -5   2   1   12.53    0.41
  -5   2   1   12.14    0.41
   4  -2  -1    0.12    0.03
  -4  -2   1    0.12    0.03
  -4  -2   1    0.15    0.04
  -4  -2   1    0.09    0.03
   4   2  -1    0.10    0.03
   4   2  -1    0.10    0.03
  -4   2   1    0.16    0.03
   4   2  -1    0.10    0.03
   4   2  -1    0.11    0.03
   4   2  -1    0.13    0.04
  -4   2   1    0.15    0.02
   3  -2  -1    2.37    0.08
   3  -2  -1    2.33    0.09
   3  -2  -1    2.35    0.09
   3  -2  -1    2.27    0.07
  -3  -2   1    2.32    0.10
  -3  -2   1    2.35    0.10
   3  -2  -1    2.36    0.07
  -3  -2   1    2.47    0.10
  -3   2   1    2.46    0.09
   3   2  -1    2.24    0.09
  -3   2   1    2.47    0.09
  -3   2   1    2.28    0.08
   3   2  -1    2.29    0.10
   3   2  -1    2.33    0.09
   2  -2  -1    1.80    0.07
   2  -2  -1    1.96    0.08
  -2  -2   1    1.88    0.08
   2  -2  -1    1.87    0.08
  -2  -2   1    1.74    0.08
   2  -2  -1    1.72    0.06
  -2  -2   1    1.67    0.08
  -2   2   1    1.91    0.08
   2   2  -1    1.72    0.08
   2   2  -1    1.87    0.08
   2   2  -1    1.81    0.07
  -2   2   1    1.65    0.07
  -2   2   1    1.92    0.08
   1  -2  -1    0.13    0.02
   1  -2  -1    0.18    0.03
  -1  -2   1    0.12    0.03
  -1  -2   1    0.15    0.02
   1  -2  -1    0.20    0.03
  -1  -2   1    0.18    0.03
   1   2  -1    0.13    0.02
   1   2  -1    0.16    0.03
   1   2  -1    0.14    0.03
  -1   2   1    0.14    0.03
  -1   2   1    0.17    0.03
  -1   2   1    0.22    0.03
   0  -2  -1   59.95    1.70
   0  -2   1   59.62    1.95
   0  -2   1   62.12    1.89
   0  -2   1   61.82    1.69
   0  -2  -1   60.77    1.95
   0  -2   1   61.24    1.95
   0  -2  -1   61.23    1.95
   0   2  -1   63.12    1.95
   0   2   1   62.31    1.70
   0   2  -1   62.14    1.69
   0   2  -1   60.87    1.95
   0   2   1   61.85    1.72
   0   2   1   61.60    1.95
   0   2   1   59.81    1.95
  -1  -2  -1    6.10    0.19
   1  -2   1    6.06    0.21
   1  -2   1    6.02    0.18
  -1  -2  -1    6.24    0.22
   1  -2   1    6.24    0.20
  -1  -2  -1    6.15    0.22
   1   2   1    6.14    0.21
  -1   2  -1    5.87    0.21
   1   2   1    6.27    0.22
  -1   2  -1    6.23    0.20
   1   2   1    5.90    0.19
  -1   2  -1    6.13    0.21
  -2  -2  -1  217.03    6.93
  -2  -2  -1  215.28    6.16
  -2  -2  -1  223.94    6.92
   2  -2   1  220.08    6.98
   2  -2   1  219.96    6.06
   2  -2   1  220.33    6.06
   2  -2   1  221.43    6.96
   2   2   1  204.36    6.03
  -2   2  -1  218.81    6.96
  -2   2  -1  214.69    6.97
  -2   2  -1  213.17    6.15
   2   2   1  217.24    6.01
   2   2   1  224.62    6.92
  -2   2  -1  223.43    6.97
  -3  -2  -1    8.23    0.26
  -3  -2  -1    8.07    0.28
  -3  -2  -1    8.34    0.29
   3  -2   1    8.14    0.24
   3   2   1    7.45    0.28
  -3   2  -1    8.22    0.27
   3   2   1    8.15    0.24
   3   2   1    7.87    0.25
  -3   2  -1    8.24    0.27
   3   2   1    8.28    0.28
  -4  -2  -1   69.23    2.21
  -4  -2  -1   67.12    1.97
   4  -2   1   69.56    2.02
  -4  -2  -1   68.17    2.21
   4   2   1   70.08    2.21
   4   2   1   69.42    1.93
   4   2   1   70.68    2.21
  -4   2  -1   71.46    2.25
  -4   2  -1   69.83    2.25
   4   2   1   71.28    2.01
   4   2   1   69.81    1.93
  -5  -2  -1   21.07    0.61
  -5  -2  -1   20.73    0.69
  -5  -2  -1   19.97    0.68
   5   2   1   21.22    0.62
   5   2   1   20.85    0.60
  -5   2  -1   20.74    0.68
   5   2   1   20.88    0.59
  -5   2  -1   20.95    0.69
   5   2   1   20.91    0.68
  -6  -2  -1   16.06    0.56
  -6  -2  -1   17.56    0.50
  -6  -2  -1   16.93    0.56
   6   2   1   16.29    0.49
   6   2   1   15.87    0.51
   6   2   1   16.79    0.48
   6   2   1   17.24    0.55
  -7  -2  -1   35.81    1.11
  -7  -2  -1   34.66    0.99
  -7  -2  -1   33.81    1.11
   7   2   1   34.28    0.97
   7   2   1   33.57    0.97
   7   2   1   33.76    1.01
  -8  -2  -1   48.34    1.51
  -8  -2  -1   46.13    1.35
  -8  -2  -1   45.75    1.51
   8   2   1   46.75    1.32
   8   2   1   48.62    1.31
   8   2   1   47.06    1.32
   8   2   1   46.20    1.38
  -9  -2  -1   25.06    0.80
  -9  -2  -1   24.56    0.80
  -9  -2  -1   24.69    0.72
   9   2   1   23.65    0.70
   9   2   1   23.21    0.73
   9   2   1   24.30    0.70
   9   2   1   24.13    0.72
 -10  -2  -1    2.53    0.12
 -10  -2  -1    2.42    0.13
 -10  -2  -1    2.63    0.14
  10   2   1    2.60    0.12
  10   2   1    2.67    0.12
  10   2   1    2.44    0.12
  10   2   1    2.46    0.13
 -11  -2  -1   51.94    1.48
 -11  -2  -1   50.07    1.66
 -11  -2  -1   52.79    1.66
  11   2   1   51.60    1.45
  11   2   1   51.16    1.45
  11   2   1   52.35    1.50
  11   2   1   50.41    1.51
 -12  -2  -1   14.93    0.46
 -12  -2  -1   14.45    0.52
  12   2   1   14.73    0.47
  12   2   1   15.55    0.46
  12   2   1   14.58    0.46
  12   2   1   15.47    0.46
 -13  -2  -1    0.04    0.06
  13   2   1    0.01    0.05
  13   2   1   -0.01    0.05
  13   2   1    0.14    0.05
  13   2   1   -0.02    0.04
 -14  -2  -1    3.59    0.18
  14   2   1    3.68    0.16
  14   2   1    3.82    0.17
  14   2   1    3.83    0.14
 -15  -2  -1   28.79    0.98
  15   2   1   28.90    0.87
  15   2   1   31.03    0.87
 -16  -2  -1    0.06    0.05
  16   2   1   -0.03    0.06
  16   2   1   -0.06    0.05
  17   2   1    3.80    0.17
  17   2   1    3.40    0.17
  18   2   1    0.09    0.06
  18   2   1    0.11    0.06
  19   2   1    4.01    0.18
  20   2   1    0.49    0.07
  21   2   1    3.61    0.16
  21   3  -1    2.32    0.14
  20   3  -1    0.37    0.07
  19   3  -1    0.91    0.10
  19   3  -1    1.02    0.10
  18   3  -1    0.28    0.07
  18   3  -1    0.12    0.06
  17   3  -1    1.09    0.10
  17   3  -1    1.28    0.10
 -16  -3   1    2.42    0.16
  16   3  -1    2.58    0.14
  16   3  -1    2.72    0.15
 -15  -3   1    0.19    0.07
  15   3  -1    0.30    0.06
  15   3  -1    0.19    0.06
  15   3  -1    0.16    0.07
 -14  -3   1    0.00    0.06
  14   3  -1   -0.05    0.05
  14   3  -1   -0.02    0.05
  14   3  -1    0.05    0.06
 -13  -3   1    0.00    0.06
 -13  -3   1   -0.05    0.06
  13   3  -1   -0.03    0.05
  13   3  -1   -0.08    0.06
  13   3  -1    0.01    0.05
 -12  -3   1    0.29    0.06
 -12  -3   1    0.37    0.07
  12   3  -1    0.32    0.06
  12   3  -1    0.39    0.06
  12   3  -1    0.36    0.07
 -11  -3   1    3.38    0.17
 -11  -3   1    3.60    0.16
  11   3  -1    3.43    0.15
  11   3  -1    3.52    0.15
  11   3  -1    3.51    0.16
 -10  -3   1    1.91    0.12
 -10  -3   1    1.90    0.12
 -10  -3   1    1.69    0.11
  10   3  -1    1.76    0.11
  10   3  -1    1.85    0.11
  10   3  -1    1.78    0.12
  -9  -3   1    1.56    0.11
  -9  -3   1    1.54    0.11
  -9  -3   1    1.52    0.10
   9   3  -1    1.51    0.09
   9   3  -1    1.49    0.11
   9   3  -1    1.66    0.09
  -8  -3   1    1.11    0.09
  -8  -3   1    1.18    0.09
  -8  -3   1    1.02    0.09
   8   3  -1    1.11    0.08
   8   3  -1    1.32    0.08
   8   3  -1    1.15    0.09
  -7  -3   1    9.20    0.30
   7  -3  -1    9.05    0.27
   7  -3  -1    8.93    0.27
  -7  -3   1    9.53    0.33
  -7  -3   1    8.81    0.33
  -7   3   1    8.97    0.27
   7   3  -1    9.29    0.30
   7   3  -1    9.60    0.33
   7   3  -1    9.10    0.29
  -7   3   1    8.75    0.31
  -7   3   1    8.89    0.31
   7   3  -1    9.22    0.29
   6  -3  -1   13.74    0.41
  -6  -3   1   14.02    0.42
  -6  -3   1   13.90    0.47
  -6  -3   1   13.26    0.47
   6  -3  -1   13.56    0.41
   6   3  -1   13.58    0.41
   6   3  -1   13.31    0.41
  -6   3   1   13.48    0.45
   6   3  -1   13.91    0.43
   6   3  -1   13.27    0.46
  -6   3   1   13.95    0.45
  -6   3   1   13.54    0.40
  -5  -3   1    0.91    0.07
   5  -3  -1    0.91    0.04
  -5  -3   1    0.90    0.08
   5  -3  -1    0.90    0.06
   5  -3  -1    0.94    0.04
   5  -3  -1    0.87    0.04
  -5  -3   1    0.93    0.08
   5  -3  -1    0.89    0.04
   5   3  -1    0.84    0.07
   5   3  -1    0.86    0.07
  -5   3   1    0.96    0.04
  -5   3   1    0.87    0.06
   5   3  -1    1.00    0.08
  -5   3   1    0.92    0.06
  -5   3   1    0.90    0.06
   5   3  -1    0.94    0.06
  -4  -3   1   17.88    0.52
  -4  -3   1   17.10    0.59
   4  -3  -1   18.06    0.57
   4  -3  -1   17.72    0.50
  -4  -3   1   17.38    0.59
   4  -3  -1   18.01    0.53
   4  -3  -1   17.64    0.50
   4  -3  -1   18.14    0.57
   4  -3  -1   17.71    0.50
   4  -3  -1   17.95    0.49
  -4   3   1   18.01    0.51
  -4   3   1   17.32    0.58
  -4   3   1   16.91    0.57
  -4   3   1   17.34    0.57
  -4   3   1   17.15    0.50
   4   3  -1   17.57    0.51
   4   3  -1   17.66    0.54
   4   3  -1   17.50    0.51
  -3  -3   1   10.03    0.35
   3  -3  -1   10.00    0.29
  -3  -3   1   10.15    0.31
  -3  -3   1   10.69    0.30
  -3  -3   1   10.23    0.35
   3  -3  -1   10.10    0.29
   3  -3  -1   10.29    0.31
   3  -3  -1   10.01    0.33
   3  -3  -1    9.97    0.34
  -3   3   1   10.03    0.30
   3   3  -1    9.78    0.35
  -3   3   1   10.03    0.34
   3   3  -1    9.87    0.30
  -3   3   1   10.18    0.34
   3   3  -1    9.69    0.30
  -3   3   1    9.75    0.30
   3   3  -1   10.03    0.35
  -2  -3   1    3.31    0.13
  -2  -3   1    3.38    0.12
   2  -3  -1    3.35    0.12
   2  -3  -1    3.39    0.13
  -2  -3   1    3.50    0.14
  -2  -3   1    3.43    0.14
   2  -3  -1    3.49    0.12
   2   3  -1    3.46    0.12
   2   3  -1    3.46    0.14
  -2   3   1    3.37    0.14
  -2   3   1    3.62    0.12
   2   3  -1    3.32    0.12
   2   3  -1    3.49    0.14
   2   3  -1    3.26    0.13
  -2   3   1    3.29    0.13
  -2   3   1    3.37    0.13
   1  -3  -1    0.23    0.04
  -1  -3   1    0.21    0.04
  -1  -3   1    0.20    0.04
  -1  -3   1    0.19    0.03
   1  -3  -1    0.19    0.03
  -1  -3   1    0.20    0.03
   1  -3  -1    0.20    0.04
   1  -3  -1    0.19    0.04
   1   3  -1    0.19    0.03
  -1   3   1    0.17    0.03
   1   3  -1    0.17    0.04
  -1   3   1    0.23    0.03
   1   3  -1    0.16    0.04
  -1   3   1    0.19    0.04
  -1   3   1    0.18    0.04
   1   3  -1    0.22    0.04
   0  -3   1  123.79    3.92
   0  -3  -1  128.04    3.90
   0  -3  -1  123.57    3.90
   0  -3   1  122.97    3.90
   0  -3   1  121.83    3.40
   0  -3  -1  119.91    3.40
   0   3  -1  123.94    3.47
   0   3  -1  123.29    3.40
   0   3  -1  124.17    3.90
   0   3   1  125.01    3.90
   0   3   1  119.16    3.44
   0   3   1  122.53    3.48
   0   3   1  124.57    3.90
   0   3   1  125.71    3.40
   0   3  -1  124.15    3.90
  -1  -3  -1    1.26    0.08
   1  -3   1    1.21    0.06
  -1  -3  -1    1.18    0.08
   1  -3   1    1.19    0.06
  -1  -3  -1    1.23    0.08
   1  -3   1    1.28    0.07
   1  -3   1    0.95    0.06
  -1  -3  -1    1.20    0.07
   1   3   1    1.44    0.09
   1   3   1    1.22    0.07
  -1   3  -1    1.15    0.07
  -1   3  -1    1.26    0.07
   1   3   1    1.13    0.07
  -1   3  -1    1.33    0.07
   1   3   1    1.34    0.08
   2  -3   1  239.41    7.60
   2  -3   1  248.02    6.67
   2  -3   1  244.97    6.68
   2  -3   1  244.48    7.65
   2  -3   1  239.61    7.64
  -2  -3  -1  241.53    7.68
  -2  -3  -1  237.19    7.67
  -2  -3  -1  251.82    6.84
  -2  -3  -1  252.57    6.67
   2   3   1  241.69    6.80
  -2   3  -1  245.46    6.79
  -2   3  -1  238.36    7.46
   2   3   1  242.48    7.64
   2   3   1  224.76    6.66
   2   3   1  235.96    6.63
   2   3   1  244.09    7.66
  -2   3  -1  234.87    7.65
  -2   3  -1  242.76    7.68
  -3  -3  -1    0.41    0.05
   3  -3   1    0.42    0.03
   3  -3   1    0.36    0.04
   3  -3   1    0.35    0.04
   3  -3   1    0.39    0.03
   3  -3   1    0.37    0.04
  -3  -3  -1    0.34    0.05
  -3  -3  -1    0.33    0.05
   3   3   1    0.51    0.05
  -3   3  -1    0.36    0.03
  -3   3  -1    0.40    0.04
  -3   3  -1    0.34    0.03
  -3   3  -1    0.34    0.04
   3   3   1    0.33    0.04
   3   3   1    0.26    0.04
  -3   3  -1    0.32    0.04
   3   3   1    0.34    0.04
   3   3   1    0.38    0.05
   4  -3   1   13.02    0.37
   4  -3   1   12.62    0.38
  -4  -3  -1   12.81    0.44
  -4  -3  -1   12.96    0.40
   4  -3   1   12.76    0.36
   4  -3   1   12.92    0.37
  -4  -3  -1   13.01    0.44
   4  -3   1   12.84    0.36
  -4   3  -1   13.09    0.42
   4   3   1   12.81    0.39
   4   3   1   12.91    0.38
  -4   3  -1   12.78    0.37
   4   3   1   12.19    0.44
   4   3   1   13.22    0.41
  -4   3  -1   13.07    0.42
   5  -3   1    1.28    0.06
  -5  -3  -1    1.21    0.09
  -5  -3  -1    1.20    0.08
  -5  -3  -1    1.20    0.09
  -5   3  -1    1.31    0.06
   5   3   1    1.14    0.08
   5   3   1    1.30    0.09
  -5   3  -1    1.12    0.06
   5   3   1    1.31    0.08
   5   3   1    1.17    0.09
  -5   3  -1    1.26    0.06
  -6  -3  -1    8.41    0.31
  -6  -3  -1    9.25    0.29
  -6  -3  -1    8.83    0.32
   6  -3   1    8.54    0.26
   6  -3   1    8.50    0.26
   6   3   1    8.69    0.28
   6   3   1    8.52    0.29
   6   3   1    8.94    0.31
  -6   3  -1    8.93    0.26
  -6   3  -1    8.48    0.29
  -6   3  -1    8.39    0.29
   6   3   1    8.30    0.27
  -7  -3  -1    5.89    0.23
  -7  -3  -1    5.35    0.22
  -7  -3  -1    5.76    0.21
  -7   3  -1    5.75    0.19
   7   3   1    5.67    0.20
   7   3   1    5.61    0.20
   7   3   1    5.90    0.21
   7   3   1    5.54    0.21
  -7   3  -1    5.53    0.19
  -8  -3  -1    5.88    0.23
  -8  -3  -1    5.53    0.21
  -8  -3  -1    5.12    0.22
   8   3   1    5.50    0.20
   8   3   1    5.22    0.21
   8   3   1    5.07    0.19
  -9  -3  -1    3.43    0.15
  -9  -3  -1    3.60    0.16
  -9  -3  -1    3.14    0.16
   9   3   1    3.28    0.15
   9   3   1    3.40    0.15
   9   3   1    3.27    0.16
   9   3   1    3.13    0.14
 -10  -3  -1    0.03    0.05
 -10  -3  -1    0.07    0.06
 -10  -3  -1    0.06    0.05
  10   3   1    0.03    0.05
  10   3   1   -0.03    0.06
  10   3   1   -0.03    0.04
 -11  -3  -1    0.43    0.07
 -11  -3  -1    0.45    0.07
  11   3   1    0.46    0.07
  11   3   1    0.46    0.07
  11   3   1    0.35    0.07
 -12  -3  -1   -0.02    0.05
 -12  -3  -1   -0.08    0.06
  12   3   1   -0.02    0.06
  12   3   1   -0.08    0.05
  12   3   1   -0.09    0.05
 -13  -3  -1    9.66    0.33
 -13  -3  -1    9.66    0.37
  13   3   1    9.14    0.32
  13   3   1    9.67    0.33
  13   3   1    9.76    0.33
 -14  -3  -1    0.04    0.06
  14   3   1   -0.01    0.05
  14   3   1    0.03    0.06
  14   3   1    0.04    0.06
 -15  -3  -1   -0.02    0.06
  15   3   1   -0.20    0.05
  15   3   1   -0.13    0.06
  15   3   1   -0.24    0.06
  16   3   1    0.86    0.09
  16   3   1    0.70    0.08
  17   3   1    1.78    0.13
  17   3   1    1.48    0.12
  18   3   1    1.00    0.10
  18   3   1    0.87    0.10
  19   3   1   -0.17    0.06
  19   3   1   -0.05    0.06
  20   3   1   -0.05    0.06
  21   3   1    0.53    0.08
  21   4  -1    0.02    0.07
  20   4  -1    0.02    0.07
  20   4  -1    0.02    0.06
  19   4  -1    2.25    0.15
  19   4  -1    1.73    0.13
  18   4  -1    0.68    0.09
  18   4  -1    0.78    0.10
  17   4  -1    2.54    0.16
  17   4  -1    2.87    0.16
  16   4  -1    0.96    0.09
  16   4  -1    0.97    0.10
  16   4  -1    0.93    0.10
 -15  -4   1    0.54    0.09
  15   4  -1    0.65    0.09
  15   4  -1    0.68    0.08
  15   4  -1    0.64    0.09
 -14  -4   1    0.03    0.07
 -14  -4   1    0.06    0.06
  14   4  -1    0.00    0.06
  14   4  -1   -0.03    0.07
  14   4  -1    0.04    0.06
 -13  -4   1    2.57    0.15
 -13  -4   1    2.54    0.16
  13   4  -1    2.74    0.15
  13   4  -1    2.41    0.14
  13   4  -1    2.56    0.15
 -12  -4   1    0.65    0.08
 -12  -4   1    0.44    0.08
  12   4  -1    0.52    0.07
  12   4  -1    0.51    0.08
  12   4  -1    0.54    0.08
 -11  -4   1   -0.04    0.05
 -11  -4   1   -0.07    0.06
  11   4  -1    0.02    0.05
  11   4  -1   -0.02    0.06
  11   4  -1   -0.08    0.05
 -10  -4   1    1.04    0.09
 -10  -4   1    1.06    0.09
  10   4  -1    1.07    0.09
  10   4  -1    0.91    0.08
  10   4  -1    1.02    0.08
  -9  -4   1    3.61    0.17
  -9  -4   1    3.20    0.17
  -9  -4   1    3.32    0.16
   9   4  -1    3.33    0.15
   9   4  -1    3.65    0.15
  -9   4   1    3.50    0.13
  -9   4   1    3.44    0.13
  -9   4   1    3.39    0.12
   9   4  -1    3.34    0.16
   8  -4  -1   19.54    0.57
  -8  -4   1   20.00    0.67
   8  -4  -1   19.65    0.55
  -8  -4   1   19.09    0.66
   8  -4  -1   19.52    0.54
  -8  -4   1   19.03    0.59
   8  -4  -1   19.30    0.57
  -8   4   1   18.58    0.63
  -8   4   1   19.17    0.56
   8   4  -1   18.64    0.58
   8   4  -1   19.64    0.58
   8   4  -1   19.35    0.60
   8   4  -1   20.19    0.65
  -8   4   1   19.37    0.63
   7  -4  -1    2.94    0.12
   7  -4  -1    3.03    0.10
  -7  -4   1    3.08    0.15
  -7  -4   1    3.32    0.15
   7  -4  -1    3.01    0.10
   7  -4  -1    3.08    0.10
   7  -4  -1    3.12    0.10
   7  -4  -1    2.99    0.11
  -7  -4   1    3.42    0.14
  -7   4   1    3.06    0.10
   7   4  -1    3.02    0.13
  -7   4   1    3.13    0.12
  -7   4   1    3.00    0.13
   7   4  -1    3.00    0.15
  -7   4   1    3.18    0.13
   7   4  -1    3.06    0.14
   7   4  -1    3.16    0.13
   6  -4  -1   16.27    0.49
   6  -4  -1   16.61    0.47
  -6  -4   1   16.17    0.50
   6  -4  -1   16.78    0.47
  -6  -4   1   16.00    0.56
  -6  -4   1   16.53    0.57
   6  -4  -1   16.62    0.46
   6  -4  -1   16.50    0.47
   6   4  -1   16.59    0.50
  -6   4   1   16.38    0.54
   6   4  -1   16.05    0.49
  -6   4   1   16.51    0.48
   6   4  -1   16.64    0.56
   6   4  -1   16.10    0.49
  -6   4   1   15.97    0.54
  -6   4   1   16.54    0.47
   6   4  -1   17.10    0.52
   6   4  -1   16.42    0.49
  -5  -4   1    2.10    0.11
  -5  -4   1    1.90    0.11
   5  -4  -1    1.94    0.08
   5  -4  -1    1.87    0.09
   5  -4  -1    1.91    0.08
   5  -4  -1    1.88    0.07
   5  -4  -1    1.93    0.07
  -5  -4   1    1.69    0.10
   5  -4  -1    1.96    0.08
   5   4  -1    1.85    0.10
   5   4  -1    2.11    0.11
  -5   4   1    1.88    0.10
   5   4  -1    1.87    0.09
  -5   4   1    1.76    0.09
   5   4  -1    1.89    0.10
   5   4  -1    2.04    0.10
  -5   4   1    1.98    0.09
  -5   4   1    1.96    0.08
   4  -4  -1    1.95    0.09
  -4  -4   1    2.31    0.10
   4  -4  -1    1.95    0.09
  -4  -4   1    2.26    0.11
  -4  -4   1    2.06    0.12
   4  -4  -1    1.88    0.10
  -4  -4   1    2.07    0.11
   4  -4  -1    2.05    0.08
   4   4  -1    1.94    0.11
   4   4  -1    1.96    0.10
  -4   4   1    1.88    0.10
   4   4  -1    1.89    0.10
  -4   4   1    1.89    0.09
   4   4  -1    2.02    0.09
  -4   4   1    1.83    0.10
   4   4  -1    2.18    0.10
  -4   4   1    1.91    0.10
   4   4  -1    2.00    0.11
   3  -4  -1    0.80    0.07
   3  -4  -1    0.73    0.06
  -3  -4   1    0.83    0.06
   3  -4  -1    0.80    0.03
   3  -4  -1    0.86    0.06
   3  -4  -1    0.84    0.07
   3  -4  -1    0.83    0.06
  -3  -4   1    0.73    0.07
  -3  -4   1    0.71    0.07
  -3  -4   1    0.84    0.06
   3   4  -1    0.90    0.07
   3   4  -1    0.70    0.06
  -3   4   1    0.82    0.07
  -3   4   1    0.75    0.05
  -3   4   1    0.94    0.07
   3   4  -1    0.85    0.07
   3   4  -1    0.70    0.06
   3   4  -1    0.79    0.07
   3   4  -1    0.74    0.07
   3   4  -1    0.95    0.07
  -3   4   1    0.83    0.07
   2  -4  -1   93.61    2.92
   2  -4  -1   97.40    2.67
   2  -4  -1   90.33    2.55
   2  -4  -1   94.07    2.55
  -2  -4   1   93.33    2.55
  -2  -4   1   89.83    2.61
  -2  -4   1   91.24    2.93
  -2  -4   1   95.17    2.93
   2   4  -1   90.44    2.66
   2   4  -1   95.94    2.93
   2   4  -1   92.09    2.61
   2   4  -1   90.31    2.55
  -2   4   1   91.70    2.61
   2   4  -1   92.65    2.55
  -2   4   1   91.77    2.93
  -2   4   1   93.45    2.93
  -2   4   1   88.30    2.59
   2   4  -1   91.46    2.93
   1  -4  -1    1.19    0.07
   1  -4  -1    1.22    0.08
   1  -4  -1    1.33    0.08
  -1  -4   1    1.38    0.09
   1  -4  -1    1.15    0.09
   1  -4  -1    1.20    0.08
  -1  -4   1    1.22    0.08
  -1  -4   1    1.29    0.09
  -1  -4   1    1.16    0.08
   1   4  -1    1.24    0.08
   1   4  -1    1.07    0.08
  -1   4   1    1.06    0.08
  -1   4   1    0.97    0.07
  -1   4   1    1.18    0.08
   1   4  -1    1.41    0.09
  -1   4   1    1.04    0.08
  -1   4   1    1.08    0.07
   1   4  -1    1.15    0.07
   0  -4   1   47.81    1.50
   0  -4  -1   48.31    1.34
   0  -4  -1   45.87    1.31
   0  -4  -1   45.17    1.50
   0  -4  -1   48.23    1.50
   0  -4  -1   46.02    1.31
   0  -4   1   45.36    1.30
   0  -4   1   46.55    1.33
   0  -4   1   48.09    1.50
   0   4   1   43.49    1.34
   0   4  -1   45.50    1.50
   0   4   1   46.93    1.50
   0   4   1   47.15    1.50
   0   4  -1   47.67    1.50
   0   4  -1   47.51    1.30
   0   4   1   48.06    1.31
   1  -4   1    0.86    0.06
  -1  -4  -1    0.87    0.08
  -1  -4  -1    0.82    0.08
  -1  -4  -1    0.77    0.06
   1  -4   1    0.89    0.07
  -1  -4  -1    0.77    0.06
   1  -4   1    0.89    0.07
   1  -4   1    0.83    0.06
  -1   4  -1    0.79    0.07
   1   4   1    1.04    0.08
  -1   4  -1    0.82    0.06
  -1   4  -1    0.70    0.06
   1   4   1    0.75    0.07
  -1   4  -1    0.77    0.07
   1   4   1    0.90    0.06
   1   4   1    0.94    0.08
   2  -4   1   14.77    0.45
   2  -4   1   14.73    0.43
  -2  -4  -1   15.19    0.43
   2  -4   1   13.92    0.46
   2  -4   1   15.19    0.49
  -2  -4  -1   14.49    0.50
   2  -4   1   13.43    0.48
  -2  -4  -1   14.65    0.50
  -2  -4  -1   14.10    0.44
   2   4   1   15.02    0.45
   2   4   1   14.47    0.50
   2   4   1   14.72    0.43
   2   4   1   15.33    0.50
  -2   4  -1   14.63    0.49
   2   4   1   13.72    0.44
   2   4   1   14.38    0.43
  -2   4  -1   14.92    0.44
  -2   4  -1   14.95    0.49
   3  -4   1    0.25    0.04
  -3  -4  -1    0.12    0.05
  -3  -4  -1    0.18    0.05
  -3  -4  -1    0.28    0.05
  -3  -4  -1    0.17    0.04
   3  -4   1    0.21    0.03
   3  -4   1    0.19    0.04
   3  -4   1    0.13    0.04
   3   4   1    0.14    0.04
   3   4   1    0.18    0.04
  -3   4  -1    0.21    0.04
  -3   4  -1    0.18    0.04
   3   4   1    0.22    0.04
   3   4   1    0.14    0.05
   3   4   1    0.22    0.04
  -3   4  -1    0.24    0.04
  -3   4  -1    0.12    0.03
   3   4   1    0.11    0.05
   3   4   1    0.19    0.04
   4  -4   1   27.68    0.77
  -4  -4  -1   27.16    0.90
   4  -4   1   27.95    0.77
  -4  -4  -1   26.63    0.90
   4  -4   1   27.36    0.88
   4  -4   1   28.09    0.81
  -4  -4  -1   27.73    0.81
   4  -4   1   27.25    0.77
   4   4   1   27.14    0.81
  -4   4  -1   29.00    0.89
   4   4   1   27.26    0.80
   4   4   1   27.48    0.82
  -4   4  -1   27.01    0.88
  -4   4  -1   26.50    0.78
  -4   4  -1   26.64    0.79
   4   4   1   26.94    0.79
   4   4   1   27.56    0.79
  -4   4  -1   27.12    0.85
   5  -4   1    3.24    0.11
  -5  -4  -1    3.36    0.15
  -5  -4  -1    3.63    0.17
  -5  -4  -1    3.22    0.16
   5  -4   1    3.32    0.12
   5  -4   1    3.47    0.12
   5  -4   1    3.44    0.11
   5  -4   1    3.43    0.12
   5   4   1    3.36    0.14
  -5   4  -1    3.45    0.12
   5   4   1    3.39    0.14
  -5   4  -1    3.32    0.13
   5   4   1    3.46    0.13
  -5   4  -1    3.31    0.12
  -5   4  -1    3.24    0.12
   5   4   1    3.51    0.15
   5   4   1    3.35    0.14
  -5   4  -1    3.57    0.14
   5   4   1    3.25    0.16
   6  -4   1    2.91    0.11
  -6  -4  -1    3.14    0.14
  -6  -4  -1    2.99    0.15
   6  -4   1    3.10    0.11
   6  -4   1    2.92    0.10
   6  -4   1    2.79    0.11
   6  -4   1    3.00    0.10
  -6  -4  -1    3.15    0.15
   6  -4   1    2.93    0.10
  -6   4  -1    2.89    0.10
   6   4   1    3.00    0.14
   6   4   1    2.92    0.15
   6   4   1    2.70    0.13
  -6   4  -1    2.84    0.12
  -6   4  -1    3.10    0.12
   6   4   1    3.17    0.15
  -6   4  -1    2.80    0.11
   6   4   1    2.90    0.11
   7  -4   1    3.24    0.11
  -7  -4  -1    3.21    0.16
  -7  -4  -1    3.49    0.16
  -7  -4  -1    3.52    0.17
   7  -4   1    3.37    0.12
   7  -4   1    3.39    0.11
   7  -4   1    3.38    0.12
   7  -4   1    3.29    0.11
  -7   4  -1    3.29    0.13
  -7   4  -1    3.33    0.11
   7   4   1    3.25    0.14
   7   4   1    3.03    0.15
   7   4   1    3.31    0.16
  -7   4  -1    3.26    0.13
  -7   4  -1    3.36    0.12
   7   4   1    3.04    0.14
  -8  -4  -1    0.58    0.07
  -8  -4  -1    0.57    0.07
  -8  -4  -1    0.66    0.08
   8   4   1    0.73    0.07
  -8   4  -1    0.69    0.05
  -8   4  -1    0.59    0.05
   8   4   1    0.60    0.08
   8   4   1    0.61    0.07
   8   4   1    0.77    0.07
  -8   4  -1    0.66    0.05
  -9  -4  -1    3.77    0.17
  -9  -4  -1    3.52    0.18
  -9  -4  -1    3.85    0.19
   9   4   1    3.40    0.16
   9   4   1    3.92    0.18
   9   4   1    3.76    0.17
 -10  -4  -1    2.12    0.13
 -10  -4  -1    1.85    0.13
  10   4   1    1.81    0.12
  10   4   1    1.90    0.13
  10   4   1    1.85    0.12
 -11  -4  -1    5.22    0.21
 -11  -4  -1    4.96    0.23
  11   4   1    4.98    0.20
  11   4   1    5.21    0.22
  11   4   1    5.13    0.21
 -12  -4  -1    0.07    0.06
 -12  -4  -1    0.01    0.06
  12   4   1    0.01    0.06
  12   4   1    0.12    0.07
  12   4   1    0.00    0.05
 -13  -4  -1    0.16    0.07
 -13  -4  -1    0.39    0.08
  13   4   1    0.16    0.07
  13   4   1    0.13    0.07
  13   4   1    0.56    0.09
 -14  -4  -1    0.31    0.08
 -14  -4  -1    0.38    0.09
  14   4   1    0.31    0.08
  14   4   1    0.29    0.07
  14   4   1    0.13    0.07
 -15  -4  -1    3.31    0.19
  15   4   1    3.35    0.18
  15   4   1    3.21    0.17
  15   4   1    3.41    0.16
  16   4   1    0.27    0.06
  16   4   1    0.27    0.08
  16   4   1    0.22    0.07
  17   4   1    0.19    0.08
  17   4   1    0.23    0.08
  18   4   1    0.70    0.10
  18   4   1    0.73    0.09
  19   4   1    2.18    0.15
  19   4   1    2.53    0.16
  20   4   1   -0.05    0.07
  20   4   1   -0.02    0.06
  21   4   1    1.12    0.11
  21   5  -1    6.81    0.28
  20   5  -1    0.35    0.08
  20   5  -1    0.43    0.09
  19   5  -1    0.35    0.09
  19   5  -1    0.35    0.09
  18   5  -1    0.25    0.08
  18   5  -1    0.33    0.08
  17   5  -1   14.03    0.47
  17   5  -1   13.83    0.45
  17   5  -1   13.85    0.47
  16   5  -1    1.37    0.12
  16   5  -1    1.29    0.11
  16   5  -1    1.30    0.12
 -15  -5   1   13.86    0.47
 -15  -5   1   13.44    0.53
  15   5  -1   13.98    0.47
  15   5  -1   13.40    0.46
  15   5  -1   14.43    0.47
 -14  -5   1    9.54    0.38
 -14  -5   1    9.30    0.34
  14   5  -1    9.17    0.33
  14   5  -1    9.30    0.34
  14   5  -1    9.08    0.35
 -13  -5   1    4.86    0.22
 -13  -5   1    4.75    0.23
  13   5  -1    4.68    0.22
  13   5  -1    4.71    0.21
  13   5  -1    4.76    0.21
 -12  -5   1    4.94    0.25
 -12  -5   1    5.45    0.23
  12  -5  -1    5.51    0.18
  12   5  -1    5.55    0.24
 -12   5   1    5.55    0.18
  12   5  -1    5.75    0.23
  12   5  -1    5.17    0.22
 -11  -5   1   39.45    1.39
  11  -5  -1   42.16    1.17
  11  -5  -1   43.38    1.17
 -11  -5   1   42.11    1.24
  11  -5  -1   42.15    1.17
 -11   5   1   42.17    1.19
  11   5  -1   41.76    1.21
  11   5  -1   41.90    1.21
  11   5  -1   42.16    1.26
  10  -5  -1   24.21    0.69
 -10  -5   1   23.36    0.83
 -10  -5   1   24.54    0.75
  10  -5  -1   24.79    0.68
  10  -5  -1   25.00    0.69
 -10   5   1   24.40    0.79
  10   5  -1   24.60    0.76
 -10   5   1   23.85    0.79
  10   5  -1   24.04    0.73
 -10   5   1   24.36    0.70
  10   5  -1   24.12    0.73
   9  -5  -1    3.95    0.13
   9  -5  -1    3.82    0.13
   9  -5  -1    3.85    0.13
  -9  -5   1    3.52    0.18
   9  -5  -1    3.79    0.13
   9  -5  -1    3.95    0.14
  -9  -5   1    3.77    0.18
   9  -5  -1    3.87    0.13
   9   5  -1    3.71    0.18
  -9   5   1    3.86    0.15
   9   5  -1    3.61    0.17
  -9   5   1    3.78    0.14
   9   5  -1    3.63    0.16
  -9   5   1    3.67    0.15
  -9   5   1    3.78    0.13
  -8  -5   1   81.71    2.38
   8  -5  -1   83.57    2.30
   8  -5  -1   84.75    2.30
   8  -5  -1   84.73    2.40
  -8  -5   1   78.46    2.66
  -8  -5   1   85.27    2.67
  -8  -5   1   87.19    2.43
   8  -5  -1   85.57    2.30
   8  -5  -1   82.56    2.40
   8  -5  -1   84.49    2.29
  -8   5   1   83.23    2.33
   8   5  -1   82.59    2.43
  -8   5   1   85.00    2.64
  -8   5   1   82.93    2.35
  -8   5   1   79.96    2.56
   8   5  -1   84.54    2.66
   8   5  -1   81.68    2.32
   8   5  -1   83.55    2.37
   8   5  -1   80.86    2.33
  -8   5   1   81.12    2.64
   7  -5  -1   27.52    0.76
  -7  -5   1   28.38    0.91
   7  -5  -1   27.36    0.76
   7  -5  -1   26.82    0.76
   7  -5  -1   26.00    0.80
  -7  -5   1   26.27    0.90
  -7  -5   1   27.60    0.82
   7  -5  -1   27.93    0.80
  -7  -5   1   26.05    0.80
   7  -5  -1   26.84    0.76
  -7   5   1   26.44    0.77
   7   5  -1   25.83    0.78
   7   5  -1   27.18    0.80
   7   5  -1   26.46    0.82
  -7   5   1   27.52    0.88
  -7   5   1   27.00    0.78
  -7   5   1   26.59    0.88
   7   5  -1   26.37    0.79
   7   5  -1   27.23    0.90
   7   5  -1   26.35    0.79
  -6  -5   1    0.16    0.05
   6  -5  -1    0.01    0.03
  -6  -5   1    0.04    0.05
  -6  -5   1    0.09    0.05
   6  -5  -1    0.14    0.03
  -6  -5   1    0.02    0.05
   6  -5  -1    0.11    0.04
   6  -5  -1    0.06    0.03
   6   5  -1    0.02    0.04
  -6   5   1    0.14    0.04
  -6   5   1    0.10    0.04
  -6   5   1    0.08    0.04
   6   5  -1    0.06    0.05
  -6   5   1    0.02    0.04
   6   5  -1    0.03    0.04
   6   5  -1    0.10    0.03
   6   5  -1   -0.04    0.05
   6   5  -1    0.18    0.05
  -5  -5   1   16.06    0.48
  -5  -5   1   16.01    0.51
  -5  -5   1   15.83    0.56
  -5  -5   1   16.16    0.50
   5  -5  -1   16.42    0.47
   5  -5  -1   15.95    0.50
   5  -5  -1   16.07    0.47
  -5  -5   1   16.14    0.56
   5  -5  -1   16.99    0.53
   5  -5  -1   16.15    0.47
   5   5  -1   16.41    0.49
   5   5  -1   16.19    0.51
  -5   5   1   15.48    0.54
   5   5  -1   16.22    0.49
   5   5  -1   16.03    0.50
   5   5  -1   16.20    0.56
  -5   5   1   16.88    0.55
   5   5  -1   15.94    0.49
  -5   5   1   16.54    0.49
  -5   5   1   15.39    0.48
   4  -5  -1  146.33    4.00
  -4  -5   1  145.36    4.60
   4  -5  -1  144.43    4.17
  -4  -5   1  145.33    4.10
  -4  -5   1  145.39    4.00
  -4  -5   1  151.38    4.18
   4  -5  -1  145.01    4.58
  -4  -5   1  142.46    4.60
   4  -5  -1  145.97    4.00
   4   5  -1  145.97    4.18
  -4   5   1  141.14    4.58
   4   5  -1  147.07    4.10
  -4   5   1  150.73    4.59
  -4   5   1  141.30    4.05
   4   5  -1  141.57    4.01
   4   5  -1  148.22    4.00
   4   5  -1  141.05    4.59
  -4   5   1  148.09    4.09
   4   5  -1  142.00    4.17
  -3  -5   1    0.09    0.04
  -3  -5   1    0.05    0.04
   3  -5  -1    0.12    0.04
  -3  -5   1    0.13    0.05
  -3  -5   1    0.09    0.05
   3  -5  -1    0.08    0.04
   3  -5  -1    0.08    0.03
   3  -5  -1    0.07    0.04
   3  -5  -1    0.09    0.02
  -3  -5   1    0.17    0.04
   3  -5  -1    0.11    0.04
   3   5  -1    0.09    0.05
  -3   5   1    0.14    0.04
  -3   5   1    0.06    0.04
   3   5  -1    0.12    0.04
  -3   5   1    0.06    0.04
   3   5  -1    0.13    0.04
   3   5  -1    0.16    0.05
   3   5  -1    0.10    0.04
  -3   5   1    0.09    0.04
   3   5  -1    0.10    0.04
   2  -5  -1   19.42    0.58
  -2  -5   1   20.01    0.61
   2  -5  -1   19.38    0.61
   2  -5  -1   19.74    0.58
  -2  -5   1   19.72    0.58
   2  -5  -1   19.58    0.59
  -2  -5   1   19.60    0.67
  -2  -5   1   21.04    0.67
   2  -5  -1   20.10    0.59
  -2  -5   1   19.99    0.60
   2   5  -1   19.48    0.58
   2   5  -1   20.18    0.67
  -2   5   1   20.33    0.67
  -2   5   1   19.16    0.59
   2   5  -1   20.23    0.60
   2   5  -1   19.60    0.60
   2   5  -1   19.31    0.67
  -2   5   1   19.61    0.66
  -2   5   1   20.09    0.59
   2   5  -1   20.84    0.58
  -1  -5   1    0.19    0.04
   1  -5  -1    0.11    0.04
  -1  -5   1    0.08    0.04
  -1  -5   1    0.07    0.04
   1  -5  -1    0.19    0.04
   1  -5  -1    0.04    0.03
   1  -5  -1    0.13    0.04
   1  -5  -1    0.08    0.04
   1  -5  -1    0.03    0.04
  -1  -5   1    0.17    0.04
   1  -5  -1    0.11    0.04
  -1  -5   1    0.07    0.04
  -1   5   1    0.19    0.05
  -1   5   1    0.21    0.04
   1   5  -1    0.11    0.04
  -1   5   1    0.15    0.04
  -1   5   1    0.18    0.05
  -1   5   1    0.13    0.04
   1   5  -1    0.10    0.04
   1   5  -1    0.16    0.04
   1   5  -1    0.13    0.04
   1   5  -1    0.10    0.04
   0  -5   1  195.31    5.29
   0  -5  -1  191.24    5.27
   0  -5  -1  193.75    5.27
   0  -5   1  193.42    5.49
   0  -5  -1  187.76    5.49
   0  -5  -1  198.29    6.04
   0  -5   1  185.74    5.39
   0  -5  -1  186.47    6.04
   0  -5   1  196.06    6.04
   0  -5   1  196.57    6.04
   0   5   1  192.34    5.50
   0   5  -1  190.34    5.49
   0   5  -1  189.10    6.04
   0   5  -1  192.22    5.27
   0   5   1  189.18    5.39
   0   5  -1  190.39    6.04
   0   5  -1  188.84    5.39
   0   5   1  199.09    6.05
   0   5   1  185.68    5.27
   1  -5   1    0.94    0.08
  -1  -5  -1    0.93    0.07
   1  -5   1    0.96    0.07
   1  -5   1    0.87    0.07
  -1  -5  -1    1.01    0.09
  -1  -5  -1    1.03    0.07
   1  -5   1    1.00    0.07
   1  -5   1    0.92    0.06
  -1  -5  -1    0.99    0.07
  -1  -5  -1    1.06    0.09
   1  -5   1    0.92    0.08
   1  -5   1    1.13    0.08
   1   5   1    0.90    0.08
  -1   5  -1    0.96    0.07
   1   5   1    1.05    0.08
  -1   5  -1    0.93    0.08
   1   5   1    0.92    0.08
  -1   5  -1    1.05    0.07
   1   5   1    1.10    0.07
  -1   5  -1    0.89    0.07
   1   5   1    1.01    0.09
  -1   5  -1    0.87    0.07
   1   5   1    1.09    0.08
   2  -5   1   91.80    2.55
   2  -5   1   90.94    2.51
  -2  -5  -1   88.97    2.83
   2  -5   1   91.57    2.73
  -2  -5  -1   90.88    2.83
   2  -5   1   91.34    2.57
  -2  -5  -1   91.32    2.57
   2  -5   1   92.20    2.46
  -2  -5  -1   87.94    2.46
  -2  -5  -1   87.78    2.52
   2   5   1   86.51    2.83
  -2   5  -1   88.91    2.82
   2   5   1   88.14    2.47
  -2   5  -1   88.57    2.82
   2   5   1   87.18    2.46
   2   5   1   76.35    2.57
   2   5   1   89.67    2.52
   2   5   1   87.04    2.83
  -2   5  -1   87.25    2.51
   2   5   1   91.95    2.57
  -3  -5  -1   21.86    0.67
   3  -5   1   22.97    0.73
   3  -5   1   22.09    0.69
   3  -5   1   21.95    0.64
  -3  -5  -1   21.05    0.74
  -3  -5  -1   21.76    0.64
   3  -5   1   21.90    0.66
  -3  -5  -1   22.66    0.68
  -3  -5  -1   21.63    0.74
   3  -5   1   22.04    0.63
  -3   5  -1   23.09    0.73
   3   5   1   22.40    0.66
   3   5   1   21.96    0.74
  -3   5  -1   22.20    0.73
   3   5   1   22.12    0.67
  -3   5  -1   21.64    0.65
   3   5   1   22.03    0.65
   3   5   1   23.19    0.68
   3   5   1   20.97    0.64
   4  -5   1   40.43    1.19
   4  -5   1   40.90    1.14
  -4  -5  -1   42.29    1.21
  -4  -5  -1   41.11    1.15
   4  -5   1   39.53    1.14
   4  -5   1   41.10    1.31
  -4  -5  -1   39.72    1.19
  -4  -5  -1   40.15    1.33
  -4  -5  -1   41.38    1.33
   4   5   1   41.19    1.33
  -4   5  -1   39.37    1.26
   4   5   1   38.84    1.16
   4   5   1   41.39    1.18
   4   5   1   41.23    1.16
  -4   5  -1   41.03    1.31
   4   5   1   41.84    1.21
   4   5   1   40.07    1.19
  -4   5  -1   41.12    1.31
  -4   5  -1   40.00    1.17
   5  -5   1    0.56    0.05
   5  -5   1    0.65    0.05
   5  -5   1    0.56    0.05
   5  -5   1    0.64    0.05
  -5  -5  -1    0.61    0.07
  -5  -5  -1    0.71    0.07
  -5  -5  -1    0.65    0.07
   5  -5   1    0.62    0.05
  -5  -5  -1    0.58    0.07
   5   5   1    0.52    0.06
  -5   5  -1    0.51    0.05
   5   5   1    0.52    0.06
  -5   5  -1    0.54    0.05
   5   5   1    0.65    0.07
  -5   5  -1    0.58    0.05
  -5   5  -1    0.49    0.05
   5   5   1    0.42    0.06
  -5   5  -1    0.55    0.05
   5   5   1    0.62    0.05
  -6  -5  -1   61.29    2.06
   6  -5   1   64.59    1.77
   6  -5   1   64.96    1.77
  -6  -5  -1   66.24    1.87
   6  -5   1   64.45    1.77
   6  -5   1   63.14    1.77
  -6  -5  -1   63.67    1.84
  -6  -5  -1   63.66    2.06
   6  -5   1   62.73    1.85
   6   5   1   64.46    1.79
  -6   5  -1   61.85    1.80
   6   5   1   64.25    1.88
  -6   5  -1   65.76    2.03
  -6   5  -1   61.84    1.97
   6   5   1   66.18    2.06
   6   5   1   64.21    1.85
  -6   5  -1   64.52    1.81
   6   5   1   63.42    1.80
   6   5   1   63.69    1.83
  -6   5  -1   62.64    2.03
  -7  -5  -1   21.50    0.64
   7  -5   1   20.52    0.58
   7  -5   1   20.75    0.61
  -7  -5  -1   18.89    0.70
  -7  -5  -1   20.90    0.71
   7  -5   1   20.93    0.58
   7  -5   1   20.26    0.59
  -7  -5  -1   20.47    0.63
   7  -5   1   20.27    0.61
   7  -5   1   20.87    0.58
   7   5   1   20.98    0.70
  -7   5  -1   19.98    0.67
   7   5   1   20.23    0.60
   7   5   1   20.25    0.61
   7   5   1   20.74    0.62
  -7   5  -1   20.21    0.59
   7   5   1   20.15    0.61
  -7   5  -1   19.42    0.64
  -7   5  -1   20.45    0.60
  -7   5  -1   20.97    0.67
   7   5   1   20.13    0.64
   8  -5   1    0.30    0.04
   8  -5   1    0.25    0.04
   8  -5   1    0.24    0.04
   8  -5   1    0.20    0.03
  -8  -5  -1    0.20    0.07
  -8  -5  -1    0.27    0.07
  -8  -5  -1    0.14    0.06
   8  -5   1    0.18    0.03
  -8  -5  -1    0.10    0.06
   8  -5   1    0.20    0.04
  -8   5  -1    0.22    0.04
  -8   5  -1    0.29    0.04
   8   5   1    0.16    0.06
   8   5   1    0.27    0.06
  -8   5  -1    0.23    0.04
   8   5   1    0.27    0.06
  -8   5  -1    0.21    0.04
   8   5   1    0.26    0.07
  -9  -5  -1   18.39    0.58
   9  -5   1   19.00    0.53
  -9  -5  -1   17.64    0.65
   9  -5   1   19.17    0.53
   9  -5   1   18.15    0.52
   9  -5   1   18.16    0.53
   9   5   1   18.68    0.57
   9   5   1   17.84    0.57
  -9   5  -1   18.89    0.61
  -9   5  -1   18.78    0.54
   9   5   1   18.22    0.59
  -9   5  -1   18.22    0.54
  -9   5  -1   18.58    0.61
  10  -5   1   28.17    0.79
  10  -5   1   28.15    0.78
  10  -5   1   28.75    0.79
 -10  -5  -1   28.52    0.85
 -10  -5  -1   25.92    0.95
  10   5   1   27.93    0.84
  10   5   1   30.39    0.88
 -10   5  -1   28.89    0.90
 -10   5  -1   27.53    0.80
 -10   5  -1   28.04    0.91
  10   5   1   26.39    0.83
  11  -5   1    7.29    0.22
 -11  -5  -1    6.61    0.30
 -11  -5  -1    7.28    0.28
  11   5   1    7.18    0.27
  11   5   1    7.16    0.27
  11   5   1    7.48    0.28
 -12  -5  -1    4.56    0.20
 -12  -5  -1    3.87    0.22
  12   5   1    4.20    0.20
  12   5   1    4.29    0.19
  12   5   1    4.29    0.21
 -13  -5  -1   31.88    1.12
 -13  -5  -1   32.77    0.99
  13   5   1   33.91    0.98
  13   5   1   32.59    0.97
  13   5   1   32.89    1.01
 -14  -5  -1    2.65    0.16
 -14  -5  -1    2.49    0.17
  14   5   1    2.84    0.17
  14   5   1    2.62    0.15
  14   5   1    2.71    0.17
  15   5   1    0.45    0.09
  15   5   1    0.50    0.09
  15   5   1    0.55    0.09
  16   5   1    0.43    0.08
  16   5   1    0.45    0.09
  16   5   1    0.35    0.09
  17   5   1   14.53    0.49
  17   5   1   14.15    0.48
  17   5   1   13.60    0.45
  18   5   1    0.46    0.09
  18   5   1    0.38    0.09
  19   5   1    4.40    0.23
  19   5   1    4.86    0.23
  20   5   1    0.85    0.11
  20   5   1    0.92    0.11
  21   5   1    1.80    0.14
  21   6  -1    0.16    0.08
  20   6  -1    0.23    0.09
  20   6  -1    0.06    0.09
  19   6  -1    2.68    0.18
  19   6  -1    2.52    0.17
  18   6  -1    0.50    0.10
  18   6  -1    0.49    0.10
  18   6  -1    0.60    0.09
  17   6  -1    5.99    0.26
  17   6  -1    5.93    0.27
  17   6  -1    5.81    0.25
  16   6  -1    0.06    0.09
  16   6  -1   -0.01    0.07
  16   6  -1    0.03    0.07
 -15  -6   1    4.51    0.22
  15   6  -1    4.14    0.21
  15   6  -1    4.49    0.22
  15   6  -1    4.15    0.22
  14  -6  -1    2.30    0.10
  14  -6  -1    2.08    0.10
 -14  -6   1    2.00    0.16
 -14  -6   1    2.08    0.16
  14  -6  -1    2.25    0.10
  14   6  -1    2.21    0.16
  14   6  -1    1.99    0.16
  14   6  -1    2.03    0.15
  13  -6  -1   12.59    0.37
 -13  -6   1   12.21    0.48
 -13  -6   1   12.31    0.43
  13  -6  -1   12.19    0.36
  13  -6  -1   11.80    0.36
  13   6  -1   12.36    0.42
  13   6  -1   12.10    0.42
  13   6  -1   11.53    0.43
 -13   6   1   12.05    0.37
  12  -6  -1    1.12    0.07
 -12  -6   1    1.06    0.11
  12  -6  -1    1.01    0.08
  12  -6  -1    0.92    0.07
 -12  -6   1    1.07    0.11
 -12   6   1    1.05    0.08
  12   6  -1    0.91    0.10
  12   6  -1    0.74    0.10
  12   6  -1    0.89    0.10
 -11  -6   1    2.49    0.16
 -11  -6   1    2.61    0.17
  11  -6  -1    2.63    0.11
  11  -6  -1    2.59    0.12
  11  -6  -1    2.88    0.11
 -11   6   1    2.82    0.12
  11   6  -1    2.42    0.15
 -11   6   1    2.81    0.12
  11   6  -1    2.49    0.16
 -11   6   1    2.69    0.12
  11   6  -1    2.86    0.16
  10  -6  -1    9.41    0.30
  10  -6  -1    9.38    0.29
  10  -6  -1    9.47    0.29
 -10  -6   1    9.52    0.34
  10  -6  -1    9.71    0.29
 -10  -6   1    9.10    0.37
  10  -6  -1    9.34    0.29
 -10   6   1    9.56    0.30
  10   6  -1    9.50    0.33
  10   6  -1    9.40    0.33
 -10   6   1    9.25    0.30
  10   6  -1    8.33    0.34
 -10   6   1    9.25    0.33
 -10   6   1    9.56    0.33
  -9  -6   1   12.99    0.50
  -9  -6   1   14.61    0.47
   9  -6  -1   13.82    0.42
  -9  -6   1   13.56    0.45
   9  -6  -1   13.36    0.41
   9  -6  -1   13.91    0.40
   9  -6  -1   13.70    0.42
   9  -6  -1   14.01    0.41
  -9   6   1   13.56    0.42
  -9   6   1   13.39    0.47
   9   6  -1   13.50    0.44
  -9   6   1   13.99    0.47
   9   6  -1   13.40    0.44
   9   6  -1   13.05    0.46
  -9   6   1   13.68    0.42
  -8  -6   1   11.35    0.38
   8  -6  -1   10.34    0.34
   8  -6  -1   10.86    0.34
   8  -6  -1   10.52    0.33
  -8  -6   1   10.23    0.37
  -8  -6   1   10.08    0.41
   8  -6  -1   10.97    0.32
   8  -6  -1   10.87    0.33
   8   6  -1   10.25    0.35
  -8   6   1   10.52    0.33
   8   6  -1   11.32    0.41
   8   6  -1   10.75    0.36
  -8   6   1   10.52    0.38
  -8   6   1   10.80    0.34
   8   6  -1   10.01    0.35
   8   6  -1   10.60    0.33
   8   6  -1   10.67    0.38
  -8   6   1   10.90    0.38
   7  -6  -1    0.02    0.04
   7  -6  -1   -0.04    0.03
  -7  -6   1    0.00    0.05
  -7  -6   1    0.02    0.05
  -7  -6   1    0.01    0.06
   7  -6  -1    0.01    0.03
   7  -6  -1    0.00    0.04
  -7  -6   1    0.01    0.06
   7  -6  -1   -0.02    0.04
   7  -6  -1   -0.02    0.04
   7   6  -1   -0.01    0.05
  -7   6   1   -0.01    0.04
   7   6  -1   -0.08    0.05
   7   6  -1   -0.01    0.06
   7   6  -1   -0.01    0.04
  -7   6   1   -0.07    0.04
  -7   6   1    0.05    0.05
  -7   6   1   -0.03    0.04
   7   6  -1    0.04    0.05
   7   6  -1    0.07    0.04
   6  -6  -1   23.76    0.70
  -6  -6   1   25.13    0.75
  -6  -6   1   23.46    0.74
   6  -6  -1   25.10    0.69
  -6  -6   1   23.04    0.82
   6  -6  -1   23.74    0.73
   6  -6  -1   23.72    0.70
  -6  -6   1   24.91    0.83
  -6  -6   1   24.47    0.70
  -6   6   1   24.37    0.72
   6   6  -1   24.44    0.73
  -6   6   1   24.12    0.71
  -6   6   1   23.53    0.80
   6   6  -1   23.37    0.75
  -6   6   1   24.98    0.80
   6   6  -1   25.05    0.72
   6   6  -1   24.37    0.73
   6   6  -1   23.54    0.72
  -5  -6   1    8.42    0.29
  -5  -6   1    8.44    0.27
   5  -6  -1    8.03    0.27
   5  -6  -1    8.74    0.26
  -5  -6   1    8.11    0.29
   5  -6  -1    7.85    0.26
   5  -6  -1    8.17    0.28
  -5  -6   1    8.53    0.33
  -5  -6   1    8.13    0.32
   5  -6  -1    8.51    0.30
   5   6  -1    8.18    0.30
   5   6  -1    8.30    0.29
   5   6  -1    7.85    0.28
  -5   6   1    7.87    0.30
   5   6  -1    8.81    0.28
  -5   6   1    8.76    0.31
  -5   6   1    7.60    0.27
   5   6  -1    7.94    0.28
  -5   6   1    8.39    0.28
   5   6  -1    8.48    0.32
  -4  -6   1    0.71    0.07
   4  -6  -1    0.76    0.07
  -4  -6   1    0.69    0.08
   4  -6  -1    0.64    0.05
   4  -6  -1    0.61    0.06
  -4  -6   1    0.68    0.06
  -4  -6   1    0.72    0.07
   4  -6  -1    0.61    0.06
  -4  -6   1    0.61    0.08
   4  -6  -1    0.72    0.06
  -4   6   1    0.68    0.07
   4   6  -1    0.57    0.07
  -4   6   1    0.80    0.06
  -4   6   1    0.57    0.07
   4   6  -1    0.67    0.06
  -4   6   1    0.69    0.06
   4   6  -1    0.72    0.06
   4   6  -1    0.67    0.08
   4   6  -1    0.73    0.07
   4   6  -1    0.58    0.07
  -3  -6   1    0.62    0.07
  -3  -6   1    0.65    0.08
  -3  -6   1    0.61    0.07
  -3  -6   1    0.80    0.06
   3  -6  -1    0.69    0.07
   3  -6  -1    0.82    0.07
   3  -6  -1    0.83    0.06
   3  -6  -1    0.65    0.06
   3  -6  -1    0.68    0.05
  -3  -6   1    0.71    0.07
   3  -6  -1    0.71    0.06
   3  -6  -1    0.65    0.06
  -3   6   1    0.77    0.07
  -3   6   1    0.65    0.06
  -3   6   1    0.59    0.07
   3   6  -1    0.68    0.07
   3   6  -1    0.64    0.06
   3   6  -1    0.69    0.06
   3   6  -1    0.79    0.06
   3   6  -1    0.76    0.07
  -3   6   1    0.67    0.06
   3   6  -1    0.68    0.07
   2  -6  -1  102.71    2.87
  -2  -6   1  107.21    2.94
   2  -6  -1  102.54    3.29
  -2  -6   1  102.79    2.87
   2  -6  -1  100.66    2.87
  -2  -6   1  107.17    3.30
   2  -6  -1  103.60    2.93
   2  -6  -1  104.19    2.98
   2  -6  -1  100.31    3.00
  -2  -6   1  101.47    2.99
  -2  -6   1  105.89    3.30
   2   6  -1  105.68    2.99
   2   6  -1  108.77    3.30
  -2   6   1  102.57    3.29
  -2   6   1  101.56    2.94
   2   6  -1   98.06    3.29
  -2   6   1  107.54    3.30
   2   6  -1  103.39    2.94
  -2   6   1  101.81    2.91
  -2   6   1  103.81    2.86
   2   6  -1  104.48    2.87
   2   6  -1  102.00    2.87
   2   6  -1  104.35    3.00
  -1  -6   1    1.12    0.09
  -1  -6   1    1.03    0.09
   1  -6  -1    1.16    0.08
   1  -6  -1    1.05    0.09
   1  -6  -1    1.13    0.10
   1  -6  -1    1.01    0.08
   1  -6  -1    1.12    0.10
   1  -6  -1    1.10    0.08
  -1  -6   1    1.13    0.08
  -1  -6   1    0.97    0.08
  -1  -6   1    1.07    0.09
   1   6  -1    1.17    0.10
  -1   6   1    1.09    0.07
  -1   6   1    0.95    0.08
  -1   6   1    1.06    0.09
   1   6  -1    1.11    0.09
   1   6  -1    0.87    0.07
   1   6  -1    1.18    0.09
   1   6  -1    0.98    0.08
  -1   6   1    1.17    0.09
  -1   6   1    1.08    0.09
   0  -6  -1   16.64    0.50
   0  -6  -1   16.97    0.57
   0  -6  -1   16.70    0.51
   0  -6   1   15.64    0.52
   0  -6   1   16.52    0.51
   0  -6  -1   13.78    0.56
   0  -6  -1   16.27    0.52
   0  -6   1   16.72    0.51
   0  -6   1   16.34    0.56
   0  -6   1   15.98    0.49
   0  -6  -1   16.25    0.51
   0   6  -1   16.70    0.49
   0   6  -1   16.41    0.51
   0   6   1   16.66    0.52
   0   6   1   17.34    0.57
   0   6  -1   16.85    0.51
   0   6   1   16.65    0.49
   0   6  -1   17.14    0.57
   0   6   1   16.36    0.51
   0   6  -1   16.71    0.57
   0   6   1   16.76    0.57
   1  -6   1    6.78    0.23
  -1  -6  -1    6.79    0.24
   1  -6   1    6.81    0.24
  -1  -6  -1    6.68    0.24
   1  -6   1    6.98    0.24
   1  -6   1    6.48    0.26
   1  -6   1    6.87    0.23
  -1  -6  -1    6.52    0.23
  -1  -6  -1    6.98    0.27
  -1  -6  -1    6.67    0.27
   1  -6   1    7.03    0.24
   1   6   1    6.39    0.27
   1   6   1    6.72    0.24
   1   6   1    6.62    0.24
  -1   6  -1    6.56    0.22
   1   6   1    6.76    0.23
  -1   6  -1    6.78    0.24
  -1   6  -1    7.17    0.26
   1   6   1    6.73    0.27
  -1   6  -1    6.29    0.23
  -1   6  -1    6.47    0.26
  -2  -6  -1   16.80    0.60
  -2  -6  -1   16.84    0.55
   2  -6   1   17.66    0.56
  -2  -6  -1   17.94    0.53
   2  -6   1   16.88    0.52
   2  -6   1   17.34    0.53
   2  -6   1   17.84    0.53
  -2  -6  -1   17.64    0.61
  -2  -6  -1   17.08    0.54
   2  -6   1   17.36    0.54
   2   6   1   16.56    0.54
   2   6   1   17.23    0.52
   2   6   1   17.70    0.52
   2   6   1   17.74    0.54
  -2   6  -1   17.82    0.53
  -2   6  -1   16.68    0.59
  -2   6  -1   17.75    0.59
   2   6   1   17.75    0.55
   2   6   1   18.37    0.61
   2   6   1   17.33    0.60
   3  -6   1    9.52    0.31
  -3  -6  -1    9.42    0.37
   3  -6   1   10.31    0.35
  -3  -6  -1    9.25    0.31
   3  -6   1    9.77    0.30
   3  -6   1   10.06    0.32
  -3  -6  -1    9.58    0.33
  -3  -6  -1   10.01    0.37
   3  -6   1    9.96    0.32
  -3  -6  -1    9.92    0.33
   3  -6   1    9.73    0.31
   3   6   1    9.55    0.32
   3   6   1   10.04    0.33
  -3   6  -1    9.47    0.32
  -3   6  -1    9.34    0.35
  -3   6  -1   10.01    0.35
   3   6   1    9.89    0.32
   3   6   1    9.68    0.37
   3   6   1    9.91    0.34
   3   6   1    9.42    0.32
  -4  -6  -1   28.27    0.84
   4  -6   1   28.84    0.87
  -4  -6  -1   29.43    0.87
  -4  -6  -1   29.90    0.89
   4  -6   1   28.81    0.83
   4  -6   1   30.92    0.96
   4  -6   1   28.69    0.83
  -4  -6  -1   28.16    0.97
  -4  -6  -1   29.26    0.98
   4   6   1   28.71    0.89
   4   6   1   29.36    0.87
   4   6   1   28.63    0.97
   4   6   1   27.90    0.85
  -4   6  -1   29.59    0.85
  -4   6  -1   30.42    0.96
   4   6   1   30.36    0.87
  -4   6  -1   27.95    0.95
   4   6   1   28.12    0.85
  -5  -6  -1    5.34    0.19
   5  -6   1    5.30    0.21
  -5  -6  -1    5.56    0.24
  -5  -6  -1    5.22    0.21
  -5  -6  -1    4.99    0.23
   5  -6   1    5.22    0.19
   5  -6   1    5.37    0.18
   5  -6   1    5.31    0.19
   5  -6   1    5.62    0.18
  -5  -6  -1    5.25    0.21
  -5   6  -1    5.30    0.21
   5   6   1    5.19    0.23
   5   6   1    5.11    0.20
  -5   6  -1    5.31    0.19
  -5   6  -1    5.49    0.21
   5   6   1    5.56    0.22
   5   6   1    5.45    0.21
   5   6   1    5.22    0.21
   5   6   1    5.19    0.21
  -6  -6  -1    0.41    0.07
  -6  -6  -1    0.48    0.08
   6  -6   1    0.62    0.06
   6  -6   1    0.51    0.06
  -6  -6  -1    0.48    0.07
   6  -6   1    0.54    0.05
  -6  -6  -1    0.49    0.08
   6  -6   1    0.51    0.05
   6   6   1    0.46    0.07
   6   6   1    0.44    0.05
  -6   6  -1    0.57    0.06
   6   6   1    0.50    0.07
  -6   6  -1    0.53    0.06
  -6   6  -1    0.60    0.06
   6   6   1    0.52    0.08
  -6   6  -1    0.45    0.05
   6   6   1    0.54    0.07
   7  -6   1   19.37    0.58
   7  -6   1   18.83    0.58
   7  -6   1   18.87    0.55
   7  -6   1   18.75    0.55
  -7  -6  -1   18.33    0.67
  -7  -6  -1   19.38    0.61
  -7  -6  -1   20.37    0.68
  -7  -6  -1   18.45    0.60
   7  -6   1   19.28    0.55
   7  -6   1   19.48    0.55
  -7   6  -1   18.24    0.60
   7   6   1   18.75    0.58
   7   6   1   19.12    0.61
   7   6   1   19.00    0.57
   7   6   1   19.05    0.59
  -7   6  -1   19.70    0.63
  -7   6  -1   18.55    0.63
   7   6   1   17.70    0.58
   7   6   1   18.71    0.66
  -7   6  -1   18.88    0.56
   8  -6   1   17.31    0.48
   8  -6   1   16.57    0.48
   8  -6   1   16.36    0.48
  -8  -6  -1   15.93    0.53
   8  -6   1   16.29    0.50
   8  -6   1   16.70    0.50
  -8  -6  -1   15.45    0.59
  -8  -6  -1   17.55    0.54
  -8   6  -1   16.19    0.55
   8   6   1   16.54    0.49
  -8   6  -1   16.90    0.49
   8   6   1   15.91    0.54
  -8   6  -1   16.93    0.55
   8   6   1   16.33    0.51
   8   6   1   15.54    0.51
  -8   6  -1   15.84    0.53
   9  -6   1    2.99    0.11
  -9  -6  -1    2.91    0.17
   9  -6   1    2.86    0.12
   9  -6   1    3.08    0.12
   9  -6   1    3.03    0.13
  -9  -6  -1    3.03    0.18
   9  -6   1    2.95    0.12
  -9   6  -1    2.79    0.12
  -9   6  -1    3.21    0.13
   9   6   1    3.09    0.17
  -9   6  -1    3.08    0.14
   9   6   1    2.81    0.16
   9   6   1    3.01    0.16
  -9   6  -1    2.90    0.13
 -10  -6  -1    0.05    0.07
  10  -6   1    0.15    0.04
  10  -6   1    0.13    0.04
  10  -6   1    0.14    0.03
 -10  -6  -1    0.13    0.07
  10   6   1    0.08    0.07
 -10   6  -1    0.15    0.04
  10   6   1    0.02    0.07
  10   6   1   -0.01    0.06
 -10   6  -1    0.07    0.04
 -10   6  -1    0.14    0.03
  11  -6   1   17.00    0.49
 -11  -6  -1   16.80    0.55
 -11  -6  -1   15.41    0.61
  11  -6   1   17.81    0.48
  11   6   1   16.78    0.54
  11   6   1   16.22    0.56
 -11   6  -1   17.80    0.55
 -11   6  -1   16.49    0.53
 -11   6  -1   16.26    0.55
  11   6   1   15.71    0.53
  12  -6   1    3.59    0.13
 -12  -6  -1    3.57    0.21
  12  -6   1    3.65    0.13
 -12  -6  -1    3.94    0.20
  12   6   1    3.59    0.20
  12   6   1    3.65    0.18
  12   6   1    3.51    0.19
 -13  -6  -1    0.14    0.08
  13  -6   1    0.03    0.04
 -13  -6  -1    0.02    0.08
  13  -6   1    0.01    0.03
  13   6   1   -0.07    0.06
  13   6   1    0.00    0.07
  13   6   1   -0.05    0.08
 -14  -6  -1    0.02    0.08
 -14  -6  -1   -0.04    0.08
  14   6   1   -0.05    0.07
  14   6   1   -0.06    0.08
  14   6   1   -0.17    0.06
 -15  -6  -1    9.61    0.36
  15   6   1    9.59    0.36
  15   6   1    9.32    0.35
  15   6   1    8.71    0.35
  16   6   1    1.36    0.13
  16   6   1    1.11    0.12
  16   6   1    1.06    0.12
  17   6   1    2.34    0.16
  17   6   1    2.29    0.17
  17   6   1    2.33    0.18
  18   6   1    0.33    0.09
  18   6   1    0.29    0.09
  18   6   1    0.43    0.07
  19   6   1    4.51    0.23
  19   6   1    4.40    0.23
  20   6   1    0.12    0.08
  20   7  -1    0.42    0.10
  19   7  -1    0.08    0.08
  19   7  -1   -0.08    0.08
  19   7  -1   -0.15    0.07
  18   7  -1    0.07    0.08
  18   7  -1   -0.10    0.08
  18   7  -1   -0.14    0.08
  17   7  -1    0.18    0.09
  17   7  -1   -0.01    0.09
  17   7  -1    0.13    0.09
 -16  -7   1    0.55    0.10
  16   7  -1    0.37    0.09
  16   7  -1    0.44    0.11
  16   7  -1    0.34    0.09
 -15  -7   1    0.16    0.09
  15  -7  -1    0.11    0.05
  15   7  -1   -0.05    0.08
  15   7  -1    0.02    0.08
  15   7  -1    0.05    0.09
 -14  -7   1    0.01    0.08
  14  -7  -1    0.06    0.04
  14  -7  -1    0.04    0.05
 -14  -7   1   -0.01    0.08
  14   7  -1   -0.03    0.07
  14   7  -1   -0.08    0.08
  14   7  -1    0.03    0.07
  13  -7  -1    0.01    0.05
 -13  -7   1    0.05    0.08
 -13  -7   1    0.18    0.09
  13  -7  -1    0.14    0.04
  13  -7  -1    0.09    0.04
  13   7  -1    0.00    0.08
  13   7  -1    0.02    0.07
  13   7  -1    0.12    0.09
 -12  -7   1    1.03    0.12
  12  -7  -1    0.89    0.07
  12  -7  -1    0.88    0.07
 -12  -7   1    0.86    0.11
  12  -7  -1    0.95    0.07
 -12   7   1    0.84    0.07
  12   7  -1    0.86    0.10
  12   7  -1    0.85    0.10
 -12   7   1    0.97    0.08
  12   7  -1    0.98    0.11
 -11  -7   1    0.34    0.08
  11  -7  -1    0.29    0.05
  11  -7  -1    0.36    0.06
 -11  -7   1    0.39    0.09
  11  -7  -1    0.36    0.04
  11  -7  -1    0.37    0.05
  11   7  -1    0.31    0.08
 -11   7   1    0.44    0.06
 -11   7   1    0.44    0.06
  11   7  -1    0.50    0.09
  11   7  -1    0.39    0.08
  10  -7  -1    0.33    0.05
  10  -7  -1    0.55    0.06
  10  -7  -1    0.49    0.06
  10  -7  -1    0.38    0.05
 -10  -7   1    0.44    0.09
  10  -7  -1    0.43    0.05
 -10  -7   1    0.44    0.08
 -10   7   1    0.45    0.06
 -10   7   1    0.41    0.06
  10   7  -1    0.27    0.08
 -10   7   1    0.47    0.06
  10   7  -1    0.46    0.08
  10   7  -1    0.25    0.07
 -10   7   1    0.45    0.06
  -9  -7   1    1.37    0.12
  -9  -7   1    1.61    0.13
   9  -7  -1    1.46    0.10
   9  -7  -1    1.42    0.09
   9  -7  -1    1.33    0.08
   9  -7  -1    1.18    0.09
  -9  -7   1    1.41    0.12
   9  -7  -1    1.14    0.10
   9   7  -1    1.37    0.11
  -9   7   1    1.42    0.10
  -9   7   1    1.25    0.10
   9   7  -1    1.14    0.12
  -9   7   1    1.40    0.10
   9   7  -1    1.09    0.08
  -9   7   1    1.35    0.09
   9   7  -1    1.35    0.11
  -8  -7   1    0.05    0.07
  -8  -7   1    0.13    0.07
   8  -7  -1    0.06    0.05
  -8  -7   1    0.06    0.07
   8  -7  -1    0.06    0.04
   8  -7  -1    0.07    0.05
   8  -7  -1    0.04    0.05
   8  -7  -1    0.03    0.05
  -8   7   1    0.01    0.05
  -8   7   1    0.06    0.05
   8   7  -1    0.07    0.04
  -8   7   1    0.08    0.05
   8   7  -1   -0.08    0.05
   8   7  -1    0.01    0.06
   8   7  -1   -0.02    0.07
  -8   7   1   -0.09    0.05
   8   7  -1    0.03    0.06
   7  -7  -1    0.06    0.05
  -7  -7   1    0.14    0.06
   7  -7  -1    0.00    0.03
  -7  -7   1   -0.01    0.06
   7  -7  -1    0.03    0.05
   7  -7  -1    0.09    0.04
  -7  -7   1   -0.06    0.06
  -7   7   1    0.03    0.05
  -7   7   1    0.08    0.05
   7   7  -1    0.00    0.04
   7   7  -1    0.02    0.06
   7   7  -1    0.01    0.06
   7   7  -1   -0.01    0.02
   7   7  -1    0.00    0.05
  -7   7   1    0.04    0.05
  -7   7   1    0.01    0.05
   7   7  -1   -0.07    0.05
   6  -7  -1    0.02    0.04
  -6  -7   1    0.03    0.05
  -6  -7   1   -0.03    0.06
  -6  -7   1   -0.09    0.04
   6  -7  -1   -0.02    0.04
  -6  -7   1    0.00    0.06
   6  -7  -1    0.00    0.05
  -6  -7   1   -0.06    0.05
   6  -7  -1   -0.02    0.05
   6   7  -1   -0.05    0.06
  -6   7   1   -0.01    0.05
   6   7  -1   -0.10    0.05
   6   7  -1   -0.03    0.05
   6   7  -1   -0.08    0.06
  -6   7   1    0.06    0.05
  -6   7   1    0.05    0.05
  -6   7   1   -0.01    0.05
   6   7  -1   -0.06    0.06
   6   7  -1   -0.11    0.04
  -5  -7   1    1.50    0.12
  -5  -7   1    1.83    0.11
   5  -7  -1    1.62    0.11
  -5  -7   1    1.57    0.12
  -5  -7   1    1.65    0.12
   5  -7  -1    1.67    0.11
  -5  -7   1    1.79    0.14
   5  -7  -1    1.63    0.11
   5  -7  -1    1.73    0.10
   5   7  -1    1.58    0.11
  -5   7   1    1.72    0.12
  -5   7   1    1.67    0.11
   5   7  -1    1.54    0.12
   5   7  -1    1.81    0.13
   5   7  -1    1.69    0.11
   5   7  -1    1.58    0.10
  -5   7   1    1.80    0.11
   5   7  -1    1.69    0.12
  -5   7   1    1.78    0.11
  -4  -7   1    0.46    0.08
   4  -7  -1    0.45    0.06
  -4  -7   1    0.50    0.07
   4  -7  -1    0.51    0.07
   4  -7  -1    0.48    0.06
   4  -7  -1    0.49    0.04
   4  -7  -1    0.44    0.07
   4  -7  -1    0.44    0.04
   4  -7  -1    0.36    0.06
  -4  -7   1    0.53    0.06
  -4  -7   1    0.49    0.07
  -4  -7   1    0.57    0.07
  -4   7   1    0.51    0.07
  -4   7   1    0.42    0.06
   4   7  -1    0.44    0.06
   4   7  -1    0.56    0.07
   4   7  -1    0.36    0.07
   4   7  -1    0.32    0.07
   4   7  -1    0.42    0.06
   4   7  -1    0.48    0.07
  -4   7   1    0.48    0.07
  -4   7   1    0.43    0.07
   3  -7  -1    2.23    0.12
   3  -7  -1    2.48    0.12
   3  -7  -1    2.41    0.11
  -3  -7   1    2.14    0.14
  -3  -7   1    2.33    0.12
   3  -7  -1    2.30    0.13
   3  -7  -1    2.20    0.11
  -3  -7   1    2.26    0.15
  -3  -7   1    2.41    0.13
  -3  -7   1    1.96    0.12
   3  -7  -1    2.23    0.12
   3   7  -1    2.30    0.12
  -3   7   1    2.51    0.13
   3   7  -1    2.19    0.14
   3   7  -1    2.15    0.12
   3   7  -1    2.18    0.12
  -3   7   1    2.29    0.13
  -3   7   1    2.25    0.14
   3   7  -1    2.17    0.13
   3   7  -1    2.51    0.14
  -3   7   1    2.28    0.13
   2  -7  -1    2.14    0.12
   2  -7  -1    2.28    0.11
  -2  -7   1    2.46    0.14
  -2  -7   1    2.43    0.14
   2  -7  -1    2.33    0.13
   2  -7  -1    2.41    0.12
   2  -7  -1    2.33    0.14
  -2  -7   1    2.26    0.12
   2  -7  -1    2.27    0.12
  -2  -7   1    2.10    0.13
  -2  -7   1    2.31    0.13
  -2  -7   1    1.97    0.13
   2   7  -1    2.22    0.12
   2   7  -1    2.51    0.14
  -2   7   1    2.21    0.13
  -2   7   1    2.27    0.11
   2   7  -1    2.44    0.13
   2   7  -1    2.48    0.12
   2   7  -1    2.45    0.14
  -2   7   1    1.99    0.13
  -2   7   1    1.99    0.13
  -2   7   1    2.39    0.14
   2   7  -1    2.37    0.13
  -1  -7   1    1.57    0.11
  -1  -7   1    1.53    0.10
   1  -7  -1    1.44    0.10
   1  -7  -1    1.57    0.10
   1  -7  -1    1.56    0.10
  -1  -7   1    1.54    0.10
   1  -7  -1    1.58    0.10
  -1  -7   1    1.37    0.10
   1  -7  -1    1.57    0.11
   1  -7  -1    1.51    0.11
  -1  -7   1    1.59    0.12
  -1   7   1    1.50    0.11
   1   7  -1    1.56    0.11
   1   7  -1    1.61    0.11
   1   7  -1    1.57    0.12
   1   7  -1    1.54    0.10
  -1   7   1    1.47    0.11
  -1   7   1    1.51    0.10
  -1   7   1    1.71    0.12
  -1   7   1    1.62    0.11
   1   7  -1    1.59    0.09
   1   7  -1    1.60    0.11
   0  -7  -1   18.36    0.64
   0  -7   1   18.05    0.55
   0  -7   1   18.44    0.58
   0  -7  -1   17.83    0.55
   0  -7   1   18.48    0.63
   0  -7  -1   18.30    0.57
   0  -7  -1   18.21    0.58
   0  -7   1   17.84    0.57
   0   7  -1   18.08    0.57
   0   7  -1   18.05    0.55
   0   7   1   17.98    0.57
   0   7  -1   19.09    0.64
   0   7   1   18.44    0.58
   0   7  -1   17.45    0.63
   0   7   1   17.75    0.63
   0   7  -1   18.98    0.58
   0   7   1   19.51    0.64
   0   7   1   18.42    0.55
  -1  -7  -1    6.21    0.23
   1  -7   1    5.87    0.23
   1  -7   1    6.27    0.25
   1  -7   1    5.89    0.22
  -1  -7  -1    6.25    0.26
   1  -7   1    5.84    0.22
  -1  -7  -1    6.26    0.23
  -1  -7  -1    5.85    0.22
   1  -7   1    6.11    0.22
   1  -7   1    6.24    0.23
  -1  -7  -1    6.22    0.24
  -1   7  -1    6.02    0.21
  -1   7  -1    6.08    0.25
  -1   7  -1    5.92    0.25
   1   7   1    5.81    0.26
   1   7   1    6.24    0.22
   1   7   1    5.76    0.22
   1   7   1    5.70    0.23
   1   7   1    6.56    0.26
  -1   7  -1    5.85    0.23
  -1   7  -1    5.92    0.22
   2  -7   1    3.16    0.14
   2  -7   1    3.03    0.15
  -2  -7  -1    3.30    0.15
  -2  -7  -1    2.95    0.15
   2  -7   1    3.14    0.13
   2  -7   1    3.21    0.13
   2  -7   1    3.23    0.14
  -2  -7  -1    3.16    0.14
  -2  -7  -1    3.14    0.17
  -2  -7  -1    3.14    0.17
   2  -7   1    2.99    0.15
  -2   7  -1    3.30    0.15
   2   7   1    2.81    0.15
  -2   7  -1    2.84    0.15
  -2   7  -1    3.00    0.13
  -2   7  -1    3.46    0.15
   2   7   1    3.33    0.15
  -2   7  -1    3.53    0.16
   2   7   1    2.94    0.17
   2   7   1    3.32    0.16
   2   7   1    3.35    0.15
   2   7   1    3.28    0.16
   3  -7   1    2.42    0.11
  -3  -7  -1    2.16    0.13
  -3  -7  -1    2.55    0.16
   3  -7   1    2.62    0.13
   3  -7   1    2.51    0.11
   3  -7   1    2.32    0.12
  -3  -7  -1    2.48    0.14
  -3  -7  -1    2.33    0.15
   3  -7   1    2.33    0.12
  -3  -7  -1    2.59    0.13
   3  -7   1    2.49    0.13
   3   7   1    2.27    0.13
  -3   7  -1    2.50    0.13
   3   7   1    2.65    0.15
  -3   7  -1    2.29    0.12
  -3   7  -1    2.38    0.13
   3   7   1    2.57    0.13
   3   7   1    2.63    0.15
  -3   7  -1    2.66    0.14
   3   7   1    2.64    0.14
   3   7   1    2.38    0.12
  -4  -7  -1    1.05    0.10
   4  -7   1    1.09    0.09
  -4  -7  -1    1.19    0.09
   4  -7   1    1.04    0.06
  -4  -7  -1    1.15    0.11
  -4  -7  -1    1.15    0.10
   4  -7   1    1.11    0.09
   4  -7   1    1.05    0.10
  -4  -7  -1    1.19    0.10
   4   7   1    1.12    0.10
   4   7   1    1.23    0.12
   4   7   1    1.17    0.10
   4   7   1    1.16    0.10
  -4   7  -1    1.18    0.10
   4   7   1    1.22    0.10
   4   7   1    1.07    0.10
  -4   7  -1    1.16    0.10
  -4   7  -1    1.20    0.09
  -5  -7  -1    0.10    0.07
   5  -7   1    0.07    0.04
  -5  -7  -1    0.00    0.05
  -5  -7  -1   -0.01    0.05
   5  -7   1    0.01    0.04
   5  -7   1    0.08    0.05
  -5  -7  -1   -0.03    0.06
  -5  -7  -1    0.12    0.06
  -5   7  -1    0.17    0.05
   5   7   1    0.12    0.06
   5   7   1    0.04    0.05
   5   7   1    0.10    0.05
   5   7   1    0.09    0.04
   5   7   1    0.04    0.06
  -5   7  -1    0.05    0.05
  -5   7  -1    0.07    0.05
   5   7   1   -0.02    0.07
   6  -7   1    2.53    0.13
   6  -7   1    2.67    0.12
   6  -7   1    2.87    0.12
  -6  -7  -1    2.95    0.16
  -6  -7  -1    2.60    0.16
   6  -7   1    2.54    0.12
  -6  -7  -1    2.95    0.18
  -6  -7  -1    2.29    0.15
   6   7   1    2.66    0.13
   6   7   1    2.63    0.15
   6   7   1    2.79    0.17
   6   7   1    2.71    0.15
   6   7   1    2.86    0.15
   6   7   1    2.45    0.15
  -6   7  -1    2.40    0.14
  -6   7  -1    2.70    0.13
  -6   7  -1    2.80    0.14
   7  -7   1    1.42    0.10
   7  -7   1    1.54    0.09
   7  -7   1    1.36    0.10
  -7  -7  -1    1.38    0.13
   7  -7   1    1.44    0.09
  -7  -7  -1    1.31    0.11
   7  -7   1    1.28    0.09
  -7  -7  -1    1.32    0.11
  -7   7  -1    1.50    0.10
   7   7   1    1.44    0.11
   7   7   1    1.51    0.13
   7   7   1    1.39    0.11
  -7   7  -1    1.24    0.10
   7   7   1    1.54    0.10
   7   7   1    1.27    0.11
   7   7   1    1.29    0.12
  -7   7  -1    1.35    0.10
  -8  -7  -1    0.09    0.07
  -8  -7  -1    0.11    0.07
   8  -7   1    0.19    0.04
   8  -7   1    0.17    0.05
   8  -7   1    0.31    0.05
  -8  -7  -1    0.19    0.08
   8  -7   1    0.19    0.05
   8  -7   1    0.19    0.05
  -8   7  -1    0.19    0.05
   8   7   1    0.16    0.06
  -8   7  -1    0.18    0.05
   8   7   1    0.15    0.04
   8   7   1    0.11    0.06
   8   7   1    0.03    0.07
  -8   7  -1    0.24    0.05
   8   7   1    0.17    0.07
   9  -7   1    0.61    0.06
   9  -7   1    0.64    0.06
  -9  -7  -1    0.36    0.09
   9  -7   1    0.72    0.06
  -9  -7  -1    0.44    0.09
   9  -7   1    0.55    0.06
   9  -7   1    0.42    0.06
  -9  -7  -1    0.40    0.09
   9   7   1    0.57    0.09
   9   7   1    0.44    0.08
  -9   7  -1    0.67    0.07
   9   7   1    0.49    0.09
  -9   7  -1    0.51    0.07
  -9   7  -1    0.48    0.06
 -10  -7  -1    0.39    0.08
  10  -7   1    0.36    0.04
 -10  -7  -1    0.22    0.09
  10  -7   1    0.30    0.04
  10  -7   1    0.31    0.05
  10  -7   1    0.27    0.05
  10   7   1    0.29    0.08
  10   7   1    0.28    0.08
 -10   7  -1    0.31    0.05
  10   7   1    0.28    0.07
 -10   7  -1    0.29    0.06
 -10   7  -1    0.34    0.05
  11  -7   1    0.05    0.04
  11  -7   1    0.11    0.05
 -11  -7  -1    0.06    0.08
 -11  -7  -1    0.10    0.08
 -11   7  -1    0.05    0.05
  11   7   1    0.08    0.08
  11   7   1    0.13    0.09
  11   7   1    0.03    0.07
 -12  -7  -1    0.87    0.11
  12  -7   1    0.99    0.08
 -12  -7  -1    0.83    0.11
  12  -7   1    1.03    0.07
  12   7   1    0.74    0.11
 -12   7  -1    0.91    0.08
  12   7   1    0.86    0.10
  12   7   1    0.81    0.11
  13  -7   1    0.12    0.05
 -13  -7  -1    0.25    0.09
 -13  -7  -1    0.17    0.09
  13  -7   1    0.12    0.04
  13   7   1    0.20    0.09
  13   7   1    0.06    0.07
  13   7   1    0.34    0.09
  14  -7   1    0.51    0.05
 -14  -7  -1    0.59    0.11
 -14  -7  -1    0.40    0.10
  14   7   1    0.44    0.10
  14   7   1    0.47    0.09
  14   7   1    0.61    0.11
 -15  -7  -1   -0.12    0.08
  15   7   1   -0.16    0.09
  15   7   1   -0.20    0.07
  15   7   1    0.01    0.08
 -16  -7  -1    0.13    0.09
  16   7   1    0.18    0.10
  16   7   1    0.06    0.08
  16   7   1    0.03    0.09
  17   7   1   -0.15    0.08
  17   7   1   -0.04    0.09
  17   7   1   -0.01    0.08
  18   7   1    1.14    0.13
  18   7   1    1.18    0.11
  18   7   1    1.13    0.13
  19   7   1    0.04    0.10
  19   7   1   -0.03    0.09
  20   7   1   -0.11    0.08
  20   8  -1    0.09    0.09
  19   8  -1    3.03    0.21
  19   8  -1    3.38    0.18
  19   8  -1    3.34    0.21
  18   8  -1    0.47    0.11
  18   8  -1    0.35    0.11
  18   8  -1    0.45    0.10
  17   8  -1    5.75    0.28
  17   8  -1    5.74    0.28
  17   8  -1    6.14    0.29
 -16  -8   1   -0.02    0.09
  16   8  -1   -0.01    0.08
  16   8  -1   -0.09    0.09
  16   8  -1   -0.01    0.09
  15  -8  -1    4.81    0.17
 -15  -8   1    4.10    0.24
  15   8  -1    4.46    0.23
  15   8  -1    4.43    0.25
  15   8  -1    4.32    0.24
  14  -8  -1   -0.02    0.05
 -14  -8   1   -0.02    0.09
  14   8  -1    0.15    0.09
  14   8  -1    0.09    0.10
  14   8  -1    0.00    0.08
 -13  -8   1   12.97    0.47
 -13  -8   1   11.87    0.51
  13  -8  -1   12.65    0.40
  13  -8  -1   12.91    0.40
  13   8  -1   13.10    0.45
 -13   8   1   12.76    0.44
  13   8  -1   13.21    0.46
  13   8  -1   12.47    0.47
  12  -8  -1    4.46    0.17
  12  -8  -1    4.31    0.17
 -12  -8   1    3.85    0.23
 -12  -8   1    4.09    0.22
  12   8  -1    4.02    0.21
  12   8  -1    4.13    0.23
  12   8  -1    4.00    0.21
 -12   8   1    3.95    0.18
 -11  -8   1   -0.01    0.07
 -11  -8   1   -0.04    0.08
  11  -8  -1   -0.05    0.04
  11  -8  -1    0.09    0.05
  11  -8  -1   -0.03    0.05
  11  -8  -1   -0.03    0.04
  11   8  -1   -0.01    0.07
 -11   8   1   -0.05    0.05
  11   8  -1   -0.04    0.08
 -11   8   1   -0.01    0.06
  11   8  -1   -0.08    0.07
  10  -8  -1    6.96    0.25
  10  -8  -1    7.01    0.25
 -10  -8   1    6.59    0.32
  10  -8  -1    6.92    0.25
 -10  -8   1    7.01    0.30
  10   8  -1    7.23    0.29
 -10   8   1    7.17    0.26
  10   8  -1    7.22    0.28
  10   8  -1    7.60    0.30
 -10   8   1    7.29    0.25
 -10   8   1    7.04    0.29
   9  -8  -1    6.02    0.24
  -9  -8   1    6.51    0.28
   9  -8  -1    6.38    0.23
  -9  -8   1    6.11    0.29
  -9  -8   1    6.52    0.27
   9  -8  -1    6.44    0.23
   9   8  -1    6.01    0.26
   9   8  -1    6.49    0.28
   9   8  -1    6.41    0.23
   9   8  -1    6.34    0.26
  -9   8   1    6.68    0.24
  -9   8   1    6.27    0.26
   8  -8  -1   21.70    0.63
  -8  -8   1   21.19    0.68
   8  -8  -1   21.31    0.66
  -8  -8   1   19.82    0.75
  -8  -8   1   21.01    0.69
   8  -8  -1   19.78    0.63
   8   8  -1   21.25    0.69
  -8   8   1   21.38    0.65
   8   8  -1   21.83    0.66
   8   8  -1   21.02    0.65
  -8   8   1   21.15    0.72
  -8   8   1   21.09    0.64
   8   8  -1   20.73    0.66
   8   8  -1   21.78    0.67
   7  -8  -1    2.65    0.14
   7  -8  -1    2.82    0.15
  -7  -8   1    2.86    0.17
  -7  -8   1    2.85    0.18
  -7  -8   1    2.96    0.17
   7  -8  -1    3.04    0.15
   7   8  -1    2.75    0.14
  -7   8   1    2.83    0.15
   7   8  -1    2.75    0.16
  -7   8   1    3.02    0.16
   7   8  -1    3.02    0.16
   7   8  -1    2.52    0.16
  -7   8   1    2.94    0.16
   7   8  -1    2.86    0.18
   7   8  -1    3.36    0.18
  -7   8   1    2.83    0.15
  -6  -8   1   38.43    1.19
   6  -8  -1   40.32    1.14
  -6  -8   1   38.48    1.33
  -6  -8   1   40.26    1.21
   6  -8  -1   40.73    1.20
   6  -8  -1   39.28    1.14
   6  -8  -1   39.73    1.30
   6   8  -1   39.60    1.16
   6   8  -1   38.84    1.18
  -6   8   1   42.36    1.31
   6   8  -1   39.26    1.22
   6   8  -1   41.96    1.33
  -6   8   1   38.74    1.31
  -6   8   1   41.13    1.17
   6   8  -1   40.41    1.19
   6   8  -1   39.22    1.16
  -6   8   1   37.85    1.16
  -5  -8   1    2.12    0.15
  -5  -8   1    2.12    0.15
   5  -8  -1    2.17    0.12
  -5  -8   1    1.77    0.14
   5  -8  -1    1.90    0.12
   5  -8  -1    2.28    0.14
  -5  -8   1    2.11    0.14
  -5  -8   1    2.18    0.13
   5  -8  -1    2.12    0.13
   5  -8  -1    2.17    0.12
   5   8  -1    2.05    0.13
  -5   8   1    2.13    0.14
   5   8  -1    1.85    0.13
  -5   8   1    2.00    0.13
   5   8  -1    2.06    0.12
   5   8  -1    2.08    0.13
   5   8  -1    1.97    0.15
  -5   8   1    2.19    0.13
   5   8  -1    2.27    0.14
  -5   8   1    1.98    0.13
  -5   8   1    1.94    0.12
   4  -8  -1    0.71    0.06
   4  -8  -1    0.76    0.08
  -4  -8   1    0.96    0.08
   4  -8  -1    0.64    0.08
   4  -8  -1    0.75    0.08
  -4  -8   1    0.86    0.09
  -4  -8   1    0.74    0.09
   4  -8  -1    0.75    0.09
  -4  -8   1    0.68    0.09
   4  -8  -1    0.69    0.07
  -4  -8   1    0.71    0.09
   4   8  -1    0.84    0.08
   4   8  -1    0.74    0.08
   4   8  -1    0.76    0.09
   4   8  -1    0.69    0.09
  -4   8   1    0.78    0.09
  -4   8   1    0.64    0.08
  -4   8   1    0.77    0.08
   4   8  -1    0.64    0.09
  -4   8   1    0.76    0.09
   4   8  -1    0.74    0.08
   3  -8  -1    2.28    0.13
  -3  -8   1    2.46    0.14
   3  -8  -1    2.25    0.13
  -3  -8   1    2.13    0.12
  -3  -8   1    2.23    0.14
  -3  -8   1    2.16    0.14
  -3  -8   1    2.40    0.14
   3  -8  -1    2.28    0.11
   3  -8  -1    2.46    0.12
   3  -8  -1    2.47    0.14
   3  -8  -1    2.34    0.13
  -3   8   1    2.50    0.14
   3   8  -1    2.47    0.15
   3   8  -1    2.03    0.13
  -3   8   1    2.24    0.14
   3   8  -1    2.38    0.15
  -3   8   1    2.28    0.14
  -3   8   1    2.28    0.15
   3   8  -1    2.22    0.14
   3   8  -1    2.11    0.13
   3   8  -1    2.36    0.13
  -2  -8   1  171.53    4.88
  -2  -8   1  165.44    4.67
  -2  -8   1  172.73    4.78
   2  -8  -1  172.57    4.67
   2  -8  -1  166.56    4.67
   2  -8  -1  163.46    4.85
   2  -8  -1  167.32    4.77
  -2  -8   1  164.28    5.36
   2  -8  -1  169.66    4.87
   2  -8  -1  163.02    5.35
  -2  -8   1  167.57    4.87
  -2   8   1  169.67    4.66
  -2   8   1  175.61    5.36
  -2   8   1  170.17    5.35
   2   8  -1  166.87    4.78
  -2   8   1  162.08    4.78
   2   8  -1  175.20    4.67
   2   8  -1  171.21    4.87
  -2   8   1  166.54    4.87
   2   8  -1  172.02    4.67
   2   8  -1  173.72    5.36
   1  -8  -1    0.45    0.07
   1  -8  -1    0.47    0.06
  -1  -8   1    0.48    0.07
  -1  -8   1    0.37    0.06
  -1  -8   1    0.46    0.06
   1  -8  -1    0.44    0.07
  -1  -8   1    0.43    0.07
  -1  -8   1    0.34    0.07
   1  -8  -1    0.32    0.07
   1  -8  -1    0.40    0.07
   1   8  -1    0.43    0.06
   1   8  -1    0.41    0.07
   1   8  -1    0.39    0.06
  -1   8   1    0.35    0.06
   1   8  -1    0.33    0.06
  -1   8   1    0.38    0.07
   1   8  -1    0.38    0.07
  -1   8   1    0.46    0.07
  -1   8   1    0.55    0.07
   1   8  -1    0.46    0.08
  -1   8   1    0.43    0.07
   0  -8  -1   30.62    1.03
   0  -8   1   31.25    0.90
   0  -8   1   31.23    0.92
   0  -8   1   32.12    1.03
   0  -8  -1   30.77    0.94
   0  -8  -1   30.76    0.92
   0  -8  -1   29.60    0.93
   0  -8   1   29.81    0.93
   0  -8   1   32.08    0.94
   0  -8  -1   29.48    0.90
   0   8  -1   29.88    0.92
   0   8   1   29.09    1.03
   0   8   1   29.05    0.92
   0   8   1   32.84    1.04
   0   8  -1   27.75    1.02
   0   8   1   30.92    0.94
   0   8  -1   31.09    0.89
   0   8  -1   31.44    0.93
   0   8  -1   31.85    1.03
   0   8   1   30.82    0.89
   1  -8   1    0.65    0.07
   1  -8   1    0.57    0.07
  -1  -8  -1    0.55    0.08
  -1  -8  -1    0.76    0.09
  -1  -8  -1    0.45    0.07
  -1  -8  -1    0.52    0.08
   1  -8   1    0.58    0.08
   1  -8   1    0.57    0.08
   1  -8   1    0.63    0.07
  -1  -8  -1    0.61    0.07
   1  -8   1    0.58    0.07
   1   8   1    0.49    0.07
  -1   8  -1    0.59    0.07
  -1   8  -1    0.68    0.08
  -1   8  -1    0.56    0.06
  -1   8  -1    0.59    0.07
   1   8   1    0.57    0.07
   1   8   1    0.53    0.08
  -1   8  -1    0.84    0.09
   1   8   1    0.66    0.07
   1   8   1    0.67    0.09
   1   8   1    0.51    0.08
   2  -8   1   53.77    1.73
  -2  -8  -1   52.24    1.74
   2  -8   1   54.66    1.54
  -2  -8  -1   51.79    1.55
  -2  -8  -1   52.00    1.51
  -2  -8  -1   53.70    1.59
   2  -8   1   53.30    1.66
   2  -8   1   53.86    1.55
   2  -8   1   50.51    1.50
  -2  -8  -1   54.25    1.58
   2  -8   1   51.87    1.57
  -2   8  -1   54.72    1.73
   2   8   1   52.56    1.51
  -2   8  -1   53.20    1.49
  -2   8  -1   50.90    1.54
   2   8   1   51.58    1.74
   2   8   1   55.05    1.58
  -2   8  -1   52.87    1.73
   2   8   1   52.96    1.55
  -2   8  -1   54.77    1.57
   2   8   1   53.26    1.51
   3  -8   1    0.28    0.06
  -3  -8  -1    0.26    0.06
  -3  -8  -1    0.44    0.08
   3  -8   1    0.26    0.06
   3  -8   1    0.32    0.06
  -3  -8  -1    0.28    0.07
   3  -8   1    0.28    0.05
   3  -8   1    0.36    0.05
  -3  -8  -1    0.36    0.07
   3  -8   1    0.27    0.06
  -3  -8  -1    0.18    0.07
   3   8   1    0.29    0.06
   3   8   1    0.27    0.06
  -3   8  -1    0.29    0.07
   3   8   1    0.27    0.06
   3   8   1    0.37    0.08
  -3   8  -1    0.37    0.06
   3   8   1    0.31    0.07
   3   8   1    0.22    0.07
   3   8   1    0.33    0.07
  -3   8  -1    0.36    0.07
  -3   8  -1    0.29    0.07
  -4  -8  -1   72.11    2.31
  -4  -8  -1   69.86    2.05
   4  -8   1   71.70    2.05
  -4  -8  -1   67.62    2.30
   4  -8   1   70.98    2.03
   4  -8   1   71.91    1.99
  -4  -8  -1   70.48    2.09
   4  -8   1   74.21    2.28
  -4  -8  -1   70.32    2.00
   4  -8   1   70.15    2.08
  -4   8  -1   69.44    2.03
   4   8   1   69.96    2.10
  -4   8  -1   70.62    2.28
   4   8   1   69.74    2.08
   4   8   1   72.94    2.00
  -4   8  -1   75.22    2.08
   4   8   1   69.85    2.30
  -4   8  -1   72.84    2.28
   4   8   1   66.70    2.00
   4   8   1   70.82    2.05
  -5  -8  -1   14.38    0.47
   5  -8   1   13.70    0.49
   5  -8   1   13.68    0.43
  -5  -8  -1   13.37    0.52
  -5  -8  -1   14.73    0.53
  -5  -8  -1   13.09    0.46
   5  -8   1   13.94    0.45
  -5  -8  -1   13.81    0.44
   5   8   1   13.44    0.45
  -5   8  -1   13.17    0.49
   5   8   1   13.38    0.48
   5   8   1   13.59    0.45
  -5   8  -1   14.21    0.45
   5   8   1   14.30    0.52
   5   8   1   13.56    0.46
  -5   8  -1   13.39    0.44
   5   8   1   13.88    0.45
  -5   8  -1   14.40    0.50
   6  -8   1    0.16    0.06
   6  -8   1    0.24    0.06
  -6  -8  -1    0.16    0.08
  -6  -8  -1    0.17    0.08
  -6  -8  -1    0.18    0.07
   6   8   1    0.11    0.07
  -6   8  -1    0.21    0.06
   6   8   1    0.25    0.09
  -6   8  -1    0.26    0.06
   6   8   1    0.32    0.08
  -6   8  -1    0.14    0.06
   6   8   1    0.18    0.07
   6   8   1    0.18    0.06
   6   8   1    0.24    0.06
   7  -8   1    4.15    0.18
  -7  -8  -1    3.80    0.21
   7  -8   1    3.85    0.16
  -7  -8  -1    3.89    0.20
  -7  -8  -1    4.25    0.21
   7   8   1    4.00    0.17
   7   8   1    3.69    0.21
  -7   8  -1    3.72    0.18
   7   8   1    3.88    0.19
   7   8   1    4.23    0.20
  -7   8  -1    3.86    0.17
   7   8   1    3.99    0.19
  -7   8  -1    4.09    0.19
   8  -8   1   26.84    0.78
  -8  -8  -1   25.85    0.84
  -8  -8  -1   24.91    0.93
   8  -8   1   27.57    0.81
  -8  -8  -1   28.16    0.85
  -8   8  -1   27.00    0.80
   8   8   1   27.09    0.85
   8   8   1   27.09    0.81
  -8   8  -1   25.53    0.89
   8   8   1   26.22    0.81
   8   8   1   25.61    0.81
   8   8   1   28.00    0.82
   9  -8   1    9.26    0.32
  -9  -8  -1    9.51    0.36
  -9  -8  -1    9.05    0.39
  -9  -8  -1    9.40    0.36
   9  -8   1    9.46    0.31
  -9   8  -1    8.85    0.35
  -9   8  -1    9.32    0.31
   9   8   1    9.29    0.34
   9   8   1    8.73    0.36
   9   8   1    9.46    0.34
   9   8   1    9.14    0.30
  10  -8   1    9.15    0.29
 -10  -8  -1    8.57    0.35
 -10  -8  -1    8.26    0.37
  10  -8   1    8.68    0.30
 -10   8  -1    8.62    0.29
  10   8   1    8.85    0.35
 -10   8  -1    8.56    0.33
  10   8   1    8.52    0.33
  10   8   1    8.53    0.34
  11  -8   1    9.17    0.29
 -11  -8  -1    9.05    0.36
  11  -8   1    9.27    0.30
 -11  -8  -1    8.94    0.39
  11  -8   1    8.83    0.29
  11   8   1    8.59    0.34
  11   8   1    9.15    0.35
 -11   8  -1    9.01    0.34
  11   8   1    9.23    0.37
 -12  -8  -1    0.61    0.11
  12  -8   1    0.57    0.07
 -12  -8  -1    0.75    0.11
  12   8   1    0.54    0.10
 -12   8  -1    0.51    0.07
  12   8   1    0.61    0.10
  12   8   1    0.43    0.11
 -13  -8  -1    0.65    0.12
 -13  -8  -1    0.80    0.13
  13  -8   1    0.68    0.07
  13   8   1    0.47    0.10
  13   8   1    0.68    0.11
 -13   8  -1    0.69    0.06
  13   8   1    0.64    0.12
  14  -8   1    0.89    0.07
 -14  -8  -1    1.00    0.13
  14   8   1    0.75    0.11
  14   8   1    0.80    0.12
  14   8   1    0.87    0.13
  15  -8   1    7.86    0.25
 -15  -8  -1    8.19    0.34
  15   8   1    7.66    0.33
  15   8   1    7.32    0.33
  15   8   1    7.26    0.33
 -16  -8  -1    0.00    0.09
  16   8   1   -0.16    0.09
  16   8   1    0.10    0.09
  16   8   1   -0.08    0.08
  17   8   1    2.52    0.20
  17   8   1    3.24    0.21
  17   8   1    2.69    0.19
  18   8   1    0.35    0.10
  18   8   1    0.42    0.11
  18   8   1    0.22    0.10
  19   8   1    4.64    0.25
  19   8   1    4.49    0.25
  19   8   1    4.15    0.20
  20   8   1    0.28    0.10
  20   9  -1    0.01    0.08
  20   9  -1    0.21    0.10
  19   9  -1    0.14    0.10
  19   9  -1    0.24    0.10
  19   9  -1    0.19    0.10
  18   9  -1   -0.01    0.09
  18   9  -1    0.00    0.10
  18   9  -1   -0.06    0.09
 -17  -9   1    9.58    0.39
  17   9  -1    9.20    0.39
  17   9  -1   10.03    0.40
  17   9  -1    9.30    0.39
 -16  -9   1    0.25    0.11
  16   9  -1    0.24    0.09
  16   9  -1    0.03    0.09
  16   9  -1    0.24    0.11
  15  -9  -1    9.65    0.31
 -15  -9   1    9.26    0.39
  15   9  -1    9.17    0.39
  15   9  -1    8.73    0.37
  15   9  -1    9.78    0.39
  14  -9  -1    4.74    0.19
 -14  -9   1    4.64    0.25
  14   9  -1    4.83    0.24
  14   9  -1    4.49    0.25
 -14   9   1    4.34    0.18
  14   9  -1    4.72    0.25
 -13  -9   1    5.40    0.27
 -13  -9   1    5.08    0.29
  13  -9  -1    5.73    0.22
 -13   9   1    5.43    0.23
  13   9  -1    5.25    0.28
  13   9  -1    5.28    0.27
  13   9  -1    5.55    0.26
  12  -9  -1    7.94    0.26
  12  -9  -1    7.64    0.28
 -12  -9   1    8.08    0.34
 -12  -9   1    7.59    0.37
  12  -9  -1    8.07    0.28
  12   9  -1    8.08    0.33
  12   9  -1    7.58    0.34
 -12   9   1    7.81    0.31
  12   9  -1    8.52    0.33
 -11  -9   1   25.16    0.92
  11  -9  -1   26.95    0.76
  11  -9  -1   25.00    0.77
  11  -9  -1   25.62    0.76
 -11  -9   1   25.27    0.82
  11   9  -1   24.64    0.80
 -11   9   1   25.91    0.87
  11   9  -1   24.90    0.84
  11   9  -1   24.80    0.80
 -11   9   1   26.09    0.77
  10  -9  -1   10.05    0.34
  10  -9  -1    9.88    0.35
  10  -9  -1   10.25    0.34
 -10  -9   1    9.99    0.40
 -10  -9   1   10.05    0.39
 -10  -9   1    9.90    0.43
  10   9  -1   10.41    0.39
  10   9  -1    9.81    0.40
  10   9  -1   10.60    0.38
 -10   9   1   10.52    0.35
 -10   9   1   10.17    0.39
  10   9  -1   10.53    0.33
  -9  -9   1    0.46    0.10
  -9  -9   1    0.63    0.10
  -9  -9   1    0.60    0.10
   9  -9  -1    0.75    0.08
   9  -9  -1    0.74    0.08
   9  -9  -1    0.69    0.08
   9   9  -1    0.72    0.11
  -9   9   1    0.61    0.09
   9   9  -1    0.50    0.09
   9   9  -1    0.65    0.07
   9   9  -1    0.49    0.10
  -9   9   1    0.58    0.08
  -8  -9   1   59.34    1.76
   8  -9  -1   57.73    1.66
  -8  -9   1   57.80    1.73
  -8  -9   1   56.63    1.93
   8  -9  -1   58.50    1.73
   8  -9  -1   56.63    1.66
   8   9  -1   58.63    1.77
   8   9  -1   61.75    1.72
  -8   9   1   57.40    1.90
  -8   9   1   60.30    1.70
   8   9  -1   61.04    1.69
   8   9  -1   58.74    1.73
   8   9  -1   55.68    1.69
   7  -9  -1   19.07    0.60
  -7  -9   1   18.92    0.62
  -7  -9   1   18.31    0.61
   7  -9  -1   17.90    0.57
   7  -9  -1   18.11    0.57
  -7  -9   1   17.84    0.68
  -7   9   1   18.42    0.59
   7   9  -1   18.68    0.59
  -7   9   1   18.29    0.65
   7   9  -1   19.00    0.60
   7   9  -1   18.90    0.63
   7   9  -1   19.71    0.60
   7   9  -1   18.21    0.60
   6  -9  -1    2.33    0.13
   6  -9  -1    2.53    0.15
  -6  -9   1    2.24    0.16
   6  -9  -1    2.27    0.14
  -6  -9   1    2.30    0.16
  -6  -9   1    2.31    0.16
   6   9  -1    2.22    0.17
   6   9  -1    2.44    0.15
  -6   9   1    2.50    0.15
   6   9  -1    2.61    0.17
   6   9  -1    2.54    0.16
   6   9  -1    2.28    0.16
  -6   9   1    2.34    0.15
   6   9  -1    2.18    0.15
   5  -9  -1    6.25    0.21
   5  -9  -1    6.74    0.24
   5  -9  -1    6.13    0.24
  -5  -9   1    6.30    0.27
  -5  -9   1    6.16    0.25
   5  -9  -1    6.38    0.26
   5  -9  -1    6.19    0.24
   5  -9  -1    7.04    0.28
  -5  -9   1    6.28    0.26
  -5  -9   1    6.43    0.29
   5   9  -1    6.56    0.26
   5   9  -1    6.34    0.26
   5   9  -1    6.59    0.28
  -5   9   1    6.74    0.26
  -5   9   1    6.50    0.28
   5   9  -1    7.07    0.30
   5   9  -1    6.50    0.26
  -5   9   1    5.89    0.25
  -5   9   1    6.76    0.29
  -4  -9   1   73.66    2.08
   4  -9  -1   69.04    2.07
   4  -9  -1   76.86    2.11
   4  -9  -1   71.85    2.07
   4  -9  -1   80.34    2.38
   4  -9  -1   72.77    2.16
  -4  -9   1   73.85    2.39
  -4  -9   1   74.80    2.17
  -4  -9   1   71.71    2.13
   4  -9  -1   74.08    2.13
  -4   9   1   68.53    2.37
   4   9  -1   73.87    2.13
  -4   9   1   72.19    2.12
   4   9  -1   72.12    2.18
   4   9  -1   73.24    2.39
  -4   9   1   74.90    2.38
   4   9  -1   70.81    2.08
   4   9  -1   76.02    2.08
  -4   9   1   74.72    2.16
   4   9  -1   74.31    2.16
   3  -9  -1    0.81    0.07
  -3  -9   1    0.79    0.08
   3  -9  -1    1.03    0.09
   3  -9  -1    0.77    0.08
  -3  -9   1    0.76    0.10
   3  -9  -1    0.91    0.09
  -3  -9   1    0.92    0.09
  -3  -9   1    1.08    0.11
   3  -9  -1    0.51    0.07
  -3  -9   1    0.88    0.10
  -3   9   1    0.88    0.10
   3   9  -1    0.75    0.09
   3   9  -1    0.85    0.08
  -3   9   1    0.73    0.08
   3   9  -1    0.95    0.11
   3   9  -1    0.74    0.08
   3   9  -1    0.79    0.10
  -3   9   1    0.73    0.09
  -3   9   1    0.85    0.09
   3   9  -1    0.73    0.09
  -2  -9   1   21.49    0.69
  -2  -9   1   21.05    0.65
   2  -9  -1   21.40    0.65
  -2  -9   1   20.74    0.67
   2  -9  -1   21.97    0.75
  -2  -9   1   21.68    0.75
   2  -9  -1   20.00    0.68
   2  -9  -1   21.64    0.66
  -2  -9   1   20.85    0.68
   2  -9  -1   21.55    0.66
  -2   9   1   20.87    0.75
  -2   9   1   21.88    0.68
  -2   9   1   22.13    0.75
   2   9  -1   21.36    0.65
   2   9  -1   22.32    0.69
   2   9  -1   21.05    0.67
  -2   9   1   20.73    0.67
  -2   9   1   21.13    0.64
   2   9  -1   21.24    0.65
   2   9  -1   22.27    0.68
   2   9  -1   20.38    0.75
   1  -9  -1    0.07    0.05
  -1  -9   1    0.07    0.05
   1  -9  -1   -0.04    0.06
   1  -9  -1    0.13    0.06
  -1  -9   1    0.08    0.06
   1  -9  -1    0.03    0.06
  -1  -9   1    0.01    0.05
  -1  -9   1   -0.13    0.06
  -1  -9   1    0.11    0.06
   1  -9  -1   -0.11    0.05
   1   9  -1    0.06    0.07
  -1   9   1    0.12    0.07
   1   9  -1    0.06    0.06
  -1   9   1    0.01    0.06
  -1   9   1   -0.05    0.06
   1   9  -1    0.07    0.07
  -1   9   1    0.02    0.05
   1   9  -1   -0.05    0.05
   1   9  -1    0.01    0.05
  -1   9   1   -0.02    0.05
   1   9  -1    0.00    0.05
   0  -9   1   35.32    1.06
   0  -9  -1   35.94    1.06
   0  -9  -1   34.60    1.09
   0  -9   1   36.03    1.11
   0  -9   1   37.11    1.22
   0  -9  -1   36.41    1.09
   0  -9  -1   36.19    1.22
   0  -9  -1   35.75    1.11
   0  -9   1   35.98    1.09
   0   9  -1   36.88    1.05
   0   9  -1   37.67    1.10
   0   9   1   34.99    1.21
   0   9   1   36.03    1.06
   0   9   1   38.15    1.23
   0   9   1   36.42    1.10
   0   9  -1   34.93    1.21
   0   9  -1   36.36    1.08
   0   9  -1   37.94    1.22
   1  -9   1    0.17    0.06
  -1  -9  -1    0.20    0.08
   1  -9   1    0.25    0.07
   1  -9   1    0.15    0.05
   1  -9   1    0.13    0.07
   1  -9   1    0.16    0.05
  -1  -9  -1    0.12    0.06
  -1  -9  -1    0.08    0.06
   1  -9   1    0.13    0.05
  -1  -9  -1    0.13    0.06
  -1  -9  -1    0.20    0.06
  -1   9  -1    0.06    0.06
  -1   9  -1    0.12    0.06
   1   9   1    0.18    0.06
   1   9   1    0.15    0.06
   1   9   1    0.27    0.08
   1   9   1    0.20    0.06
  -1   9  -1    0.19    0.06
  -1   9  -1    0.12    0.06
  -1   9  -1    0.15    0.05
   1   9   1    0.13    0.07
   1   9   1    0.09    0.07
   2  -9   1    9.06    0.31
   2  -9   1    9.01    0.32
   2  -9   1    8.91    0.31
   2  -9   1    9.83    0.36
  -2  -9  -1    9.29    0.34
  -2  -9  -1    8.57    0.36
   2  -9   1    8.58    0.32
   2  -9   1    9.14    0.32
  -2  -9  -1    9.33    0.33
  -2  -9  -1    8.70    0.34
  -2  -9  -1    8.26    0.31
  -2   9  -1    9.36    0.36
  -2   9  -1    8.55    0.31
  -2   9  -1    8.63    0.30
   2   9   1    8.38    0.36
   2   9   1    8.10    0.32
  -2   9  -1    9.34    0.33
   2   9   1    8.86    0.31
   2   9   1    8.67    0.33
  -2   9  -1    9.44    0.36
   2   9   1    8.61    0.34
   2   9   1    8.36    0.31
  -3  -9  -1   15.30    0.48
   3  -9   1   14.85    0.50
   3  -9   1   15.36    0.48
  -3  -9  -1   15.02    0.51
  -3  -9  -1   14.80    0.56
  -3  -9  -1   14.61    0.50
   3  -9   1   13.96    0.47
   3  -9   1   15.28    0.47
  -3  -9  -1   16.03    0.52
   3   9   1   15.49    0.49
  -3   9  -1   14.53    0.54
   3   9   1   14.82    0.50
   3   9   1   14.52    0.50
  -3   9  -1   15.74    0.50
  -3   9  -1   16.81    0.56
  -3   9  -1   14.61    0.49
   3   9   1   14.28    0.51
   3   9   1   15.10    0.49
   3   9   1   14.00    0.56
   4  -9   1   29.41    0.94
  -4  -9  -1   28.34    0.87
  -4  -9  -1   27.47    0.96
   4  -9   1   26.82    0.82
   4  -9   1   27.50    0.83
   4  -9   1   27.40    0.82
  -4  -9  -1   26.36    0.85
   4  -9   1   27.26    0.85
  -4  -9  -1   27.65    0.83
   4   9   1   27.61    0.86
  -4   9  -1   28.24    0.86
  -4   9  -1   28.10    0.84
  -4   9  -1   29.37    0.94
   4   9   1   28.31    0.83
  -4   9  -1   26.47    0.94
   4   9   1   27.74    0.84
   4   9   1   26.08    0.85
   4   9   1   26.95    0.88
   4   9   1   28.01    0.96
   5  -9   1    1.77    0.13
  -5  -9  -1    1.87    0.15
   5  -9   1    1.96    0.13
  -5  -9  -1    1.99    0.13
  -5  -9  -1    2.08    0.16
  -5  -9  -1    2.03    0.14
   5   9   1    2.11    0.16
   5   9   1    2.04    0.16
   5   9   1    2.10    0.15
  -5   9  -1    2.16    0.14
   5   9   1    1.97    0.14
   5   9   1    1.65    0.13
   5   9   1    2.01    0.13
  -5   9  -1    1.84    0.13
  -5   9  -1    1.80    0.13
   6  -9   1   20.44    0.66
  -6  -9  -1   21.14    0.68
  -6  -9  -1   19.76    0.67
   6  -9   1   20.92    0.63
  -6  -9  -1   20.37    0.75
  -6   9  -1   21.26    0.64
   6   9   1   20.97    0.75
   6   9   1   20.50    0.65
   6   9   1   20.97    0.66
   6   9   1   21.70    0.69
  -6   9  -1   19.97    0.72
   6   9   1   20.29    0.65
   6   9   1   21.54    0.67
  -7  -9  -1   13.81    0.49
  -7  -9  -1   13.54    0.55
   7  -9   1   14.40    0.45
   7  -9   1   13.87    0.47
  -7  -9  -1   15.14    0.50
   7   9   1   14.63    0.48
  -7   9  -1   14.78    0.46
   7   9   1   13.09    0.47
   7   9   1   14.47    0.48
   7   9   1   14.43    0.47
  -7   9  -1   13.71    0.51
   7   9   1   14.16    0.50
   8  -9   1    7.92    0.29
   8  -9   1    7.92    0.28
  -8  -9  -1    7.58    0.32
  -8  -9  -1    7.18    0.35
  -8  -9  -1    8.16    0.33
   8   9   1    8.50    0.34
  -8   9  -1    8.21    0.29
   8   9   1    7.94    0.31
   8   9   1    8.11    0.32
   8   9   1    7.32    0.31
   8   9   1    8.51    0.29
  -8   9  -1    7.71    0.32
  -9  -9  -1   16.41    0.63
  -9  -9  -1   17.76    0.58
   9  -9   1   16.43    0.53
   9  -9   1   16.92    0.51
  -9  -9  -1   15.64    0.56
  -9   9  -1   15.89    0.58
   9   9   1   16.17    0.58
   9   9   1   16.92    0.56
   9   9   1   16.54    0.52
   9   9   1   16.81    0.55
  -9   9  -1   16.45    0.52
  10  -9   1   26.54    0.77
 -10  -9  -1   26.08    0.84
  10  -9   1   25.99    0.80
 -10  -9  -1   24.66    0.93
 -10   9  -1   26.73    0.78
  10   9   1   25.94    0.82
 -10   9  -1   25.47    0.88
  10   9   1   25.97    0.85
  10   9   1   26.69    0.82
  11  -9   1    3.28    0.15
  11  -9   1    2.99    0.14
 -11  -9  -1    2.87    0.21
 -11  -9  -1    2.91    0.20
  11   9   1    2.81    0.18
  11   9   1    3.36    0.22
 -11   9  -1    3.09    0.17
  11   9   1    2.94    0.20
  12  -9   1    2.08    0.12
 -12  -9  -1    2.01    0.17
 -12  -9  -1    1.65    0.16
 -12   9  -1    1.84    0.13
  12   9   1    2.15    0.18
  12   9   1    2.20    0.16
  12   9   1    2.01    0.17
  13  -9   1   19.88    0.59
 -13  -9  -1   19.83    0.67
 -13  -9  -1   18.70    0.75
 -13   9  -1   19.30    0.66
  13   9   1   19.33    0.65
  13   9   1   19.80    0.68
  13   9   1   19.73    0.66
 -14  -9  -1    4.65    0.26
  14  -9   1    4.66    0.18
  14   9   1    4.65    0.24
  14   9   1    4.11    0.23
  14   9   1    4.72    0.26
 -15  -9  -1    0.88    0.14
  15  -9   1    0.91    0.08
  15   9   1    1.11    0.14
  15   9   1    0.99    0.14
  15   9   1    0.90    0.13
 -16  -9  -1    0.54    0.13
  16   9   1    0.79    0.13
  16   9   1    0.57    0.11
  16   9   1    0.65    0.13
 -17  -9  -1    8.19    0.37
  17   9   1    8.95    0.37
  17   9   1    8.57    0.37
  17   9   1    8.05    0.36
  18   9   1    0.23    0.11
  18   9   1    0.56    0.12
  18   9   1    0.49    0.12
  19   9   1    3.76    0.23
  19   9   1    2.88    0.19
  20   9   1    1.07    0.09
  20  10  -1   -0.16    0.09
  19  10  -1    0.21    0.11
  19  10  -1    0.34    0.11
  18  10  -1    1.35    0.16
  18  10  -1    1.66    0.16
  18  10  -1    1.64    0.17
 -17 -10   1    1.03    0.14
  17  10  -1    0.97    0.14
  17  10  -1    0.93    0.14
  17  10  -1    1.22    0.16
  16 -10  -1    0.29    0.07
 -16 -10   1    0.21    0.11
  16  10  -1    0.19    0.12
  16  10  -1    0.25    0.10
  16  10  -1    0.36    0.11
 -15 -10   1    0.19    0.12
  15 -10  -1    0.15    0.06
  15  10  -1    0.13    0.10
  15  10  -1    0.17    0.11
  15  10  -1    0.15    0.10
 -14 -10   1    1.17    0.15
  14 -10  -1    1.36    0.11
  14  10  -1    1.17    0.14
  14  10  -1    1.24    0.15
  14  10  -1    0.96    0.15
  13 -10  -1    0.38    0.08
 -13 -10   1    0.40    0.12
 -13  10   1    0.27    0.08
  13  10  -1    0.22    0.10
  13  10  -1    0.41    0.12
  13  10  -1    0.34    0.10
 -12 -10   1    0.55    0.12
  12 -10  -1    0.45    0.08
 -12 -10   1    0.21    0.10
  12 -10  -1    0.32    0.06
  12  10  -1    0.43    0.10
 -12  10   1    0.44    0.08
  12  10  -1    0.21    0.11
  12  10  -1    0.29    0.10
 -11 -10   1    1.53    0.15
 -11 -10   1    1.32    0.15
  11 -10  -1    1.35    0.11
  11 -10  -1    1.15    0.10
 -11  10   1    1.53    0.13
  11  10  -1    1.24    0.13
  11  10  -1    1.44    0.15
  11  10  -1    1.42    0.14
 -11  10   1    1.50    0.12
 -10 -10   1    0.87    0.13
 -10 -10   1    0.87    0.12
  10 -10  -1    0.79    0.09
  10 -10  -1    0.82    0.10
 -10 -10   1    0.90    0.13
  10  10  -1    0.86    0.12
  10  10  -1    0.87    0.08
 -10  10   1    1.03    0.10
  10  10  -1    0.88    0.13
 -10  10   1    0.79    0.10
  10  10  -1    0.71    0.11
  -9 -10   1    1.91    0.16
   9 -10  -1    2.28    0.14
   9 -10  -1    1.90    0.14
  -9 -10   1    2.17    0.17
   9 -10  -1    2.02    0.13
  -9 -10   1    2.10    0.17
   9  10  -1    1.75    0.16
   9  10  -1    1.96    0.16
   9  10  -1    1.70    0.15
  -9  10   1    1.92    0.14
  -9  10   1    2.39    0.14
   9  10  -1    2.11    0.13
   8 -10  -1    1.73    0.13
   8 -10  -1    1.38    0.11
  -8 -10   1    1.34    0.14
  -8 -10   1    1.52    0.14
   8 -10  -1    1.75    0.13
  -8 -10   1    1.76    0.15
   8  10  -1    1.69    0.13
   8  10  -1    1.71    0.14
  -8  10   1    1.83    0.13
   8  10  -1    1.58    0.13
  -8  10   1    1.71    0.14
   8  10  -1    1.49    0.13
   8  10  -1    1.76    0.15
   7 -10  -1    0.68    0.09
   7 -10  -1    0.73    0.08
  -7 -10   1    0.65    0.11
   7 -10  -1    0.76    0.09
  -7 -10   1    0.57    0.10
  -7 -10   1    0.70    0.10
   7  10  -1    0.62    0.10
   7  10  -1    0.67    0.10
   7  10  -1    0.57    0.09
   7  10  -1    0.53    0.09
  -7  10   1    0.61    0.09
  -7  10   1    0.63    0.09
   7  10  -1    0.61    0.12
   6 -10  -1    7.60    0.31
  -6 -10   1    7.96    0.36
  -6 -10   1    8.74    0.33
  -6 -10   1    7.63    0.32
   6 -10  -1    7.66    0.29
   6 -10  -1    7.57    0.29
   6  10  -1    8.36    0.31
  -6  10   1    8.16    0.30
   6  10  -1    7.62    0.31
   6  10  -1    8.53    0.31
   6  10  -1    8.15    0.33
  -6  10   1    7.59    0.33
   6  10  -1    7.96    0.32
  -5 -10   1    2.69    0.18
   5 -10  -1    2.39    0.11
  -5 -10   1    2.45    0.17
  -5 -10   1    2.51    0.18
   5 -10  -1    2.35    0.16
  -5 -10   1    2.31    0.14
   5 -10  -1    2.34    0.15
  -5  10   1    2.73    0.16
   5  10  -1    2.77    0.18
   5  10  -1    2.17    0.16
  -5  10   1    2.15    0.15
   5  10  -1    2.15    0.15
  -5  10   1    2.12    0.15
   5  10  -1    2.46    0.16
   5  10  -1    2.64    0.15
   5  10  -1    2.03    0.17
   4 -10  -1    1.22    0.10
   4 -10  -1    0.87    0.10
  -4 -10   1    1.13    0.11
  -4 -10   1    1.23    0.11
   4 -10  -1    1.02    0.10
  -4 -10   1    1.09    0.12
  -4 -10   1    1.05    0.12
   4 -10  -1    1.08    0.08
   4  10  -1    1.29    0.12
   4  10  -1    1.25    0.12
   4  10  -1    1.04    0.12
   4  10  -1    1.02    0.10
  -4  10   1    1.23    0.11
   4  10  -1    0.97    0.11
   4  10  -1    1.19    0.11
  -4  10   1    1.21    0.11
  -4  10   1    1.09    0.11
   3 -10  -1    2.70    0.17
  -3 -10   1    2.60    0.18
  -3 -10   1    2.75    0.18
   3 -10  -1    2.82    0.17
   3 -10  -1    2.53    0.14
  -3 -10   1    2.28    0.17
  -3 -10   1    2.63    0.16
   3 -10  -1    2.47    0.15
   3 -10  -1    2.93    0.16
  -3 -10   1    2.33    0.16
   3  10  -1    2.52    0.16
   3  10  -1    2.79    0.17
   3  10  -1    2.41    0.17
  -3  10   1    2.67    0.16
  -3  10   1    2.69    0.16
  -3  10   1    2.31    0.16
   3  10  -1    2.33    0.17
   3  10  -1    2.41    0.15
   3  10  -1    2.42    0.14
  -2 -10   1   21.37    0.77
   2 -10  -1   22.69    0.69
  -2 -10   1   21.36    0.67
  -2 -10   1   22.59    0.71
  -2 -10   1   21.14    0.69
   2 -10  -1   22.61    0.77
  -2 -10   1   21.61    0.69
   2 -10  -1   20.99    0.67
   2 -10  -1   21.47    0.68
   2 -10  -1   22.32    0.71
   2  10  -1   21.47    0.70
   2  10  -1   21.34    0.67
   2  10  -1   21.17    0.67
   2  10  -1   21.82    0.77
  -2  10   1   21.42    0.69
  -2  10   1   20.38    0.76
   2  10  -1   22.09    0.71
  -2  10   1   22.54    0.70
   2  10  -1   21.51    0.69
  -1 -10   1    5.86    0.27
  -1 -10   1    5.23    0.23
   1 -10  -1    5.72    0.26
  -1 -10   1    5.87    0.26
   1 -10  -1    5.63    0.25
   1 -10  -1    6.03    0.27
  -1 -10   1    5.59    0.24
   1 -10  -1    5.88    0.24
  -1 -10   1    5.23    0.23
   1 -10  -1    5.29    0.23
   1  10  -1    5.26    0.22
  -1  10   1    5.71    0.26
  -1  10   1    6.34    0.28
  -1  10   1    5.19    0.24
  -1  10   1    5.47    0.23
   1  10  -1    5.84    0.24
  -1  10   1    6.37    0.25
   1  10  -1    5.58    0.25
   1  10  -1    5.17    0.26
   1  10  -1    5.39    0.24
   0 -10   1    5.56    0.27
   0 -10   1    5.56    0.25
   0 -10  -1    5.79    0.25
   0 -10  -1    5.50    0.24
   0 -10  -1    5.76    0.26
   0 -10   1    5.76    0.24
   0 -10   1    5.90    0.25
   0 -10   1    5.68    0.23
   0 -10  -1    5.50    0.27
   0 -10  -1    5.62    0.24
   0  10   1    5.68    0.27
   0  10  -1    5.38    0.27
   0  10   1    5.89    0.25
   0  10  -1    5.82    0.25
   0  10   1    5.73    0.25
   0  10   1    5.42    0.23
   0  10   1    5.66    0.26
   0  10  -1    5.42    0.24
  -1 -10  -1    1.07    0.11
   1 -10   1    1.18    0.11
   1 -10   1    1.31    0.11
   1 -10   1    1.09    0.10
  -1 -10  -1    0.95    0.11
   1 -10   1    1.35    0.13
  -1 -10  -1    1.16    0.10
  -1 -10  -1    1.11    0.11
   1 -10   1    1.09    0.09
   1 -10   1    1.12    0.10
  -1 -10  -1    1.16    0.10
  -1  10  -1    1.09    0.09
  -1  10  -1    1.10    0.11
  -1  10  -1    1.49    0.13
   1  10   1    1.38    0.13
   1  10   1    1.27    0.12
   1  10   1    1.19    0.10
   1  10   1    1.04    0.11
  -1  10  -1    1.05    0.11
   1  10   1    1.00    0.10
  -1  10  -1    1.03    0.10
   2 -10   1   15.51    0.51
  -2 -10  -1   15.79    0.53
   2 -10   1   15.79    0.53
   2 -10   1   16.26    0.52
   2 -10   1   15.51    0.57
  -2 -10  -1   15.28    0.53
  -2 -10  -1   15.06    0.51
  -2 -10  -1   16.22    0.55
   2 -10   1   15.18    0.50
  -2 -10  -1   15.47    0.59
   2  10   1   15.43    0.53
   2  10   1   15.44    0.51
   2  10   1   16.39    0.55
  -2  10  -1   15.84    0.53
  -2  10  -1   15.28    0.58
   2  10   1   15.88    0.53
   2  10   1   15.51    0.59
  -2  10  -1   15.61    0.52
   3 -10   1   11.66    0.40
   3 -10   1   12.74    0.40
  -3 -10  -1   11.02    0.42
   3 -10   1   12.08    0.42
  -3 -10  -1   11.77    0.41
  -3 -10  -1   11.85    0.47
  -3 -10  -1   11.26    0.42
   3 -10   1   12.03    0.39
  -3 -10  -1   11.97    0.44
  -3  10  -1   10.83    0.45
   3  10   1   11.24    0.47
   3  10   1   12.28    0.41
   3  10   1   12.57    0.44
   3  10   1   11.87    0.41
  -3  10  -1   10.66    0.40
   3  10   1   11.92    0.42
  -3  10  -1   12.42    0.42
   3  10   1   11.56    0.42
   4 -10   1   19.71    0.61
  -4 -10  -1   20.07    0.61
   4 -10   1   19.31    0.59
  -4 -10  -1   19.28    0.64
   4 -10   1   19.09    0.63
  -4 -10  -1   18.80    0.63
  -4 -10  -1   17.71    0.70
   4 -10   1   18.17    0.60
   4  10   1   19.73    0.61
   4  10   1   19.53    0.71
   4  10   1   18.30    0.61
   4  10   1   19.37    0.63
  -4  10  -1   20.56    0.63
  -4  10  -1   19.31    0.62
  -4  10  -1   18.50    0.68
   4  10   1   19.70    0.65
   4  10   1   19.15    0.63
  -5 -10  -1    0.32    0.09
  -5 -10  -1    0.32    0.09
  -5 -10  -1    0.47    0.10
   5 -10   1    0.35    0.07
  -5 -10  -1    0.41    0.08
   5 -10   1    0.33    0.08
   5  10   1    0.43    0.09
  -5  10  -1    0.35    0.08
  -5  10  -1    0.48    0.08
   5  10   1    0.43    0.08
   5  10   1    0.26    0.09
   5  10   1    0.45    0.08
  -5  10  -1    0.33    0.08
   5  10   1    0.47    0.09
   5  10   1    0.36    0.09
  -6 -10  -1    0.02    0.07
  -6 -10  -1   -0.04    0.08
   6 -10   1   -0.04    0.07
   6 -10   1    0.05    0.06
  -6 -10  -1    0.07    0.07
   6  10   1    0.01    0.08
   6  10   1    0.04    0.07
   6  10   1    0.04    0.07
  -6  10  -1    0.02    0.07
   6  10   1    0.08    0.08
   6  10   1   -0.16    0.08
  -6  10  -1   -0.16    0.05
  -7 -10  -1    6.15    0.28
   7 -10   1    6.09    0.24
  -7 -10  -1    6.28    0.31
  -7 -10  -1    6.03    0.28
   7 -10   1    6.02    0.25
   7  10   1    5.58    0.26
  -7  10  -1    5.95    0.25
  -7  10  -1    5.97    0.27
   7  10   1    6.08    0.27
   7  10   1    6.19    0.25
   7  10   1    6.41    0.29
   7  10   1    6.55    0.28
   8 -10   1    0.71    0.09
  -8 -10  -1    0.78    0.12
   8 -10   1    0.69    0.09
  -8 -10  -1    0.93    0.11
  -8 -10  -1    0.75    0.12
   8  10   1    0.75    0.11
   8  10   1    0.83    0.10
  -8  10  -1    0.94    0.09
   8  10   1    0.81    0.09
   8  10   1    0.76    0.12
   8  10   1    0.86    0.11
  -8  10  -1    0.75    0.09
  -9 -10  -1    0.11    0.09
   9 -10   1    0.01    0.07
   9 -10   1    0.08    0.06
  -9 -10  -1    0.05    0.08
  -9 -10  -1    0.06    0.08
  -9  10  -1    0.18    0.07
   9  10   1    0.05    0.08
   9  10   1    0.03    0.06
   9  10   1    0.05    0.08
   9  10   1   -0.05    0.09
  -9  10  -1    0.11    0.07
 -10 -10  -1    0.44    0.10
  10 -10   1    0.39    0.08
 -10 -10  -1    0.31    0.11
 -10 -10  -1    0.50    0.11
  10 -10   1    0.41    0.07
  10  10   1    0.31    0.09
 -10  10  -1    0.41    0.08
  10  10   1    0.29    0.10
  10  10   1    0.40    0.11
  10  10   1    0.38    0.06
 -10  10  -1    0.53    0.08
 -11 -10  -1    2.65    0.21
  11 -10   1    2.68    0.15
  11 -10   1    2.78    0.15
 -11 -10  -1    2.87    0.21
  11  10   1    2.82    0.20
 -11  10  -1    2.63    0.16
  11  10   1    2.59    0.18
  11  10   1    3.02    0.22
 -12 -10  -1    0.83    0.13
 -12 -10  -1    0.78    0.13
  12 -10   1    0.67    0.08
  12 -10   1    0.61    0.07
  12  10   1    0.81    0.12
  12  10   1    0.53    0.13
  12  10   1    0.52    0.12
 -12  10  -1    0.64    0.09
  13 -10   1   -0.16    0.06
 -13 -10  -1   -0.21    0.10
  13  10   1   -0.12    0.09
 -13  10  -1   -0.11    0.06
  13  10   1   -0.10    0.09
  13  10   1   -0.25    0.10
  14 -10   1    3.36    0.16
 -14 -10  -1    2.99    0.22
  14  10   1    2.86    0.22
  14  10   1    3.25    0.21
  14  10   1    2.78    0.20
 -15 -10  -1    1.05    0.15
  15 -10   1    1.00    0.09
  15  10   1    1.00    0.14
  15  10   1    0.95    0.14
  15  10   1    0.83    0.15
 -16 -10  -1    0.80    0.14
  16  10   1    0.45    0.13
  16  10   1    0.69    0.13
  16  10   1    0.48    0.12
 -17 -10  -1   -0.04    0.11
  17  10   1    0.03    0.11
  17  10   1   -0.16    0.09
  17  10   1    0.05    0.10
  18  10   1    0.41    0.12
  18  10   1    0.49    0.12
  18  10   1    0.59    0.12
  19  10   1    0.39    0.12
  19  10   1    0.68    0.12
  20  10   1    0.57    0.10
  20  11  -1    0.16    0.11
  19  11  -1    0.39    0.12
  19  11  -1    0.81    0.14
 -18 -11   1   -0.10    0.11
  18  11  -1   -0.02    0.11
  18  11  -1   -0.04    0.09
 -17 -11   1    0.82    0.14
  17  11  -1    1.25    0.16
  17  11  -1    0.87    0.14
  17  11  -1    0.89    0.14
 -16 -11   1    0.12    0.11
  16 -11  -1   -0.01    0.06
  16  11  -1    0.04    0.10
  16  11  -1    0.05    0.10
  16  11  -1   -0.01    0.11
  15 -11  -1    1.37    0.11
 -15 -11   1    1.35    0.17
  15  11  -1    1.36    0.15
  15  11  -1    1.53    0.17
  15  11  -1    1.53    0.17
 -14 -11   1    0.08    0.11
  14 -11  -1    0.23    0.07
  14  11  -1    0.28    0.10
  14  11  -1    0.12    0.12
  14  11  -1    0.14    0.11
  13 -11  -1    0.42    0.08
  13 -11  -1    0.49    0.06
 -13 -11   1    0.43    0.12
  13  11  -1    0.15    0.12
  13  11  -1    0.34    0.11
  13  11  -1    0.36    0.11
  12 -11  -1    1.90    0.14
  12 -11  -1    1.96    0.13
 -12 -11   1    1.85    0.18
 -12 -11   1    2.05    0.19
 -12  11   1    2.11    0.16
  12  11  -1    1.94    0.18
  12  11  -1    2.16    0.18
  12  11  -1    1.85    0.16
  11 -11  -1    3.60    0.19
 -11 -11   1    3.85    0.25
  11 -11  -1    3.83    0.19
 -11 -11   1    3.62    0.25
 -11 -11   1    3.55    0.23
 -11  11   1    4.00    0.19
  11  11  -1    4.28    0.23
 -11  11   1    3.21    0.20
  11  11  -1    4.06    0.23
  11  11  -1    3.68    0.24
  10 -11  -1    6.75    0.28
  10 -11  -1    7.23    0.28
 -10 -11   1    6.41    0.32
 -10 -11   1    6.85    0.35
 -10 -11   1    6.76    0.32
  10  11  -1    7.03    0.33
 -10  11   1    6.62    0.31
  10  11  -1    7.08    0.26
 -10  11   1    6.57    0.27
  10  11  -1    6.66    0.30
  10  11  -1    7.02    0.31
  -9 -11   1    1.03    0.13
  -9 -11   1    1.05    0.13
   9 -11  -1    1.19    0.11
   9 -11  -1    0.91    0.10
  -9 -11   1    1.11    0.14
   9  11  -1    0.92    0.12
   9  11  -1    1.19    0.14
  -9  11   1    1.06    0.11
  -9  11   1    1.09    0.12
   9  11  -1    1.21    0.10
   9  11  -1    1.16    0.13
   8 -11  -1    0.06    0.06
  -8 -11   1   -0.01    0.09
  -8 -11   1    0.15    0.09
   8 -11  -1    0.06    0.07
  -8 -11   1    0.08    0.08
   8  11  -1    0.05    0.08
   8  11  -1   -0.06    0.07
   8  11  -1    0.06    0.10
   8  11  -1    0.26    0.09
  -8  11   1    0.00    0.07
   8  11  -1    0.08    0.08
  -8  11   1    0.03    0.07
   7 -11  -1    1.57    0.13
  -7 -11   1    1.26    0.14
  -7 -11   1    1.54    0.14
  -7 -11   1    1.61    0.15
   7 -11  -1    1.56    0.13
   7  11  -1    1.32    0.12
  -7  11   1    1.49    0.12
   7  11  -1    1.50    0.13
   7  11  -1    1.59    0.14
   7  11  -1    1.48    0.14
  -7  11   1    1.56    0.14
   7  11  -1    1.55    0.15
   6 -11  -1   23.95    0.72
  -6 -11   1   23.56    0.85
   6 -11  -1   21.89    0.75
  -6 -11   1   23.33    0.77
  -6 -11   1   22.30    0.76
  -6  11   1   22.35    0.82
   6  11  -1   23.47    0.74
   6  11  -1   24.16    0.78
   6  11  -1   23.32    0.75
  -6  11   1   23.18    0.74
   6  11  -1   24.91    0.75
   6  11  -1   23.39    0.76
  -5 -11   1    3.06    0.18
   5 -11  -1    3.03    0.13
   5 -11  -1    2.89    0.18
  -5 -11   1    3.18    0.21
   5 -11  -1    3.31    0.17
  -5 -11   1    3.17    0.20
  -5 -11   1    3.18    0.19
   5  11  -1    3.24    0.18
   5  11  -1    2.97    0.18
  -5  11   1    2.94    0.19
   5  11  -1    3.59    0.20
   5  11  -1    3.22    0.21
   5  11  -1    3.33    0.21
  -5  11   1    3.20    0.18
  -5  11   1    3.03    0.18
   5  11  -1    3.16    0.18
  -4 -11   1   22.45    0.69
   4 -11  -1   22.30    0.68
   4 -11  -1   21.16    0.68
   4 -11  -1   21.63    0.71
  -4 -11   1   21.88    0.79
   4 -11  -1   21.91    0.67
  -4 -11   1   20.93    0.71
  -4 -11   1   20.67    0.71
  -4  11   1   22.08    0.70
   4  11  -1   21.54    0.71
   4  11  -1   22.48    0.73
  -4  11   1   21.64    0.71
   4  11  -1   20.95    0.70
   4  11  -1   21.98    0.69
   4  11  -1   22.30    0.79
  -4  11   1   20.92    0.77
  -3 -11   1    0.27    0.08
  -3 -11   1    0.41    0.10
   3 -11  -1    0.48    0.09
   3 -11  -1    0.33    0.08
   3 -11  -1    0.41    0.08
  -3 -11   1    0.37    0.09
   3 -11  -1    0.40    0.07
  -3 -11   1    0.28    0.07
  -3 -11   1    0.31    0.08
  -3  11   1    0.28    0.09
   3  11  -1    0.27    0.09
  -3  11   1    0.34    0.09
   3  11  -1    0.24    0.09
   3  11  -1    0.34    0.08
  -3  11   1    0.33    0.09
   3  11  -1    0.27    0.09
   3  11  -1    0.34    0.08
   2 -11  -1    0.08    0.07
  -2 -11   1    0.05    0.07
   2 -11  -1   -0.10    0.06
  -2 -11   1    0.00    0.07
  -2 -11   1   -0.03    0.07
  -2 -11   1    0.03    0.07
   2 -11  -1   -0.03    0.07
  -2 -11   1    0.00    0.08
   2 -11  -1    0.03    0.06
   2 -11  -1    0.04    0.07
   2  11  -1    0.04    0.06
   2  11  -1    0.05    0.07
  -2  11   1    0.01    0.07
   2  11  -1    0.03    0.09
  -2  11   1    0.02    0.08
  -2  11   1    0.07    0.07
   2  11  -1    0.07    0.08
   2  11  -1    0.15    0.09
  -1 -11   1    0.91    0.10
  -1 -11   1    0.99    0.12
   1 -11  -1    0.65    0.10
  -1 -11   1    0.84    0.11
   1 -11  -1    0.98    0.11
   1 -11  -1    0.84    0.10
   1 -11  -1    0.66    0.09
  -1 -11   1    0.84    0.10
  -1 -11   1    1.07    0.12
   1 -11  -1    0.80    0.09
   1  11  -1    1.01    0.10
  -1  11   1    0.88    0.11
   1  11  -1    0.75    0.11
  -1  11   1    0.71    0.11
  -1  11   1    0.90    0.11
   1  11  -1    0.76    0.10
   1  11  -1    0.59    0.10
  -1  11   1    0.90    0.09
   0 -11  -1   33.42    1.07
   0 -11   1   34.10    1.07
   0 -11   1   37.09    1.16
   0 -11   1   35.76    1.08
   0 -11  -1   35.58    1.05
   0 -11   1   33.78    1.05
   0 -11   1   35.96    1.10
   0 -11   1   36.98    1.21
   0 -11  -1   36.55    1.21
   0 -11  -1   34.52    1.10
   0 -11  -1   34.56    1.08
   0  11   1   35.97    1.08
   0  11  -1   35.35    1.08
   0  11  -1   36.73    1.04
   0  11   1   33.17    1.09
   0  11   1   32.10    1.20
   0  11  -1   35.72    1.09
   0  11  -1   34.88    1.20
   0  11   1   37.11    1.05
  -1 -11  -1    4.97    0.25
   1 -11   1    4.09    0.20
   1 -11   1    4.28    0.21
   1 -11   1    4.78    0.22
   1 -11   1    4.62    0.24
  -1 -11  -1    4.71    0.23
  -1 -11  -1    5.01    0.25
  -1 -11  -1    4.14    0.21
   1 -11   1    4.59    0.23
  -1 -11  -1    4.61    0.22
   1 -11   1    4.80    0.22
   1  11   1    4.66    0.21
   1  11   1    4.66    0.23
   1  11   1    4.61    0.25
  -1  11  -1    4.55    0.22
  -1  11  -1    4.03    0.23
   1  11   1    4.65    0.23
   1  11   1    4.63    0.24
  -1  11  -1    4.83    0.23
  -2 -11  -1   48.02    1.67
  -2 -11  -1   50.53    1.46
  -2 -11  -1   50.28    1.51
  -2 -11  -1   51.39    1.53
   2 -11   1   51.44    1.48
   2 -11   1   50.45    1.45
   2 -11   1   50.16    1.52
   2 -11   1   50.46    1.49
  -2 -11  -1   49.61    1.49
  -2  11  -1   48.34    1.66
   2  11   1   48.69    1.49
   2  11   1   47.90    1.51
   2  11   1   49.52    1.45
   2  11   1   48.83    1.67
   2  11   1   51.74    1.53
  -2  11  -1   53.56    1.51
  -2  11  -1   48.26    1.48
  -3 -11  -1    2.40    0.18
  -3 -11  -1    2.30    0.17
  -3 -11  -1    2.22    0.15
   3 -11   1    2.78    0.16
  -3 -11  -1    2.89    0.19
  -3 -11  -1    2.90    0.20
   3 -11   1    2.54    0.13
   3 -11   1    2.45    0.17
   3 -11   1    2.20    0.15
   3  11   1    2.37    0.16
   3  11   1    2.66    0.16
   3  11   1    2.55    0.17
   3  11   1    2.47    0.18
  -3  11  -1    2.17    0.17
  -3  11  -1    2.26    0.16
   3  11   1    2.51    0.18
  -3  11  -1    2.52    0.16
   3  11   1    2.42    0.16
   4 -11   1    0.21    0.05
  -4 -11  -1    0.04    0.08
  -4 -11  -1    0.13    0.08
  -4 -11  -1    0.22    0.08
   4 -11   1    0.18    0.08
  -4 -11  -1    0.06    0.07
   4 -11   1    0.09    0.07
   4  11   1    0.08    0.07
   4  11   1    0.10    0.08
   4  11   1    0.27    0.08
   4  11   1   -0.04    0.08
   4  11   1    0.03    0.07
   4  11   1    0.19    0.08
  -4  11  -1   -0.02    0.06
  -4  11  -1    0.10    0.07
  -4  11  -1    0.04    0.07
   5 -11   1   -0.11    0.06
   5 -11   1   -0.06    0.06
  -5 -11  -1    0.01    0.07
  -5 -11  -1   -0.05    0.08
   5 -11   1    0.02    0.03
  -5 -11  -1    0.06    0.08
   5  11   1    0.08    0.09
   5  11   1    0.03    0.08
   5  11   1    0.00    0.07
  -5  11  -1   -0.03    0.06
  -5  11  -1   -0.01    0.07
  -5  11  -1   -0.03    0.06
   5  11   1   -0.07    0.06
   5  11   1    0.00    0.07
   6 -11   1   14.94    0.48
  -6 -11  -1   14.28    0.58
  -6 -11  -1   14.31    0.52
  -6 -11  -1   15.10    0.53
   6 -11   1   14.56    0.51
   6  11   1   14.73    0.52
   6  11   1   14.55    0.51
   6  11   1   14.12    0.51
   6  11   1   14.72    0.51
  -6  11  -1   14.10    0.55
  -6  11  -1   15.01    0.50
   6  11   1   15.87    0.55
   7 -11   1    4.39    0.21
   7 -11   1    4.22    0.20
  -7 -11  -1    4.39    0.25
  -7 -11  -1    4.51    0.24
  -7 -11  -1    4.46    0.24
   7  11   1    4.18    0.23
   7  11   1    4.32    0.21
   7  11   1    4.32    0.23
  -7  11  -1    4.43    0.21
  -7  11  -1    4.33    0.23
   7  11   1    4.32    0.25
   7  11   1    4.25    0.22
   8 -11   1   13.40    0.47
  -8 -11  -1   12.95    0.55
   8 -11   1   13.58    0.45
  -8 -11  -1   12.77    0.49
  -8 -11  -1   13.39    0.50
   8  11   1   14.13    0.47
   8  11   1   14.15    0.49
  -8  11  -1   12.56    0.50
   8  11   1   13.10    0.48
   8  11   1   13.02    0.47
   8  11   1   13.27    0.50
  -8  11  -1   13.50    0.45
   9 -11   1    2.15    0.15
  -9 -11  -1    2.08    0.19
   9 -11   1    2.44    0.16
  -9 -11  -1    2.30    0.19
  -9 -11  -1    1.95    0.18
  -9  11  -1    2.02    0.16
   9  11   1    2.66    0.20
   9  11   1    2.44    0.18
  -9  11  -1    2.36    0.15
   9  11   1    2.63    0.15
   9  11   1    2.30    0.18
  10 -11   1    0.00    0.07
 -10 -11  -1    0.09    0.10
 -10 -11  -1    0.07    0.08
 -10 -11  -1   -0.10    0.09
  10 -11   1    0.05    0.07
  10  11   1   -0.15    0.09
  10  11   1   -0.15    0.08
 -10  11  -1    0.05    0.07
  10  11   1    0.05    0.06
  10  11   1    0.01    0.07
 -10  11  -1    0.06    0.07
  11 -11   1    0.67    0.09
 -11 -11  -1    0.77    0.13
  11 -11   1    0.73    0.09
 -11 -11  -1    0.46    0.12
 -11  11  -1    0.88    0.10
  11  11   1    0.61    0.14
  11  11   1    0.51    0.11
  11  11   1    0.67    0.12
 -11  11  -1    0.77    0.11
 -12 -11  -1    1.88    0.18
  12 -11   1    1.51    0.12
 -12 -11  -1    1.68    0.18
  12 -11   1    1.74    0.13
  12  11   1    1.81    0.18
  12  11   1    1.67    0.16
  12  11   1    1.81    0.16
  13 -11   1    3.82    0.19
 -13 -11  -1    3.38    0.25
  13  11   1    3.98    0.23
  13  11   1    3.55    0.25
  13  11   1    4.00    0.24
 -14 -11  -1    1.35    0.16
  14 -11   1    0.93    0.10
  14  11   1    1.33    0.15
  14  11   1    0.85    0.14
  14  11   1    1.04    0.15
  15 -11   1    0.30    0.08
 -15 -11  -1    0.23    0.13
  15  11   1    0.11    0.11
  15  11   1    0.23    0.13
  15  11   1   -0.02    0.10
 -16 -11  -1    0.17    0.12
  16  11   1    0.02    0.09
  16  11   1   -0.24    0.11
  16  11   1    0.15    0.11
 -17 -11  -1    1.52    0.17
  17  11   1    1.28    0.17
  17  11   1    1.85    0.19
  17  11   1    1.63    0.17
  18  11   1   -0.09    0.10
  18  11   1    0.04    0.12
  19  11   1    0.39    0.12
  20  11   1   -0.06    0.09
  19  12  -1    7.42    0.35
 -18 -12   1    0.07    0.12
  18  12  -1    0.10    0.12
  18  12  -1    0.35    0.12
 -17 -12   1    3.59    0.25
  17  12  -1    3.26    0.24
  17  12  -1    3.90    0.25
  17  12  -1    3.67    0.25
  16 -12  -1    1.19    0.11
 -16 -12   1    1.12    0.16
  16  12  -1    1.18    0.16
  16  12  -1    1.08    0.15
  16  12  -1    1.05    0.15
 -15 -12   1    4.14    0.27
  15 -12  -1    3.88    0.20
  15  12  -1    4.06    0.25
  15  12  -1    3.66    0.26
  15  12  -1    4.38    0.26
 -14 -12   1    0.10    0.13
  14 -12  -1    0.13    0.08
  14  12  -1    0.18    0.11
  14  12  -1    0.21    0.11
  14  12  -1    0.07    0.12
  13 -12  -1    9.41    0.33
  13 -12  -1    9.54    0.35
 -13 -12   1    9.38    0.42
  13  12  -1    9.17    0.40
  13  12  -1    9.37    0.40
  13  12  -1    9.62    0.43
  12 -12  -1    6.19    0.27
 -12 -12   1    6.80    0.34
  12 -12  -1    6.86    0.28
  12  12  -1    7.05    0.32
  12  12  -1    6.71    0.32
  12  12  -1    7.18    0.35
  11 -12  -1    0.01    0.07
  11 -12  -1   -0.15    0.07
 -11 -12   1   -0.10    0.10
 -11 -12   1   -0.04    0.10
 -11 -12   1    0.23    0.11
  11  12  -1    0.05    0.12
  11  12  -1    0.03    0.09
 -11  12   1   -0.07    0.08
  11  12  -1   -0.08    0.09
 -11  12   1    0.09    0.08
 -10 -12   1    9.50    0.39
 -10 -12   1    8.85    0.39
  10 -12  -1    8.82    0.33
 -10 -12   1    8.38    0.42
  10 -12  -1    8.80    0.34
  10  12  -1    8.66    0.33
 -10  12   1    8.56    0.37
  10  12  -1    8.69    0.39
  10  12  -1    8.01    0.36
  10  12  -1    8.37    0.36
 -10  12   1    9.19    0.34
  -9 -12   1    9.84    0.45
   9 -12  -1    9.94    0.38
  -9 -12   1    9.97    0.41
  -9 -12   1    9.63    0.41
   9 -12  -1   10.02    0.37
   9  12  -1    9.82    0.37
   9  12  -1    9.44    0.42
  -9  12   1   10.25    0.37
   9  12  -1    9.75    0.39
   9  12  -1    9.82    0.39
  -9  12   1    9.56    0.41
  -8 -12   1    7.19    0.36
   8 -12  -1    6.79    0.28
  -8 -12   1    6.93    0.33
  -8 -12   1    6.88    0.33
   8 -12  -1    6.38    0.29
   8  12  -1    6.80    0.32
  -8  12   1    6.60    0.31
   8  12  -1    7.16    0.31
   8  12  -1    7.03    0.31
  -8  12   1    6.75    0.29
   8  12  -1    6.96    0.29
   8  12  -1    7.29    0.31
  -7 -12   1    2.15    0.18
   7 -12  -1    2.57    0.17
  -7 -12   1    2.23    0.19
   7 -12  -1    2.05    0.17
  -7 -12   1    2.70    0.19
   7  12  -1    2.30    0.17
  -7  12   1    2.08    0.17
   7  12  -1    2.38    0.17
  -7  12   1    2.64    0.18
   7  12  -1    2.24    0.16
   7  12  -1    2.52    0.20
   7  12  -1    2.20    0.18
   6 -12  -1   29.45    0.92
  -6 -12   1   28.27    0.93
  -6 -12   1   28.92    1.04
   6 -12  -1   28.80    0.88
  -6 -12   1   28.90    0.94
  -6  12   1   28.39    0.90
   6  12  -1   28.80    0.92
  -6  12   1   27.52    1.01
   6  12  -1   29.22    0.90
   6  12  -1   29.52    0.92
   6  12  -1   28.63    0.90
   6  12  -1   30.01    0.96
   5 -12  -1    2.85    0.13
  -5 -12   1    2.81    0.20
  -5 -12   1    2.97    0.20
   5 -12  -1    2.91    0.19
   5 -12  -1    2.70    0.18
  -5 -12   1    2.91    0.19
   5  12  -1    2.98    0.18
   5  12  -1    2.79    0.18
   5  12  -1    3.19    0.21
  -5  12   1    2.54    0.19
   5  12  -1    3.05    0.19
   5  12  -1    2.75    0.19
  -5  12   1    2.93    0.18
  -5  12   1    2.93    0.19
   4 -12  -1    1.13    0.09
  -4 -12   1    1.24    0.13
  -4 -12   1    1.42    0.15
   4 -12  -1    1.04    0.11
  -4 -12   1    1.06    0.12
  -4 -12   1    1.11    0.12
   4 -12  -1    0.89    0.12
   4  12  -1    1.16    0.13
   4  12  -1    1.19    0.12
  -4  12   1    1.14    0.12
   4  12  -1    1.09    0.14
   4  12  -1    1.26    0.12
  -4  12   1    1.33    0.13
   4  12  -1    0.83    0.11
  -4  12   1    1.13    0.12
  -3 -12   1    1.30    0.14
   3 -12  -1    1.20    0.12
  -3 -12   1    1.43    0.14
  -3 -12   1    1.09    0.12
   3 -12  -1    1.58    0.14
  -3 -12   1    1.39    0.13
  -3 -12   1    1.26    0.13
   3 -12  -1    1.22    0.10
   3 -12  -1    1.31    0.12
  -3  12   1    1.06    0.13
  -3  12   1    1.26    0.13
   3  12  -1    1.15    0.13
   3  12  -1    1.62    0.14
   3  12  -1    1.28    0.12
   3  12  -1    1.48    0.14
  -3  12   1    1.29    0.14
   3  12  -1    1.63    0.16
  -2 -12   1   23.21    0.75
   2 -12  -1   22.44    0.73
   2 -12  -1   22.08    0.72
  -2 -12   1   23.72    0.77
  -2 -12   1   23.03    0.75
  -2 -12   1   23.85    0.84
  -2 -12   1   23.22    0.73
   2 -12  -1   23.13    0.76
   2 -12  -1   23.57    0.74
   2  12  -1   23.55    0.75
   2  12  -1   22.73    0.72
   2  12  -1   23.75    0.84
   2  12  -1   22.46    0.75
  -2  12   1   22.68    0.74
  -2  12   1   22.48    0.75
  -2  12   1   22.90    0.83
   1 -12  -1   -0.02    0.06
   1 -12  -1    0.17    0.08
  -1 -12   1   -0.08    0.07
   1 -12  -1    0.18    0.08
  -1 -12   1    0.11    0.07
   1 -12  -1    0.06    0.07
  -1 -12   1    0.06    0.07
  -1 -12   1   -0.05    0.08
  -1 -12   1    0.05    0.07
   1  12  -1    0.02    0.07
  -1  12   1   -0.02    0.07
   1  12  -1   -0.02    0.08
  -1  12   1   -0.05    0.07
   1  12  -1    0.08    0.08
   1  12  -1   -0.10    0.07
  -1  12   1    0.07    0.08
   0 -12   1   23.42    0.79
   0 -12  -1   25.06    0.88
   0 -12  -1   23.47    0.75
   0 -12   1   24.04    0.75
   0 -12   1   23.96    0.77
   0 -12  -1   24.14    0.80
   0 -12  -1   25.00    0.78
   0 -12   1   24.46    0.77
   0 -12  -1   23.84    0.77
   0  12  -1   24.57    0.79
   0  12   1   23.58    0.87
   0  12   1   24.02    0.78
   0  12  -1   22.42    0.86
   0  12   1   24.42    0.75
   0  12   1   24.80    0.79
   0  12  -1   24.05    0.78
  -1 -12  -1    0.48    0.09
  -1 -12  -1    0.29    0.09
  -1 -12  -1    0.33    0.09
  -1 -12  -1    0.33    0.10
   1 -12   1    0.20    0.08
   1 -12   1    0.51    0.10
   1 -12   1    0.47    0.09
   1 -12   1    0.36    0.08
  -1 -12  -1    0.17    0.08
  -1  12  -1    0.36    0.09
   1  12   1    0.38    0.08
   1  12   1    0.37    0.10
  -1  12  -1    0.47    0.10
   1  12   1    0.32    0.08
   1  12   1    0.15    0.08
  -1  12  -1    0.39    0.10
  -2 -12  -1   37.30    1.18
   2 -12   1   38.40    1.17
  -2 -12  -1   37.93    1.19
  -2 -12  -1   37.53    1.15
  -2 -12  -1   41.09    1.22
   2 -12   1   38.47    1.20
   2 -12   1   37.86    1.15
  -2 -12  -1   40.39    1.33
   2 -12   1   36.77    1.16
   2  12   1   40.00    1.15
  -2  12  -1   36.34    1.31
   2  12   1   38.36    1.20
   2  12   1   38.53    1.33
  -2  12  -1   37.12    1.17
   2  12   1   40.05    1.22
  -2  12  -1   38.72    1.19
   2  12   1   39.60    1.19
   3 -12   1    0.03    0.07
   3 -12   1    0.11    0.06
   3 -12   1    0.12    0.08
   3 -12   1    0.03    0.07
  -3 -12  -1    0.10    0.08
  -3 -12  -1    0.12    0.08
  -3 -12  -1    0.01    0.07
  -3 -12  -1    0.13    0.08
   3  12   1    0.00    0.08
   3  12   1    0.07    0.08
  -3  12  -1    0.04    0.08
   3  12   1    0.07    0.08
   3  12   1    0.13    0.08
  -3  12  -1    0.17    0.08
   3  12   1    0.09    0.08
  -3  12  -1    0.07    0.08
  -4 -12  -1   21.27    0.79
   4 -12   1   21.31    0.70
  -4 -12  -1   21.63    0.71
   4 -12   1   20.89    0.67
  -4 -12  -1   20.50    0.71
   4 -12   1   21.34    0.66
  -4 -12  -1   21.55    0.69
  -4  12  -1   20.56    0.77
   4  12   1   21.31    0.72
  -4  12  -1   22.44    0.71
   4  12   1   21.87    0.79
  -4  12  -1   19.85    0.68
   4  12   1   20.29    0.70
   4  12   1   22.27    0.69
   4  12   1   20.51    0.70
  -5 -12  -1    9.56    0.45
   5 -12   1   10.58    0.40
  -5 -12  -1   10.62    0.42
   5 -12   1   10.74    0.38
   5 -12   1   11.09    0.33
  -5 -12  -1   10.31    0.41
  -5  12  -1   10.11    0.39
  -5  12  -1   10.08    0.43
  -5  12  -1   10.74    0.40
   5  12   1   10.60    0.40
   5  12   1   11.02    0.43
   5  12   1   10.59    0.40
   5  12   1   10.82    0.41
   5  12   1   10.09    0.40
   6 -12   1    7.84    0.32
   6 -12   1    7.45    0.30
  -6 -12  -1    8.14    0.38
  -6 -12  -1    7.68    0.35
  -6 -12  -1    8.33    0.34
   6  12   1    7.33    0.32
  -6  12  -1    7.48    0.34
   6  12   1    7.77    0.34
   6  12   1    7.93    0.33
   6  12   1    8.10    0.35
  -6  12  -1    8.14    0.32
   6  12   1    8.01    0.33
  -7 -12  -1    6.49    0.31
  -7 -12  -1    6.48    0.31
   7 -12   1    6.63    0.28
  -7 -12  -1    6.57    0.34
   7 -12   1    6.47    0.29
   7  12   1    6.62    0.33
   7  12   1    7.38    0.31
   7  12   1    7.30    0.31
  -7  12  -1    6.55    0.31
  -7  12  -1    6.78    0.28
   7  12   1    6.99    0.31
   7  12   1    6.28    0.28
  -8 -12  -1   15.12    0.62
  -8 -12  -1   15.88    0.57
  -8 -12  -1   14.97    0.55
   8 -12   1   16.03    0.51
   8 -12   1   14.03    0.52
  -8  12  -1   15.42    0.52
   8  12   1   15.35    0.53
   8  12   1   15.24    0.54
   8  12   1   15.46    0.57
  -8  12  -1   14.67    0.58
   8  12   1   15.60    0.55
   8  12   1   15.35    0.54
   9 -12   1    9.08    0.34
  -9 -12  -1    8.83    0.42
  -9 -12  -1    9.67    0.39
   9 -12   1    8.96    0.35
  -9 -12  -1    8.60    0.38
   9  12   1    9.03    0.34
  -9  12  -1    8.79    0.38
  -9  12  -1    8.69    0.33
   9  12   1    8.50    0.36
   9  12   1    8.22    0.36
   9  12   1    8.81    0.39
 -10 -12  -1    0.46    0.12
 -10 -12  -1    0.50    0.13
  10 -12   1    0.57    0.10
 -10 -12  -1    0.43    0.12
  10 -12   1    0.38    0.09
  10  12   1    0.56    0.12
  10  12   1    0.44    0.08
  10  12   1    0.65    0.12
 -10  12  -1    0.45    0.10
 -10  12  -1    0.47    0.09
  10  12   1    0.53    0.14
 -11 -12  -1   14.98    0.63
 -11 -12  -1   14.65    0.57
  11 -12   1   14.95    0.50
 -11 -12  -1   15.23    0.57
  11 -12   1   15.31    0.51
  11  12   1   15.17    0.54
 -11  12  -1   14.84    0.50
  11  12   1   14.79    0.57
  11  12   1   13.92    0.54
  12 -12   1    6.64    0.27
 -12 -12  -1    6.82    0.34
  12 -12   1    6.16    0.26
  12  12   1    7.08    0.33
  12  12   1    6.68    0.32
  12  12   1    7.18    0.35
 -13 -12  -1    0.11    0.12
  13 -12   1    0.32    0.08
  13 -12   1    0.15    0.06
  13  12   1    0.07    0.13
  13  12   1    0.38    0.12
  13  12   1    0.20    0.11
 -14 -12  -1    1.35    0.18
  14 -12   1    1.51    0.13
  14  12   1    1.56    0.17
  14  12   1    1.45    0.17
  14  12   1    1.63    0.18
  15 -12   1   10.97    0.37
 -15 -12  -1   10.01    0.45
  15  12   1    9.95    0.44
  15  12   1   10.61    0.45
  15  12   1   10.93    0.46
  16 -12   1    0.15    0.07
 -16 -12  -1    0.27    0.13
  16  12   1   -0.13    0.10
  16  12   1    0.15    0.13
  16  12   1    0.14    0.11
 -17 -12  -1    0.89    0.16
  17  12   1    0.93    0.15
  17  12   1    0.99    0.16
  17  12   1    0.79    0.15
 -18 -12  -1    0.04    0.12
  18  12   1   -0.06    0.10
  18  12   1    0.03    0.12
  19  12   1    2.30    0.20
  19  13  -1    0.67    0.15
 -18 -13   1   -0.13    0.12
  18  13  -1    0.30    0.13
  18  13  -1    0.02    0.11
 -17 -13   1    1.72    0.20
  17  13  -1    1.57    0.18
  17  13  -1    1.87    0.20
  16 -13  -1    1.38    0.12
 -16 -13   1    0.86    0.16
  16  13  -1    1.61    0.17
  16  13  -1    1.37    0.17
  16  13  -1    1.35    0.18
 -15 -13   1    2.72    0.23
  15 -13  -1    2.61    0.17
  15  13  -1    1.92    0.21
  15  13  -1    2.22    0.20
  15  13  -1    2.67    0.22
 -14 -13   1    0.01    0.12
  14 -13  -1   -0.05    0.08
  14  13  -1    0.17    0.11
  14  13  -1   -0.02    0.11
  14  13  -1   -0.07    0.10
 -13 -13   1    2.12    0.21
  13 -13  -1    1.96    0.16
  13 -13  -1    1.84    0.14
  13  13  -1    2.09    0.21
  13  13  -1    1.94    0.18
  13  13  -1    1.89    0.18
 -12 -13   1    3.56    0.25
  12 -13  -1    2.75    0.18
 -12 -13   1    2.98    0.24
  12 -13  -1    3.16    0.19
  12  13  -1    3.08    0.23
  12  13  -1    3.17    0.24
  12  13  -1    3.46    0.23
 -11 -13   1    5.83    0.32
  11 -13  -1    6.06    0.27
  11 -13  -1    6.12    0.27
 -11 -13   1    6.18    0.32
 -11 -13   1    6.45    0.36
  11  13  -1    5.61    0.30
  11  13  -1    6.10    0.34
 -11  13   1    6.29    0.27
  11  13  -1    5.83    0.30
 -10 -13   1    0.22    0.12
 -10 -13   1    0.21    0.11
  10 -13  -1    0.28    0.09
 -10 -13   1    0.37    0.12
  10 -13  -1    0.36    0.09
  10  13  -1    0.32    0.11
 -10  13   1    0.33    0.09
  10  13  -1    0.28    0.08
 -10  13   1    0.24    0.10
  10  13  -1    0.40    0.12
  10  13  -1    0.33    0.13
  -9 -13   1    0.53    0.12
   9 -13  -1    0.29    0.09
  -9 -13   1    0.39    0.12
   9 -13  -1    0.54    0.10
  -9 -13   1    0.44    0.13
  -9  13   1    0.53    0.10
   9  13  -1    0.49    0.10
   9  13  -1    0.60    0.12
   9  13  -1    0.44    0.12
   9  13  -1    0.34    0.11
  -9  13   1    0.57    0.11
   8 -13  -1    4.66    0.24
  -8 -13   1    4.74    0.28
  -8 -13   1    4.78    0.27
   8 -13  -1    4.97    0.24
  -8 -13   1    4.29    0.29
  -8  13   1    4.96    0.25
  -8  13   1    4.77    0.27
   8  13  -1    4.98    0.27
   8  13  -1    5.01    0.29
   8  13  -1    5.28    0.26
   8  13  -1    4.89    0.26
   8  13  -1    5.11    0.25
   7 -13  -1    8.54    0.33
  -7 -13   1    8.06    0.37
  -7 -13   1    8.15    0.36
  -7 -13   1    8.11    0.40
   7 -13  -1    8.18    0.34
  -7  13   1    8.01    0.33
  -7  13   1    7.68    0.37
   7  13  -1    8.47    0.36
   7  13  -1    8.73    0.36
   7  13  -1    8.24    0.34
   7  13  -1    8.14    0.37
  -6 -13   1    0.77    0.12
  -6 -13   1    0.55    0.12
   6 -13  -1    0.45    0.10
  -6 -13   1    0.87    0.14
   6 -13  -1    0.61    0.11
   6  13  -1    1.04    0.15
   6  13  -1    0.79    0.13
  -6  13   1    0.72    0.12
  -6  13   1    0.67    0.11
   6  13  -1    0.63    0.12
   6  13  -1    0.57    0.11
   5 -13  -1    0.15    0.09
  -5 -13   1    0.11    0.09
   5 -13  -1    0.12    0.08
   5 -13  -1    0.09    0.05
  -5 -13   1    0.13    0.10
  -5 -13   1   -0.06    0.09
   5  13  -1    0.22    0.09
  -5  13   1    0.20    0.09
  -5  13   1    0.20    0.09
   5  13  -1    0.16    0.09
   5  13  -1    0.30    0.09
  -5  13   1    0.23    0.09
   5  13  -1    0.07    0.10
   4 -13  -1   29.36    0.94
  -4 -13   1   31.42    0.99
   4 -13  -1   30.91    0.99
  -4 -13   1   31.73    1.11
  -4 -13   1   32.04    0.96
  -4 -13   1   30.13    0.99
   4 -13  -1   30.95    0.94
   4  13  -1   31.52    0.99
   4  13  -1   32.45    1.02
  -4  13   1   31.38    0.99
  -4  13   1   29.18    0.97
   4  13  -1   31.11    0.96
   4  13  -1   29.63    0.98
  -4  13   1   29.86    1.09
   3 -13  -1    4.38    0.22
  -3 -13   1    4.47    0.23
  -3 -13   1    4.20    0.25
   3 -13  -1    4.14    0.22
  -3 -13   1    3.98    0.23
   3 -13  -1    3.86    0.20
  -3 -13   1    4.00    0.24
   3 -13  -1    4.03    0.24
   3  13  -1    4.11    0.23
   3  13  -1    4.17    0.23
  -3  13   1    3.99    0.25
  -3  13   1    4.44    0.23
  -3  13   1    3.82    0.23
   3  13  -1    4.21    0.23
   3  13  -1    4.25    0.25
   2 -13  -1    3.66    0.20
   2 -13  -1    3.82    0.20
  -2 -13   1    3.52    0.23
  -2 -13   1    3.32    0.21
  -2 -13   1    3.65    0.21
   2 -13  -1    3.69    0.22
  -2 -13   1    3.87    0.21
   2 -13  -1    4.02    0.22
   2  13  -1    3.86    0.24
  -2  13   1    3.59    0.22
   2  13  -1    3.55    0.21
   2  13  -1    3.66    0.21
  -2  13   1    3.76    0.24
   2  13  -1    3.60    0.22
  -2  13   1    3.14    0.21
  -1 -13   1    0.05    0.07
  -1 -13   1    0.02    0.08
  -1 -13   1   -0.09    0.09
   1 -13  -1   -0.01    0.07
   1 -13  -1    0.06    0.09
   1 -13  -1    0.24    0.09
  -1 -13   1   -0.02    0.08
   1 -13  -1   -0.06    0.07
   1  13  -1    0.17    0.10
  -1  13   1    0.04    0.08
   1  13  -1    0.15    0.09
   1  13  -1    0.15    0.09
  -1  13   1   -0.01    0.09
  -1  13   1    0.23    0.10
   0 -13   1   30.00    0.96
   0 -13   1   31.68    0.99
   0 -13   1   33.79    1.03
   0 -13  -1   32.50    1.00
   0 -13  -1   30.22    0.97
   0 -13   1   30.19    0.99
   0 -13  -1   32.66    1.03
   0 -13  -1   29.90    0.99
   0  13  -1   32.76    1.01
   0  13   1   31.71    1.01
   0  13   1   30.54    1.12
   0  13  -1   32.39    1.00
   0  13  -1   31.47    1.11
   1 -13   1    3.91    0.21
   1 -13   1    3.90    0.21
   1 -13   1    3.73    0.22
  -1 -13  -1    4.08    0.24
  -1 -13  -1    3.76    0.23
  -1 -13  -1    3.78    0.21
   1 -13   1    3.78    0.23
  -1 -13  -1    3.90    0.22
  -1  13  -1    3.73    0.22
  -1  13  -1    4.13    0.24
   1  13   1    3.99    0.23
  -1  13  -1    3.69    0.22
   1  13   1    4.26    0.21
   1  13   1    4.18    0.25
   1  13   1    3.93    0.23
  -2 -13  -1   11.99    0.45
   2 -13   1   10.82    0.42
   2 -13   1   12.05    0.43
   2 -13   1   11.45    0.45
  -2 -13  -1   11.99    0.50
   2 -13   1   11.40    0.41
  -2 -13  -1   11.94    0.43
  -2 -13  -1   11.85    0.46
  -2 -13  -1   11.35    0.44
  -2  13  -1   11.38    0.49
  -2  13  -1   11.88    0.45
   2  13   1   11.10    0.44
  -2  13  -1   11.15    0.44
   2  13   1   11.99    0.45
   2  13   1   12.51    0.43
   2  13   1   12.03    0.50
   3 -13   1    4.24    0.22
   3 -13   1    4.22    0.22
   3 -13   1    3.94    0.22
  -3 -13  -1    4.02    0.23
  -3 -13  -1    3.87    0.21
  -3 -13  -1    4.39    0.25
  -3 -13  -1    4.29    0.26
   3 -13   1    4.30    0.20
  -3  13  -1    4.15    0.25
  -3  13  -1    4.32    0.23
  -3  13  -1    3.96    0.23
   3  13   1    4.19    0.25
   3  13   1    4.24    0.23
   3  13   1    3.91    0.23
   3  13   1    3.59    0.23
   3  13   1    3.94    0.25
   4 -13   1    6.57    0.25
   4 -13   1    6.73    0.29
  -4 -13  -1    6.14    0.30
   4 -13   1    6.86    0.31
  -4 -13  -1    7.32    0.30
  -4 -13  -1    6.31    0.31
  -4 -13  -1    7.12    0.35
  -4  13  -1    6.70    0.30
   4  13   1    6.79    0.32
   4  13   1    7.07    0.31
   4  13   1    6.81    0.30
  -4  13  -1    6.62    0.30
   4  13   1    6.39    0.30
  -4  13  -1    6.39    0.32
  -5 -13  -1    3.41    0.22
  -5 -13  -1    3.01    0.21
  -5 -13  -1    3.21    0.23
   5 -13   1    3.08    0.20
   5 -13   1    3.42    0.19
   5  13   1    3.25    0.21
  -5  13  -1    3.48    0.20
   5  13   1    3.44    0.21
   5  13   1    3.46    0.21
  -5  13  -1    3.00    0.21
   5  13   1    3.33    0.24
  -5  13  -1    3.27    0.20
   6 -13   1   11.43    0.41
  -6 -13  -1   11.14    0.45
  -6 -13  -1   10.99    0.49
  -6 -13  -1   11.24    0.44
   6 -13   1   10.82    0.42
  -6  13  -1   10.57    0.46
   6  13   1   11.30    0.46
   6  13   1   10.74    0.43
   6  13   1   10.98    0.43
   6  13   1   10.94    0.43
  -6  13  -1   11.43    0.42
  -7 -13  -1    2.80    0.23
   7 -13   1    3.41    0.19
   7 -13   1    3.08    0.20
  -7 -13  -1    3.62    0.23
  -7 -13  -1    3.41    0.22
   7  13   1    3.54    0.22
   7  13   1    3.55    0.22
  -7  13  -1    3.11    0.21
   7  13   1    3.39    0.21
   7  13   1    3.58    0.25
  -7  13  -1    3.10    0.20
   7  13   1    3.48    0.21
  -8 -13  -1    0.43    0.12
   8 -13   1    0.30    0.09
  -8 -13  -1    0.11    0.11
  -8 -13  -1    0.26    0.11
   8 -13   1    0.32    0.09
  -8  13  -1    0.44    0.10
   8  13   1    0.34    0.10
  -8  13  -1    0.32    0.09
   8  13   1    0.27    0.11
   8  13   1    0.27    0.10
   8  13   1    0.32    0.11
   8  13   1    0.38    0.13
  -9 -13  -1    4.95    0.31
  -9 -13  -1    4.56    0.27
  -9 -13  -1    5.11    0.28
   9 -13   1    5.23    0.24
   9 -13   1    4.72    0.24
   9  13   1    5.16    0.30
  -9  13  -1    5.09    0.24
   9  13   1    5.31    0.24
  -9  13  -1    5.02    0.27
   9  13   1    5.30    0.27
   9  13   1    4.70    0.26
 -10 -13  -1    1.10    0.16
 -10 -13  -1    1.10    0.16
 -10 -13  -1    1.28    0.16
  10 -13   1    1.19    0.12
  10 -13   1    1.34    0.13
  10  13   1    1.54    0.12
 -10  13  -1    1.14    0.12
  10  13   1    0.90    0.14
  10  13   1    1.07    0.16
  10  13   1    1.27    0.15
  11 -13   1    0.24    0.09
 -11 -13  -1    0.25    0.13
  11 -13   1    0.39    0.10
 -11 -13  -1    0.33    0.13
  11  13   1    0.18    0.11
  11  13   1    0.53    0.14
 -11  13  -1    0.51    0.10
  11  13   1    0.12    0.11
  12 -13   1    0.13    0.08
 -12 -13  -1    0.00    0.12
  12 -13   1    0.10    0.08
  12  13   1    0.19    0.13
  12  13   1   -0.02    0.09
  12  13   1    0.16    0.11
  13 -13   1    4.19    0.21
  13 -13   1    3.55    0.18
 -13 -13  -1    3.79    0.28
  13  13   1    4.63    0.26
  13  13   1    4.09    0.27
  13  13   1    4.50    0.27
  14 -13   1    1.01    0.11
 -14 -13  -1    0.82    0.15
  14  13   1    0.99    0.16
  14  13   1    0.98    0.17
  14  13   1    0.93    0.14
  15 -13   1   -0.07    0.07
 -15 -13  -1   -0.07    0.12
  15  13   1    0.04    0.12
  15  13   1   -0.14    0.11
  15  13   1   -0.11    0.10
  16 -13   1    0.77    0.10
 -16 -13  -1    0.50    0.15
  16  13   1    0.70    0.15
  16  13   1    0.61    0.14
  16  13   1    0.74    0.16
 -17 -13  -1    3.31    0.26
  17  13   1    2.91    0.24
  17  13   1    3.60    0.26
  18  13   1    0.76    0.16
  19  13   1    0.44    0.14
  18  14  -1    1.64    0.19
 -17 -14   1   -0.07    0.13
  17  14  -1   -0.20    0.12
  17  14  -1   -0.03    0.11
 -16 -14   1    0.48    0.15
  16 -14  -1    0.57    0.10
  16  14  -1    0.72    0.15
  16  14  -1    0.58    0.15
  16  14  -1    0.59    0.16
  15 -14  -1    0.03    0.08
 -15 -14   1   -0.07    0.12
  15  14  -1    0.05    0.11
  15  14  -1    0.00    0.10
  15  14  -1    0.27    0.14
  14 -14  -1    0.98    0.09
  14 -14  -1    1.17    0.13
 -14 -14   1    0.85    0.16
  14  14  -1    0.85    0.16
  14  14  -1    0.87    0.15
  14  14  -1    0.86    0.16
  13 -14  -1    0.05    0.08
  13 -14  -1   -0.10    0.08
 -13 -14   1    0.14    0.12
  13  14  -1    0.08    0.12
  13  14  -1    0.19    0.13
  13  14  -1    0.11    0.11
 -12 -14   1    2.76    0.24
  12 -14  -1    3.00    0.19
 -12 -14   1    3.43    0.25
  12 -14  -1    2.89    0.19
  12  14  -1    2.92    0.22
  12  14  -1    2.75    0.24
  12  14  -1    2.90    0.23
  11 -14  -1    0.78    0.11
 -11 -14   1    0.52    0.14
  11 -14  -1    0.79    0.11
 -11 -14   1    0.58    0.15
  11  14  -1    0.57    0.14
  11  14  -1    0.47    0.15
 -11  14   1    0.58    0.11
  11  14  -1    0.64    0.13
 -10 -14   1    0.24    0.13
  10 -14  -1    0.53    0.11
 -10 -14   1    0.42    0.13
  10 -14  -1    0.55    0.11
 -10 -14   1    0.26    0.12
 -10  14   1    0.32    0.10
  10  14  -1    0.41    0.09
  10  14  -1    0.46    0.14
  10  14  -1    0.49    0.12
  10  14  -1    0.31    0.12
  -9 -14   1    0.00    0.11
   9 -14  -1    0.19    0.10
  -9 -14   1    0.04    0.10
   9 -14  -1    0.14    0.09
  -9 -14   1    0.35    0.12
   9  14  -1    0.32    0.13
  -9  14   1    0.29    0.10
   9  14  -1    0.11    0.08
   9  14  -1    0.14    0.11
  -8 -14   1    2.54    0.22
  -8 -14   1    2.37    0.20
  -8 -14   1    2.11    0.19
   8 -14  -1    2.20    0.17
   8 -14  -1    2.21    0.17
  -8  14   1    2.37    0.18
   8  14  -1    2.35    0.21
   8  14  -1    2.41    0.20
  -8  14   1    2.34    0.19
   8  14  -1    2.10    0.17
   8  14  -1    2.09    0.19
   7 -14  -1    4.28    0.24
  -7 -14   1    5.23    0.31
  -7 -14   1    4.60    0.27
   7 -14  -1    5.27    0.25
  -7 -14   1    4.37    0.28
   7  14  -1    5.03    0.27
   7  14  -1    4.87    0.29
  -7  14   1    4.86    0.26
  -7  14   1    4.42    0.27
   7  14  -1    5.14    0.27
   7  14  -1    4.59    0.25
   6 -14  -1    0.28    0.09
   6 -14  -1    0.19    0.10
  -6 -14   1    0.37    0.11
  -6 -14   1    0.22    0.10
  -6 -14   1    0.23    0.12
  -6  14   1    0.14    0.10
   6  14  -1    0.00    0.09
   6  14  -1    0.46    0.12
   6  14  -1    0.21    0.10
   6  14  -1    0.28    0.12
  -6  14   1    0.35    0.10
  -5 -14   1    1.05    0.15
  -5 -14   1    1.01    0.14
   5 -14  -1    1.01    0.12
   5 -14  -1    1.02    0.13
  -5 -14   1    0.81    0.12
   5 -14  -1    1.05    0.09
   5  14  -1    1.08    0.13
  -5  14   1    0.87    0.13
   5  14  -1    1.10    0.13
  -5  14   1    0.96    0.13
  -5  14   1    0.99    0.14
   5  14  -1    1.04    0.15
   5  14  -1    0.86    0.13
   4 -14  -1   -0.04    0.08
   4 -14  -1    0.04    0.09
  -4 -14   1    0.03    0.09
   4 -14  -1    0.04    0.07
  -4 -14   1    0.04    0.09
   4  14  -1    0.06    0.09
  -4  14   1    0.03    0.09
   4  14  -1   -0.09    0.09
  -4  14   1    0.11    0.10
   4  14  -1   -0.13    0.09
  -4  14   1    0.10    0.10
  -3 -14   1    3.59    0.21
  -3 -14   1    3.29    0.21
   3 -14  -1    2.94    0.22
   3 -14  -1    3.20    0.20
  -3 -14   1    3.36    0.23
   3 -14  -1    3.18    0.18
   3  14  -1    3.31    0.21
   3  14  -1    3.01    0.22
  -3  14   1    3.37    0.22
  -3  14   1    3.60    0.23
   3  14  -1    3.10    0.21
  -3  14   1    2.74    0.21
  -2 -14   1    0.00    0.08
   2 -14  -1   -0.13    0.07
  -2 -14   1    0.10    0.08
   2 -14  -1   -0.04    0.08
   2 -14  -1   -0.06    0.08
  -2 -14   1    0.00    0.10
   2 -14  -1    0.09    0.08
  -2 -14   1    0.16    0.10
  -2  14   1   -0.01    0.10
  -2  14   1    0.14    0.09
   2  14  -1   -0.03    0.08
  -2  14   1    0.05    0.10
   2  14  -1    0.10    0.10
   2  14  -1   -0.05    0.08
  -1 -14   1    7.73    0.33
   1 -14  -1    7.11    0.32
   1 -14  -1    8.16    0.34
   1 -14  -1    7.66    0.35
  -1 -14   1    7.66    0.33
  -1 -14   1    7.87    0.34
   1 -14  -1    7.35    0.32
  -1 -14   1    8.12    0.36
  -1  14   1    7.57    0.37
   1  14  -1    7.41    0.34
   1  14  -1    7.69    0.38
  -1  14   1    7.96    0.34
  -1  14   1    7.38    0.34
   1  14  -1    7.84    0.34
   0 -14  -1    0.56    0.13
   0 -14   1    0.35    0.12
   0 -14   1    0.45    0.10
   0 -14   1    0.73    0.12
   0 -14   1    0.67    0.13
   0 -14  -1    0.36    0.11
   0 -14  -1    0.56    0.11
   0 -14  -1    0.58    0.11
   0  14  -1    0.53    0.12
   0  14   1    0.26    0.11
   0  14  -1    0.63    0.12
   0  14  -1    0.61    0.12
   0  14   1    0.37    0.11
   0  14   1    0.36    0.12
  -1 -14  -1    0.03    0.09
   1 -14   1    0.08    0.09
  -1 -14  -1    0.09    0.08
  -1 -14  -1    0.14    0.10
  -1 -14  -1    0.11    0.09
   1 -14   1   -0.07    0.09
   1 -14   1    0.19    0.08
   1 -14   1    0.11    0.10
   1  14   1    0.24    0.10
   1  14   1    0.09    0.10
  -1  14  -1    0.19    0.09
   1  14   1    0.21    0.11
  -1  14  -1    0.09    0.09
  -1  14  -1    0.06    0.09
   2 -14   1    0.49    0.10
   2 -14   1    0.72    0.12
  -2 -14  -1    0.59    0.13
  -2 -14  -1    0.69    0.11
  -2 -14  -1    0.68    0.11
   2 -14   1    0.64    0.11
  -2 -14  -1    0.58    0.13
   2 -14   1    0.86    0.13
  -2  14  -1    0.53    0.13
  -2  14  -1    0.71    0.12
   2  14   1    0.63    0.12
   2  14   1    0.52    0.13
   2  14   1    0.74    0.12
  -2  14  -1    0.74    0.12
   2  14   1    0.79    0.12
   3 -14   1    8.86    0.37
  -3 -14  -1    8.41    0.35
  -3 -14  -1    8.76    0.38
  -3 -14  -1    8.41    0.36
   3 -14   1    8.31    0.34
   3 -14   1    8.50    0.32
  -3  14  -1    9.65    0.38
  -3  14  -1    8.48    0.36
  -3  14  -1    8.90    0.40
   3  14   1    8.42    0.36
   3  14   1    8.20    0.36
   3  14   1    8.64    0.38
   4 -14   1    1.29    0.14
   4 -14   1    1.13    0.10
   4 -14   1    1.01    0.12
  -4 -14  -1    1.13    0.14
  -4 -14  -1    0.82    0.13
  -4  14  -1    1.24    0.14
  -4  14  -1    0.96    0.14
   4  14   1    0.88    0.12
  -4  14  -1    0.82    0.13
   4  14   1    0.88    0.13
   4  14   1    1.00    0.13
  -5 -14  -1    0.92    0.13
   5 -14   1    1.09    0.12
  -5 -14  -1    1.00    0.15
  -5 -14  -1    1.18    0.15
   5 -14   1    1.08    0.13
   5  14   1    1.02    0.13
   5  14   1    0.96    0.16
  -5  14  -1    1.33    0.14
  -5  14  -1    0.73    0.13
   5  14   1    0.92    0.13
  -5  14  -1    0.74    0.12
   5  14   1    1.02    0.14
  -6 -14  -1    0.25    0.12
   6 -14   1    0.16    0.09
  -6 -14  -1    0.19    0.11
  -6 -14  -1    0.32    0.11
   6 -14   1    0.08    0.08
   6  14   1    0.04    0.09
  -6  14  -1    0.16    0.10
   6  14   1    0.12    0.12
   6  14   1    0.22    0.10
  -6  14  -1    0.15    0.10
   6  14   1    0.29    0.11
   7 -14   1    1.19    0.13
   7 -14   1    1.35    0.14
  -7 -14  -1    1.51    0.18
  -7 -14  -1    1.65    0.17
  -7 -14  -1    1.40    0.16
   7  14   1    1.18    0.17
  -7  14  -1    1.48    0.15
   7  14   1    1.31    0.14
   7  14   1    1.59    0.16
   7  14   1    1.42    0.16
  -7  14  -1    1.56    0.14
  -8 -14  -1    0.88    0.14
  -8 -14  -1    1.40    0.17
   8 -14   1    1.12    0.12
   8 -14   1    1.19    0.13
  -8 -14  -1    1.52    0.17
  -8  14  -1    1.32    0.14
   8  14   1    1.35    0.18
   8  14   1    1.30    0.13
   8  14   1    1.44    0.16
  -8  14  -1    1.35    0.15
  -9 -14  -1    1.40    0.17
  -9 -14  -1    1.85    0.19
  -9 -14  -1    1.55    0.19
   9 -14   1    2.00    0.17
   9 -14   1    1.98    0.16
   9  14   1    1.80    0.15
   9  14   1    1.61    0.17
   9  14   1    1.74    0.19
  -9  14  -1    1.89    0.16
 -10 -14  -1    4.14    0.29
 -10 -14  -1    3.78    0.27
 -10 -14  -1    3.80    0.27
  10 -14   1    3.94    0.22
  10 -14   1    3.63    0.21
  10  14   1    4.02    0.25
  10  14   1    3.66    0.24
  10  14   1    4.04    0.21
 -10  14  -1    3.95    0.22
  10  14   1    4.12    0.29
 -11 -14  -1   -0.01    0.12
  11 -14   1    0.01    0.08
  11 -14   1   -0.02    0.08
 -11 -14  -1   -0.03    0.11
  11  14   1   -0.11    0.09
  11  14   1   -0.13    0.12
  11  14   1    0.06    0.11
 -11  14  -1    0.07    0.09
  12 -14   1   -0.21    0.07
 -12 -14  -1   -0.02    0.12
  12 -14   1   -0.11    0.07
 -12 -14  -1    0.01    0.12
  12  14   1   -0.08    0.10
  12  14   1    0.12    0.13
  12  14   1    0.16    0.11
  13 -14   1    0.14    0.08
 -13 -14  -1    0.13    0.13
  13 -14   1   -0.01    0.07
  13  14   1    0.09    0.11
  13  14   1    0.01    0.13
  13  14   1    0.02    0.11
 -14 -14  -1    3.40    0.27
  14 -14   1    3.73    0.21
  14  14   1    3.39    0.25
  14  14   1    3.78    0.28
  14  14   1    3.38    0.25
 -15 -14  -1    0.11    0.14
  15 -14   1    0.26    0.09
  15  14   1    0.21    0.12
  15  14   1    0.20    0.14
  15  14   1    0.15    0.12
 -16 -14  -1    1.54    0.19
  16 -14   1    1.22    0.12
  16  14   1    1.18    0.17
  16  14   1    1.27    0.18
 -17 -14  -1    0.28    0.14
  17  14   1    0.20    0.12
  17  14   1   -0.06    0.13
  18  14   1    0.07    0.13
  18  15  -1   -0.22    0.12
  17  15  -1    1.89    0.21
 -16 -15   1    0.62    0.17
  16  15  -1    0.77    0.17
  16  15  -1    0.73    0.15
 -15 -15   1    4.60    0.31
  15 -15  -1    4.73    0.24
  15  15  -1    4.32    0.29
  15  15  -1    4.05    0.28
  15  15  -1    4.66    0.31
  14 -15  -1    1.17    0.10
  14 -15  -1    1.45    0.14
 -14 -15   1    1.74    0.21
  14  15  -1    1.37    0.18
  14  15  -1    0.96    0.16
  14  15  -1    1.90    0.21
 -13 -15   1   -0.24    0.11
  13 -15  -1    0.06    0.08
  13 -15  -1    0.03    0.09
 -13 -15   1   -0.06    0.12
  13  15  -1    0.21    0.12
  13  15  -1    0.05    0.14
  12 -15  -1    0.06    0.09
  12 -15  -1    0.12    0.09
 -12 -15   1   -0.02    0.12
 -12 -15   1   -0.06    0.12
  12  15  -1    0.13    0.11
  12  15  -1    0.08    0.14
  11 -15  -1    6.65    0.30
 -11 -15   1    6.79    0.36
  11 -15  -1    6.60    0.30
 -11 -15   1    6.58    0.36
  11  15  -1    6.52    0.34
  11  15  -1    6.60    0.37
 -11  15   1    7.11    0.31
  10 -15  -1    7.11    0.33
 -10 -15   1    7.50    0.38
  10 -15  -1    7.45    0.33
 -10 -15   1    7.06    0.37
 -10  15   1    7.43    0.33
  10  15  -1    7.54    0.32
  10  15  -1    7.29    0.36
  10  15  -1    7.08    0.38
   9 -15  -1    0.66    0.12
  -9 -15   1    0.55    0.14
  -9 -15   1    0.64    0.15
   9 -15  -1    0.52    0.11
  -9 -15   1    0.60    0.14
  -9  15   1    0.63    0.13
   9  15  -1    0.80    0.12
   9  15  -1    0.65    0.16
   9  15  -1    0.55    0.13
  -8 -15   1    2.43    0.21
  -8 -15   1    2.68    0.22
   8 -15  -1    2.87    0.19
   8 -15  -1    2.76    0.20
   8  15  -1    3.08    0.23
   8  15  -1    2.75    0.25
   8  15  -1    3.43    0.24
   8  15  -1    2.58    0.20
  -8  15   1    2.75    0.21
  -7 -15   1    1.77    0.18
   7 -15  -1    2.20    0.19
   7 -15  -1    1.88    0.16
  -7 -15   1    2.05    0.19
  -7  15   1    2.08    0.18
   7  15  -1    2.07    0.19
  -7  15   1    2.43    0.20
   7  15  -1    1.86    0.17
   7  15  -1    1.99    0.19
   7  15  -1    1.64    0.19
   6 -15  -1    5.55    0.30
  -6 -15   1    5.83    0.32
   6 -15  -1    5.88    0.29
  -6 -15   1    6.53    0.32
   6  15  -1    6.81    0.34
   6  15  -1    6.16    0.30
   6  15  -1    6.18    0.30
   6  15  -1    5.96    0.32
  -6  15   1    6.10    0.30
  -6  15   1    5.89    0.33
   5 -15  -1    1.31    0.15
   5 -15  -1    1.16    0.13
  -5 -15   1    1.15    0.15
  -5 -15   1    1.22    0.15
   5  15  -1    1.10    0.15
  -5  15   1    1.22    0.15
  -5  15   1    1.26    0.15
   5  15  -1    1.19    0.15
   5  15  -1    1.16    0.14
  -5  15   1    1.22    0.15
  -4 -15   1   21.48    0.79
   4 -15  -1   22.59    0.76
  -4 -15   1   24.06    0.81
   4 -15  -1   23.32    0.80
   4 -15  -1   23.16    0.74
  -4  15   1   25.84    0.81
  -4  15   1   23.20    0.79
   4  15  -1   24.59    0.78
   4  15  -1   22.88    0.80
  -4  15   1   23.25    0.88
   4  15  -1   23.04    0.80
   3 -15  -1    0.03    0.09
  -3 -15   1   -0.11    0.09
   3 -15  -1    0.21    0.10
   3 -15  -1    0.07    0.08
  -3 -15   1    0.12    0.09
  -3 -15   1   -0.08    0.08
  -3  15   1    0.03    0.10
  -3  15   1   -0.06    0.09
  -3  15   1    0.00    0.09
   3  15  -1   -0.07    0.08
   3  15  -1    0.10    0.10
  -2 -15   1    0.98    0.13
   2 -15  -1    1.09    0.12
   2 -15  -1    1.21    0.14
  -2 -15   1    1.23    0.14
  -2 -15   1    0.95    0.13
   2 -15  -1    0.86    0.13
   2 -15  -1    1.28    0.15
  -2 -15   1    1.00    0.15
  -2  15   1    0.87    0.14
   2  15  -1    0.74    0.13
  -2  15   1    0.84    0.13
  -2  15   1    1.07    0.15
   2  15  -1    0.85    0.13
  -1 -15   1    0.17    0.11
   1 -15  -1    0.05    0.11
  -1 -15   1    0.27    0.10
  -1 -15   1    0.17    0.10
   1 -15  -1    0.29    0.10
  -1 -15   1    0.14    0.10
   1 -15  -1    0.24    0.10
   1 -15  -1    0.42    0.12
   1  15  -1    0.28    0.10
   1  15  -1    0.26    0.11
   1  15  -1    0.24    0.11
  -1  15   1    0.20    0.11
  -1  15   1    0.27    0.11
  -1  15   1    0.20    0.10
   0 -15   1   17.22    0.60
   0 -15  -1   18.08    0.65
   0 -15  -1   16.83    0.62
   0 -15   1   17.18    0.62
   0 -15  -1   16.88    0.61
   0 -15   1   17.35    0.60
   0 -15  -1   17.54    0.61
   0 -15   1   17.61    0.64
   0  15  -1   16.44    0.69
   0  15   1   17.55    0.63
   0  15   1   17.56    0.63
   0  15  -1   17.57    0.62
   0  15  -1   18.43    0.63
   0  15   1   17.75    0.70
  -1 -15  -1    2.74    0.21
   1 -15   1    2.43    0.18
   1 -15   1    2.83    0.22
  -1 -15  -1    2.37    0.21
   1 -15   1    2.80    0.20
  -1 -15  -1    2.70    0.19
   1 -15   1    2.52    0.19
  -1 -15  -1    2.65    0.20
   1  15   1    2.78    0.22
  -1  15  -1    2.58    0.21
   1  15   1    2.37    0.20
   1  15   1    2.56    0.21
  -1  15  -1    2.55    0.21
  -1  15  -1    2.67    0.22
  -2 -15  -1   11.48    0.46
   2 -15   1   11.89    0.45
   2 -15   1   11.90    0.43
   2 -15   1   12.06    0.48
  -2 -15  -1   11.96    0.47
  -2 -15  -1   11.52    0.45
   2  15   1   10.61    0.46
  -2  15  -1   12.42    0.48
   2  15   1   12.32    0.48
  -2  15  -1   12.04    0.52
  -2  15  -1   11.74    0.46
  -3 -15  -1    2.42    0.19
   3 -15   1    2.21    0.19
   3 -15   1    2.06    0.18
  -3 -15  -1    2.13    0.18
   3 -15   1    2.25    0.15
  -3 -15  -1    2.00    0.18
   3  15   1    1.88    0.18
  -3  15  -1    2.17    0.20
  -3  15  -1    2.36    0.20
   3  15   1    2.16    0.19
  -3  15  -1    2.32    0.19
  -4 -15  -1    0.68    0.13
   4 -15   1    0.86    0.14
  -4 -15  -1    0.62    0.14
   4 -15   1    0.65    0.09
   4 -15   1    0.81    0.12
  -4  15  -1    0.79    0.13
   4  15   1    0.71    0.14
   4  15   1    0.84    0.13
  -4  15  -1    0.67    0.13
   4  15   1    0.77    0.12
  -4  15  -1    0.82    0.14
  -5 -15  -1    0.10    0.10
  -5 -15  -1    0.14    0.12
   5 -15   1    0.07    0.10
   5 -15   1   -0.05    0.08
   5  15   1   -0.01    0.10
  -5  15  -1    0.05    0.10
  -5  15  -1   -0.08    0.09
   5  15   1    0.11    0.09
   5  15   1   -0.07    0.10
  -5  15  -1    0.12    0.10
  -6 -15  -1   16.00    0.61
  -6 -15  -1   15.92    0.61
   6 -15   1   16.01    0.59
   6 -15   1   16.20    0.57
   6  15   1   16.16    0.59
  -6  15  -1   16.76    0.66
   6  15   1   15.41    0.58
   6  15   1   17.86    0.65
   6  15   1   16.41    0.60
  -6  15  -1   16.02    0.58
  -7 -15  -1    5.51    0.32
  -7 -15  -1    5.38    0.31
   7 -15   1    5.65    0.28
   7 -15   1    5.50    0.29
   7  15   1    6.30    0.32
   7  15   1    5.68    0.29
   7  15   1    5.86    0.34
  -7  15  -1    5.68    0.32
   7  15   1    5.90    0.31
  -7  15  -1    5.44    0.28
  -8 -15  -1    3.64    0.27
   8 -15   1    3.67    0.23
   8 -15   1    3.83    0.23
  -8 -15  -1    3.92    0.29
  -8 -15  -1    3.87    0.26
   8  15   1    3.47    0.23
  -8  15  -1    4.18    0.24
   8  15   1    3.63    0.28
   8  15   1    4.20    0.26
  -9 -15  -1    3.90    0.27
   9 -15   1    3.73    0.23
   9 -15   1    3.83    0.23
  -9 -15  -1    3.63    0.26
  -9 -15  -1    3.99    0.29
  -9  15  -1    4.21    0.24
   9  15   1    3.79    0.22
   9  15   1    3.99    0.29
   9  15   1    4.00    0.26
 -10 -15  -1    0.97    0.17
  10 -15   1    1.02    0.13
  10 -15   1    1.39    0.14
 -10 -15  -1    1.16    0.17
  10  15   1    1.05    0.12
  10  15   1    1.01    0.16
 -10  15  -1    1.03    0.13
  10  15   1    0.89    0.17
 -11 -15  -1    0.83    0.15
  11 -15   1    0.87    0.12
  11 -15   1    0.68    0.12
 -11 -15  -1    0.74    0.16
 -11  15  -1    0.74    0.12
  11  15   1    0.64    0.16
  11  15   1    0.96    0.15
  12 -15   1    2.72    0.19
 -12 -15  -1    2.72    0.24
  12 -15   1    2.53    0.18
 -12 -15  -1    2.79    0.24
  12  15   1    2.43    0.23
  12  15   1    2.81    0.23
 -13 -15  -1    5.31    0.32
  13 -15   1    5.94    0.27
  13 -15   1    4.94    0.24
  13  15   1    5.46    0.32
  13  15   1    5.38    0.34
 -14 -15  -1    0.12    0.14
  14 -15   1   -0.17    0.08
  14  15   1    0.05    0.12
  14  15   1   -0.11    0.13
  14  15   1    0.02    0.11
  15 -15   1   -0.04    0.08
 -15 -15  -1    0.06    0.13
  15  15   1    0.11    0.12
  15  15   1   -0.08    0.13
 -16 -15  -1    0.05    0.14
  16  15   1   -0.12    0.14
  16  15   1   -0.03    0.10
  17  15   1    3.34    0.27
  17  16  -1    1.26    0.19
  16  16  -1    0.57    0.17
 -15 -16   1    2.25    0.23
  15  16  -1    3.02    0.26
  14 -16  -1    0.89    0.13
 -14 -16   1    0.86    0.17
  14 -16  -1    0.63    0.09
  14  16  -1    1.01    0.19
  14  16  -1    0.89    0.16
 -13 -16   1    6.53    0.37
  13 -16  -1    6.56    0.31
  13 -16  -1    6.08    0.29
 -13 -16   1    7.39    0.40
  13  16  -1    7.27    0.39
  13  16  -1    6.52    0.36
  12 -16  -1    3.03    0.20
 -12 -16   1    3.02    0.26
  12 -16  -1    2.83    0.21
 -12 -16   1    3.22    0.26
  12  16  -1    2.71    0.25
  12  16  -1    2.68    0.23
 -11 -16   1    0.21    0.14
 -11 -16   1    0.19    0.13
  11 -16  -1    0.43    0.11
  11 -16  -1    0.27    0.10
  11  16  -1    0.27    0.15
 -11  16   1    0.10    0.10
  11  16  -1    0.56    0.14
  10 -16  -1    9.09    0.39
 -10 -16   1    9.34    0.44
 -10 -16   1    9.77    0.44
  10 -16  -1    8.97    0.38
  10  16  -1    8.89    0.45
 -10  16   1    9.71    0.39
  10  16  -1    9.39    0.42
  10  16  -1    8.88    0.38
  -9 -16   1    6.15    0.35
   9 -16  -1    6.52    0.31
   9 -16  -1    6.05    0.30
  -9 -16   1    6.43    0.35
  -9  16   1    6.70    0.32
   9  16  -1    6.10    0.36
   9  16  -1    6.62    0.33
   9  16  -1    6.61    0.31
   8 -16  -1    0.31    0.11
   8 -16  -1    0.15    0.10
  -8 -16   1    0.30    0.13
  -8 -16   1    0.25    0.14
  -8  16   1    0.14    0.11
   8  16  -1    0.18    0.11
   8  16  -1    0.23    0.15
   8  16  -1    0.30    0.12
  -7 -16   1    0.26    0.13
  -7 -16   1    0.11    0.11
   7 -16  -1    0.34    0.10
   7 -16  -1    0.17    0.11
   7  16  -1    0.49    0.12
   7  16  -1    0.28    0.14
  -7  16   1    0.13    0.11
   7  16  -1    0.38    0.13
   7  16  -1    0.21    0.12
   6 -16  -1   10.99    0.46
   6 -16  -1   10.84    0.44
  -6 -16   1   11.62    0.49
  -6 -16   1   10.87    0.47
  -6  16   1   11.52    0.46
   6  16  -1   11.14    0.46
  -6  16   1   11.49    0.51
   6  16  -1   12.40    0.47
   6  16  -1   11.59    0.48
   5 -16  -1    2.65    0.22
   5 -16  -1    2.70    0.20
  -5 -16   1    2.79    0.23
  -5 -16   1    2.50    0.21
   5  16  -1    2.52    0.21
  -5  16   1    2.68    0.23
  -5  16   1    3.06    0.22
   5  16  -1    2.89    0.21
  -5  16   1    2.80    0.21
   4 -16  -1    2.55    0.20
  -4 -16   1    2.54    0.21
  -4 -16   1    2.90    0.22
   4 -16  -1    2.81    0.22
   4 -16  -1    2.73    0.16
  -4  16   1    3.30    0.24
   4  16  -1    3.08    0.22
  -4  16   1    2.98    0.24
  -4  16   1    3.41    0.24
   4  16  -1    3.23    0.22
   3 -16  -1   -0.07    0.07
  -3 -16   1   -0.12    0.09
   3 -16  -1    0.04    0.10
   3 -16  -1    0.08    0.09
  -3 -16   1    0.05    0.10
  -3  16   1   -0.19    0.09
  -3  16   1   -0.13    0.09
   3  16  -1    0.03    0.11
  -3  16   1   -0.05    0.09
   3  16  -1   -0.05    0.09
   2 -16  -1    3.39    0.20
   2 -16  -1    3.47    0.25
  -2 -16   1    3.86    0.25
  -2 -16   1    3.37    0.22
   2 -16  -1    3.55    0.23
  -2 -16   1    3.40    0.23
  -2  16   1    3.91    0.27
  -2  16   1    3.33    0.23
   2  16  -1    3.54    0.23
   2  16  -1    3.38    0.24
  -2  16   1    3.44    0.24
  -1 -16   1    0.20    0.11
   1 -16  -1    0.22    0.10
  -1 -16   1    0.27    0.10
   1 -16  -1    0.26    0.11
  -1 -16   1    0.26    0.12
   1 -16  -1    0.11    0.11
   1 -16  -1    0.22    0.10
  -1 -16   1    0.32    0.10
  -1  16   1    0.37    0.12
  -1  16   1    0.08    0.11
   1  16  -1    0.28    0.11
  -1  16   1    0.33    0.12
   1  16  -1    0.54    0.13
   0 -16   1    4.09    0.27
   0 -16  -1    4.43    0.25
   0 -16  -1    3.98    0.24
   0 -16  -1    4.36    0.26
   0 -16   1    4.13    0.24
   0 -16   1    4.26    0.26
   0 -16  -1    4.78    0.28
   0 -16   1    3.89    0.24
   0  16   1    4.11    0.26
   0  16  -1    4.15    0.26
   0  16   1    4.21    0.29
   0  16  -1    4.08    0.25
   0  16  -1    4.47    0.29
   0  16   1    4.30    0.27
  -1 -16  -1    0.86    0.13
  -1 -16  -1    1.04    0.15
  -1 -16  -1    1.11    0.16
   1 -16   1    1.04    0.14
  -1 -16  -1    1.06    0.14
   1 -16   1    0.94    0.15
   1 -16   1    0.86    0.12
   1 -16   1    1.21    0.14
  -1  16  -1    1.12    0.15
  -1  16  -1    0.96    0.15
  -1  16  -1    1.03    0.15
   1  16   1    0.98    0.15
   1  16   1    1.15    0.15
   2 -16   1    7.88    0.37
   2 -16   1    7.90    0.32
   2 -16   1    7.51    0.34
  -2 -16  -1    7.84    0.37
  -2 -16  -1    7.57    0.35
  -2 -16  -1    7.56    0.35
   2  16   1    7.28    0.35
  -2  16  -1    8.17    0.40
  -2  16  -1    7.58    0.36
   2  16   1    7.26    0.36
  -2  16  -1    7.70    0.36
   3 -16   1    0.60    0.12
   3 -16   1    0.45    0.13
  -3 -16  -1    0.51    0.12
  -3 -16  -1    0.94    0.15
   3 -16   1    0.58    0.10
  -3  16  -1    0.61    0.14
   3  16   1    0.51    0.12
  -3  16  -1    0.88    0.14
   3  16   1    0.51    0.13
  -3  16  -1    0.61    0.13
   4 -16   1    1.17    0.10
  -4 -16  -1    0.96    0.15
  -4 -16  -1    1.33    0.17
   4 -16   1    1.23    0.14
   4 -16   1    1.17    0.15
   4  16   1    1.08    0.16
  -4  16  -1    1.15    0.16
   4  16   1    1.14    0.14
  -4  16  -1    0.65    0.14
  -4  16  -1    1.40    0.16
   5 -16   1    3.03    0.22
   5 -16   1    2.82    0.20
  -5 -16  -1    2.64    0.22
  -5 -16  -1    3.31    0.25
   5  16   1    2.90    0.22
  -5  16  -1    3.12    0.23
  -5  16  -1    2.70    0.21
   5  16   1    2.62    0.22
  -5  16  -1    2.80    0.23
   5  16   1    2.50    0.21
  -6 -16  -1    9.38    0.42
   6 -16   1    9.06    0.40
  -6 -16  -1    9.12    0.41
   6 -16   1    8.61    0.38
   6  16   1    9.31    0.42
  -6  16  -1    8.67    0.39
   6  16   1    9.51    0.40
   6  16   1    9.12    0.40
   7 -16   1    4.70    0.26
  -7 -16  -1    4.50    0.29
  -7 -16  -1    4.56    0.30
   7 -16   1    4.50    0.26
   7  16   1    4.69    0.28
   7  16   1    4.61    0.27
  -7  16  -1    4.77    0.27
   7  16   1    4.41    0.29
   7  16   1    5.25    0.33
  -8 -16  -1    8.11    0.42
  -8 -16  -1    9.34    0.43
   8 -16   1    8.25    0.38
   8 -16   1    8.68    0.37
   8  16   1    8.38    0.38
  -8  16  -1    9.00    0.38
   8  16   1    8.95    0.40
   8  16   1    9.48    0.44
   9 -16   1    2.24    0.19
  -9 -16  -1    2.49    0.22
   9 -16   1    2.20    0.19
  -9 -16  -1    2.09    0.21
   9  16   1    2.70    0.24
   9  16   1    2.47    0.21
  -9  16  -1    2.28    0.20
   9  16   1    1.80    0.16
 -10 -16  -1    0.07    0.13
 -10 -16  -1    0.18    0.13
  10 -16   1    0.04    0.10
  10 -16   1    0.05    0.09
  10  16   1   -0.01    0.09
  10  16   1    0.23    0.15
 -10  16  -1    0.31    0.11
  10  16   1    0.15    0.12
  11 -16   1    7.19    0.33
 -11 -16  -1    7.37    0.39
 -11 -16  -1    7.50    0.40
  11 -16   1    7.03    0.32
 -11  16  -1    7.51    0.33
  11  16   1    7.50    0.40
  11  16   1    7.05    0.37
  12 -16   1    5.40    0.27
 -12 -16  -1    6.13    0.35
 -12 -16  -1    5.95    0.36
  12 -16   1    5.58    0.29
  12  16   1    5.67    0.33
  12  16   1    6.50    0.37
  13 -16   1   -0.17    0.08
 -13 -16  -1    0.04    0.13
 -13 -16  -1   -0.04    0.13
  13 -16   1   -0.14    0.07
  13  16   1    0.02    0.15
  13  16   1   -0.11    0.11
  14 -16   1    0.84    0.13
  14 -16   1    0.71    0.07
 -14 -16  -1    0.73    0.18
  14  16   1    0.89    0.18
  14  16   1    0.73    0.16
 -15 -16  -1    6.09    0.37
  16  16   1    0.04    0.14
  16  17  -1    2.80    0.25
  15  17  -1    0.03    0.15
 -14 -17   1    0.33    0.16
  14 -17  -1    0.23    0.08
  14  17  -1    0.38    0.17
  13 -17  -1   -0.01    0.09
 -13 -17   1    0.06    0.13
 -13 -17   1    0.09    0.14
  13 -17  -1   -0.04    0.10
  13  17  -1   -0.09    0.14
  13  17  -1    0.02    0.13
 -12 -17   1    0.32    0.14
  12 -17  -1    0.16    0.10
 -12 -17   1    0.12    0.14
  12 -17  -1    0.29    0.11
  12  17  -1    0.18    0.15
  12  17  -1    0.38    0.14
 -11 -17   1    0.33    0.14
  11 -17  -1    0.25    0.11
  11 -17  -1    0.31    0.11
 -11 -17   1    0.44    0.15
 -11  17   1    0.13    0.11
  11  17  -1    0.23    0.16
  11  17  -1    0.27    0.13
 -10 -17   1    0.15    0.13
 -10 -17   1    0.33    0.14
  10 -17  -1    0.33    0.11
  10 -17  -1    0.46    0.12
  10  17  -1    0.16    0.10
  10  17  -1    0.32    0.16
  10  17  -1    0.48    0.14
 -10  17   1    0.70    0.13
  -9 -17   1    2.60    0.23
  -9 -17   1    2.04    0.22
   9 -17  -1    2.16    0.19
   9 -17  -1    2.46    0.19
   9  17  -1    2.91    0.26
   9  17  -1    2.06    0.18
  -9  17   1    2.16    0.19
   9  17  -1    2.33    0.21
   8 -17  -1    0.09    0.11
  -8 -17   1    0.10    0.12
   8 -17  -1    0.09    0.11
  -8 -17   1    0.26    0.14
   8  17  -1    0.17    0.11
  -8  17   1    0.28    0.12
   8  17  -1    0.19    0.12
  -7 -17   1    2.26    0.21
   7 -17  -1    2.49    0.21
   7 -17  -1    2.60    0.22
  -7 -17   1    2.39    0.23
   7  17  -1    2.67    0.22
  -7  17   1    2.59    0.22
   7  17  -1    2.47    0.21
   7  17  -1    2.23    0.20
  -6 -17   1   -0.29    0.09
   6 -17  -1   -0.01    0.10
   6 -17  -1    0.08    0.11
  -6 -17   1   -0.04    0.12
   6  17  -1    0.12    0.12
   6  17  -1    0.05    0.11
  -6  17   1   -0.16    0.10
   5 -17  -1    1.35    0.16
   5 -17  -1    1.57    0.18
  -5 -17   1    1.46    0.17
  -5 -17   1    1.43    0.19
  -5  17   1    1.36    0.17
   5  17  -1    1.23    0.17
  -5  17   1    1.05    0.16
   5  17  -1    1.50    0.17
   4 -17  -1    0.68    0.13
  -4 -17   1    0.46    0.14
   4 -17  -1    0.61    0.09
  -4 -17   1    0.76    0.14
   4 -17  -1    0.50    0.14
  -4  17   1    0.52    0.14
  -4  17   1    0.64    0.15
   4  17  -1    0.82    0.15
  -4  17   1    0.75    0.14
   4  17  -1    0.77    0.14
  -3 -17   1    7.57    0.38
   3 -17  -1    7.71    0.38
   3 -17  -1    7.96    0.36
  -3 -17   1    7.90    0.36
   3 -17  -1    7.34    0.32
  -3  17   1    7.95    0.38
   3  17  -1    7.47    0.38
   3  17  -1    7.13    0.36
  -3  17   1    8.18    0.42
  -3  17   1    8.09    0.38
   2 -17  -1   -0.05    0.09
  -2 -17   1    0.09    0.11
   2 -17  -1   -0.04    0.10
  -2 -17   1    0.03    0.12
  -2 -17   1   -0.04    0.10
   2 -17  -1   -0.05    0.09
   2  17  -1    0.22    0.13
  -2  17   1   -0.01    0.11
   2  17  -1    0.07    0.10
  -2  17   1    0.12    0.12
  -2  17   1    0.10    0.11
  -1 -17   1   -0.01    0.12
   1 -17  -1    0.03    0.10
   1 -17  -1    0.14    0.11
   1 -17  -1   -0.08    0.11
  -1 -17   1    0.00    0.10
  -1 -17   1    0.10    0.10
  -1 -17   1    0.14    0.12
   1 -17  -1    0.08    0.10
  -1  17   1    0.04    0.12
   1  17  -1    0.23    0.12
  -1  17   1    0.05    0.11
  -1  17   1    0.01    0.11
   1  17  -1    0.18    0.11
   0 -17  -1    7.28    0.36
   0 -17  -1    6.44    0.33
   0 -17   1    6.97    0.33
   0 -17  -1    6.83    0.33
   0 -17   1    7.00    0.34
   0 -17   1    7.69    0.38
   0 -17  -1    7.15    0.38
   0 -17   1    7.23    0.35
   0  17   1    7.11    0.35
   0  17   1    6.60    0.35
   0  17  -1    6.67    0.34
   0  17  -1    7.12    0.36
   1 -17   1    5.87    0.31
  -1 -17  -1    6.44    0.32
   1 -17   1    5.61    0.28
   1 -17   1    6.24    0.34
  -1 -17  -1    5.81    0.32
  -1 -17  -1    5.94    0.31
  -1  17  -1    5.69    0.35
   1  17   1    5.87    0.32
  -1  17  -1    5.35    0.31
   1  17   1    6.04    0.33
  -1  17  -1    6.29    0.32
   2 -17   1    6.70    0.35
   2 -17   1    6.27    0.29
  -2 -17  -1    6.56    0.32
   2 -17   1    5.49    0.30
  -2 -17  -1    6.00    0.34
   2  17   1    6.77    0.33
  -2  17  -1    6.55    0.37
  -2  17  -1    6.31    0.33
   2  17   1    5.98    0.32
  -2  17  -1    6.38    0.33
   3 -17   1    0.14    0.11
   3 -17   1    0.08    0.08
  -3 -17  -1   -0.03    0.10
   3 -17   1   -0.02    0.09
  -3 -17  -1    0.06    0.12
  -3  17  -1    0.13    0.11
  -3  17  -1    0.02    0.11
   3  17   1    0.03    0.12
  -3  17  -1    0.04    0.11
   3  17   1   -0.15    0.09
   4 -17   1    2.90    0.22
  -4 -17  -1    3.14    0.23
   4 -17   1    2.83    0.23
  -4 -17  -1    3.03    0.25
  -4  17  -1    2.65    0.23
   4  17   1    3.20    0.24
   4  17   1    3.30    0.25
  -4  17  -1    2.84    0.23
   5 -17   1    3.82    0.25
   5 -17   1    3.50    0.25
  -5 -17  -1    3.86    0.27
  -5 -17  -1    4.01    0.28
   5  17   1    3.74    0.25
  -5  17  -1    3.89    0.25
  -5  17  -1    3.63    0.25
   5  17   1    3.61    0.27
   6 -17   1    0.43    0.13
  -6 -17  -1    0.46    0.13
   6 -17   1    0.39    0.12
  -6 -17  -1    0.39    0.15
   6  17   1    0.60    0.13
   6  17   1    0.60    0.15
  -6  17  -1    0.47    0.13
  -7 -17  -1   -0.01    0.12
   7 -17   1   -0.02    0.11
   7 -17   1    0.00    0.09
  -7 -17  -1   -0.18    0.10
  -7  17  -1    0.08    0.11
   7  17   1    0.06    0.13
   7  17   1    0.01    0.11
   7  17   1   -0.20    0.09
  -8 -17  -1    0.03    0.13
   8 -17   1   -0.18    0.09
   8 -17   1   -0.04    0.09
  -8 -17  -1    0.06    0.12
   8  17   1   -0.07    0.10
   8  17   1    0.00    0.11
  -8  17  -1   -0.17    0.10
   8  17   1   -0.09    0.14
   9 -17   1    1.57    0.16
  -9 -17  -1    1.40    0.19
  -9 -17  -1    1.61    0.20
   9 -17   1    1.62    0.16
  -9  17  -1    1.34    0.16
   9  17   1    1.50    0.21
   9  17   1    1.60    0.18
   9  17   1    1.45    0.16
 -10 -17  -1    0.07    0.12
  10 -17   1    0.02    0.09
 -10 -17  -1   -0.03    0.13
  10 -17   1   -0.03    0.09
  10  17   1   -0.13    0.08
  10  17   1    0.04    0.11
  10  17   1   -0.02    0.14
 -10  17  -1    0.04    0.10
 -11 -17  -1    0.17    0.13
 -11 -17  -1    0.05    0.13
  11 -17   1    0.11    0.10
  11 -17   1    0.09    0.10
  11  17   1    0.00    0.14
 -11  17  -1    0.03    0.10
  11  17   1   -0.03    0.12
  12 -17   1    1.14    0.14
  12 -17   1    1.13    0.13
 -12 -17  -1    1.01    0.19
 -12 -17  -1    1.12    0.18
  12  17   1    0.69    0.16
  12  17   1    1.53    0.21
 -13 -17  -1    0.79    0.17
  13 -17   1    0.88    0.11
 -13 -17  -1    0.80    0.19
  13  17   1    1.08    0.19
  13  17   1    0.82    0.17
  14 -17   1   -0.03    0.06
 -14 -17  -1    0.18    0.15
  14  17   1    0.16    0.16
  15  17   1    0.11    0.15
  16  17   1    1.36    0.20
  15  18  -1    0.15    0.16
  14 -18  -1    0.47    0.09
 -14 -18   1    0.40    0.17
  14  18  -1    0.27    0.17
  13 -18  -1    0.84    0.12
 -13 -18   1    0.93    0.18
 -13 -18   1    0.56    0.17
  13  18  -1    1.06    0.19
 -12 -18   1    1.05    0.18
 -12 -18   1    0.47    0.16
  12 -18  -1    0.52    0.12
  12 -18  -1    0.50    0.13
  12  18  -1    0.55    0.18
  12  18  -1    0.56    0.15
 -11 -18   1    0.46    0.16
  11 -18  -1    0.36    0.12
 -11 -18   1    0.18    0.14
  11 -18  -1    0.17    0.11
  11  18  -1    0.36    0.14
  11  18  -1    0.15    0.16
 -11  18   1    0.22    0.11
 -10 -18   1    0.62    0.16
 -10 -18   1    0.28    0.15
  10 -18  -1    0.48    0.13
  10 -18  -1    0.58    0.13
  10  18  -1    0.61    0.15
  10  18  -1    0.85    0.19
  10  18  -1    0.52    0.12
 -10  18   1    0.48    0.13
  -9 -18   1    0.33    0.14
   9 -18  -1    0.26    0.12
  -9 -18   1    0.21    0.14
   9 -18  -1    0.37    0.12
  -9  18   1    0.53    0.14
   9  18  -1    0.25    0.11
   9  18  -1    0.45    0.14
   8 -18  -1    5.54    0.30
   8 -18  -1    5.54    0.31
  -8 -18   1    5.95    0.35
  -8 -18   1    6.05    0.34
   8  18  -1    5.83    0.31
  -8  18   1    5.49    0.31
  -7 -18   1    3.02    0.24
   7 -18  -1    2.57    0.22
  -7 -18   1    2.52    0.24
   7 -18  -1    2.36    0.20
   7  18  -1    2.67    0.22
   7  18  -1    2.48    0.23
  -7  18   1    2.81    0.23
   6 -18  -1    1.12    0.17
  -6 -18   1    1.00    0.17
  -6 -18   1    0.83    0.17
   6 -18  -1    0.87    0.14
  -6  18   1    1.03    0.16
   6  18  -1    0.83    0.15
   6  18  -1    0.80    0.17
   5 -18  -1    0.12    0.12
  -5 -18   1   -0.04    0.11
   5 -18  -1    0.18    0.12
  -5 -18   1    0.04    0.13
  -5  18   1   -0.11    0.12
  -5  18   1   -0.25    0.11
   5  18  -1   -0.02    0.13
   5  18  -1    0.06    0.12
   4 -18  -1    3.63    0.28
  -4 -18   1    3.93    0.28
   4 -18  -1    4.49    0.27
  -4 -18   1    3.55    0.26
   4  18  -1    3.84    0.26
  -4  18   1    3.77    0.27
  -4  18   1    3.94    0.27
   4  18  -1    3.24    0.27
  -3 -18   1    2.61    0.23
   3 -18  -1    2.34    0.22
   3 -18  -1    2.38    0.18
  -3 -18   1    2.13    0.20
   3 -18  -1    2.75    0.22
   3  18  -1    2.88    0.25
  -3  18   1    2.00    0.20
   3  18  -1    2.09    0.20
  -3  18   1    2.37    0.21
   2 -18  -1   13.91    0.52
  -2 -18   1   14.62    0.58
   2 -18  -1   14.12    0.55
  -2 -18   1   13.98    0.56
   2 -18  -1   15.04    0.60
  -2  18   1   15.37    0.66
  -2  18   1   14.09    0.57
   2  18  -1   14.55    0.58
   2  18  -1   13.57    0.56
  -2  18   1   14.62    0.57
  -1 -18   1    4.64    0.28
   1 -18  -1    4.27    0.25
   1 -18  -1    4.15    0.30
   1 -18  -1    4.15    0.27
  -1 -18   1    4.07    0.28
  -1 -18   1    4.44    0.27
   1  18  -1    4.32    0.28
   1  18  -1    4.14    0.28
  -1  18   1    4.06    0.27
  -1  18   1    4.63    0.29
   0 -18  -1    4.35    0.29
   0 -18   1    3.66    0.29
   0 -18  -1    4.15    0.28
   0 -18   1    3.92    0.25
   0 -18  -1    3.84    0.26
   0 -18   1    3.92    0.26
   0 -18  -1    3.67    0.24
   0 -18   1    4.17    0.28
   0  18   1    3.87    0.27
   0  18   1    3.99    0.27
   0  18  -1    3.23    0.27
   0  18  -1    4.07    0.28
   1 -18   1    0.09    0.12
   1 -18   1   -0.03    0.09
  -1 -18  -1   -0.05    0.11
   1 -18   1   -0.10    0.10
  -1 -18  -1   -0.19    0.10
  -1 -18  -1   -0.15    0.12
  -1  18  -1    0.02    0.12
   1  18   1    0.01    0.13
  -1  18  -1    0.09    0.12
   1  18   1    0.04    0.11
   2 -18   1    5.89    0.34
  -2 -18  -1    5.34    0.33
   2 -18   1    5.66    0.30
  -2 -18  -1    5.24    0.31
   2 -18   1    5.52    0.27
  -2  18  -1    5.49    0.32
   2  18   1    5.25    0.31
  -2  18  -1    6.04    0.32
   2  18   1    5.15    0.31
   3 -18   1    4.10    0.26
   3 -18   1    4.41    0.29
   3 -18   1    4.56    0.23
  -3 -18  -1    3.84    0.27
  -3 -18  -1    4.82    0.30
  -3  18  -1    4.37    0.28
   3  18   1    4.71    0.30
   3  18   1    3.73    0.27
  -3  18  -1    4.01    0.28
  -4 -18  -1   13.15    0.55
  -4 -18  -1   13.82    0.57
   4 -18   1   14.02    0.56
   4 -18   1   13.25    0.53
  -4  18  -1   13.04    0.54
   4  18   1   13.38    0.56
  -4  18  -1   14.10    0.56
   4  18   1   13.57    0.55
   5 -18   1    1.71    0.17
  -5 -18  -1    1.22    0.18
  -5 -18  -1    1.47    0.18
   5 -18   1    1.59    0.19
  -5  18  -1    1.54    0.18
   5  18   1    1.59    0.20
   5  18   1    1.44    0.17
  -5  18  -1    1.34    0.18
   6 -18   1    3.35    0.23
   6 -18   1    3.24    0.25
  -6 -18  -1    3.51    0.26
  -6 -18  -1    3.62    0.28
   6  18   1    3.32    0.25
  -6  18  -1    3.75    0.26
   6  18   1    3.41    0.27
   7 -18   1    0.11    0.12
   7 -18   1    0.16    0.10
  -7 -18  -1    0.23    0.13
  -7 -18  -1    0.00    0.12
   7  18   1    0.06    0.11
  -7  18  -1    0.09    0.12
   7  18   1    0.23    0.14
  -8 -18  -1    1.06    0.17
   8 -18   1    1.07    0.15
  -8 -18  -1    0.94    0.18
   8 -18   1    1.16    0.16
  -8  18  -1    1.34    0.17
   8  18   1    1.09    0.15
   9 -18   1    1.64    0.17
   9 -18   1    1.41    0.16
  -9 -18  -1    2.20    0.21
  -9 -18  -1    1.99    0.22
   9  18   1    1.97    0.20
   9  18   1    1.59    0.17
  -9  18  -1    2.01    0.19
 -10 -18  -1    6.57    0.36
  10 -18   1    5.74    0.31
  10 -18   1    6.16    0.31
 -10 -18  -1    5.53    0.35
 -10  18  -1    6.47    0.32
  10  18   1    6.42    0.38
  10  18   1    5.33    0.29
 -11 -18  -1    0.11    0.14
  11 -18   1    0.59    0.12
 -11 -18  -1    0.19    0.14
  11 -18   1    0.35    0.12
  11  18   1    0.11    0.13
  11  18   1    0.19    0.17
 -11  18  -1    0.20    0.12
 -12 -18  -1    0.59    0.17
 -12 -18  -1    0.51    0.15
  12 -18   1    0.16    0.10
  12  18   1    0.41    0.15
  12  18   1    0.13    0.15
  13 -18   1    0.05    0.09
 -13 -18  -1    0.35    0.16
 -13 -18  -1    0.16    0.15
  13  18   1    0.06    0.15
  14 -18   1    0.09    0.07
  14  18   1    0.10    0.15
  15  18   1    0.64    0.17
 -14 -19   1    1.23    0.20
  14 -19  -1    0.88    0.11
  14  19  -1    1.19    0.21
  13 -19  -1    0.38    0.11
 -13 -19   1    0.61    0.17
  13  19  -1    0.27    0.18
 -12 -19   1    0.47    0.16
  12 -19  -1    0.55    0.12
 -12 -19   1    0.33    0.16
  12  19  -1    0.33    0.17
  11 -19  -1    3.92    0.25
 -11 -19   1    4.10    0.31
 -11 -19   1    4.07    0.30
  11  19  -1    4.75    0.34
 -11  19   1    4.23    0.26
  10 -19  -1    2.08    0.20
 -10 -19   1    2.12    0.23
 -10 -19   1    2.25    0.24
  10 -19  -1    2.17    0.19
  10  19  -1    2.33    0.20
 -10  19   1    2.31    0.21
   9 -19  -1    0.03    0.11
  -9 -19   1    0.07    0.13
   9 -19  -1    0.33    0.12
  -9 -19   1    0.23    0.15
   9  19  -1   -0.04    0.11
  -9  19   1   -0.04    0.12
   8 -19  -1    4.50    0.29
  -8 -19   1    5.55    0.35
   8 -19  -1    5.11    0.30
  -8 -19   1    5.10    0.32
   8  19  -1    5.35    0.31
  -8  19   1    5.24    0.31
  -7 -19   1    1.83    0.22
  -7 -19   1    2.09    0.21
   7 -19  -1    1.81    0.19
   7 -19  -1    2.06    0.19
   7  19  -1    1.77    0.21
   7  19  -1    2.26    0.20
  -7  19   1    1.69    0.19
   6 -19  -1    0.12    0.12
  -6 -19   1    0.02    0.12
   6 -19  -1    0.12    0.12
  -6 -19   1   -0.15    0.12
   6  19  -1    0.02    0.11
  -6  19   1    0.19    0.13
   6  19  -1   -0.05    0.12
  -5 -19   1    0.57    0.15
   5 -19  -1    0.69    0.15
  -5 -19   1    0.49    0.14
   5 -19  -1    0.60    0.14
   5  19  -1    0.48    0.15
   5  19  -1    0.56    0.14
  -5  19   1    0.54    0.14
  -5  19   1    0.33    0.14
  -4 -19   1    5.01    0.31
   4 -19  -1    5.26    0.32
  -4 -19   1    5.21    0.33
   4 -19  -1    5.67    0.31
   4  19  -1    5.18    0.33
  -4  19   1    5.61    0.33
   4  19  -1    5.41    0.32
  -4  19   1    5.28    0.32
   3 -19  -1    0.09    0.12
  -3 -19   1    0.03    0.13
   3 -19  -1    0.01    0.08
  -3 -19   1    0.17    0.12
   3 -19  -1   -0.10    0.10
  -3  19   1    0.18    0.13
  -3  19   1    0.14    0.12
   3  19  -1    0.01    0.12
   3  19  -1    0.10    0.11
   2 -19  -1    1.28    0.17
   2 -19  -1    1.73    0.20
  -2 -19   1    1.46    0.17
  -2 -19   1    1.63    0.20
   2 -19  -1    1.72    0.15
  -2  19   1    1.38    0.18
   2  19  -1    1.09    0.17
   2  19  -1    1.25    0.19
  -2  19   1    1.83    0.20
  -1 -19   1   -0.02    0.12
   1 -19  -1   -0.13    0.12
   1 -19  -1   -0.12    0.10
   1 -19  -1   -0.08    0.09
  -1 -19   1   -0.21    0.09
  -1  19   1   -0.15    0.12
  -1  19   1    0.05    0.11
   1  19  -1   -0.05    0.12
   1  19  -1   -0.13    0.10
   0 -19   1    2.70    0.25
   0 -19   1    3.28    0.24
   0 -19  -1    2.74    0.21
   0 -19  -1    3.00    0.23
   0 -19   1    2.45    0.20
   0  19  -1    2.84    0.24
   0  19  -1    3.18    0.25
   0  19   1    3.26    0.25
   0  19   1    2.75    0.24
   1 -19   1    0.22    0.14
  -1 -19  -1    0.18    0.11
  -1 -19  -1    0.18    0.13
   1 -19   1    0.03    0.11
   1 -19   1   -0.03    0.10
   1  19   1    0.06    0.13
  -1  19  -1    0.06    0.12
  -1  19  -1    0.05    0.13
   1  19   1    0.10    0.12
  -2 -19  -1    3.45    0.27
   2 -19   1    3.53    0.25
   2 -19   1    2.87    0.20
   2 -19   1    3.07    0.26
  -2 -19  -1    2.90    0.23
   2  19   1    2.95    0.26
  -2  19  -1    3.34    0.26
  -2  19  -1    3.31    0.26
   2  19   1    3.20    0.24
   3 -19   1    1.04    0.15
  -3 -19  -1    0.62    0.14
   3 -19   1    1.08    0.17
  -3 -19  -1    0.73    0.16
   3  19   1    0.60    0.16
   3  19   1    0.65    0.15
  -3  19  -1    0.61    0.15
  -3  19  -1    1.29    0.18
  -4 -19  -1    1.22    0.17
   4 -19   1    1.05    0.17
  -4 -19  -1    1.49    0.19
   4 -19   1    1.44    0.17
  -4  19  -1    1.14    0.17
   4  19   1    1.14    0.18
   4  19   1    1.07    0.17
  -4  19  -1    1.14    0.17
   5 -19   1    0.12    0.11
   5 -19   1    0.12    0.12
  -5 -19  -1    0.30    0.14
  -5 -19  -1    0.31    0.14
   5  19   1    0.18    0.12
  -5  19  -1    0.26    0.14
  -5  19  -1    0.14    0.12
   5  19   1    0.13    0.14
   6 -19   1    1.48    0.18
  -6 -19  -1    1.47    0.19
   6 -19   1    1.63    0.19
  -6 -19  -1    1.78    0.21
  -6  19  -1    1.45    0.19
   6  19   1    1.82    0.19
   6  19   1    1.62    0.21
  -7 -19  -1    1.71    0.19
   7 -19   1    1.41    0.18
   7 -19   1    1.32    0.16
  -7 -19  -1    1.37    0.20
  -7  19  -1    1.42    0.18
   7  19   1    1.58    0.18
  -8 -19  -1   -0.05    0.13
  -8 -19  -1    0.13    0.13
   8 -19   1    0.05    0.11
   8 -19   1    0.01    0.12
   8  19   1    0.10    0.11
  -8  19  -1    0.12    0.13
  -9 -19  -1    2.52    0.24
   9 -19   1    3.03    0.23
  -9 -19  -1    2.41    0.24
   9 -19   1    2.70    0.22
   9  19   1    2.53    0.21
  -9  19  -1    2.49    0.21
 -10 -19  -1    3.13    0.28
 -10 -19  -1    3.51    0.29
  10 -19   1    3.41    0.24
  10 -19   1    3.07    0.24
 -10  19  -1    3.35    0.24
 -11 -19  -1    0.49    0.17
 -11 -19  -1    0.65    0.16
  11 -19   1    0.46    0.12
  11  19   1    0.26    0.17
 -11  19  -1    0.48    0.13
 -12 -19  -1    0.48    0.17
  12 -19   1    0.27    0.11
 -12 -19  -1    0.39    0.16
  12  19   1    0.08    0.16
 -13 -19  -1    5.11    0.35
  13 -19   1    4.92    0.25
  13  19   1    6.81    0.39
 -14 -19  -1    0.34    0.16
  14 -19   1    0.27    0.07
  14  19   1    0.27    0.17
  13 -20  -1    1.02    0.13
 -13 -20   1    1.11    0.20
  13  20  -1    1.01    0.21
  12 -20  -1   -0.05    0.09
 -12 -20   1    0.06    0.14
 -11 -20   1    0.67    0.18
  11 -20  -1    0.75    0.14
 -11 -20   1    0.73    0.18
 -11  20   1    0.60    0.15
 -10 -20   1    0.99    0.19
  10 -20  -1    0.90    0.16
 -10 -20   1    1.21    0.20
 -10  20   1    1.15    0.17
  10  20  -1    1.22    0.15
   9 -20  -1    1.01    0.16
  -9 -20   1    1.06    0.19
  -9 -20   1    1.29    0.20
  -9  20   1    1.25    0.18
   9  20  -1    0.89    0.15
  -8 -20   1    0.15    0.16
   8 -20  -1    0.09    0.12
   8 -20  -1   -0.09    0.10
  -8 -20   1    0.09    0.13
   8  20  -1    0.33    0.13
  -8  20   1    0.13    0.14
   7 -20  -1    0.58    0.14
  -7 -20   1    0.54    0.15
   7 -20  -1    0.54    0.15
  -7 -20   1    0.83    0.18
  -7  20   1    0.92    0.17
   7  20  -1    0.69    0.15
   6 -20  -1    1.78    0.20
  -6 -20   1    1.96    0.20
   6 -20  -1    2.02    0.20
  -6 -20   1    1.73    0.22
  -6  20   1    1.48    0.19
   6  20  -1    1.80    0.19
   6  20  -1    2.03    0.23
  -5 -20   1    1.71    0.22
  -5 -20   1    1.89    0.20
   5 -20  -1    1.91    0.20
   5 -20  -1    1.83    0.21
   5  20  -1    2.03    0.22
   5  20  -1    1.42    0.19
  -5  20   1    1.91    0.20
  -5  20   1    1.67    0.20
  -4 -20   1    0.17    0.12
   4 -20  -1   -0.08    0.10
  -4 -20   1   -0.04    0.13
   4 -20  -1    0.11    0.13
   4  20  -1    0.03    0.12
   4  20  -1   -0.12    0.13
  -4  20   1   -0.05    0.12
  -4  20   1    0.00    0.12
   3 -20  -1    0.66    0.16
  -3 -20   1    0.84    0.17
   3 -20  -1    0.67    0.15
  -3 -20   1    0.82    0.15
  -3  20   1    0.74    0.16
  -3  20   1    0.73    0.16
   3  20  -1    0.44    0.14
   3  20  -1    0.78    0.17
  -2 -20   1    6.28    0.36
   2 -20  -1    6.79    0.38
  -2 -20   1    6.32    0.33
   2 -20  -1    6.10    0.30
   2 -20  -1    6.20    0.34
   2  20  -1    5.99    0.34
   2  20  -1    6.28    0.37
  -2  20   1    6.66    0.36
  -2  20   1    6.06    0.36
  -1 -20   1    1.88    0.18
   1 -20  -1    1.72    0.17
   1 -20  -1    1.92    0.20
   1 -20  -1    1.58    0.21
  -1  20   1    1.55    0.20
   1  20  -1    1.70    0.21
   1  20  -1    1.68    0.19
  -1  20   1    1.64    0.19
   0 -20   1    1.01    0.16
   0 -20  -1    1.21    0.15
   0 -20   1    1.00    0.14
   0  20  -1    1.11    0.18
   0  20   1    1.39    0.18
   0  20  -1    1.31    0.19
   0  20   1    1.02    0.18
   1 -20   1    0.67    0.14
  -1 -20  -1    0.43    0.13
   1 -20   1    0.43    0.15
   1 -20   1    0.42    0.12
   1  20   1    0.38    0.15
  -1  20  -1    0.64    0.16
   1  20   1    0.30    0.14
  -1  20  -1    0.51    0.15
   2 -20   1    3.39    0.28
  -2 -20  -1    3.36    0.25
   2 -20   1    3.33    0.25
   2 -20   1    3.20    0.21
  -2 -20  -1    3.13    0.28
   2  20   1    3.43    0.26
  -2  20  -1    3.35    0.27
   2  20   1    3.47    0.27
  -2  20  -1    2.82    0.25
   3 -20   1    2.13    0.22
   3 -20   1    2.16    0.20
  -3 -20  -1    2.19    0.21
  -3 -20  -1    2.21    0.23
  -3  20  -1    2.59    0.23
   3  20   1    1.86    0.21
   3  20   1    2.13    0.23
  -3  20  -1    2.25    0.23
  -4 -20  -1    2.56    0.23
   4 -20   1    2.68    0.23
   4 -20   1    2.74    0.25
  -4 -20  -1    2.92    0.26
  -4  20  -1    2.66    0.24
  -4  20  -1    2.83    0.25
   4  20   1    2.69    0.25
   4  20   1    2.98    0.24
   5 -20   1   -0.08    0.11
   5 -20   1    0.04    0.12
  -5 -20  -1    0.06    0.12
  -5 -20  -1    0.26    0.14
   5  20   1   -0.02    0.13
  -5  20  -1    0.20    0.13
   5  20   1    0.03    0.11
   6 -20   1    0.19    0.13
   6 -20   1    0.48    0.13
  -6 -20  -1    0.35    0.15
  -6 -20  -1    0.34    0.14
   6  20   1    0.36    0.16
  -6  20  -1    0.11    0.14
   6  20   1    0.50    0.14
  -7 -20  -1    2.98    0.27
   7 -20   1    2.97    0.25
   7 -20   1    3.23    0.24
  -7 -20  -1    3.09    0.27
  -7  20  -1    3.11    0.25
   7  20   1    3.32    0.25
   8 -20   1    1.78    0.19
   8 -20   1    1.30    0.17
  -8 -20  -1    1.38    0.21
  -8 -20  -1    1.38    0.19
  -8  20  -1    1.55    0.19
   8  20   1    1.72    0.18
  -9 -20  -1   -0.05    0.13
   9 -20   1    0.16    0.11
  -9 -20  -1    0.09    0.15
   9  20   1    0.07    0.11
  -9  20  -1   -0.02    0.12
 -10 -20  -1    0.11    0.15
  10 -20   1    0.01    0.11
 -10 -20  -1    0.06    0.14
 -10  20  -1    0.14    0.13
 -11 -20  -1    1.47    0.21
  11 -20   1    1.56    0.17
 -12 -20  -1    0.34    0.16
  12 -20   1    0.04    0.10
  12  20   1    0.29    0.18
  11 -21  -1   -0.08    0.11
 -11 -21   1    0.08    0.15
 -10 -21   1    1.80    0.22
  10 -21  -1    1.52    0.17
  -9 -21   1    2.48    0.26
  -9 -21   1    2.25    0.24
   9 -21  -1    2.37    0.21
  -9  21   1    2.39    0.23
   9  21  -1    2.04    0.19
   8 -21  -1    0.02    0.12
  -8 -21   1    0.22    0.17
  -8 -21   1    0.08    0.14
   8  21  -1    0.23    0.13
  -8  21   1    0.30    0.14
  -7 -21   1    0.34    0.15
  -7 -21   1    0.15    0.15
   7 -21  -1    0.20    0.14
  -7  21   1    0.45    0.15
   7  21  -1    0.39    0.14
   6 -21  -1    0.35    0.14
   6 -21  -1    0.13    0.14
  -6 -21   1    0.22    0.17
  -6 -21   1    0.35    0.15
   6  21  -1    0.23    0.16
  -6  21   1    0.16    0.15
   6  21  -1    0.15    0.13
   5 -21  -1    2.20    0.23
  -5 -21   1    2.13    0.22
  -5 -21   1    1.81    0.23
   5 -21  -1    2.89    0.25
  -5  21   1    2.62    0.24
   5  21  -1    2.06    0.21
  -5  21   1    2.41    0.24
   5  21  -1    3.03    0.26
  -4 -21   1    0.12    0.13
   4 -21  -1    0.20    0.13
  -4 -21   1    0.15    0.14
   4 -21  -1   -0.12    0.12
  -4  21   1    0.05    0.15
  -4  21   1   -0.13    0.12
   4  21  -1    0.23    0.16
   4  21  -1    0.11    0.13
  -3 -21   1    4.96    0.33
   3 -21  -1    4.26    0.29
   3 -21  -1    4.39    0.31
  -3 -21   1    4.15    0.28
  -3  21   1    4.32    0.30
  -3  21   1    4.42    0.31
   3  21  -1    4.25    0.30
   3  21  -1    3.78    0.30
   2 -21  -1   -0.07    0.12
  -2 -21   1    0.11    0.12
   2 -21  -1    0.07    0.14
  -2  21   1    0.14    0.14
  -2  21   1    0.21    0.15
   2  21  -1   -0.15    0.13
   2  21  -1    0.15    0.13
   1 -21  -1    0.38    0.14
  -1 -21   1    0.67    0.14
   1 -21  -1    0.58    0.13
   1  21  -1    0.56    0.17
  -1  21   1    0.49    0.15
  -1  21   1    0.34    0.15
   1  21  -1    0.25    0.14
   0 -21  -1   -0.06    0.11
   0 -21   1    0.19    0.11
   0  21   1    0.24    0.15
   0  21  -1    0.25    0.14
   0  21  -1    0.28    0.16
   0  21   1    0.13    0.15
   1 -21   1    4.06    0.32
  -1 -21  -1    4.23    0.27
   1 -21   1    4.30    0.29
   1 -21   1    4.10    0.24
  -1  21  -1    3.87    0.30
  -1  21  -1    3.94    0.30
   1  21   1    3.95    0.29
   1  21   1    3.85    0.30
   2 -21   1    0.48    0.15
  -2 -21  -1    0.57    0.14
   2 -21   1    0.53    0.17
  -2  21  -1    0.56    0.17
   2  21   1    0.58    0.16
   2  21   1    0.77    0.17
  -2  21  -1    0.57    0.16
  -3 -21  -1    0.24    0.13
  -3 -21  -1   -0.27    0.13
   3 -21   1    0.18    0.13
   3 -21   1    0.06    0.13
   3  21   1    0.01    0.13
  -3  21  -1    0.22    0.14
  -3  21  -1   -0.06    0.14
   3  21   1    0.10    0.15
   4 -21   1   -0.01    0.12
  -4 -21  -1    0.05    0.14
  -4 -21  -1    0.04    0.12
   4 -21   1    0.13    0.14
   4  21   1    0.17    0.15
  -4  21  -1    0.12    0.14
   4  21   1    0.33    0.14
  -4  21  -1   -0.22    0.13
   5 -21   1    1.62    0.19
   5 -21   1    1.43    0.20
  -5 -21  -1    1.42    0.21
  -5 -21  -1    1.44    0.19
   5  21   1    1.73    0.20
  -5  21  -1    1.42    0.19
   5  21   1    1.37    0.21
  -6 -21  -1    0.22    0.16
   6 -21   1    0.72    0.15
   6 -21   1    0.41    0.15
  -6 -21  -1    0.49    0.15
   6  21   1    0.24    0.13
   6  21   1    0.13    0.15
  -6  21  -1    0.15    0.14
  -7 -21  -1    0.34    0.16
   7 -21   1    0.48    0.14
  -7 -21  -1    0.58    0.16
   7  21   1    0.36    0.13
  -7  21  -1    0.32    0.15
   8 -21   1    0.93    0.16
  -8 -21  -1    1.03    0.19
  -8 -21  -1    0.83    0.19
  -8  21  -1    1.16    0.18
   8  21   1    1.10    0.16
   9 -21   1   -0.07    0.10
  -9 -21  -1    0.22    0.14
  -9 -21  -1    0.22    0.17
   9  21   1    0.10    0.12
  -9  21  -1    0.27    0.14
  10 -21   1    0.00    0.11
 -10 -21  -1    0.06    0.14
 -11 -21  -1    0.53    0.17
  11 -21   1    0.45    0.13
   9 -22  -1    0.41    0.14
  -9 -22   1    0.47    0.15
   9  22  -1    0.45    0.13
  -8 -22   1    1.73    0.22
   8 -22  -1    1.88    0.20
   8  22  -1    1.65    0.19
   7 -22  -1    0.57    0.15
  -7 -22   1    0.70    0.16
  -7 -22   1    0.62    0.19
  -7  22   1    0.95    0.18
   7  22  -1    0.62    0.15
   6 -22  -1    1.81    0.21
  -6 -22   1    1.34    0.19
  -6 -22   1    1.73    0.23
   6  22  -1    1.42    0.21
  -6  22   1    1.41    0.20
   6  22  -1    1.73    0.20
  -5 -22   1    0.08    0.15
   5 -22  -1   -0.08    0.13
  -5 -22   1    0.03    0.13
  -5  22   1   -0.01    0.14
  -5  22   1   -0.12    0.14
   5  22  -1    0.07    0.13
   5  22  -1   -0.14    0.15
   4 -22  -1    0.07    0.13
  -4 -22   1   -0.03    0.12
  -4 -22   1   -0.07    0.15
   4  22  -1    0.14    0.14
  -4  22   1    0.14    0.14
  -4  22   1    0.08    0.14
   4  22  -1   -0.12    0.14
   3 -22  -1    0.68    0.17
  -3 -22   1    0.66    0.15
   3 -22  -1    0.53    0.15
   3  22  -1    0.47    0.16
   3  22  -1    0.66    0.18
  -3  22   1    0.56    0.17
  -3  22   1    0.68    0.17
   2 -22  -1    5.64    0.36
  -2 -22   1    5.51    0.32
   2 -22  -1    5.86    0.34
   2  22  -1    5.57    0.34
  -2  22   1    5.80    0.35
   2  22  -1    5.44    0.36
  -2  22   1    5.17    0.34
  -1 -22   1    0.46    0.14
   1 -22  -1    0.73    0.13
   1  22  -1    0.48    0.17
  -1  22   1    0.60    0.17
   1  22  -1    0.80    0.16
  -1  22   1    0.73    0.18
   0 -22  -1    1.35    0.16
   0 -22   1    1.75    0.17
   0  22  -1    1.09    0.20
   0  22  -1    1.33    0.19
   0  22   1    1.18    0.20
   0  22   1    1.23    0.20
  -1 -22  -1   -0.23    0.10
   1  22   1   -0.01    0.13
  -1  22  -1   -0.06    0.13
   1  22   1   -0.01    0.14
  -1  22  -1    0.18    0.14
  -2 -22  -1    1.41    0.18
   2 -22   1    1.45    0.20
   2 -22   1    1.27    0.21
  -2  22  -1    1.48    0.21
   2  22   1    1.37    0.19
   2  22   1    1.27    0.21
  -2  22  -1    1.67    0.20
  -3 -22  -1    0.47    0.14
   3 -22   1    0.70    0.17
  -3  22  -1    0.65    0.17
   3  22   1    0.74    0.18
  -3  22  -1    0.40    0.16
   3  22   1    0.74    0.16
  -4 -22  -1    2.41    0.23
   4 -22   1    2.93    0.26
  -4 -22  -1    2.32    0.25
   4  22   1    2.48    0.23
   4  22   1    2.90    0.26
  -4  22  -1    3.38    0.28
  -4  22  -1    2.60    0.25
  -5 -22  -1    1.53    0.22
   5 -22   1    1.23    0.19
  -5 -22  -1    1.39    0.19
   5  22   1    1.72    0.20
   5  22   1    1.35    0.21
  -5  22  -1    1.46    0.21
   6 -22   1    0.09    0.13
  -6 -22  -1    0.34    0.14
  -6 -22  -1    0.26    0.15
   6  22   1    0.01    0.12
  -6  22  -1   -0.05    0.14
  -7 -22  -1    0.30    0.16
  -7 -22  -1    0.05    0.13
   7 -22   1   -0.19    0.11
   7  22   1    0.05    0.12
  -8 -22  -1    1.62    0.21
   8 -22   1    1.27    0.18
   8  22   1    1.13    0.17
   9 -22   1    0.94    0.16
  -9 -22  -1    1.11    0.19
   9  22   1    1.09    0.16
  -7 -23   1    1.03    0.19
   7 -23  -1    0.91    0.17
   7  23  -1    0.84    0.16
   6 -23  -1    0.07    0.14
  -6 -23   1    0.04    0.13
   6  23  -1    0.21    0.14
  -5 -23   1   -0.02    0.13
   5 -23  -1   -0.20    0.13
   5  23  -1   -0.11    0.12
  -5  23   1   -0.10    0.13
   4 -23  -1    1.98    0.23
  -4 -23   1    2.74    0.24
  -4  23   1    2.45    0.24
   4  23  -1    2.42    0.26
   4  23  -1    2.12    0.22
  -3 -23   1    0.43    0.14
   3 -23  -1    0.16    0.15
   3  23  -1    0.26    0.14
  -3  23   1    0.21    0.15
   3  23  -1    0.17    0.15
  -2 -23   1    0.29    0.13
  -2  23   1    0.51    0.17
   2  23  -1    0.67    0.17
   2  23  -1    0.28    0.16
  -2  23   1    0.80    0.18
  -1 -23   1    0.01    0.11
  -1  23   1    0.04    0.14
  -1  23   1    0.11    0.15
   1  23  -1    0.00    0.13
   1  23  -1    0.19    0.15
   0 -23  -1    1.05    0.15
   0  23   1    1.03    0.19
   0  23  -1    1.18    0.20
   0  23  -1    0.66    0.17
   0  23   1    0.93    0.17
  -1 -23  -1    0.76    0.15
  -1  23  -1    0.99    0.18
   1  23   1    0.55    0.18
  -1  23  -1    0.85    0.18
   1  23   1    0.81    0.16
   2 -23   1   -0.03    0.14
  -2 -23  -1    0.15    0.12
   2  23   1    0.21    0.15
   2  23   1    0.02    0.13
  -2  23  -1    0.32    0.16
  -2  23  -1    0.07    0.14
   3 -23   1    0.11    0.15
  -3 -23  -1    0.37    0.13
   3  23   1    0.34    0.18
  -3  23  -1    0.18    0.14
   3  23   1   -0.09    0.12
   4 -23   1    1.67    0.22
  -4 -23  -1    1.71    0.20
  -4  23  -1    1.57    0.21
   4  23   1    2.20    0.22
  -5 -23  -1    0.39    0.15
   5 -23   1    0.93    0.18
   5  23   1    0.47    0.15
   6 -23   1    1.68    0.21
  -6 -23  -1    1.43    0.20
   6  23   1    1.49    0.19
  -7 -23  -1    0.14    0.14
   7 -23   1   -0.06    0.13
   7  23   1    0.21    0.13
  -4 -24   1    0.06    0.13
  -4  24   1   -0.08    0.14
  -3 -24   1    0.85    0.16
   3 -24  -1    0.92    0.19
  -3  24   1    0.73    0.18
   3  24  -1    0.84    0.17
  -2 -24   1    0.39    0.13
  -2  24   1    0.44    0.17
   2  24  -1    0.10    0.15
  -1  24   1    2.39    0.24
   1  24  -1    2.34    0.24
   0  24   1    0.15    0.14
   0  24  -1    0.32    0.15
  -1 -24  -1   -0.01    0.11
  -1  24  -1   -0.01    0.14
   1  24   1    0.14    0.13
  -2 -24  -1    0.66    0.15
  -2  24  -1    0.52    0.17
   2  24   1    0.67    0.17
   3 -24   1    1.79    0.23
  -3 -24  -1    2.43    0.22
   3  24   1    1.72    0.21
  -3  24  -1    2.13    0.23
  20   0  -2    0.36    0.05
  19   0  -2   15.27    0.46
  18   0  -2    0.20    0.05
  17   0  -2    1.18    0.09
  17   0  -2    1.30    0.09
  16   0  -2    0.51    0.06
  16   0  -2    0.62    0.06
  15   0  -2   22.62    0.66
  15   0  -2   22.56    0.66
 -14   0   2   -0.02    0.04
  14   0  -2    0.02    0.04
  14   0  -2    0.05    0.04
 -13   0   2    0.32    0.05
 -13   0   2    0.44    0.05
  13   0  -2    0.37    0.04
  13   0  -2    0.40    0.05
 -12   0   2   10.05    0.34
  12   0  -2    9.62    0.30
 -12   0   2    9.63    0.34
  12   0  -2    9.76    0.30
  11   0  -2   10.33    0.31
 -11   0   2   10.49    0.35
 -11   0   2   10.21    0.35
  11   0  -2   10.17    0.31
 -11   0   2   10.58    0.32
  11   0  -2   10.22    0.31
  11   0  -2   10.19    0.32
  10   0  -2   13.87    0.41
  10   0  -2   13.72    0.40
 -10   0   2   13.77    0.41
  10   0  -2   13.47    0.41
  10   0  -2   13.81    0.40
  10   0  -2   13.85    0.40
 -10   0   2   13.21    0.46
 -10   0   2   13.63    0.46
  -9   0   2    7.21    0.22
  -9   0   2    7.11    0.25
   9   0  -2    7.10    0.21
   9   0  -2    7.32    0.22
   9   0  -2    7.15    0.23
   9   0  -2    7.22    0.21
   9   0  -2    6.63    0.23
  -9   0   2    7.13    0.25
   8   0  -2  104.05    2.85
   8   0  -2  103.01    2.96
  -8   0   2  100.39    3.26
   8   0  -2  103.69    2.85
   8   0  -2  101.46    2.97
   8   0  -2  103.99    2.84
  -8   0   2  105.62    2.91
   7   0  -2   14.22    0.40
   7   0  -2   14.01    0.40
  -7   0   2   13.52    0.46
   7   0  -2   13.88    0.42
   7   0  -2   13.99    0.40
  -7   0   2   14.06    0.41
  -6   0   2    1.65    0.07
   6   0  -2    1.72    0.07
   6   0  -2    1.77    0.06
   6   0  -2    1.77    0.06
  -6   0   2    1.53    0.08
   6   0  -2    1.71    0.06
  -5   0   2   21.81    0.73
  -5   0   2   22.67    0.65
   5   0  -2   22.14    0.63
   5   0  -2   22.85    0.66
   5   0  -2   22.75    0.63
   5   0  -2   22.70    0.63
   4   0  -2  310.43    9.90
  -4   0   2  311.63    8.73
  -4   0   2  310.53    9.85
   4   0  -2  309.58    8.57
   4   0  -2  312.60    8.60
   4   0  -2  309.39    9.92
   4   0  -2  309.23    8.60
  -4   0   2  307.61    9.86
   3   0  -2    1.60    0.06
   3   0  -2    1.54    0.06
  -3   0   2    1.50    0.07
  -3   0   2    1.56    0.07
   3   0  -2    1.50    0.06
   3   0  -2    1.43    0.06
  -2   0   2   85.55    2.79
  -2   0   2   90.74    2.87
   2   0  -2   90.25    2.49
   2   0  -2   90.65    2.87
  -2   0   2   92.53    2.87
  -1   0   2    0.66    0.14
  -1   0   2    0.63    0.13
   1   0  -2    0.63    0.14
  -1   0   2    0.60    0.14
  -1   0  -2    0.42    0.13
  -1   0  -2    0.44    0.13
   1   0   2    0.42    0.13
  -1   0  -2    0.39    0.13
   1   0   2    0.33    0.13
   1   0   2    0.43    0.13
  -3   0  -2   15.59    0.51
   3   0   2   16.17    0.51
  -3   0  -2   15.31    0.51
   3   0   2   15.56    0.51
   3   0   2   15.35    0.44
  -4   0  -2    0.43    0.04
   4   0   2    0.50    0.03
   4   0   2    0.43    0.04
   4   0   2    0.55    0.03
  -4   0  -2    0.46    0.03
  -4   0  -2    0.50    0.05
  -5   0  -2    8.25    0.30
   5   0   2    8.83    0.27
  -5   0  -2    8.86    0.29
  -5   0  -2    8.81    0.26
   5   0   2    8.63    0.25
   5   0   2    8.83    0.25
   6   0   2  217.34    5.83
  -6   0  -2  215.27    6.70
   6   0   2  211.48    5.84
   6   0   2  214.62    6.07
  -6   0  -2  197.28    6.68
  -6   0  -2  213.00    5.96
   7   0   2    7.86    0.23
  -7   0  -2    7.83    0.24
   7   0   2    7.74    0.23
  -7   0  -2    8.12    0.27
  -7   0  -2    7.64    0.27
   7   0   2    7.95    0.25
   7   0   2    7.86    0.25
   8   0   2   23.56    0.67
  -8   0  -2   23.79    0.78
   8   0   2   23.93    0.67
   8   0   2   24.31    0.70
  -8   0  -2   23.04    0.78
  -8   0  -2   24.13    0.69
   8   0   2   24.21    0.70
  -9   0  -2   43.30    1.45
   9   0   2   45.47    1.32
   9   0   2   44.88    1.32
   9   0   2   46.36    1.26
  -9   0  -2   46.04    1.30
  -9   0  -2   46.66    1.46
 -10   0  -2    0.04    0.04
 -10   0  -2    0.05    0.04
  10   0   2    0.01    0.03
  10   0   2    0.11    0.03
  10   0   2    0.08    0.03
 -10   0  -2    0.09    0.04
 -11   0  -2    0.21    0.04
  11   0   2    0.31    0.04
 -11   0  -2    0.26    0.04
  12   0   2    2.90    0.12
 -12   0  -2    2.78    0.12
  12   0   2    2.77    0.11
 -12   0  -2    2.71    0.12
  12   0   2    2.86    0.12
  13   0   2   28.82    0.83
 -13   0  -2   29.48    0.93
 -13   0  -2   28.34    0.93
  13   0   2   29.13    0.82
  13   0   2   28.80    0.83
  14   0   2    0.05    0.05
  14   0   2    0.17    0.05
  14   0   2    0.15    0.05
  15   0   2   11.96    0.38
  15   0   2   12.87    0.39
  16   0   2    1.75    0.10
  16   0   2    1.78    0.11
  17   0   2    8.88    0.29
  18   0   2    0.93    0.07
  19   0   2    7.20    0.24
  21   1  -2    0.56    0.07
  20   1  -2    0.15    0.05
  19   1  -2    2.73    0.14
  18  -1  -2    0.23    0.04
  18   1  -2    0.26    0.06
  18   1  -2    0.32    0.06
  17  -1  -2    7.45    0.24
  17   1  -2    7.22    0.26
  17   1  -2    7.74    0.26
  16  -1  -2    1.60    0.09
 -16  -1   2    1.71    0.10
  16  -1  -2    1.73    0.09
  16   1  -2    1.74    0.11
  16   1  -2    1.65    0.11
  15  -1  -2    0.61    0.05
 -15  -1   2    0.52    0.07
  15  -1  -2    0.59    0.05
  15   1  -2    0.59    0.07
  15   1  -2    0.52    0.06
  14  -1  -2    6.14    0.20
 -14  -1   2    6.36    0.24
  14  -1  -2    5.95    0.20
  14   1  -2    6.38    0.22
  14   1  -2    5.81    0.21
  13  -1  -2   13.27    0.39
 -13  -1   2   12.94    0.46
  13  -1  -2   12.67    0.38
  13   1  -2   13.23    0.40
  13   1  -2   13.70    0.40
  13   1  -2   13.07    0.40
 -12  -1   2    1.15    0.08
  12  -1  -2    1.04    0.06
  12  -1  -2    1.05    0.06
 -12  -1   2    1.16    0.09
 -12  -1   2    1.22    0.08
  12   1  -2    1.24    0.07
  12   1  -2    1.17    0.08
  12   1  -2    1.09    0.08
  12   1  -2    1.10    0.08
 -12   1   2    1.05    0.06
 -11  -1   2    5.73    0.19
  11  -1  -2    5.58    0.17
 -11  -1   2    5.20    0.21
  11  -1  -2    5.49    0.17
 -11  -1   2    5.61    0.21
  11  -1  -2    5.40    0.17
  11   1  -2    5.54    0.19
 -11   1   2    5.34    0.20
  11   1  -2    5.51    0.19
  11   1  -2    5.64    0.19
 -11   1   2    5.45    0.20
  11   1  -2    5.53    0.19
 -10  -1   2   42.27    1.35
 -10  -1   2   40.64    1.35
  10  -1  -2   41.67    1.16
  10  -1  -2   42.39    1.17
 -10  -1   2   42.51    1.20
  10   1  -2   40.68    1.22
 -10   1   2   42.06    1.19
  10   1  -2   42.78    1.18
  10   1  -2   42.09    1.22
  10   1  -2   42.41    1.17
 -10   1   2   41.12    1.34
 -10   1   2   41.78    1.34
  -9  -1   2   12.29    0.39
   9  -1  -2   12.99    0.37
  -9  -1   2   13.35    0.44
  -9  -1   2   12.41    0.43
   9   1  -2   12.89    0.38
   9   1  -2   12.70    0.38
   9   1  -2   12.83    0.38
  -9   1   2   12.55    0.42
   9   1  -2   12.78    0.40
  -9   1   2   12.80    0.38
   9   1  -2   13.07    0.39
  -9   1   2   12.72    0.42
   8  -1  -2    8.86    0.27
  -8  -1   2    8.48    0.31
  -8  -1   2    9.06    0.28
   8  -1  -2    8.96    0.27
  -8  -1   2    9.35    0.31
   8   1  -2    8.87    0.28
   8   1  -2    8.95    0.27
  -8   1   2    9.00    0.27
  -8   1   2    8.92    0.30
   8   1  -2    9.14    0.27
   8   1  -2    9.04    0.29
   8   1  -2    8.84    0.27
  -8   1   2    9.17    0.30
   7  -1  -2    8.18    0.25
  -7  -1   2    8.38    0.29
  -7  -1   2    8.23    0.26
  -7  -1   2    7.95    0.29
   7  -1  -2    8.11    0.25
   7   1  -2    8.25    0.25
   7   1  -2    8.21    0.25
   7   1  -2    8.33    0.26
  -7   1   2    8.25    0.28
   7   1  -2    8.58    0.25
  -7   1   2    8.23    0.25
  -7   1   2    8.25    0.28
   6  -1  -2   25.97    0.75
  -6  -1   2   26.34    0.74
  -6  -1   2   24.88    0.83
  -6  -1   2   26.81    0.84
   6   1  -2   26.06    0.83
  -6   1   2   24.74    0.83
   6   1  -2   26.07    0.72
   6   1  -2   25.61    0.73
   6   1  -2   25.91    0.72
  -6   1   2   26.03    0.83
  -6   1   2   25.55    0.74
   6   1  -2   25.30    0.76
  -5  -1   2    0.08    0.03
  -5  -1   2    0.06    0.03
   5  -1  -2    0.04    0.02
  -5  -1   2    0.03    0.03
  -5   1   2    0.02    0.02
   5   1  -2    0.09    0.02
   5   1  -2    0.00    0.02
  -5   1   2    0.02    0.02
   5   1  -2    0.02    0.02
   5   1  -2    0.05    0.03
  -5   1   2    0.02    0.02
   5   1  -2    0.01    0.02
  -4  -1   2   26.23    0.84
   4  -1  -2   26.44    0.73
   4  -1  -2   26.53    0.75
   4  -1  -2   25.22    0.73
  -4  -1   2   24.98    0.84
  -4  -1   2   26.37    0.75
   4   1  -2   26.20    0.84
  -4   1   2   26.27    0.84
   4   1  -2   26.74    0.84
   4   1  -2   26.45    0.73
   4   1  -2   25.30    0.73
   4   1  -2   26.32    0.76
  -4   1   2   26.37    0.74
  -4   1   2   25.77    0.84
   3  -1  -2    0.22    0.02
   3  -1  -2    0.19    0.03
  -3  -1   2    0.19    0.03
   3  -1  -2    0.19    0.02
  -3  -1   2    0.17    0.03
   3  -1  -2    0.24    0.02
  -3  -1   2    0.27    0.03
  -3   1   2    0.20    0.03
  -3   1   2    0.15    0.03
   3   1  -2    0.18    0.03
   3   1  -2    0.14    0.02
   3   1  -2    0.20    0.03
   3   1  -2    0.22    0.03
   2  -1  -2    7.77    0.22
  -2  -1   2    7.76    0.26
   2  -1  -2    7.75    0.26
   2  -1  -2    7.77    0.25
  -2  -1   2    7.73    0.26
  -2   1   2    7.74    0.25
   2   1  -2    6.31    0.25
   2   1  -2    7.72    0.22
   2   1  -2    7.98    0.26
  -2   1   2    7.81    0.26
  -2   1   2    7.50    0.22
  -2   1   2    7.85    0.26
  -1  -1   2    0.02    0.02
  -1  -1   2    0.03    0.02
  -1  -1   2    0.02    0.02
   1  -1  -2    0.03    0.02
  -1  -1   2   -0.01    0.02
   1  -1  -2    0.05    0.02
   1  -1  -2    0.00    0.01
  -1   1   2    0.01    0.02
   1   1  -2    0.01    0.02
  -1   1   2    0.01    0.01
  -1   1   2    0.02    0.02
   1   1  -2    0.01    0.01
   1   1  -2    0.03    0.02
   1   1  -2    0.01    0.02
   0  -1  -2   35.35    0.95
   0  -1  -2   34.44    1.10
   0  -1   2   34.02    1.09
   0  -1   2   33.65    1.06
   0  -1  -2   33.42    1.09
   0  -1   2   31.94    1.09
   0   1  -2   36.54    1.10
   0   1   2   33.78    0.97
   0   1   2   33.73    1.10
   0   1  -2   33.63    1.06
   0   1  -2   36.20    1.10
   0   1   2   35.07    1.10
   0   1   2   33.40    0.95
  -1  -1  -2    7.03    0.24
  -1  -1  -2    6.91    0.24
   1  -1   2    7.19    0.24
   1  -1   2    6.99    0.20
   1  -1   2    7.20    0.21
   1   1   2    7.10    0.24
   1   1   2    6.86    0.24
  -1   1  -2    7.09    0.24
   1   1   2    6.87    0.21
  -1   1  -2    7.07    0.24
  -1   1  -2    7.12    0.21
   2  -1   2    0.34    0.03
  -2  -1  -2    0.34    0.04
   2  -1   2    0.36    0.03
  -2  -1  -2    0.36    0.03
  -2  -1  -2    0.36    0.03
   2  -1   2    0.35    0.03
  -2  -1  -2    0.36    0.04
  -2   1  -2    0.39    0.02
  -2   1  -2    0.26    0.03
   2   1   2    0.37    0.04
  -2   1  -2    0.34    0.03
   2   1   2    0.36    0.03
   3  -1   2   20.41    0.59
  -3  -1  -2   21.07    0.60
   3  -1   2   20.97    0.59
  -3  -1  -2   21.62    0.67
   3  -1   2   20.58    0.70
  -3  -1  -2   20.06    0.68
   3   1   2   19.74    0.58
  -3   1  -2   20.08    0.67
   3   1   2   20.74    0.67
   3   1   2   21.67    0.67
  -3   1  -2   20.92    0.67
   4  -1   2   46.84    1.38
  -4  -1  -2   49.34    1.52
  -4  -1  -2   46.46    1.52
  -4  -1  -2   47.50    1.35
  -4   1  -2   47.86    1.52
   4   1   2   46.41    1.38
   4   1   2   47.18    1.32
  -4   1  -2   48.51    1.35
   4   1   2   47.29    1.52
   4   1   2   49.37    1.52
  -4   1  -2   47.23    1.53
  -5  -1  -2    0.87    0.07
  -5  -1  -2    0.87    0.06
  -5  -1  -2    0.80    0.06
   5  -1   2    0.83    0.05
  -5   1  -2    0.84    0.05
   5   1   2    0.86    0.07
   5   1   2    0.80    0.05
   5   1   2    0.90    0.05
  -5   1  -2    0.79    0.05
  -5   1  -2    0.84    0.05
   5   1   2    0.86    0.05
  -6  -1  -2    2.00    0.10
   6  -1   2    2.03    0.08
  -6  -1  -2    1.98    0.09
   6  -1   2    1.92    0.07
  -6  -1  -2    1.87    0.10
   6   1   2    1.98    0.08
  -6   1  -2    1.96    0.08
  -6   1  -2    1.88    0.07
   6   1   2    1.89    0.09
   6   1   2    2.14    0.08
  -6   1  -2    1.81    0.08
  -7  -1  -2   26.47    0.84
   7  -1   2   25.52    0.75
  -7  -1  -2   25.36    0.74
   7  -1   2   25.88    0.75
  -7  -1  -2   25.42    0.84
   7   1   2   24.79    0.76
   7   1   2   25.13    0.72
  -7   1  -2   25.45    0.82
  -7   1  -2   26.16    0.73
  -7   1  -2   25.20    0.82
   7   1   2   25.61    0.72
  -8  -1  -2   17.17    0.51
  -8  -1  -2   16.95    0.57
  -8  -1  -2   16.35    0.57
   8   1   2   16.30    0.51
  -8   1  -2   17.04    0.55
  -8   1  -2   16.60    0.55
   8   1   2   16.98    0.51
   8   1   2   17.43    0.49
  -8   1  -2   16.84    0.49
   8   1   2   17.80    0.49
  -9  -1  -2    0.14    0.05
  -9  -1  -2    0.08    0.04
  -9  -1  -2    0.12    0.05
  -9   1  -2    0.06    0.03
   9   1   2    0.07    0.04
  -9   1  -2    0.07    0.03
   9   1   2    0.03    0.04
   9   1   2    0.11    0.04
  -9   1  -2    0.10    0.03
   9   1   2    0.12    0.03
 -10  -1  -2    0.54    0.06
 -10  -1  -2    0.43    0.06
  10  -1   2    0.49    0.04
 -10  -1  -2    0.57    0.06
 -10   1  -2    0.43    0.04
  10   1   2    0.50    0.05
  10   1   2    0.51    0.05
 -10   1  -2    0.52    0.05
  10   1   2    0.45    0.05
 -11  -1  -2   18.95    0.65
 -11  -1  -2   19.76    0.65
 -11  -1  -2   19.23    0.58
  11   1   2   19.48    0.58
  11   1   2   19.45    0.58
  11   1   2   18.70    0.57
  11   1   2   19.58    0.56
  11   1   2   19.44    0.57
 -12  -1  -2    3.37    0.15
 -12  -1  -2    3.26    0.15
  12  -1   2    3.57    0.13
  12  -1   2    3.39    0.12
  12   1   2    3.46    0.14
  12   1   2    3.42    0.13
  12   1   2    3.12    0.13
  12   1   2    3.39    0.15
  12   1   2    3.50    0.13
  13  -1   2    3.96    0.14
 -13  -1  -2    4.03    0.17
  13  -1   2    4.24    0.15
  13   1   2    3.82    0.16
  13   1   2    4.25    0.17
  14  -1   2    1.13    0.08
  14  -1   2    1.22    0.08
  14  -1   2    1.09    0.07
 -14  -1  -2    1.24    0.09
  14   1   2    0.94    0.08
  14   1   2    1.16    0.10
  15  -1   2    7.69    0.25
  15  -1   2    8.36    0.26
  15  -1   2    7.58    0.25
 -15  -1  -2    7.81    0.28
  15   1   2    8.32    0.28
  15   1   2    7.50    0.27
  16  -1   2    0.08    0.04
  16   1   2    0.06    0.06
  16   1   2    0.17    0.06
  17   1   2    5.10    0.20
  17   1   2    5.34    0.21
  18   1   2    0.21    0.06
  19   1   2    0.12    0.06
  20   1   2    0.00    0.05
  22   2  -2    0.07    0.05
  21   2  -2    0.21    0.06
  20   2  -2    0.76    0.08
  19   2  -2    0.12    0.06
  19   2  -2    0.12    0.06
  18   2  -2    0.97    0.09
  18   2  -2    0.97    0.09
  17   2  -2    0.85    0.09
  17   2  -2    0.68    0.08
 -16  -2   2    0.03    0.05
  16   2  -2   -0.07    0.05
  16   2  -2   -0.03    0.05
 -15  -2   2    3.64    0.18
  15   2  -2    3.45    0.16
  15   2  -2    3.89    0.17
 -14  -2   2    2.17    0.13
  14   2  -2    2.20    0.12
  14   2  -2    2.31    0.12
  14   2  -2    2.23    0.12
 -13  -2   2   -0.09    0.05
 -13  -2   2   -0.02    0.05
  13   2  -2   -0.03    0.05
  13   2  -2   -0.07    0.04
  13   2  -2   -0.06    0.05
 -12  -2   2    5.55    0.23
 -12  -2   2    5.71    0.21
  12   2  -2    5.61    0.21
  12   2  -2    5.70    0.20
  12   2  -2    5.41    0.20
  12   2  -2    5.86    0.20
 -11  -2   2    2.03    0.11
 -11  -2   2    2.09    0.12
 -11  -2   2    2.11    0.12
  11   2  -2    2.01    0.11
  11   2  -2    2.18    0.12
  11   2  -2    2.17    0.11
  11   2  -2    2.12    0.11
 -10  -2   2    0.02    0.05
 -10  -2   2    0.03    0.04
 -10  -2   2    0.02    0.05
  10   2  -2   -0.02    0.04
  10   2  -2    0.03    0.05
  10   2  -2    0.01    0.04
  10   2  -2    0.04    0.05
  -9  -2   2    2.37    0.12
  -9  -2   2    2.50    0.12
  -9  -2   2    2.72    0.13
   9   2  -2    2.39    0.11
   9   2  -2    2.60    0.12
  -9   2   2    2.46    0.10
  -9   2   2    2.37    0.10
   9   2  -2    2.30    0.11
   9   2  -2    2.59    0.11
   9   2  -2    2.46    0.12
  -9   2   2    2.37    0.09
  -8  -2   2    8.34    0.27
  -8  -2   2    8.84    0.30
  -8  -2   2    8.11    0.30
  -8   2   2    8.20    0.25
  -8   2   2    8.28    0.28
  -8   2   2    8.39    0.28
   8   2  -2    8.69    0.26
   8   2  -2    8.00    0.28
   8   2  -2    8.43    0.26
  -7  -2   2    0.02    0.04
  -7  -2   2    0.01    0.04
  -7  -2   2    0.00    0.03
   7  -2  -2    0.01    0.02
   7  -2  -2    0.04    0.02
   7   2  -2    0.04    0.04
   7   2  -2   -0.02    0.03
  -7   2   2   -0.01    0.02
  -7   2   2    0.01    0.02
  -7   2   2    0.06    0.02
   7   2  -2    0.03    0.03
   7   2  -2    0.05    0.03
   6  -2  -2    8.09    0.24
  -6  -2   2    7.56    0.25
  -6  -2   2    8.10    0.29
  -6  -2   2    7.86    0.28
  -6   2   2    7.72    0.27
   6   2  -2    8.17    0.28
   6   2  -2    8.18    0.26
  -6   2   2    7.98    0.24
   6   2  -2    7.98    0.25
   6   2  -2    8.14    0.25
  -6   2   2    8.03    0.27
   5  -2  -2    5.81    0.17
   5  -2  -2    6.00    0.17
  -5  -2   2    5.71    0.20
   5  -2  -2    6.11    0.19
  -5  -2   2    5.87    0.22
  -5  -2   2    6.19    0.22
   5   2  -2    5.94    0.19
  -5   2   2    6.04    0.21
   5   2  -2    5.98    0.22
  -5   2   2    6.09    0.20
   5   2  -2    5.92    0.20
  -5   2   2    5.94    0.18
   5   2  -2    5.70    0.19
   4  -2  -2    0.32    0.03
   4  -2  -2    0.31    0.03
   4  -2  -2    0.33    0.03
   4  -2  -2    0.39    0.03
   4  -2  -2    0.32    0.02
  -4  -2   2    0.28    0.04
  -4  -2   2    0.31    0.04
   4  -2  -2    0.35    0.03
   4  -2  -2    0.35    0.03
  -4  -2   2    0.39    0.04
  -4   2   2    0.32    0.04
  -4   2   2    0.39    0.03
   4   2  -2    0.34    0.04
  -4   2   2    0.29    0.03
   4   2  -2    0.28    0.04
   4   2  -2    0.33    0.04
   4   2  -2    0.23    0.03
  -4   2   2    0.42    0.03
   4   2  -2    0.35    0.03
   3  -2  -2    1.84    0.07
   3  -2  -2    1.89    0.08
  -3  -2   2    1.73    0.09
  -3  -2   2    1.86    0.09
   3  -2  -2    1.80    0.07
   3  -2  -2    1.83    0.08
  -3  -2   2    1.77    0.08
   3   2  -2    1.74    0.08
  -3   2   2    1.76    0.08
   3   2  -2    1.70    0.07
   3   2  -2    1.97    0.09
  -3   2   2    1.83    0.07
  -3   2   2    1.76    0.07
  -3   2   2    1.81    0.07
  -3   2   2    1.95    0.08
   2  -2  -2    0.06    0.03
   2  -2  -2    0.09    0.02
  -2  -2   2    0.03    0.02
   2  -2  -2    0.03    0.02
   2  -2  -2    0.05    0.02
   2  -2  -2    0.06    0.02
  -2  -2   2    0.03    0.03
  -2  -2   2    0.02    0.03
  -2  -2   2    0.01    0.03
  -2   2   2    0.02    0.03
   2   2  -2    0.08    0.03
   2   2  -2    0.00    0.02
  -2   2   2    0.07    0.02
  -2   2   2    0.04    0.03
   2   2  -2    0.05    0.03
  -2   2   2    0.06    0.03
  -1  -2   2    2.04    0.09
   1  -2  -2    2.04    0.09
  -1  -2   2    2.11    0.09
   1  -2  -2    2.06    0.08
  -1  -2   2    2.13    0.09
   1  -2  -2    2.01    0.09
  -1  -2   2    2.01    0.08
   1   2  -2    2.12    0.09
   1   2  -2    2.07    0.09
  -1   2   2    2.12    0.09
  -1   2   2    2.15    0.09
  -1   2   2    2.20    0.08
   1   2  -2    2.07    0.08
   0  -2   2    6.55    0.23
   0  -2  -2    6.29    0.23
   0  -2   2    6.59    0.23
   0  -2  -2    6.50    0.23
   0  -2   2    6.51    0.22
   0  -2   2    6.77    0.20
   0  -2  -2    6.27    0.20
   0   2   2    6.58    0.23
   0   2  -2    6.71    0.23
   0   2  -2    6.58    0.22
   0   2   2    6.44    0.23
   0   2  -2    6.77    0.23
   0   2   2    6.69    0.20
   0   2   2    6.46    0.20
   0   2  -2    6.67    0.20
  -1  -2  -2    0.38    0.04
  -1  -2  -2    0.40    0.04
  -1  -2  -2    0.40    0.04
   1  -2   2    0.39    0.03
  -1  -2  -2    0.41    0.05
   1  -2   2    0.35    0.03
   1  -2   2    0.44    0.04
  -1   2  -2    0.28    0.03
   1   2   2    0.37    0.04
  -1   2  -2    0.39    0.03
   1   2   2    0.35    0.04
   1   2   2    0.36    0.04
   1   2   2    0.39    0.03
  -1   2  -2    0.35    0.03
   2  -2   2    0.19    0.03
  -2  -2  -2    0.20    0.04
   2  -2   2    0.22    0.03
  -2  -2  -2    0.16    0.04
   2  -2   2    0.21    0.03
  -2  -2  -2    0.17    0.04
  -2   2  -2    0.22    0.03
  -2   2  -2    0.20    0.03
   2   2   2    0.15    0.04
  -2   2  -2    0.18    0.03
  -2   2  -2    0.21    0.03
   2   2   2    0.32    0.04
  -2   2  -2    0.24    0.02
   2   2   2    0.22    0.03
  -3  -2  -2    8.13    0.26
  -3  -2  -2    8.16    0.29
  -3  -2  -2    8.04    0.29
   3  -2   2    8.32    0.27
   3  -2   2    8.16    0.24
   3  -2   2    8.32    0.24
   3  -2   2    8.44    0.27
   3  -2   2    7.95    0.23
  -3   2  -2    8.12    0.27
   3   2   2    7.54    0.28
   3   2   2    8.02    0.25
   3   2   2    8.41    0.29
  -3   2  -2    8.22    0.27
  -3   2  -2    8.27    0.24
   3   2   2    8.24    0.27
  -3   2  -2    8.26    0.24
   4  -2   2    1.05    0.04
   4  -2   2    0.92    0.04
  -4  -2  -2    0.84    0.07
   4  -2   2    0.92    0.05
  -4  -2  -2    0.92    0.08
  -4  -2  -2    0.86    0.06
   4   2   2    0.97    0.07
   4   2   2    0.99    0.06
   4   2   2    1.04    0.08
  -4   2  -2    0.93    0.05
  -4   2  -2    0.89    0.05
  -4   2  -2    0.95    0.05
  -5  -2  -2    2.02    0.10
  -5  -2  -2    2.06    0.11
  -5  -2  -2    2.05    0.11
   5  -2   2    2.15    0.08
  -5   2  -2    2.07    0.08
  -5   2  -2    2.05    0.08
   5   2   2    2.29    0.10
   5   2   2    2.05    0.09
   5   2   2    2.11    0.11
  -5   2  -2    2.13    0.08
  -6  -2  -2    2.33    0.12
   6  -2   2    2.46    0.09
  -6  -2  -2    2.47    0.11
  -6  -2  -2    2.72    0.13
   6  -2   2    2.57    0.09
  -6   2  -2    2.59    0.09
   6   2   2    2.56    0.11
  -6   2  -2    2.55    0.10
  -6   2  -2    2.46    0.10
   6   2   2    2.47    0.12
   6   2   2    2.47    0.11
  -7  -2  -2    0.24    0.05
  -7  -2  -2    0.30    0.05
  -7  -2  -2    0.28    0.05
   7   2   2    0.28    0.05
   7   2   2    0.22    0.04
  -7   2  -2    0.29    0.03
  -7   2  -2    0.22    0.03
  -7   2  -2    0.26    0.03
  -8  -2  -2    1.08    0.09
  -8  -2  -2    1.05    0.09
  -8  -2  -2    1.19    0.09
   8   2   2    1.04    0.07
   8   2   2    1.05    0.09
   8   2   2    0.97    0.08
   8   2   2    0.99    0.08
   8   2   2    0.96    0.08
  -9  -2  -2    3.86    0.16
  -9  -2  -2    4.02    0.18
  -9  -2  -2    3.73    0.18
   9   2   2    4.17    0.17
   9   2   2    4.08    0.16
   9   2   2    3.70    0.15
   9   2   2    3.75    0.16
 -10  -2  -2    3.99    0.18
 -10  -2  -2    3.80    0.18
 -10  -2  -2    3.97    0.16
  10   2   2    3.92    0.16
  10   2   2    3.72    0.15
  10   2   2    3.85    0.16
  10   2   2    3.97    0.16
 -11  -2  -2   -0.03    0.05
 -11  -2  -2   -0.06    0.06
 -11  -2  -2    0.03    0.05
  11   2   2   -0.02    0.05
  11   2   2   -0.06    0.04
  11   2   2   -0.03    0.05
  11   2   2    0.02    0.05
  11   2   2    0.07    0.04
 -12  -2  -2    4.75    0.21
 -12  -2  -2    4.96    0.19
  12   2   2    5.00    0.18
  12   2   2    5.28    0.20
  12   2   2    4.86    0.19
  12   2   2    5.00    0.19
 -13  -2  -2    3.03    0.16
  13   2   2    2.92    0.14
  13   2   2    3.20    0.13
  13   2   2    2.89    0.15
  13   2   2    2.87    0.13
 -14  -2  -2    0.26    0.06
  14   2   2    0.21    0.06
  14   2   2    0.17    0.07
 -15  -2  -2    1.40    0.11
  15   2   2    1.53    0.11
  15   2   2    1.33    0.11
  16   2   2    1.30    0.10
  16   2   2    1.14    0.10
  17   2   2    0.05    0.07
  17   2   2   -0.02    0.06
  18   2   2    0.94    0.09
  18   2   2    1.05    0.10
  19   2   2    0.46    0.08
  20   2   2    0.26    0.07
  21   2   2   -0.07    0.05
  21   3  -2    3.03    0.16
  20   3  -2   -0.02    0.06
  20   3  -2   -0.01    0.06
  19   3  -2    2.73    0.15
  19   3  -2    2.78    0.16
  18   3  -2    0.21    0.07
  18   3  -2    0.34    0.08
  17   3  -2   10.77    0.37
  17   3  -2   11.11    0.37
 -16  -3   2    1.83    0.14
  16   3  -2    1.76    0.12
  16   3  -2    1.99    0.13
  16   3  -2    1.87    0.10
 -15  -3   2    0.01    0.06
  15   3  -2    0.00    0.06
  15   3  -2    0.03    0.06
  15   3  -2    0.02    0.06
 -14  -3   2    0.52    0.08
 -14  -3   2    0.62    0.08
  14   3  -2    0.74    0.08
  14   3  -2    0.61    0.07
  14   3  -2    0.60    0.08
 -13  -3   2   24.99    0.74
 -13  -3   2   23.98    0.83
  13   3  -2   24.80    0.73
  13   3  -2   24.60    0.76
  13   3  -2   24.89    0.73
 -12  -3   2    7.90    0.32
 -12  -3   2    8.19    0.29
  12   3  -2    8.43    0.29
  12   3  -2    8.45    0.28
  12   3  -2    8.13    0.28
 -11  -3   2    6.79    0.27
 -11  -3   2    7.01    0.25
  11   3  -2    6.84    0.25
  11   3  -2    6.85    0.24
  11   3  -2    6.99    0.24
 -10  -3   2   55.62    1.70
 -10  -3   2   50.32    1.70
 -10  -3   2   53.63    1.52
  10   3  -2   52.22    1.48
  10   3  -2   51.91    1.54
  10   3  -2   51.72    1.48
  -9  -3   2   18.96    0.67
  -9  -3   2   20.15    0.60
  -9  -3   2   21.07    0.67
  -9   3   2   19.78    0.57
  -9   3   2   19.70    0.64
  -9   3   2   19.92    0.64
   9   3  -2   19.84    0.58
   9   3  -2   19.53    0.58
   9   3  -2   19.52    0.61
  -8  -3   2    0.53    0.06
  -8  -3   2    0.48    0.06
  -8  -3   2    0.50    0.06
   8   3  -2    0.54    0.06
  -8   3   2    0.50    0.05
   8   3  -2    0.61    0.06
  -8   3   2    0.64    0.05
   8   3  -2    0.64    0.06
   8   3  -2    0.68    0.06
  -8   3   2    0.58    0.04
  -7  -3   2   15.63    0.55
  -7  -3   2   16.31    0.49
   7  -3  -2   16.49    0.48
   7  -3  -2   16.10    0.48
   7  -3  -2   16.44    0.46
  -7  -3   2   16.52    0.55
   7  -3  -2   16.13    0.46
   7   3  -2   16.44    0.50
  -7   3   2   16.51    0.53
  -7   3   2   16.07    0.53
   7   3  -2   15.55    0.48
  -7   3   2   15.99    0.47
   7   3  -2   16.04    0.48
   7   3  -2   16.69    0.55
  -6  -3   2  131.89    4.22
   6  -3  -2  134.52    3.68
   6  -3  -2  134.49    3.69
   6  -3  -2  135.27    3.84
   6  -3  -2  135.53    3.69
  -6  -3   2  132.42    4.22
  -6  -3   2  132.72    3.77
   6  -3  -2  134.14    3.69
   6   3  -2  133.33    3.68
   6   3  -2  135.33    3.84
   6   3  -2  135.57    4.22
  -6   3   2  123.95    4.22
  -6   3   2  131.57    3.76
   6   3  -2  135.47    3.68
  -6   3   2  135.96    4.22
  -6   3   2  134.59    3.75
   5  -3  -2    0.55    0.04
   5  -3  -2    0.48    0.04
  -5  -3   2    0.45    0.05
  -5  -3   2    0.50    0.05
   5  -3  -2    0.57    0.04
   5  -3  -2    0.55    0.04
   5  -3  -2    0.46    0.04
  -5  -3   2    0.57    0.06
  -5   3   2    0.57    0.04
  -5   3   2    0.51    0.04
   5   3  -2    0.52    0.05
  -5   3   2    0.54    0.04
  -5   3   2    0.48    0.03
  -5   3   2    0.53    0.05
   5   3  -2    0.48    0.05
   5   3  -2    0.49    0.04
   5   3  -2    0.48    0.05
   5   3  -2    0.52    0.04
   4  -3  -2   46.98    1.48
   4  -3  -2   47.48    1.47
  -4  -3   2   46.63    1.49
   4  -3  -2   46.11    1.35
   4  -3  -2   46.74    1.29
  -4  -3   2   46.80    1.49
   4  -3  -2   46.75    1.28
  -4  -3   2   46.15    1.33
   4   3  -2   46.50    1.34
   4   3  -2   47.15    1.35
  -4   3   2   45.83    1.48
   4   3  -2   45.79    1.29
   4   3  -2   45.67    1.30
   4   3  -2   46.39    1.48
  -4   3   2   45.75    1.48
  -4   3   2   45.04    1.30
  -4   3   2   45.92    1.32
  -3  -3   2    1.53    0.09
  -3  -3   2    1.52    0.08
   3  -3  -2    1.67    0.08
   3  -3  -2    1.47    0.07
   3  -3  -2    1.68    0.08
   3  -3  -2    1.63    0.07
   3  -3  -2    1.47    0.08
  -3  -3   2    1.61    0.09
  -3  -3   2    1.58    0.08
   3   3  -2    1.54    0.08
  -3   3   2    1.48    0.07
   3   3  -2    1.56    0.08
   3   3  -2    1.37    0.07
  -3   3   2    1.51    0.09
   3   3  -2    1.47    0.09
  -3   3   2    1.59    0.09
   3   3  -2    1.60    0.09
  -3   3   2    1.67    0.08
  -2  -3   2  138.42    3.88
  -2  -3   2  139.77    4.45
   2  -3  -2  138.55    3.88
   2  -3  -2  145.78    4.45
  -2  -3   2  141.05    4.44
  -2  -3   2  143.51    3.97
   2  -3  -2  145.39    3.90
  -2   3   2  139.44    3.96
   2   3  -2  141.10    4.45
  -2   3   2  139.57    4.45
   2   3  -2  137.30    3.88
   2   3  -2  136.08    4.44
  -2   3   2  137.42    3.93
   2   3  -2  145.64    3.87
  -2   3   2  145.01    4.45
  -1  -3   2    0.39    0.04
   1  -3  -2    0.40    0.04
   1  -3  -2    0.49    0.05
  -1  -3   2    0.44    0.04
  -1  -3   2    0.47    0.05
   1  -3  -2    0.42    0.04
  -1  -3   2    0.43    0.05
   1  -3  -2    0.36    0.05
  -1   3   2    0.34    0.04
   1   3  -2    0.37    0.04
  -1   3   2    0.39    0.04
   1   3  -2    0.37    0.04
   1   3  -2    0.35    0.04
  -1   3   2    0.43    0.04
  -1   3   2    0.38    0.05
   1   3  -2    0.35    0.04
  -1   3   2    0.41    0.05
   0  -3   2  228.65    7.19
   0  -3   2  229.13    6.27
   0  -3  -2  234.62    6.41
   0  -3   2  224.13    7.00
   0  -3  -2  228.47    7.22
   0  -3  -2  222.52    7.17
   0  -3  -2  229.13    6.30
   0  -3   2  225.89    7.17
   0   3   2  227.95    6.27
   0   3   2  224.64    7.19
   0   3   2  229.90    7.20
   0   3   2  216.71    6.35
   0   3  -2  227.43    7.20
   0   3  -2  232.40    7.20
   0   3   2  222.10    6.37
   0   3  -2  227.74    6.37
   1  -3   2   13.11    0.43
   1  -3   2   12.97    0.37
  -1  -3  -2   12.99    0.44
  -1  -3  -2   12.41    0.44
   1  -3   2   12.59    0.41
  -1  -3  -2   12.31    0.38
  -1  -3  -2   12.89    0.39
   1   3   2   12.25    0.43
  -1   3  -2   12.55    0.43
   1   3   2   12.66    0.39
  -1   3  -2   13.13    0.38
  -1   3  -2   12.98    0.43
  -1   3  -2   12.71    0.41
   1   3   2   13.25    0.44
   1   3   2   12.65    0.38
   1   3   2   12.72    0.38
  -2  -3  -2   38.42    1.07
   2  -3   2   37.30    1.19
   2  -3   2   37.07    1.04
  -2  -3  -2   37.44    1.20
   2  -3   2   37.07    1.19
  -2  -3  -2   37.02    1.20
  -2  -3  -2   38.14    1.05
   2   3   2   35.74    1.04
   2   3   2   36.88    1.07
   2   3   2   36.72    1.20
  -2   3  -2   37.63    1.19
   2   3   2   36.52    1.05
  -2   3  -2   35.89    1.15
   2   3   2   39.40    1.20
  -2   3  -2   37.41    1.19
  -2   3  -2   36.98    1.06
  -3  -3  -2   22.89    0.76
   3  -3   2   22.71    0.68
   3  -3   2   22.98    0.65
  -3  -3  -2   22.49    0.68
   3  -3   2   23.57    0.74
  -3  -3  -2   23.34    0.76
   3  -3   2   23.72    0.74
   3   3   2   22.88    0.66
  -3   3  -2   22.40    0.66
   3   3   2   22.26    0.66
  -3   3  -2   23.32    0.74
  -3   3  -2   22.66    0.72
  -3   3  -2   22.10    0.74
   3   3   2   23.43    0.69
   3   3   2   24.18    0.76
   3   3   2   22.47    0.68
   4  -3   2  127.33    3.57
  -4  -3  -2  126.25    3.67
  -4  -3  -2  128.42    4.11
   4  -3   2  134.77    4.20
   4  -3   2  129.34    3.58
   4  -3   2  129.28    3.73
  -4  -3  -2  131.41    4.11
   4  -3   2  130.48    3.57
   4   3   2  132.60    3.58
   4   3   2  128.99    3.72
  -4   3  -2  135.27    4.11
  -4   3  -2  129.49    3.65
   4   3   2  128.25    4.11
   4   3   2  124.42    3.58
  -4   3  -2  133.72    3.62
  -4   3  -2  128.03    4.11
   4   3   2  131.74    3.74
  -5  -3  -2   12.46    0.45
   5  -3   2   12.92    0.39
   5  -3   2   13.02    0.37
   5  -3   2   13.03    0.37
   5  -3   2   13.33    0.37
  -5  -3  -2   12.94    0.45
   5  -3   2   12.83    0.37
  -5  -3  -2   12.62    0.40
   5   3   2   12.77    0.41
  -5   3  -2   12.96    0.38
  -5   3  -2   12.10    0.43
  -5   3  -2   13.50    0.43
   5   3   2   12.66    0.39
   5   3   2   13.46    0.44
   5   3   2   13.04    0.39
  -5   3  -2   13.54    0.37
  -6  -3  -2   14.27    0.50
   6  -3   2   14.38    0.40
   6  -3   2   14.35    0.42
   6  -3   2   13.79    0.42
  -6  -3  -2   14.02    0.49
  -6  -3  -2   14.10    0.44
  -6   3  -2   14.54    0.47
  -6   3  -2   13.57    0.46
   6   3   2   14.32    0.43
   6   3   2   14.61    0.48
  -6   3  -2   14.47    0.42
   6   3   2   14.20    0.45
   6   3   2   14.18    0.43
  -7  -3  -2   36.82    1.20
   7  -3   2   37.05    1.06
  -7  -3  -2   36.02    1.07
  -7  -3  -2   35.40    1.19
   7  -3   2   36.06    1.06
  -7   3  -2   36.02    1.17
  -7   3  -2   37.40    1.17
   7   3   2   37.49    1.18
   7   3   2   37.14    1.04
  -7   3  -2   36.86    1.04
   7   3   2   36.07    1.04
   7   3   2   36.12    1.09
  -8  -3  -2   26.79    0.92
  -8  -3  -2   29.54    0.93
  -8  -3  -2   28.58    0.83
   8   3   2   26.83    0.80
  -8   3  -2   28.21    0.79
  -8   3  -2   28.20    0.89
   8   3   2   26.36    0.84
   8   3   2   27.62    0.81
  -9  -3  -2    0.03    0.06
  -9  -3  -2    0.10    0.05
  -9  -3  -2    0.05    0.05
   9   3   2    0.17    0.06
   9   3   2    0.08    0.05
   9   3   2    0.12    0.04
   9   3   2    0.02    0.05
 -10  -3  -2   17.68    0.60
 -10  -3  -2   17.53    0.53
 -10  -3  -2   16.43    0.60
  10   3   2   17.13    0.52
  10   3   2   17.60    0.52
  10   3   2   16.72    0.54
  10   3   2   16.71    0.52
 -11  -3  -2   34.08    0.99
 -11  -3  -2   33.29    1.11
  11   3   2   32.74    0.97
  11   3   2   33.01    1.01
  11   3   2   34.01    0.97
 -12  -3  -2   -0.01    0.06
 -12  -3  -2    0.04    0.06
  12   3   2    0.08    0.05
  12   3   2   -0.07    0.06
  12   3   2   -0.02    0.06
 -13  -3  -2    5.07    0.21
 -13  -3  -2    4.94    0.23
  13   3   2    4.77    0.21
  13   3   2    4.90    0.20
  13   3   2    5.13    0.20
 -14  -3  -2    0.87    0.10
  14   3   2    0.80    0.09
  14   3   2    0.86    0.08
  14   3   2    0.80    0.09
 -15  -3  -2   10.71    0.41
  15   3   2   10.94    0.35
  15   3   2   11.10    0.38
  15   3   2   10.81    0.37
  16   3   2   -0.01    0.06
  16   3   2    0.06    0.06
  17   3   2    7.41    0.28
  17   3   2    7.24    0.28
  18   3   2    0.79    0.09
  18   3   2    0.82    0.10
  19   3   2    0.64    0.09
  19   3   2    0.66    0.09
  20   3   2    0.43    0.08
  21   3   2    4.12    0.19
  21   4  -2    4.36    0.20
  20   4  -2    0.14    0.07
  20   4  -2    0.05    0.06
  19   4  -2    6.33    0.26
  19   4  -2    6.55    0.27
  18   4  -2    0.05    0.07
  18   4  -2   -0.03    0.06
  17   4  -2    0.94    0.10
  17   4  -2    0.81    0.07
  17   4  -2    0.84    0.10
  16   4  -2    0.29    0.07
  16   4  -2    0.22    0.07
  16   4  -2    0.33    0.08
 -15  -4   2   17.78    0.64
  15   4  -2   17.78    0.56
  15   4  -2   18.38    0.56
  15   4  -2   17.36    0.57
 -14  -4   2    0.65    0.09
 -14  -4   2    0.80    0.09
  14   4  -2    0.60    0.09
  14   4  -2    0.56    0.08
  14   4  -2    0.69    0.08
 -13  -4   2    0.46    0.08
 -13  -4   2    0.49    0.08
  13   4  -2    0.58    0.09
  13   4  -2    0.55    0.08
  13   4  -2    0.40    0.07
 -12  -4   2   11.12    0.44
 -12  -4   2   11.69    0.39
  12   4  -2   12.79    0.39
  12   4  -2   12.28    0.40
  12   4  -2   11.24    0.38
  11  -4  -2   21.87    0.61
 -11  -4   2   20.98    0.74
 -11  -4   2   21.52    0.66
  11   4  -2   21.13    0.67
  11   4  -2   21.39    0.64
  11   4  -2   21.58    0.64
 -10  -4   2    0.22    0.06
  10  -4  -2    0.28    0.03
 -10  -4   2    0.26    0.06
  10  -4  -2    0.22    0.03
 -10   4   2    0.24    0.03
  10   4  -2    0.29    0.06
 -10   4   2    0.35    0.04
 -10   4   2    0.22    0.04
  10   4  -2    0.23    0.06
  10   4  -2    0.26    0.05
 -10   4   2    0.25    0.04
   9  -4  -2    6.89    0.21
  -9  -4   2    6.90    0.28
   9  -4  -2    6.65    0.20
  -9  -4   2    6.77    0.25
  -9  -4   2    6.59    0.27
   9  -4  -2    6.87    0.20
   9  -4  -2    6.94    0.20
  -9   4   2    6.80    0.21
   9   4  -2    6.63    0.24
   9   4  -2    6.57    0.25
  -9   4   2    6.74    0.24
  -9   4   2    6.81    0.24
  -9   4   2    6.67    0.22
   9   4  -2    6.77    0.24
  -8  -4   2   62.96    1.98
   8  -4  -2   61.77    1.70
   8  -4  -2   62.10    1.77
  -8  -4   2   58.33    1.98
  -8  -4   2   61.06    1.76
   8  -4  -2   61.31    1.70
   8  -4  -2   62.30    1.70
   8  -4  -2   61.36    1.70
   8  -4  -2   61.71    1.78
   8   4  -2   64.53    1.97
  -8   4   2   61.45    1.72
  -8   4   2   60.86    1.74
  -8   4   2   62.46    1.96
   8   4  -2   61.23    1.72
  -8   4   2   59.96    1.96
   8   4  -2   59.77    1.80
   8   4  -2   60.97    1.72
   7  -4  -2   10.11    0.31
   7  -4  -2   10.14    0.30
   7  -4  -2   10.07    0.29
  -7  -4   2   10.30    0.37
  -7  -4   2    9.98    0.37
   7  -4  -2   10.52    0.32
   7  -4  -2   10.25    0.29
  -7  -4   2    9.94    0.33
   7  -4  -2   10.27    0.30
   7   4  -2   10.18    0.34
   7   4  -2    9.98    0.32
  -7   4   2    9.95    0.31
  -7   4   2    9.74    0.30
   7   4  -2   10.47    0.32
   7   4  -2   10.21    0.37
  -7   4   2   10.06    0.35
  -7   4   2    9.78    0.35
   7   4  -2   10.01    0.31
  -6  -4   2    9.12    0.30
   6  -4  -2    9.31    0.27
  -6  -4   2    9.29    0.34
   6  -4  -2    9.12    0.29
   6  -4  -2    9.14    0.27
   6  -4  -2    9.53    0.28
   6  -4  -2    9.46    0.27
  -6  -4   2    9.40    0.34
   6   4  -2    9.31    0.30
  -6   4   2    9.35    0.32
  -6   4   2    9.08    0.29
  -6   4   2    8.98    0.32
  -6   4   2    9.10    0.28
   6   4  -2    9.07    0.30
   6   4  -2    9.31    0.29
   6   4  -2    9.01    0.31
   6   4  -2    9.57    0.34
   6   4  -2    8.97    0.29
   5  -4  -2   14.97    0.43
   5  -4  -2   14.79    0.45
  -5  -4   2   14.53    0.45
   5  -4  -2   15.01    0.42
   5  -4  -2   15.35    0.48
   5  -4  -2   14.77    0.42
  -5  -4   2   14.11    0.51
  -5  -4   2   14.86    0.51
   5   4  -2   14.41    0.45
   5   4  -2   14.89    0.44
   5   4  -2   15.37    0.47
  -5   4   2   14.93    0.44
   5   4  -2   14.34    0.45
  -5   4   2   14.78    0.50
   5   4  -2   14.30    0.44
  -5   4   2   14.35    0.43
  -5   4   2   14.28    0.49
  -4  -4   2   52.97    1.67
  -4  -4   2   52.32    1.67
   4  -4  -2   52.32    1.44
   4  -4  -2   52.68    1.45
   4  -4  -2   52.91    1.51
  -4  -4   2   50.83    1.49
  -4  -4   2   51.09    1.45
   4  -4  -2   53.16    1.66
   4   4  -2   51.08    1.45
   4   4  -2   52.54    1.45
   4   4  -2   50.76    1.52
  -4   4   2   50.00    1.46
  -4   4   2   55.02    1.66
   4   4  -2   51.56    1.49
  -4   4   2   49.64    1.66
   4   4  -2   51.73    1.51
   4   4  -2   52.43    1.67
  -4   4   2   51.70    1.48
  -3  -4   2    3.38    0.13
   3  -4  -2    3.60    0.14
  -3  -4   2    3.34    0.15
   3  -4  -2    3.39    0.14
  -3  -4   2    3.24    0.15
  -3  -4   2    3.37    0.14
   3  -4  -2    3.36    0.13
   3  -4  -2    3.49    0.13
   3   4  -2    3.51    0.14
  -3   4   2    3.45    0.15
   3   4  -2    3.64    0.15
   3   4  -2    3.55    0.13
   3   4  -2    3.61    0.15
   3   4  -2    3.35    0.13
  -3   4   2    3.40    0.13
  -3   4   2    3.25    0.14
  -3   4   2    3.51    0.15
   3   4  -2    3.59    0.14
   3   4  -2    3.16    0.13
  -2  -4   2  119.58    3.33
   2  -4  -2  114.20    3.73
   2  -4  -2  118.49    3.40
  -2  -4   2  113.07    3.25
  -2  -4   2  120.38    3.74
  -2  -4   2  118.44    3.74
   2  -4  -2  118.14    3.26
   2  -4  -2  115.06    3.25
  -2   4   2  121.66    3.74
   2   4  -2  121.40    3.39
  -2   4   2  115.93    3.33
  -2   4   2  117.09    3.30
   2   4  -2  115.83    3.33
   2   4  -2  121.04    3.73
   2   4  -2  114.67    3.26
  -2   4   2  124.24    3.74
   2   4  -2  118.89    3.74
  -1  -4   2    0.07    0.04
   1  -4  -2    0.10    0.04
  -1  -4   2    0.06    0.04
  -1  -4   2    0.05    0.04
   1  -4  -2    0.05    0.04
  -1  -4   2    0.11    0.04
   1  -4  -2    0.11    0.04
   1  -4  -2    0.07    0.04
   1  -4  -2    0.07    0.04
   1   4  -2    0.04    0.04
   1   4  -2    0.07    0.04
  -1   4   2    0.08    0.04
  -1   4   2    0.11    0.05
  -1   4   2    0.11    0.04
  -1   4   2    0.11    0.04
   1   4  -2    0.04    0.04
   1   4  -2    0.08    0.04
  -1   4   2    0.00    0.03
   0  -4  -2   54.94    1.52
   0  -4   2   54.15    1.55
   0  -4  -2   55.50    1.75
   0  -4   2   53.95    1.52
   0  -4   2   55.86    1.74
   0  -4   2   53.61    1.69
   0  -4  -2   54.45    1.56
   0  -4   2   56.24    1.74
   0  -4  -2   53.06    1.52
   0  -4  -2   55.28    1.75
   0   4   2   52.42    1.75
   0   4   2   52.79    1.52
   0   4   2   54.25    1.75
   0   4   2   52.58    1.54
   0   4  -2   55.13    1.74
   0   4   2   54.12    1.56
   0   4  -2   56.81    1.52
   0   4  -2   56.36    1.74
   0   4  -2   54.19    1.55
  -1  -4  -2    3.51    0.16
  -1  -4  -2    3.44    0.14
   1  -4   2    3.52    0.14
   1  -4   2    3.34    0.13
   1  -4   2    3.37    0.13
  -1  -4  -2    3.46    0.15
  -1  -4  -2    3.60    0.16
   1  -4   2    3.48    0.14
   1  -4   2    3.64    0.13
   1   4   2    3.37    0.13
   1   4   2    3.68    0.16
  -1   4  -2    3.50    0.14
  -1   4  -2    3.34    0.13
   1   4   2    3.28    0.14
  -1   4  -2    3.69    0.12
   1   4   2    3.48    0.14
  -1   4  -2    3.40    0.14
   1   4   2    3.28    0.15
   2  -4   2  197.72    6.20
  -2  -4  -2  197.43    5.41
   2  -4   2  202.62    6.19
  -2  -4  -2  194.24    6.20
   2  -4   2  192.01    6.05
  -2  -4  -2  193.32    6.20
   2  -4   2  189.39    5.42
   2  -4   2  197.58    5.63
  -2  -4  -2  200.19    5.53
  -2   4  -2  194.87    6.04
   2   4   2  203.79    6.20
   2   4   2  201.60    5.64
  -2   4  -2  197.99    5.52
   2   4   2  195.56    5.53
   2   4   2  194.54    5.40
  -2   4  -2  193.72    6.19
   2   4   2  193.60    5.41
   2   4   2  196.42    6.20
  -2   4  -2  201.15    6.20
  -3  -4  -2   14.35    0.44
  -3  -4  -2   14.44    0.46
   3  -4   2   15.08    0.49
   3  -4   2   14.69    0.45
  -3  -4  -2   14.53    0.51
  -3  -4  -2   15.29    0.51
   3  -4   2   14.96    0.43
  -3   4  -2   14.34    0.49
  -3   4  -2   14.64    0.49
  -3   4  -2   14.72    0.47
   3   4   2   14.72    0.44
   3   4   2   14.56    0.45
   3   4   2   14.61    0.44
   3   4   2   15.12    0.45
  -3   4  -2   14.31    0.44
   3   4   2   14.59    0.51
   3   4   2   15.26    0.47
  -4  -4  -2   17.72    0.59
   4  -4   2   17.62    0.56
   4  -4   2   17.05    0.49
  -4  -4  -2   16.52    0.58
   4  -4   2   16.95    0.48
  -4  -4  -2   16.50    0.52
   4  -4   2   16.63    0.51
   4   4   2   16.57    0.51
   4   4   2   17.76    0.53
  -4   4  -2   17.45    0.50
   4   4   2   17.24    0.51
   4   4   2   16.50    0.52
  -4   4  -2   16.92    0.54
  -4   4  -2   16.49    0.56
  -4   4  -2   17.62    0.56
   4   4   2   16.12    0.50
   5  -4   2   13.69    0.42
  -5  -4  -2   13.88    0.49
  -5  -4  -2   14.33    0.49
  -5  -4  -2   14.87    0.44
   5  -4   2   13.81    0.40
   5  -4   2   14.04    0.40
   5  -4   2   13.99    0.40
   5  -4   2   14.02    0.40
   5   4   2   14.12    0.49
  -5   4  -2   13.55    0.44
   5   4   2   13.90    0.43
   5   4   2   13.63    0.45
   5   4   2   14.25    0.43
  -5   4  -2   13.94    0.41
  -5   4  -2   14.62    0.47
   5   4   2   13.80    0.42
   5   4   2   13.40    0.42
  -5   4  -2   13.26    0.46
   6  -4   2   51.77    1.43
   6  -4   2   51.43    1.43
  -6  -4  -2   49.16    1.67
   6  -4   2   51.10    1.49
   6  -4   2   51.85    1.43
  -6  -4  -2   51.97    1.49
   6  -4   2   51.72    1.43
   6  -4   2   50.51    1.50
  -6  -4  -2   54.21    1.68
  -6   4  -2   50.49    1.65
  -6   4  -2   52.06    1.47
   6   4   2   53.39    1.67
  -6   4  -2   52.48    1.65
   6   4   2   50.03    1.46
   6   4   2   51.75    1.45
   6   4   2   51.82    1.49
   6   4   2   52.16    1.52
  -7  -4  -2   12.25    0.45
   7  -4   2   12.33    0.38
  -7  -4  -2   13.10    0.46
   7  -4   2   12.58    0.36
   7  -4   2   12.70    0.36
   7  -4   2   12.62    0.36
   7  -4   2   12.94    0.38
   7  -4   2   12.64    0.36
  -7  -4  -2   12.40    0.41
  -7   4  -2   12.14    0.42
  -7   4  -2   12.80    0.37
   7   4   2   12.59    0.42
   7   4   2   12.51    0.39
   7   4   2   12.03    0.39
   7   4   2   12.69    0.44
  -7   4  -2   12.71    0.42
   8  -4   2    4.17    0.13
   8  -4   2    4.25    0.13
   8  -4   2    4.07    0.14
  -8  -4  -2    4.23    0.20
  -8  -4  -2    4.32    0.18
   8  -4   2    4.00    0.13
  -8  -4  -2    3.97    0.19
   8  -4   2    4.06    0.13
   8   4   2    3.95    0.19
  -8   4  -2    4.32    0.14
  -8   4  -2    4.18    0.16
   8   4   2    4.26    0.18
   8   4   2    4.31    0.17
   8   4   2    4.27    0.17
   8   4   2    3.95    0.17
  -8   4  -2    4.11    0.16
  -8   4  -2    4.27    0.13
   9  -4   2   39.93    1.09
  -9  -4  -2   40.44    1.15
  -9  -4  -2   40.54    1.29
  -9  -4  -2   37.17    1.28
  -9   4  -2   39.02    1.25
   9   4   2   37.56    1.17
  -9   4  -2   39.80    1.11
   9   4   2   37.78    1.12
  -9   4  -2   39.65    1.25
   9   4   2   37.81    1.12
 -10  -4  -2    5.87    0.25
 -10  -4  -2    5.70    0.22
  10   4   2    5.54    0.22
  10   4   2    5.28    0.21
  10   4   2    5.47    0.23
 -11  -4  -2    0.03    0.06
 -11  -4  -2   -0.06    0.06
  11   4   2   -0.01    0.07
  11   4   2   -0.04    0.05
  11   4   2    0.00    0.06
 -12  -4  -2    2.24    0.14
 -12  -4  -2    2.27    0.15
  12   4   2    2.33    0.14
  12   4   2    2.25    0.14
  12   4   2    2.34    0.15
 -13  -4  -2   20.80    0.75
 -13  -4  -2   21.30    0.66
  13   4   2   20.83    0.65
  13   4   2   22.07    0.66
  13   4   2   20.90    0.67
 -14  -4  -2    0.26    0.08
 -14  -4  -2    0.24    0.08
  14   4   2    0.21    0.08
  14   4   2    0.26    0.07
  14   4   2    0.34    0.08
 -15  -4  -2    7.10    0.31
  15   4   2    7.15    0.27
  15   4   2    6.94    0.28
  15   4   2    7.93    0.29
  16   4   2    0.01    0.07
  16   4   2    0.03    0.07
  16   4   2    0.10    0.06
  17   4   2    3.35    0.19
  17   4   2    3.36    0.19
  18   4   2    0.07    0.08
  18   4   2    0.14    0.07
  19   4   2    8.52    0.33
  19   4   2    8.87    0.33
  20   4   2    1.16    0.11
  20   4   2    0.94    0.11
  21   4   2   -0.08    0.06
  21   5  -2    0.09    0.07
  20   5  -2    0.42    0.09
  20   5  -2    0.30    0.08
  19   5  -2    0.29    0.09
  19   5  -2    0.48    0.09
  18   5  -2    0.31    0.08
  18   5  -2    0.19    0.08
  18   5  -2    0.27    0.06
  17   5  -2    1.29    0.11
  17   5  -2    1.29    0.12
  17   5  -2    1.19    0.11
  16   5  -2   -0.01    0.06
  16   5  -2   -0.01    0.07
  16   5  -2   -0.04    0.07
 -15  -5   2    0.62    0.10
 -15  -5   2    0.64    0.10
  15   5  -2    0.48    0.10
  15   5  -2    0.70    0.09
  15   5  -2    0.67    0.09
 -14  -5   2    3.21    0.19
 -14  -5   2    3.76    0.19
  14   5  -2    3.40    0.18
  14   5  -2    3.30    0.17
  14   5  -2    3.66    0.18
 -13  -5   2    0.91    0.10
  13  -5  -2    0.95    0.06
  13  -5  -2    0.95    0.07
 -13  -5   2    1.00    0.10
  13  -5  -2    1.00    0.07
  13   5  -2    0.89    0.10
  13   5  -2    0.94    0.10
  13   5  -2    0.88    0.09
 -13   5   2    0.87    0.07
 -12  -5   2    0.01    0.06
  12  -5  -2    0.01    0.03
 -12  -5   2   -0.08    0.07
  12  -5  -2    0.08    0.04
  12  -5  -2    0.12    0.03
 -12   5   2    0.12    0.04
  12   5  -2    0.09    0.06
  12   5  -2    0.10    0.06
  12   5  -2    0.11    0.07
 -11  -5   2    0.05    0.06
  11  -5  -2    0.02    0.04
  11  -5  -2    0.07    0.03
  11  -5  -2    0.03    0.03
 -11  -5   2    0.00    0.06
 -11   5   2    0.07    0.04
 -11   5   2    0.02    0.03
 -11   5   2    0.03    0.04
  11   5  -2    0.00    0.05
  11   5  -2    0.08    0.06
  11   5  -2   -0.12    0.06
 -10  -5   2   12.41    0.48
 -10  -5   2   13.27    0.43
  10  -5  -2   13.29    0.38
  10  -5  -2   12.97    0.38
  10  -5  -2   13.07    0.38
 -10   5   2   13.42    0.44
  10   5  -2   12.77    0.44
  10   5  -2   13.36    0.42
 -10   5   2   12.74    0.44
  10   5  -2   12.89    0.42
 -10   5   2   13.15    0.39
 -10   5   2   12.99    0.39
   9  -5  -2    2.79    0.11
  -9  -5   2    2.80    0.16
  -9  -5   2    3.02    0.15
  -9  -5   2    3.06    0.17
   9  -5  -2    3.04    0.12
   9  -5  -2    2.99    0.11
   9  -5  -2    2.96    0.11
   9  -5  -2    2.87    0.11
   9  -5  -2    2.98    0.12
   9   5  -2    2.65    0.15
  -9   5   2    2.99    0.13
  -9   5   2    3.03    0.14
   9   5  -2    3.10    0.14
  -9   5   2    2.88    0.12
  -9   5   2    3.01    0.12
   9   5  -2    3.14    0.16
   8  -5  -2    8.38    0.27
   8  -5  -2    8.33    0.26
  -8  -5   2    8.92    0.31
  -8  -5   2    8.00    0.30
   8  -5  -2    8.54    0.27
   8  -5  -2    8.68    0.26
   8  -5  -2    8.40    0.26
  -8  -5   2    8.45    0.33
   8  -5  -2    8.70    0.26
  -8  -5   2    9.02    0.34
  -8   5   2    8.19    0.30
   8   5  -2    8.28    0.26
  -8   5   2    8.56    0.31
   8   5  -2    8.39    0.30
  -8   5   2    8.42    0.27
   8   5  -2    8.82    0.33
   8   5  -2    8.21    0.29
  -8   5   2    8.31    0.26
   8   5  -2    8.34    0.29
   8   5  -2    8.20    0.29
   7  -5  -2    0.64    0.05
   7  -5  -2    0.56    0.05
   7  -5  -2    0.61    0.05
  -7  -5   2    0.70    0.07
  -7  -5   2    0.56    0.07
   7  -5  -2    0.63    0.06
  -7  -5   2    0.60    0.08
   7  -5  -2    0.60    0.05
   7  -5  -2    0.63    0.06
  -7  -5   2    0.63    0.07
   7   5  -2    0.49    0.07
  -7   5   2    0.64    0.05
  -7   5   2    0.53    0.06
   7   5  -2    0.62    0.07
   7   5  -2    0.72    0.07
   7   5  -2    0.40    0.06
  -7   5   2    0.52    0.06
   7   5  -2    0.61    0.05
   7   5  -2    0.75    0.07
  -7   5   2    0.55    0.06
   6  -5  -2    0.31    0.04
  -6  -5   2    0.29    0.06
  -6  -5   2    0.32    0.06
   6  -5  -2    0.26    0.05
   6  -5  -2    0.31    0.04
   6  -5  -2    0.30    0.04
  -6  -5   2    0.23    0.06
  -6  -5   2    0.34    0.06
   6   5  -2    0.26    0.04
  -6   5   2    0.36    0.05
   6   5  -2    0.25    0.05
   6   5  -2    0.29    0.05
   6   5  -2    0.13    0.04
   6   5  -2    0.20    0.05
  -6   5   2    0.23    0.04
   6   5  -2    0.32    0.06
  -6   5   2    0.14    0.05
  -6   5   2    0.25    0.05
   5  -5  -2    0.35    0.04
   5  -5  -2    0.46    0.05
  -5  -5   2    0.38    0.05
  -5  -5   2    0.36    0.06
   5  -5  -2    0.45    0.05
   5  -5  -2    0.38    0.04
   5  -5  -2    0.44    0.04
  -5  -5   2    0.40    0.06
  -5  -5   2    0.37    0.06
  -5  -5   2    0.57    0.07
   5   5  -2    0.37    0.06
   5   5  -2    0.43    0.05
   5   5  -2    0.37    0.05
  -5   5   2    0.38    0.05
   5   5  -2    0.44    0.05
  -5   5   2    0.40    0.05
   5   5  -2    0.34    0.06
   5   5  -2    0.36    0.05
  -5   5   2    0.37    0.05
  -5   5   2    0.40    0.05
  -4  -5   2    5.02    0.21
  -4  -5   2    4.93    0.21
   4  -5  -2    4.70    0.19
   4  -5  -2    4.77    0.18
   4  -5  -2    4.84    0.17
  -4  -5   2    5.19    0.19
   4  -5  -2    4.73    0.19
  -4  -5   2    4.99    0.18
  -4  -5   2    5.07    0.19
   4   5  -2    5.01    0.20
   4   5  -2    4.74    0.18
   4   5  -2    5.11    0.18
   4   5  -2    5.25    0.21
  -4   5   2    5.28    0.20
   4   5  -2    4.73    0.18
  -4   5   2    4.67    0.18
  -4   5   2    5.01    0.20
  -4   5   2    4.98    0.18
   4   5  -2    4.66    0.18
   3  -5  -2    0.11    0.04
   3  -5  -2    0.08    0.04
  -3  -5   2    0.11    0.05
   3  -5  -2    0.09    0.05
  -3  -5   2    0.05    0.04
   3  -5  -2    0.06    0.04
  -3  -5   2    0.04    0.05
  -3  -5   2    0.08    0.04
   3  -5  -2    0.14    0.03
  -3  -5   2    0.09    0.04
  -3   5   2    0.14    0.04
   3   5  -2    0.01    0.05
   3   5  -2    0.12    0.04
  -3   5   2    0.11    0.05
   3   5  -2    0.16    0.04
   3   5  -2   -0.01    0.04
   3   5  -2    0.14    0.05
  -3   5   2    0.05    0.05
  -3   5   2    0.07    0.04
   3   5  -2    0.12    0.05
   3   5  -2    0.08    0.04
   2  -5  -2   20.96    0.64
  -2  -5   2   21.96    0.66
  -2  -5   2   22.07    0.63
  -2  -5   2   21.84    0.73
   2  -5  -2   21.99    0.63
  -2  -5   2   20.91    0.65
   2  -5  -2   22.36    0.73
   2  -5  -2   21.34    0.65
   2  -5  -2   21.21    0.66
  -2  -5   2   22.32    0.73
   2  -5  -2   21.61    0.63
   2   5  -2   20.71    0.63
  -2   5   2   21.86    0.73
   2   5  -2   21.13    0.65
   2   5  -2   20.83    0.64
  -2   5   2   21.73    0.72
   2   5  -2   22.39    0.73
  -2   5   2   21.32    0.64
  -2   5   2   22.32    0.62
  -2   5   2   20.60    0.64
   2   5  -2   22.18    0.63
   2   5  -2   22.36    0.73
  -1  -5   2    4.92    0.18
  -1  -5   2    5.30    0.19
   1  -5  -2    5.03    0.19
  -1  -5   2    5.54    0.21
   1  -5  -2    5.30    0.22
   1  -5  -2    5.00    0.21
   1  -5  -2    5.04    0.18
  -1  -5   2    5.14    0.21
   1  -5  -2    5.00    0.19
  -1  -5   2    4.98    0.19
   1  -5  -2    5.36    0.20
  -1   5   2    5.01    0.21
   1   5  -2    5.53    0.21
   1   5  -2    4.90    0.19
   1   5  -2    5.65    0.18
   1   5  -2    5.47    0.21
  -1   5   2    5.25    0.21
  -1   5   2    4.94    0.19
  -1   5   2    5.18    0.18
  -1   5   2    4.92    0.19
   1   5  -2    5.19    0.19
   0  -5  -2   34.30    0.98
   0  -5   2   34.36    0.97
   0  -5   2   34.33    1.02
   0  -5  -2   33.20    1.01
   0  -5  -2   33.97    1.12
   0  -5   2   33.90    1.00
   0  -5  -2   33.11    1.00
   0  -5   2   35.13    1.12
   0  -5   2   34.54    1.01
   0  -5   2   34.12    1.08
   0  -5  -2   34.63    0.98
   0  -5   2   35.72    1.12
   0  -5  -2   33.92    1.12
   0   5  -2   34.74    1.00
   0   5   2   34.12    1.02
   0   5  -2   34.36    1.12
   0   5   2   34.43    1.12
   0   5  -2   34.57    1.01
   0   5  -2   35.62    1.12
   0   5   2   33.01    0.99
   0   5   2   34.18    0.98
   0   5  -2   34.41    0.97
   0   5   2   36.02    1.13
   0   5   2   32.05    1.00
   1  -5   2    0.48    0.05
   1  -5   2    0.47    0.05
   1  -5   2    0.47    0.05
   1  -5   2    0.56    0.05
   1  -5   2    0.41    0.05
  -1  -5  -2    0.41    0.06
  -1  -5  -2    0.55    0.06
  -1  -5  -2    0.54    0.05
  -1  -5  -2    0.43    0.06
   1  -5   2    0.47    0.05
  -1  -5  -2    0.37    0.05
   1   5   2    0.43    0.05
  -1   5  -2    0.55    0.05
   1   5   2    0.52    0.06
  -1   5  -2    0.44    0.05
  -1   5  -2    0.46    0.06
   1   5   2    0.48    0.06
   1   5   2    0.40    0.06
   1   5   2    0.34    0.06
  -1   5  -2    0.52    0.05
   1   5   2    0.39    0.05
  -2  -5  -2    4.34    0.18
  -2  -5  -2    4.45    0.19
  -2  -5  -2    4.47    0.17
   2  -5   2    4.30    0.16
  -2  -5  -2    4.11    0.19
   2  -5   2    4.46    0.16
   2  -5   2    4.26    0.15
   2  -5   2    4.06    0.16
  -2  -5  -2    4.34    0.16
   2  -5   2    4.41    0.16
   2   5   2    4.42    0.17
  -2   5  -2    4.12    0.18
   2   5   2    3.82    0.19
   2   5   2    4.39    0.17
   2   5   2    4.01    0.19
   2   5   2    3.83    0.17
  -2   5  -2    4.54    0.16
  -2   5  -2    4.32    0.18
   2   5   2    4.37    0.17
   2   5   2    4.49    0.17
   3  -5   2    9.15    0.28
  -3  -5  -2    9.09    0.31
  -3  -5  -2    9.00    0.35
   3  -5   2    9.64    0.33
  -3  -5  -2    8.99    0.35
  -3  -5  -2    9.19    0.31
  -3  -5  -2    9.25    0.30
   3  -5   2    9.37    0.30
   3   5   2    9.15    0.30
   3   5   2    8.61    0.30
   3   5   2    9.52    0.31
  -3   5  -2    9.07    0.33
   3   5   2    9.47    0.32
  -3   5  -2    9.50    0.33
   3   5   2    9.00    0.31
   3   5   2    9.52    0.35
  -3   5  -2    9.06    0.31
  -3   5  -2    9.36    0.29
   4  -5   2   13.60    0.41
  -4  -5  -2   14.07    0.45
  -4  -5  -2   13.56    0.49
   4  -5   2   14.23    0.47
  -4  -5  -2   14.02    0.50
   4  -5   2   14.18    0.43
  -4  -5  -2   13.99    0.42
  -4  -5  -2   13.92    0.44
  -4   5  -2   13.59    0.47
  -4   5  -2   13.94    0.42
   4   5   2   14.20    0.44
   4   5   2   13.85    0.44
   4   5   2   13.33    0.49
   4   5   2   13.57    0.43
  -4   5  -2   14.46    0.47
  -4   5  -2   13.53    0.45
   4   5   2   13.55    0.43
   4   5   2   13.83    0.45
  -5  -5  -2    3.38    0.16
  -5  -5  -2    3.58    0.17
   5  -5   2    3.41    0.14
  -5  -5  -2    3.38    0.16
   5  -5   2    3.42    0.13
   5  -5   2    3.51    0.12
   5  -5   2    3.49    0.14
  -5  -5  -2    3.82    0.18
  -5   5  -2    3.54    0.15
   5   5   2    3.61    0.14
   5   5   2    3.43    0.15
   5   5   2    3.39    0.15
  -5   5  -2    3.35    0.13
  -5   5  -2    3.24    0.13
  -5   5  -2    3.58    0.15
   5   5   2    3.71    0.17
   5   5   2    3.39    0.15
   6  -5   2   12.79    0.38
   6  -5   2   13.17    0.38
  -6  -5  -2   12.70    0.42
  -6  -5  -2   12.30    0.46
   6  -5   2   12.94    0.37
   6  -5   2   12.40    0.39
  -6  -5  -2   12.82    0.42
   6  -5   2   12.83    0.39
  -6  -5  -2   12.37    0.47
   6   5   2   12.95    0.40
   6   5   2   12.58    0.41
  -6   5  -2   12.52    0.41
  -6   5  -2   12.72    0.39
  -6   5  -2   12.51    0.43
   6   5   2   12.47    0.43
  -6   5  -2   13.13    0.43
   6   5   2   12.79    0.40
   6   5   2   13.22    0.46
   6   5   2   12.91    0.41
  -7  -5  -2    2.29    0.14
   7  -5   2    2.49    0.11
   7  -5   2    2.57    0.10
   7  -5   2    2.72    0.10
  -7  -5  -2    2.73    0.16
  -7  -5  -2    2.42    0.14
   7  -5   2    2.58    0.10
   7  -5   2    2.61    0.11
  -7  -5  -2    2.61    0.15
   7   5   2    2.72    0.13
   7   5   2    2.64    0.14
  -7   5  -2    2.51    0.11
   7   5   2    2.48    0.15
  -7   5  -2    2.60    0.12
   7   5   2    2.34    0.13
  -7   5  -2    2.45    0.10
  -7   5  -2    2.49    0.12
   7   5   2    2.72    0.15
   7   5   2    2.44    0.10
   8  -5   2    7.42    0.23
  -8  -5  -2    7.60    0.28
   8  -5   2    7.46    0.24
  -8  -5  -2    7.99    0.32
   8  -5   2    7.52    0.23
  -8  -5  -2    7.12    0.30
   8  -5   2    7.60    0.23
  -8  -5  -2    7.39    0.28
   8  -5   2    7.40    0.24
  -8   5  -2    7.76    0.27
   8   5   2    7.65    0.27
  -8   5  -2    7.69    0.24
   8   5   2    7.36    0.28
  -8   5  -2    7.07    0.24
   8   5   2    7.42    0.27
   8   5   2    7.50    0.29
  -8   5  -2    7.20    0.27
   9  -5   2    0.37    0.04
   9  -5   2    0.41    0.04
  -9  -5  -2    0.26    0.08
   9  -5   2    0.35    0.04
  -9  -5  -2    0.32    0.07
   9   5   2    0.28    0.07
   9   5   2    0.19    0.07
  -9   5  -2    0.34    0.05
   9   5   2    0.25    0.08
  -9   5  -2    0.29    0.04
  -9   5  -2    0.29    0.04
  10  -5   2    0.23    0.03
 -10  -5  -2    0.14    0.08
  10  -5   2    0.21    0.04
 -10  -5  -2    0.21    0.07
 -10   5  -2    0.24    0.04
  10   5   2    0.23    0.07
 -10   5  -2    0.30    0.04
  10   5   2    0.10    0.06
  10   5   2    0.07    0.08
  11  -5   2    1.81    0.08
 -11  -5  -2    1.80    0.14
  11  -5   2    1.87    0.08
 -11  -5  -2    1.67    0.14
  11   5   2    1.64    0.13
  11   5   2    1.83    0.13
  11   5   2    1.66    0.14
 -12  -5  -2    2.23    0.16
 -12  -5  -2    2.25    0.15
  12  -5   2    2.21    0.09
  12   5   2    1.93    0.15
  12   5   2    2.13    0.15
  12   5   2    2.06    0.14
[truncated: 9,877,328 more chars]
