# Supplementary material for: Halogen bonding in hypervalent iodine and bromine derivatives: halonium salts
Source: IUCrJ. 2017 May 10;4(Pt 4):411–9. doi: 10.1107/S2052252517004262 (PMC5571804; doi:10.1107/S2052252517004262)
Supplement: Supplementary file 2 [file m-04-00411-gc131sup2.hkl]

#
# h,k,l, Fc-squared, Fo-squared, sigma(Fo-squared), status flag
#
data_gc131
_shelx_title ' gc131 in P2(1)/c'
_shelx_refln_list_code          4
_shelx_F_calc_maximum      714.74
_exptl_crystal_F_000      1472.00
_reflns_d_resolution_high  0.5200

loop_
 _space_group_symop_operation_xyz
 'x, y, z'
 '-x, y+1/2, -z+1/2'
 '-x, -y, -z'
 'x, -y-1/2, z-1/2'

_cell_length_a    12.2320
_cell_length_b    12.7073
_cell_length_c    17.1500
_cell_angle_alpha  90.000
_cell_angle_beta  103.500
_cell_angle_gamma  90.000

_shelx_F_squared_multiplier     1.000

loop_
 _refln_index_h
 _refln_index_k
 _refln_index_l
 _refln_F_squared_calc
 _refln_F_squared_meas
 _refln_F_squared_sigma
 _refln_observed_status
   3   0   0      11933.67      12608.05       362.31 o
   4   0   0     126858.59     134599.23      3102.15 o
   5   0   0       1207.79       1162.05        21.58 o
   6   0   0      73161.48      76977.55      1153.65 o
   7   0   0      29379.17      30811.31       411.16 o
   8   0   0        893.70        933.45        16.34 o
   9   0   0       1563.24       1635.42        22.00 o
  10   0   0       7532.94       7956.52        97.26 o
  11   0   0      11983.27      12070.24       161.94 o
  12   0   0        298.29        310.04        15.16 o
  13   0   0       7441.25       7563.43       118.92 o
  14   0   0         14.42         60.70        14.85 o
  15   0   0       1845.36       1767.12        63.01 o
  16   0   0        236.80        269.44        22.28 o
  17   0   0       5090.85       5244.60       118.81 o
  18   0   0        146.97        162.78        26.25 o
  19   0   0         26.12          5.25        21.00 o
   2   1   0      14849.13      15142.99       234.40 o
   3   1   0        574.54        627.09        12.01 o
   4   1   0       4301.54       4358.45        52.47 o
   5   1   0       8484.19       8661.18        93.89 o
   6   1   0      17034.91      16607.47       199.04 o
   7   1   0        370.87        325.81        10.15 o
   8   1   0       3634.38       3621.98        41.56 o
   9   1   0       9980.47       9903.69       105.14 o
  10   1   0       5959.67       5999.16        71.67 o
  11   1   0       7558.26       7413.91        87.22 o
  12   1   0       6022.21       6179.14        80.30 o
  13   1   0       3953.09       3870.97        57.32 o
  14   1   0         12.18          1.47         8.44 o
  15   1   0       4767.02       4742.83        69.25 o
  16   1   0        218.70        258.97        16.97 o
  17   1   0          0.27        -18.56        18.56 o
  18   1   0         48.53         49.88        23.63 o
  19   1   0       1869.52       1837.80        78.76 o
  20   1   0        191.25        178.53        31.51 o
   0   2   0        713.04        914.18        14.85 o
   1   2   0        482.36        459.44         7.33 o
   2   2   0      10099.86      10651.01        84.28 o
   3   2   0        146.41        144.56         5.85 o
   4   2   0        635.56        637.11         9.95 o
   5   2   0        135.59        119.00        10.00 o
   6   2   0       2363.99       2697.78        40.05 o
   7   2   0       2881.71       2951.95        42.23 o
   8   2   0       7858.93       8000.13        93.39 o
   9   2   0          2.99         -7.83         7.83 o
  10   2   0       7547.24       7453.94        89.51 o
  11   2   0       2257.25       2317.71        36.87 o
  12   2   0        309.73        216.92        12.68 o
  13   2   0       1063.26        946.99        28.17 o
  14   2   0        537.72        593.89        25.61 o
  15   2   0         37.36         32.49        19.57 o
  16   2   0        992.53        979.26        36.13 o
  17   2   0        584.46        577.67        39.38 o
  18   2   0        127.26        120.19        23.92 o
  19   2   0        164.63         89.26        31.51 o
  20   2   0          4.82        -26.25        26.25 o
  21   2   0         77.74         89.26        31.51 o
   1   3   0        248.16        257.91         5.57 o
   2   3   0      71141.39      73213.41       509.17 o
   3   3   0        483.66        536.17         7.85 o
   4   3   0      38524.26      39273.01       284.79 o
   5   3   0       4513.64       4288.94        43.04 o
   6   3   0      22787.21      23978.43       207.02 o
   7   3   0        391.11        378.71         9.63 o
   8   3   0      23402.42      23757.06       288.32 o
   9   3   0      15398.85      15377.77       190.56 o
  10   3   0       1008.39        961.25        28.23 o
  11   3   0       6559.97       6573.38        95.93 o
  12   3   0       9482.01       9420.26       132.98 o
  13   3   0       7283.46       7248.35       106.23 o
  14   3   0          6.48         15.75        14.95 o
  15   3   0      10382.32      10494.47       165.41 o
  16   3   0        148.69        176.83        28.88 o
  17   3   0        335.60        337.04        68.26 o
  18   3   0         54.30         48.87        23.92 o
  19   3   0       4742.06       4813.80       122.53 o
  20   3   0        385.13        435.82        47.26 o
  21   3   0        297.84        404.32        47.26 o
   0   4   0     154822.09     165646.47      1867.42 o
   1   4   0          2.03          4.59         4.46 o
   2   4   0       2275.65       2281.66        19.44 o
   3   4   0       5572.95       5763.42        41.34 o
   4   4   0      71947.43      76442.68       510.25 o
   5   4   0        906.94        868.54         9.78 o
   6   4   0      17509.88      18236.20       126.74 o
   7   4   0      21347.82      21785.02       160.96 o
   8   4   0       2718.68       2867.49        36.48 o
   9   4   0       1747.44       1866.92        36.58 o
  10   4   0       8796.93       8781.89       125.34 o
  11   4   0       7891.66       7904.85       114.61 o
  12   4   0         21.45         28.48        13.51 o
  13   4   0       8922.27       8988.59       130.13 o
  14   4   0       1091.51       1205.91        33.76 o
  15   4   0        695.48        644.62        28.70 o
  16   4   0         22.96          0.79        24.94 o
  17   4   0       7470.76       7977.32       185.65 o
  18   4   0        185.67        252.76        33.42 o
  19   4   0          2.99        -26.25        26.25 o
  20   4   0        310.37        363.93        35.13 o
  21   4   0       2192.92       2252.62       105.02 o
   1   5   0        756.33        732.50        10.04 o
   2   5   0        602.65        680.80        10.78 o
   3   5   0       1645.39       1626.07        15.59 o
   4   5   0       8777.43      10031.64        71.21 o
   5   5   0       1264.66       1234.36        13.43 o
   6   5   0       1672.56       1597.16        15.66 o
   7   5   0        356.89        318.35         6.34 o
   8   5   0        306.01        348.53         7.68 o
   9   5   0       2030.13       1998.59        21.69 o
  10   5   0       5414.11       5123.35        50.94 o
  11   5   0       2789.92       2549.37        38.29 o
  12   5   0        646.83        639.52        24.81 o
  13   5   0        519.76        489.82        23.75 o
  14   5   0          5.38        -16.23        16.23 o
  15   5   0        227.16        180.38        23.81 o
  16   5   0        174.69        196.12        26.15 o
  17   5   0         36.76        -17.50        21.22 o
  18   5   0          0.77          6.65        27.66 o
  19   5   0         29.85         18.38        25.99 o
  20   5   0         73.34         78.43        29.01 o
  21   5   0         41.19         -5.25        36.76 o
   0   6   0       6217.10       6685.29        83.78 o
   1   6   0       2704.91       2754.89        23.04 o
   2   6   0        348.18        488.49         8.30 o
   3   6   0        992.11        962.00        11.83 o
   4   6   0      22905.79      23867.08       163.54 o
   5   6   0       2502.42       2412.42        21.54 o
   6   6   0       7938.81       8162.68        62.73 o
   7   6   0      10702.81      10706.65        74.24 o
   8   6   0       3069.66       3369.86        29.00 o
   9   6   0         14.88         13.41         5.67 o
  10   6   0      16332.59      16152.95       134.77 o
  11   6   0       6312.74       6194.98        58.73 o
  12   6   0        271.64        248.70        14.05 o
  13   6   0       4624.09       4527.58        60.66 o
  14   6   0       2733.12       2764.23        48.45 o
  15   6   0        344.36        302.87        26.84 o
  16   6   0       1185.69       1151.76        54.89 o
  17   6   0       6245.54       6172.74       128.24 o
  18   6   0        308.60        289.66        27.82 o
  19   6   0        111.79        102.39        33.42 o
  20   6   0         28.58         -1.05        27.66 o
   1   7   0       1155.00       1146.90        14.06 o
   2   7   0      59362.75      60189.86       376.02 o
   3   7   0         75.64         75.93         5.27 o
   4   7   0      30848.19      30917.27       205.40 o
   5   7   0       5365.00       5474.49        44.69 o
   6   7   0       4148.72       4172.51        35.48 o
   7   7   0       1384.76       1349.46        17.45 o
   8   7   0      16046.92      16020.01       117.41 o
   9   7   0      12846.88      12677.62        97.21 o
  10   7   0         15.90          6.39         6.75 o
  11   7   0       5924.29       5767.19        65.79 o
  12   7   0       1360.75       1266.37        23.60 o
  13   7   0       5505.35       5568.44        74.61 o
  14   7   0        360.60        374.93        16.83 o
  15   7   0       6113.50       6018.00       128.84 o
  16   7   0         48.02         49.88        24.25 o
  17   7   0        881.20        849.80        44.39 o
  18   7   0        430.11        518.01        48.70 o
  19   7   0       5402.27       5412.25       114.17 o
  20   7   0          3.10         47.26        47.26 o
   0   8   0      10002.76      10062.13       102.32 o
   1   8   0       1955.18       2083.90        21.06 o
   2   8   0         72.40         61.68         6.31 o
   3   8   0       1994.92       2064.76        20.90 o
   4   8   0      13509.54      14568.62        98.86 o
   5   8   0        274.40        263.71        11.09 o
   6   8   0         97.52        100.24         8.52 o
   7   8   0       5340.20       5367.23        55.65 o
   8   8   0       8564.74       8809.69        94.82 o
   9   8   0        743.73        809.48        21.24 o
  10   8   0       5315.89       5312.58        59.88 o
  11   8   0       3246.67       3172.71        40.31 o
  12   8   0        678.19        715.58        24.58 o
  13   8   0       4402.76       4322.94        64.51 o
  14   8   0       1373.72       1323.23        38.44 o
  15   8   0        128.52         72.99        18.04 o
  16   8   0          3.02        -22.74        22.74 o
  17   8   0       3202.90       3194.58       115.58 o
  18   8   0         21.42        -11.55        26.15 o
  19   8   0         23.44        -17.43        26.15 o
  20   8   0        154.76        194.28        52.51 o
   1   9   0       1770.33       1726.57        19.47 o
   2   9   0       2318.07       2756.86        25.97 o
   3   9   0       4560.72       4417.69        38.08 o
   4   9   0       1400.23       1313.91        17.90 o
   5   9   0        151.55        197.46         9.78 o
   6   9   0       2217.51       2224.62        29.87 o
   7   9   0       2292.30       2171.50        29.79 o
   8   9   0       3542.30       3692.66        43.03 o
   9   9   0       2010.45       1930.47        29.91 o
  10   9   0          4.45        -11.65        11.65 o
  11   9   0          8.55         12.27        13.48 o
  12   9   0       1742.71       1706.76        40.10 o
  13   9   0       1365.56       1280.84        32.99 o
  14   9   0       2523.35       2492.66        56.56 o
  15   9   0        248.49        290.02        32.40 o
  16   9   0         10.33        -17.16        23.97 o
  17   9   0         49.46         10.62        30.28 o
  18   9   0        541.14        607.17        42.44 o
  19   9   0        385.39        375.73        44.09 o
  20   9   0        324.89        304.55        47.26 o
   0  10   0      46498.63      45871.16       482.11 o
   1  10   0       1758.23       1747.22        21.26 o
   2  10   0       2083.83       2012.00        24.61 o
   3  10   0       3054.10       2944.03        30.28 o
   4  10   0      19959.53      20810.59       159.49 o
   5  10   0       1068.46       1031.36        18.36 o
   6  10   0      12129.68      12077.88       112.57 o
   7  10   0      10841.23      10447.03        99.42 o
   8  10   0         84.89         99.07        12.89 o
   9  10   0        652.49        655.16        18.88 o
  10  10   0       7973.85       7937.12        82.97 o
  11  10   0       5189.50       5231.45        66.49 o
  12  10   0        375.35        412.34        21.35 o
  13  10   0       4309.76       4312.33        72.73 o
  14  10   0        605.68        633.96        32.13 o
  15  10   0        494.24        460.47        33.45 o
  16  10   0        158.34        164.20        31.83 o
  17  10   0       5785.97       6002.89       120.10 o
  18  10   0         91.62         70.73        35.24 o
  19  10   0         97.22         99.77        55.13 o
  20  10   0         11.08        -10.50        42.01 o
   1  11   0       1823.20       1792.24        24.72 o
   2  11   0       8751.78       9256.72        76.08 o
   3  11   0        361.21        346.49        11.85 o
   4  11   0       3028.35       3279.01        41.97 o
   5  11   0       2377.55       2290.69        30.08 o
   6  11   0       8069.11       7917.14        80.20 o
   7  11   0       1697.93       1643.61        28.48 o
   8  11   0       4800.82       4732.57        54.49 o
   9  11   0       3260.70       3210.94        43.62 o
  10  11   0        630.04        617.98        19.08 o
  11  11   0       3295.41       3281.70        47.85 o
  12  11   0       2595.53       2583.61        48.38 o
  13  11   0       1634.83       1704.50        57.44 o
  14  11   0        528.45        533.17        30.64 o
  15  11   0       5502.67       5618.23        99.67 o
  16  11   0         25.58         30.09        22.19 o
  17  11   0        125.58        114.63        31.34 o
  18  11   0        285.59        290.11        68.26 o
  19  11   0       2635.84       2627.17       118.14 o
  20  11   0         19.79         31.51        52.51 o
   0  12   0        321.05        323.80        18.37 o
   1  12   0       3441.66       3324.92        42.88 o
   2  12   0        226.30        200.90        11.99 o
   3  12   0        759.37        789.00        17.25 o
   4  12   0        662.58        694.03        17.54 o
   5  12   0       1606.79       1614.83        26.24 o
   6  12   0        765.25        702.43        21.71 o
   7  12   0         94.58         92.07        13.33 o
   8  12   0       3884.97       3989.96        49.86 o
   9  12   0        507.80        507.94        19.26 o
  10  12   0        764.57        812.88        23.41 o
  11  12   0         37.13        -14.45        14.45 o
  12  12   0       1079.85       1068.81        61.05 o
  13  12   0        448.68        471.82        26.11 o
  14  12   0        625.14        633.49        34.91 o
  15  12   0          4.98        -21.81        21.81 o
  16  12   0          4.94        -11.72        22.35 o
  17  12   0        107.94         25.47        29.47 o
  18  12   0         39.01         22.55        35.28 o
  19  12   0          3.14        -57.76        57.76 o
   1  13   0       1305.23       1272.87        25.53 o
   2  13   0       7723.20       7582.11        68.95 o
   3  13   0       3826.02       3745.52        42.73 o
   4  13   0        736.42        681.93        18.87 o
   5  13   0        953.65        969.25        23.37 o
   6  13   0       4231.96       4235.93        75.58 o
   7  13   0        653.13        598.31        20.62 o
   8  13   0       3997.82       3946.31        51.14 o
   9  13   0       2868.56       2846.09        43.91 o
  10  13   0         60.07         35.86        15.43 o
  11  13   0        598.17        611.41        32.53 o
  12  13   0       3160.51       3105.61        62.79 o
  13  13   0       2140.99       2015.49        49.67 o
  14  13   0        787.67        798.31        43.04 o
  15  13   0       2586.23       2616.24        65.10 o
  16  13   0         22.79          0.80        23.53 o
  17  13   0         11.00          9.11        51.07 o
  18  13   0        610.78        598.92        50.46 o
  19  13   0       1223.04       1380.98       120.77 o
   0  14   0      47149.45      46918.59       530.21 o
   1  14   0         44.35         61.58        12.89 o
   2  14   0       1084.27       1133.34        25.04 o
   3  14   0       2419.46       2275.48        36.44 o
   4  14   0       8874.49       8837.58        94.55 o
   5  14   0         61.40         58.87        14.51 o
   6  14   0       6354.15       6352.78        75.66 o
   7  14   0       5337.67       5189.13        65.72 o
   8  14   0          6.86         -1.79        14.39 o
   9  14   0       1820.93       1728.90        39.45 o
  10  14   0       2055.37       2074.16        40.29 o
  11  14   0       1844.82       1834.89        42.91 o
  12  14   0        111.61         88.31        20.92 o
  13  14   0       2467.49       2378.72        68.09 o
  14  14   0         17.94         -8.07        23.85 o
  15  14   0        354.97        356.50        35.13 o
  16  14   0        253.23        282.77        68.97 o
  17  14   0       2015.31       2183.23        86.87 o
  18  14   0         65.15         36.76        68.26 o
   1  15   0       1564.20       1536.10        34.94 o
   2  15   0       3005.31       3015.96        43.88 o
   3  15   0       1279.60       1192.19        29.56 o
   4  15   0        201.62        152.45        16.77 o
   5  15   0        640.90        626.78        29.36 o
   6  15   0       3588.75       3554.71        55.08 o
   7  15   0       1111.93       1020.88        30.22 o
   8  15   0        390.08        351.61        23.50 o
   9  15   0        410.99        386.46        23.75 o
  10  15   0       2339.19       2274.42        51.03 o
  11  15   0       1727.95       1766.33        57.08 o
  12  15   0       1312.73       1329.29        48.53 o
  13  15   0        267.29        234.83        27.80 o
  14  15   0        268.48        221.94        22.20 o
  15  15   0        910.21        911.94        44.04 o
  16  15   0        406.39        473.52        51.36 o
  17  15   0          1.44        -68.26        68.26 o
   0  16   0       2435.14       2466.96        54.16 o
   1  16   0       1188.72       1222.44        33.67 o
   2  16   0         73.45         74.10        16.41 o
   3  16   0        305.52        296.12        20.48 o
   4  16   0        113.04        136.99        17.68 o
   5  16   0       1133.95       1171.93        39.03 o
   6  16   0        664.16        625.03        28.88 o
   7  16   0        506.57        482.46        26.56 o
   8  16   0          6.46        -18.87        18.87 o
   9  16   0        469.50        404.05        26.24 o
  10  16   0       1248.34       1184.83        37.22 o
  11  16   0       1366.12       1359.28        42.76 o
  12  16   0        942.13        965.21        40.63 o
  13  16   0        143.29        108.67        26.05 o
  14  16   0         12.13         -0.76        23.18 o
  15  16   0        148.54         60.38        55.69 o
  16  16   0        849.28        787.63       105.02 o
  17  16   0        271.80        194.28        78.76 o
   1  17   0        102.18         83.27        17.07 o
   2  17   0       7530.78       7500.00        88.43 o
   3  17   0        664.99        673.36        26.52 o
   4  17   0       1485.74       1398.10        38.46 o
   5  17   0       1310.39       1247.16        40.44 o
   6  17   0       2571.40       2521.94        57.38 o
   7  17   0         15.20         11.52        20.34 o
   8  17   0       2883.79       2931.53        57.95 o
   9  17   0       2037.89       2008.75        51.18 o
  10  17   0          8.44          5.75        19.93 o
  11  17   0       1020.10       1082.34        40.13 o
  12  17   0        960.40        910.15        41.10 o
  13  17   0       1081.50       1070.53        55.87 o
  14  17   0         55.03         25.81        30.34 o
  15  17   0       1836.93       1780.04       152.28 o
  16  17   0          9.15        -31.51        73.51 o
   0  18   0       8640.79       8832.08       167.12 o
   1  18   0        564.73        554.01        26.26 o
   2  18   0        327.70        369.91        25.19 o
   3  18   0        580.13        609.17        27.89 o
   4  18   0       6102.18       6237.43        93.94 o
   5  18   0        716.58        704.99        32.56 o
   6  18   0       2594.65       2522.11        58.76 o
   7  18   0        751.39        729.92        36.75 o
   8  18   0        360.66        353.30        32.48 o
   9  18   0        718.45        644.72        32.72 o
  10  18   0        812.53        804.66        33.46 o
  11  18   0        358.70        305.32        29.75 o
  12  18   0        150.08        134.77        32.13 o
  13  18   0       1258.33       1303.10        69.47 o
  14  18   0        246.07        203.51        36.83 o
  15  18   0        155.39        147.02        84.01 o
   1  19   0        482.32        433.02        26.59 o
   2  19   0         10.12        -19.36        19.36 o
   3  19   0       1146.21       1073.92        34.52 o
   4  19   0       1403.63       1426.59        43.95 o
   5  19   0        114.25        106.34        33.86 o
   6  19   0        598.98        570.09        33.54 o
   7  19   0       1010.98        955.64        41.88 o
   8  19   0        352.83        331.91        31.26 o
   9  19   0         58.50         22.12        24.89 o
  10  19   0       1833.30       1790.60        54.08 o
  11  19   0        524.82        611.63        45.94 o
  12  19   0         26.55         54.91        34.69 o
  13  19   0         13.84        -35.93        35.93 o
  14  19   0        630.71        537.03        79.55 o
   0  20   0        311.53        286.63        36.37 o
   1  20   0        600.74        664.52        36.99 o
   2  20   0         23.88        -18.73        20.37 o
   3  20   0          8.30          1.04        22.10 o
   4  20   0       1285.18       1311.94        43.11 o
   5  20   0        554.05        606.54        32.74 o
   6  20   0        831.01        848.92        38.68 o
   7  20   0       1149.71       1131.92        45.47 o
   8  20   0         81.87         44.92        31.66 o
   9  20   0          4.09          2.59        28.61 o
  10  20   0       1768.76       1833.53        72.12 o
  11  20   0        931.19        924.50        59.49 o
  12  20   0        173.38        133.06        42.20 o
   1  21   0         92.97        105.35        25.23 o
   2  21   0       5746.33       5802.33       110.54 o
   3  21   0          1.86         30.82        24.72 o
   4  21   0       1377.18       1409.07        51.28 o
   5  21   0        629.54        603.83        34.84 o
   6  21   0        801.39        769.06        39.60 o
   7  21   0        109.42         98.64        32.37 o
   8  21   0       1403.25       1496.25        59.27 o
   9  21   0        913.32        872.45        46.99 o
  10  21   0         35.58         50.69        46.58 o
  11  21   0        653.08        679.02        66.83 o
   0  22   0        307.42        399.84        61.70 o
   1  22   0        727.68        762.56        68.14 o
   2  22   0        107.29         84.12        26.53 o
   3  22   0        507.35        499.17        38.01 o
   4  22   0        550.87        604.72        37.88 o
   5  22   0        843.40        843.77        44.19 o
   6  22   0        129.21         74.84        32.67 o
   7  22   0        152.10        130.12        37.10 o
   8  22   0       1622.60       1617.38        76.76 o
   9  22   0        484.61        425.63        47.98 o
   1  23   0        252.11        263.11        41.13 o
   2  23   0        461.26        474.72        38.06 o
   3  23   0        706.99        693.21        45.83 o
   4  23   0        236.46        236.41        39.61 o
   5  23   0          0.44         -9.26        39.90 o
   6  23   0         13.71        -19.73        38.32 o
   7  23   0        571.45        530.32        58.16 o
   0  24   0       1967.06       1696.03       147.02 o
   1  24   0         52.56         66.39        43.76 o
   2  24   0        116.94         47.43        48.31 o
   3  24   0         95.19         86.52        37.37 o
   4  24   0        777.01        876.89       105.02 o
 -20   1   1         34.63         52.51        26.25 o
 -19   1   1        795.94        745.62        52.51 o
 -18   1   1          0.82         -7.58        21.00 o
 -17   1   1       3047.12       3105.91        64.48 o
 -16   1   1         12.02         12.44        11.01 o
 -15   1   1       5504.64       5591.34        79.38 o
 -14   1   1        466.04        460.02        22.37 o
 -13   1   1       1582.60       1618.73        28.99 o
 -12   1   1       1366.19       1381.10        21.34 o
 -11   1   1      14262.09      14652.13       165.69 o
 -10   1   1       5677.37       5836.39        64.47 o
  -9   1   1         43.02         38.89         4.91 o
  -8   1   1       6794.78       7087.15        68.90 o
  -7   1   1      11499.05      12108.59       128.02 o
  -6   1   1       7107.74       7267.28        78.39 o
  -5   1   1       4890.05       4911.25        48.03 o
  -4   1   1      92696.02      97022.81       988.37 o
  -3   1   1        545.57        598.24         9.86 o
  -2   1   1      11660.34      12265.90       129.00 o
   1   1   1        240.47        226.46         6.04 o
   2   1   1      37024.69      38466.77       493.10 o
   3   1   1      11798.04      12198.08       136.53 o
   4   1   1       2635.25       2767.07        34.97 o
   5   1   1        111.09        120.77         5.33 o
   6   1   1      35094.03      36403.58       433.24 o
   7   1   1      15462.01      15904.20       192.58 o
   8   1   1       2651.93       2651.76        34.69 o
   9   1   1       7458.95       7611.23        88.88 o
  10   1   1       1515.58       1522.73        24.77 o
  11   1   1       1765.89       1663.38        26.47 o
  12   1   1        836.34        808.63        19.36 o
  13   1   1      11009.63      11068.36       165.87 o
  14   1   1        356.74        378.46        13.70 o
  15   1   1        167.58        169.61        11.59 o
  16   1   1         43.49         46.67        11.60 o
  17   1   1       5394.29       5613.49       129.95 o
  18   1   1         31.51         36.76        26.25 o
  19   1   1       1697.89       1612.02        73.51 o
  20   1   1        386.03        383.31        36.76 o
 -21   2   1         88.83         68.26        31.51 o
 -20   2   1        278.48        283.55        36.76 o
 -19   2   1       6127.81       6314.73       144.80 o
 -18   2   1        380.30        434.36        31.40 o
 -17   2   1       3665.27       3614.59        94.62 o
 -16   2   1       1901.66       1950.26        51.54 o
 -15   2   1       5389.41       5533.96       108.58 o
 -14   2   1        562.07        510.78        18.61 o
 -13   2   1      14639.23      14749.09       180.23 o
 -12   2   1      13724.42      13919.89       170.60 o
 -11   2   1        421.77        415.00        13.43 o
 -10   2   1      21888.89      21705.01       242.81 o
  -9   2   1      23418.14      23135.86       240.55 o
  -8   2   1       3964.14       3992.41        49.94 o
  -7   2   1       3864.39       4132.99        51.64 o
  -6   2   1      21370.81      19294.07       195.62 o
  -5   2   1       6673.69       6530.50        61.54 o
  -4   2   1         59.55         66.77         4.67 o
  -3   2   1       1157.46       1232.42        12.17 o
  -2   2   1       1102.43        948.39        12.99 o
  -1   2   1         48.68         83.75         3.97 o
   0   2   1      31022.89      32222.99       258.88 o
   1   2   1       3290.98       3207.37        30.89 o
   2   2   1     109816.31     114434.79       916.83 o
   3   2   1       4299.52       4256.33        43.89 o
   4   2   1      35226.27      36586.39       332.01 o
   5   2   1      10969.48      10940.64       112.91 o
   6   2   1       9182.94       8767.65       110.32 o
   7   2   1      18153.12      18006.55       218.99 o
   8   2   1      25408.98      24687.29       273.66 o
   9   2   1      12936.58      12711.90       145.96 o
  10   2   1       1265.44       1333.48        24.83 o
  11   2   1      27579.94      27038.66       302.32 o
  12   2   1       8029.99       7867.91       100.81 o
  13   2   1         17.36         15.32        12.03 o
  14   2   1       1923.72       1966.45        42.10 o
  15   2   1      15461.78      15579.20       372.50 o
  16   2   1         10.87         -4.63        17.47 o
  17   2   1       1843.59       1896.15       105.02 o
  18   2   1          4.75         52.51        22.28 o
  19   2   1       2118.47       2105.60        94.52 o
  20   2   1        176.01        257.29        36.76 o
  21   2   1       1851.27       1895.56        84.01 o
 -21   3   1       1201.25       1218.20        73.51 o
 -20   3   1        186.81        194.28        36.76 o
 -19   3   1        540.86        508.35        37.13 o
 -18   3   1         58.80        107.82        42.01 o
 -17   3   1        673.99        626.23        49.88 o
 -16   3   1       1319.52       1357.45        45.27 o
 -15   3   1        104.97        118.42        16.91 o
 -14   3   1          9.63         -4.06        14.26 o
 -13   3   1          3.79        -12.99        12.99 o
 -12   3   1        201.75        182.65        14.90 o
 -11   3   1       1799.19       1833.22        36.98 o
 -10   3   1        920.74        952.64        24.58 o
  -9   3   1        822.41        815.68        21.53 o
  -8   3   1        536.22        609.86        18.49 o
  -7   3   1       4573.69       4781.23        45.11 o
  -6   3   1       6829.21       7158.52        65.24 o
  -5   3   1        422.84        478.37         7.02 o
  -4   3   1       9498.69       9259.59        65.94 o
  -3   3   1       5082.41       5279.75        40.52 o
  -2   3   1       1627.96       1789.64        16.88 o
  -1   3   1         94.00        103.40         4.62 o
   0   3   1      62476.64      64797.93       495.84 o
   1   3   1        637.38        640.01        10.58 o
   2   3   1     123510.52     127057.63       888.80 o
   3   3   1        159.33        193.80         4.86 o
   4   3   1       5855.41       6758.72        53.37 o
   5   3   1        556.29        648.53        11.53 o
   6   3   1       4787.62       4542.02        43.02 o
   7   3   1       2843.28       2976.46        35.98 o
   8   3   1       2856.98       2825.61        58.71 o
   9   3   1       1677.42       1745.18        30.24 o
  10   3   1         24.40         10.28        10.76 o
  11   3   1        232.53        227.89        16.44 o
  12   3   1         11.83        -12.53        12.53 o
  13   3   1       4978.06       5027.37        78.61 o
  14   3   1         10.95         12.25        14.95 o
  15   3   1          6.32        -21.98        21.98 o
  16   3   1        411.04        408.94        42.01 o
  17   3   1        833.98        856.86        78.76 o
  18   3   1        472.19        493.33        37.13 o
  19   3   1          9.31        -31.51        31.51 o
  20   3   1         27.80        -26.25        31.51 o
  21   3   1        281.08        278.30        42.01 o
 -21   4   1         71.40         10.50        36.76 o
 -20   4   1         12.09         10.50        23.92 o
 -19   4   1       1080.74       1043.33       136.52 o
 -18   4   1        315.91        382.35        35.13 o
 -17   4   1       1431.21       1425.64        86.64 o
 -16   4   1        469.92        500.99        29.20 o
 -15   4   1        360.74        333.50        22.88 o
 -14   4   1         23.31         11.14        14.90 o
 -13   4   1       1359.93       1346.64        35.13 o
 -12   4   1        287.98        283.29        18.24 o
 -11   4   1          0.60        -12.53        12.53 o
 -10   4   1        515.41        534.65        20.09 o
  -9   4   1       1805.91       1800.69        25.50 o
  -8   4   1       9800.15      10168.00        83.44 o
  -7   4   1       1617.22       1620.12        15.20 o
  -6   4   1       8411.29       8635.02        61.95 o
  -5   4   1        958.42       1007.41        11.01 o
  -4   4   1       1207.64       1052.95        13.38 o
  -3   4   1        386.37        423.79         6.89 o
  -2   4   1      48438.38      48497.12       335.04 o
  -1   4   1        582.30        622.14        11.46 o
   0   4   1      23626.41      24538.04       183.75 o
   1   4   1        371.32        439.27         8.84 o
   2   4   1       7568.56       7667.34        57.10 o
   3   4   1         96.47        101.41         4.86 o
   4   4   1      15038.64      14371.21       101.37 o
   5   4   1       1853.50       1776.61        15.79 o
   6   4   1       1646.03       1548.65        14.61 o
   7   4   1       1711.45       1734.77        16.99 o
   8   4   1        290.60        342.61        10.43 o
   9   4   1       2066.13       1942.93        38.34 o
  10   4   1        969.04       1001.50        29.52 o
  11   4   1       2750.32       2679.32        50.08 o
  12   4   1          4.80         20.02        13.85 o
  13   4   1        171.31        166.00        42.85 o
  14   4   1        180.49        150.79        18.07 o
  15   4   1       1717.61       1745.62        45.66 o
  16   4   1         91.99        134.50        20.79 o
  17   4   1        173.12        110.27        29.70 o
  18   4   1        381.95        376.43        35.13 o
  19   4   1       1150.52       1237.49        91.89 o
  20   4   1         20.55        -17.77        23.92 o
  21   4   1        636.16        588.10        57.76 o
 -21   5   1       3279.71       3575.84       147.02 o
 -20   5   1        217.55        204.47        31.40 o
 -19   5   1        210.51        183.78        33.42 o
 -18   5   1        128.31        155.17        29.70 o
 -17   5   1       7132.01       7299.63       140.37 o
 -16   5   1        713.37        692.67        35.28 o
 -15   5   1       7395.87       7270.07       112.29 o
 -14   5   1       4817.43       4867.77        81.44 o
 -13   5   1       2534.72       2495.30        51.10 o
 -12   5   1       2823.04       2861.32        42.37 o
 -11   5   1      22085.61      22061.54       213.27 o
 -10   5   1      12765.12      12780.46       116.48 o
  -9   5   1       2042.97       1992.16        19.68 o
  -8   5   1      42012.40      43728.32       284.93 o
  -7   5   1      13567.22      14116.89        94.94 o
  -6   5   1         19.79         41.03         6.23 o
  -5   5   1       8536.79       8483.71        59.28 o
  -4   5   1      71983.90      76303.02       508.53 o
  -3   5   1         43.62         53.21         4.35 o
  -2   5   1       9804.76      10434.42        71.79 o
  -1   5   1         38.55         68.27         4.84 o
   0   5   1      92485.48     100601.29       673.74 o
   1   5   1        524.23        515.04         8.16 o
   2   5   1      43018.39      46709.48       306.42 o
   3   5   1      11544.34      11593.91        81.85 o
   4   5   1      20995.58      21351.76       146.83 o
   5   5   1        277.44        304.90         6.92 o
   6   5   1      32419.31      33561.46       219.77 o
   7   5   1      10602.68      10735.38        71.50 o
   8   5   1         74.29        120.32         5.47 o
   9   5   1       9483.32       9697.40        82.02 o
  10   5   1      14372.50      14765.36       134.95 o
  11   5   1       3912.21       3779.30        57.05 o
  12   5   1       2184.02       2240.13        47.73 o
  13   5   1      17179.22      17256.87       237.17 o
  14   5   1       1372.57       1398.88        38.37 o
  15   5   1        235.33        264.29        27.28 o
  16   5   1        225.63        218.37        26.15 o
  17   5   1       7319.33       7391.26       143.21 o
  18   5   1        194.15        222.54        33.42 o
  19   5   1       2251.13       2437.15       120.77 o
  20   5   1        447.43        465.43        40.84 o
  21   5   1        899.18        945.16        73.51 o
 -21   6   1        172.33         84.01        42.01 o
 -20   6   1        103.16         76.14        44.63 o
 -19   6   1       1308.14       1364.12        64.90 o
 -18   6   1        271.08        283.53        29.20 o
 -17   6   1       3061.33       3102.10        78.70 o
 -16   6   1         10.75         12.60        22.77 o
 -15   6   1       2309.29       2271.25        57.07 o
 -14   6   1       1144.47       1132.33        23.47 o
 -13   6   1       6570.26       6372.16        69.83 o
 -12   6   1        468.16        523.48        17.60 o
 -11   6   1       1515.84       1414.59        23.13 o
 -10   6   1       5252.29       4920.15        44.03 o
  -9   6   1       7210.77       7170.55        59.30 o
  -8   6   1       5567.08       5592.26        43.85 o
  -7   6   1          0.81         -2.48         4.99 o
  -6   6   1      13333.94      12705.14        91.31 o
  -5   6   1       4427.88       4336.27        34.03 o
  -4   6   1        355.67        356.20         7.64 o
  -3   6   1        367.81        370.14         7.16 o
  -2   6   1      52781.58      54380.75       331.17 o
  -1   6   1        608.06        562.53         9.73 o
   0   6   1       8525.69       8649.54        60.13 o
   1   6   1       3390.27       3530.15        27.94 o
   2   6   1       9470.87       9149.77        64.87 o
   3   6   1       5250.27       5116.12        38.76 o
   4   6   1      15425.06      15267.46       110.14 o
   5   6   1       2774.39       2795.85        24.62 o
   6   6   1        328.39        270.80         7.85 o
   7   6   1      10466.09       9949.17        69.61 o
   8   6   1       8644.45       8632.66        67.51 o
   9   6   1       1676.42       1566.13        18.96 o
  10   6   1         41.11         59.32         7.80 o
  11   6   1       8894.12       8780.08       106.77 o
  12   6   1       1975.73       1910.98        33.24 o
  13   6   1          5.01          5.35        10.13 o
  14   6   1          1.70        -17.03        17.03 o
  15   6   1       4831.07       4890.45        93.18 o
  16   6   1        591.17        620.18        45.93 o
  17   6   1       1287.34       1218.57        51.36 o
  18   6   1        220.27        196.75        24.73 o
  19   6   1       2256.33       2339.62        85.40 o
  20   6   1         33.94         63.01        42.01 o
 -20   7   1        175.42        220.54        52.51 o
 -19   7   1         18.24        -28.64        31.62 o
 -18   7   1          0.86        -29.75        31.35 o
 -17   7   1         92.15         52.51        27.28 o
 -16   7   1        190.60        227.09        25.33 o
 -15   7   1         74.80         32.48        16.95 o
 -14   7   1          1.27          6.15        12.04 o
 -13   7   1         36.80         41.71        11.16 o
 -12   7   1        414.02        476.64        14.00 o
 -11   7   1        191.49        199.17         9.63 o
 -10   7   1        223.33        226.16         8.68 o
  -9   7   1        785.32        697.46        14.58 o
  -8   7   1         33.68         17.47         6.66 o
  -7   7   1          0.79          9.78         5.40 o
  -6   7   1          4.14         -5.91         5.91 o
  -5   7   1        888.70        882.08        13.69 o
  -4   7   1        209.19        245.15         6.89 o
  -3   7   1       1131.35       1198.03        14.43 o
  -2   7   1       1083.04       1203.93        14.20 o
  -1   7   1        767.13        813.84        11.81 o
   0   7   1       8314.31       9601.92        72.60 o
   1   7   1       3058.97       3170.80        26.57 o
   2   7   1       1237.70       1665.65        17.47 o
   3   7   1       1241.95       1292.89        14.90 o
   4   7   1        621.99        595.44        11.67 o
   5   7   1         25.09         31.57         6.47 o
   6   7   1       1377.34       1403.97        19.57 o
   7   7   1        775.55        733.19        13.25 o
   8   7   1        120.79         96.42         7.03 o
   9   7   1        349.05        294.36        14.17 o
  10   7   1        136.64        165.12         8.38 o
  11   7   1         90.12         38.28        11.14 o
  12   7   1        480.84        482.61        17.06 o
  13   7   1         89.81         88.18        15.07 o
  14   7   1        249.16        266.78        17.61 o
  15   7   1          0.26        -20.76        20.76 o
  16   7   1         79.39         50.81        23.41 o
  17   7   1          0.13        -25.15        25.15 o
  18   7   1        574.86        605.92        37.04 o
  19   7   1         44.00          1.66        35.13 o
  20   7   1         12.79        -42.01        42.01 o
 -20   8   1         75.73         47.26        47.26 o
 -19   8   1       1634.11       1717.64        60.15 o
 -18   8   1        235.53        226.44        32.24 o
 -17   8   1       3064.06       3085.59        85.86 o
 -16   8   1          2.07        -16.71        22.88 o
 -15   8   1       2346.12       2364.34        52.94 o
 -14   8   1         29.77         15.78        17.47 o
 -13   8   1       6830.50       6709.14        82.79 o
 -12   8   1       2169.45       2175.00        36.77 o
 -11   8   1          0.00         -8.69         8.69 o
 -10   8   1       3897.61       3729.91        43.26 o
  -9   8   1       3274.07       3338.58        38.41 o
  -8   8   1      11266.03      11081.49        93.71 o
  -7   8   1       1513.64       1510.61        20.81 o
  -6   8   1      20659.74      20899.63       154.39 o
  -5   8   1       1058.36       1089.59        15.10 o
  -4   8   1        437.30        393.50         9.40 o
  -3   8   1       1172.04       1209.57        15.36 o
  -2   8   1      84033.88      88741.58       560.37 o
  -1   8   1        234.68        221.08         7.62 o
   0   8   1      15873.42      16096.35       116.07 o
   1   8   1        277.66        315.72         8.32 o
   2   8   1      27474.84      27855.49       181.86 o
   3   8   1        127.90        162.18         7.11 o
   4   8   1      36247.32      37230.05       247.71 o
   5   8   1       7213.22       7233.03        57.97 o
   6   8   1        141.00        107.80         9.36 o
   7   8   1       2191.84       2077.62        27.26 o
   8   8   1      14374.68      14036.80       134.11 o
   9   8   1       4957.88       4852.20        53.35 o
  10   8   1       4750.19       4551.52        56.77 o
  11   8   1       4748.51       4743.87        58.00 o
  12   8   1        296.79        302.31        17.95 o
  13   8   1        409.05        352.08        17.88 o
  14   8   1        426.36        456.82        24.10 o
  15   8   1       3904.38       4039.43        78.91 o
  16   8   1         11.94        -19.09        25.77 o
  17   8   1       1431.43       1486.39       106.53 o
  18   8   1        151.34        176.04        31.23 o
  19   8   1       2341.34       2306.90        72.60 o
  20   8   1        159.92        147.02        52.51 o
 -20   9   1         47.21         51.93        52.51 o
 -19   9   1        101.31         99.77        30.32 o
 -18   9   1         15.97        -12.67        28.19 o
 -17   9   1       4850.58       5005.07       103.03 o
 -16   9   1        127.04         96.88        25.86 o
 -15   9   1       4950.85       4912.42        85.82 o
 -14   9   1       2332.26       2421.81        47.17 o
 -13   9   1       2896.43       2850.39        50.90 o
 -12   9   1       4174.63       4166.45        54.25 o
 -11   9   1      13647.40      13378.62       133.94 o
 -10   9   1       5466.09       5358.07        56.18 o
  -9   9   1        346.30        336.56        13.30 o
  -8   9   1      30900.91      30746.66       253.22 o
  -7   9   1       9949.93       9757.79        88.32 o
  -6   9   1       1236.86       1243.46        21.49 o
  -5   9   1       3470.64       3387.37        31.25 o
  -4   9   1      37518.87      38601.43       255.74 o
  -3   9   1        405.90        432.19        11.36 o
  -2   9   1      11235.61      11199.38        78.34 o
  -1   9   1         15.10          9.72         6.55 o
   0   9   1      18930.64      19039.19       138.96 o
   1   9   1         66.26         80.58         6.74 o
   2   9   1       4745.62       4653.81        42.53 o
   3   9   1       7912.49       7890.51        66.38 o
   4   9   1      14132.22      14510.60       104.60 o
   5   9   1        980.75       1026.93        18.88 o
   6   9   1      10496.66      10910.73        98.38 o
   7   9   1       7599.45       7459.40        74.81 o
   8   9   1       4290.92       4177.43        50.55 o
   9   9   1       8753.38       8697.28        87.61 o
  10   9   1      14031.20      13693.96       144.99 o
  11   9   1       1686.45       1601.09        32.93 o
  12   9   1       1008.75       1050.27        29.98 o
  13   9   1      10660.17      10266.58       131.28 o
  14   9   1       2333.40       2399.22        53.39 o
  15   9   1        477.38        498.21        27.35 o
  16   9   1        312.59        338.94        32.55 o
  17   9   1       4495.66       4436.56        97.01 o
  18   9   1        262.15        234.40        46.24 o
  19   9   1       1720.24       1729.96       231.04 o
  20   9   1        646.86        561.84        47.26 o
 -20  10   1          6.79        -47.26        47.26 o
 -19  10   1        212.94        144.91        40.84 o
 -18  10   1        853.53        818.98        49.46 o
 -17  10   1        528.28        544.41        37.88 o
 -16  10   1        133.58        140.62        22.62 o
 -15  10   1         90.32         81.82        20.92 o
 -14  10   1        670.42        640.87        32.13 o
 -13  10   1        201.33        177.30        20.57 o
 -12  10   1        204.29        199.43        20.84 o
 -11  10   1        826.91        724.22        22.29 o
 -10  10   1        506.22        450.77        16.78 o
  -9  10   1       1098.13       1073.24        26.09 o
  -8  10   1        908.05        860.64        19.97 o
  -7  10   1        359.11        341.67        13.79 o
  -6  10   1       4191.20       4185.78        49.73 o
  -5  10   1       1278.60       1258.42        25.70 o
  -4  10   1        701.15        588.45        13.64 o
  -3  10   1       1390.65       1346.18        20.41 o
  -2  10   1      11817.85      11387.14        84.74 o
  -1  10   1       3018.56       2953.67        35.24 o
   0  10   1       3073.68       2966.92        30.96 o
   1  10   1        609.40        603.88        12.30 o
   2  10   1       8494.92       8212.80        66.31 o
   3  10   1       6455.15       6195.86        57.53 o
   4  10   1      10407.62      10099.33        80.45 o
   5  10   1        212.82        206.72        11.35 o
   6  10   1         16.36         -4.87        10.44 o
   7  10   1       3342.26       3204.13        40.49 o
   8  10   1        469.03        421.87        15.33 o
   9  10   1         59.72         33.30        11.63 o
  10  10   1        244.50        215.38        13.46 o
  11  10   1       1440.78       1439.25        33.22 o
  12  10   1        357.54        352.97        19.71 o
  13  10   1         13.07        -16.58        16.58 o
  14  10   1       1585.91       1630.38        56.97 o
  15  10   1        535.15        514.19        29.61 o
  16  10   1        357.05        329.30        42.44 o
  17  10   1         10.23        -18.29        26.63 o
  18  10   1        290.94        266.53        36.38 o
  19  10   1        431.87        301.56        76.14 o
  20  10   1        452.62        299.30        52.51 o
 -20  11   1        133.42         84.01        57.76 o
 -19  11   1        283.55        338.01       110.27 o
 -18  11   1         14.21        -27.52        30.90 o
 -17  11   1        501.56        507.37        45.66 o
 -16  11   1         33.82         16.59        20.71 o
 -15  11   1        736.45        744.16        34.56 o
 -14  11   1        116.87         94.61        22.62 o
 -13  11   1        197.96        218.94        19.33 o
 -12  11   1       1070.53       1037.43        29.89 o
 -11  11   1       1958.36       1985.58        41.31 o
 -10  11   1       3596.10       3588.03        47.38 o
  -9  11   1        576.13        572.56        18.76 o
  -8  11   1         34.65         30.89        11.64 o
  -7  11   1        844.83        789.81        20.43 o
  -6  11   1      12354.02      12263.79       115.75 o
  -5  11   1       1592.30       1653.95        23.89 o
  -4  11   1      11853.42      11390.03        93.52 o
  -3  11   1        167.33        180.52        10.64 o
  -2  11   1         59.06         13.48         8.76 o
  -1  11   1        397.15        445.28        13.41 o
   0  11   1      18487.46      18523.83       146.15 o
   1  11   1       2313.14       2408.30        27.23 o
   2  11   1      25942.88      26275.69       193.45 o
   3  11   1       1325.49       1302.49        21.59 o
   4  11   1        106.68         57.29         9.80 o
   5  11   1          3.28         -6.95         8.40 o
   6  11   1       8020.95       7723.36        78.93 o
   7  11   1       2358.50       2279.45        34.10 o
   8  11   1       7185.26       7011.49        73.22 o
   9  11   1       1236.65       1221.05        31.03 o
  10  11   1          5.92          1.39        11.87 o
  11  11   1        408.10        371.42        19.34 o
  12  11   1        945.28        898.39        30.35 o
  13  11   1       2015.11       1984.63        57.25 o
  14  11   1        517.25        572.88        49.94 o
  15  11   1        127.36         94.60        25.72 o
  16  11   1         37.13         11.45        40.93 o
  17  11   1        807.19        830.19        51.54 o
  18  11   1          6.63        -16.23        40.34 o
  19  11   1        150.01        204.78        63.01 o
  20  11   1          5.58        -31.51        47.26 o
 -19  12   1       3455.51       3896.14       183.78 o
 -18  12   1         83.37         91.02        43.73 o
 -17  12   1       1840.00       1897.04        64.95 o
 -16  12   1        589.28        596.38        33.23 o
 -15  12   1       2033.02       2110.33        57.19 o
 -14  12   1        126.17         73.33        24.75 o
 -13  12   1       5183.42       4945.64        82.08 o
 -12  12   1       3565.08       3554.55        66.25 o
 -11  12   1         27.35         -5.56        14.88 o
 -10  12   1       4629.90       4585.02        57.36 o
  -9  12   1       5230.89       5167.32        62.56 o
  -8  12   1       3506.32       3618.19        46.80 o
  -7  12   1       1224.14       1232.41        29.74 o
  -6  12   1      15229.04      15170.56       141.26 o
  -5  12   1       1566.38       1512.05        25.58 o
  -4  12   1        638.06        597.48        16.22 o
  -3  12   1        696.29        695.94        18.05 o
  -2  12   1      11796.39      12094.60        99.49 o
  -1  12   1         24.45         13.72         9.50 o
   0  12   1      12421.41      12656.18       103.66 o
   1  12   1        177.79        189.99        11.58 o
   2  12   1      20613.61      20225.28       153.15 o
   3  12   1         29.38         41.87         9.99 o
   4  12   1      11172.07      11125.15        96.22 o
   5  12   1       5652.61       5536.29        56.21 o
   6  12   1       4211.29       4120.09        50.53 o
   7  12   1       3563.71       3528.33        45.98 o
   8  12   1       8137.61       8024.12        83.02 o
   9  12   1       4759.65       4643.25        57.72 o
  10  12   1        283.00        259.02        16.68 o
  11  12   1       8007.83       7815.72        95.15 o
  12  12   1       3524.35       3522.89        65.50 o
  13  12   1        139.31        112.83        23.47 o
  14  12   1        757.78        791.15        38.08 o
  15  12   1       5464.71       5537.63       105.22 o
  16  12   1         52.89         57.57        26.84 o
  17  12   1        472.54        474.37        40.63 o
  18  12   1          0.77         -0.33        33.97 o
  19  12   1       1175.37       1207.70       105.02 o
 -19  13   1        314.46        351.81        78.76 o
 -18  13   1         43.05         29.40        57.67 o
 -17  13   1        927.35        902.18        58.39 o
 -16  13   1        625.84        712.40        41.65 o
 -15  13   1       1399.25       1294.68        73.22 o
 -14  13   1         19.61          1.31        23.70 o
 -13  13   1       1103.27       1025.49        37.40 o
 -12  13   1       1615.84       1652.63        43.29 o
 -11  13   1       3271.23       3179.93        52.70 o
 -10  13   1        191.08        160.35        16.13 o
  -9  13   1        252.58        254.52        17.26 o
  -8  13   1       2499.60       2568.20        39.81 o
  -7  13   1       4281.42       4319.51        56.30 o
  -6  13   1        433.14        367.41        21.28 o
  -5  13   1         76.17         76.67        12.15 o
  -4  13   1      16809.18      16197.66       139.08 o
  -3  13   1       2202.98       2175.10        31.30 o
  -2  13   1       1969.30       1919.38        29.25 o
  -1  13   1         31.20         30.71        12.45 o
   0  13   1      16801.62      16565.96       158.82 o
   1  13   1       1983.99       2057.53        30.33 o
   2  13   1       6171.71       6135.63        58.71 o
   3  13   1       2188.78       2155.70        30.22 o
   4  13   1       3567.46       3520.87        42.39 o
   5  13   1       1711.74       1727.66        31.78 o
   6  13   1       5904.61       5810.74        69.41 o
   7  13   1       1779.72       1757.38        33.02 o
   8  13   1        183.10        167.57        15.62 o
   9  13   1       2724.65       2640.54        41.56 o
  10  13   1        611.26        648.52        24.51 o
  11  13   1        186.16        178.01        24.51 o
  12  13   1         54.17         47.76        20.64 o
  13  13   1       2346.90       2145.36        74.30 o
  14  13   1        535.24        502.96        33.09 o
  15  13   1          8.74        -22.90        22.90 o
  16  13   1        395.14        365.63        31.44 o
  17  13   1       1639.64       1721.66        89.26 o
  18  13   1        335.81        399.07        84.01 o
  19  13   1        378.76        231.04        73.51 o
 -18  14   1        830.28        861.14        99.77 o
 -17  14   1          5.07        -36.13        36.13 o
 -16  14   1        297.85        311.17        31.81 o
 -15  14   1         10.53         24.26        24.50 o
 -14  14   1        538.29        508.58        28.30 o
 -13  14   1         42.12         32.97        21.56 o
 -12  14   1       1484.88       1552.06        43.50 o
 -11  14   1        402.78        345.35        23.53 o
 -10  14   1        221.87        219.63        18.97 o
  -9  14   1         98.40         88.38        18.32 o
  -8  14   1       1230.74       1193.89        29.77 o
  -7  14   1       2593.08       2518.67        50.47 o
  -6  14   1        121.59        130.69        16.30 o
  -5  14   1        553.41        523.40        18.47 o
  -4  14   1         59.93          8.22        13.91 o
  -3  14   1       1768.04       1698.93        32.01 o
  -2  14   1          3.86          9.10        11.98 o
  -1  14   1       4145.31       4032.74        47.95 o
   0  14   1        320.41        276.86        17.32 o
   1  14   1         33.45         57.58        12.89 o
   2  14   1        362.94        353.75        16.12 o
   3  14   1       4695.54       4526.65        54.81 o
   4  14   1        561.58        543.51        23.02 o
   5  14   1        570.82        533.69        20.37 o
   6  14   1        151.23         91.23        15.90 o
   7  14   1        755.18        748.54        24.12 o
   8  14   1        630.42        673.91        24.13 o
   9  14   1       1003.97        938.80        29.85 o
  10  14   1       2083.70       2049.07        40.12 o
  11  14   1          2.48         -9.36        17.87 o
  12  14   1          0.81        -21.83        21.83 o
  13  14   1         89.12         32.05        20.69 o
  14  14   1       1791.92       1866.70        58.29 o
  15  14   1        139.26        101.15        27.51 o
  16  14   1        667.39        675.99        41.18 o
  17  14   1         73.61         72.64        49.71 o
  18  14   1        126.35         36.76        68.26 o
 -18  15   1          1.03        -63.01        63.01 o
 -17  15   1        965.06        992.41       110.27 o
 -16  15   1        370.28        374.88        49.25 o
 -15  15   1       2291.02       2360.91        66.25 o
 -14  15   1        715.68        726.17        62.23 o
 -13  15   1         45.48          4.73        24.73 o
 -12  15   1         76.22         29.40        23.04 o
 -11  15   1       3525.95       3521.70        65.63 o
 -10  15   1       3805.65       3845.12        64.54 o
  -9  15   1        313.51        332.60        22.91 o
  -8  15   1       1533.35       1479.91        38.89 o
  -7  15   1       1073.19       1052.84        30.37 o
  -6  15   1       3182.52       3198.57        51.62 o
  -5  15   1        633.77        630.04        24.33 o
  -4  15   1      12319.89      12305.17       131.97 o
  -3  15   1          8.91          9.29        14.10 o
  -2  15   1        573.45        532.35        21.36 o
  -1  15   1        152.50        120.46        14.76 o
   0  15   1       9105.99       9157.17        88.45 o
   1  15   1       1302.12       1371.48        28.62 o
   2  15   1       6173.90       6204.47        73.74 o
   3  15   1       1222.08       1147.16        28.96 o
   4  15   1        413.73        392.77        19.80 o
   5  15   1         46.61         17.71        16.03 o
   6  15   1       8640.92       8536.13        99.98 o
   7  15   1       3027.11       2986.13        50.51 o
   8  15   1       2007.22       2012.45        44.06 o
   9  15   1       2088.38       2044.95        43.92 o
  10  15   1        606.73        572.27        26.88 o
  11  15   1        425.79        415.90        27.10 o
  12  15   1       1346.51       1398.09        45.86 o
  13  15   1       2771.34       2839.01        68.21 o
  14  15   1          0.86        -17.78        26.46 o
  15  15   1         15.82          3.81        28.31 o
  16  15   1         40.08        -17.30        36.94 o
  17  15   1       1647.92       1753.79       141.77 o
 -17  16   1        662.86        661.61        99.77 o
 -16  16   1        264.66        299.30        89.26 o
 -15  16   1       1436.27       1388.57       202.16 o
 -14  16   1        462.55        425.50        31.16 o
 -13  16   1       3447.37       3498.45        89.83 o
 -12  16   1       1572.33       1533.33        49.58 o
 -11  16   1        129.65        157.75        26.07 o
 -10  16   1       4794.28       4859.29        75.84 o
  -9  16   1       3426.47       3368.18        60.67 o
  -8  16   1        154.80        120.14        21.95 o
  -7  16   1        127.20        141.73        20.50 o
  -6  16   1       6035.40       5979.67        82.26 o
  -5  16   1       1389.64       1438.41        37.62 o
  -4  16   1       1489.80       1542.57        43.23 o
  -3  16   1         16.36        -14.99        14.99 o
  -2  16   1       1849.56       1839.64        36.97 o
  -1  16   1        142.58        141.19        15.97 o
   0  16   1       2381.43       2219.08        36.48 o
   1  16   1        513.50        540.91        20.89 o
   2  16   1       4245.83       4021.18        56.32 o
   3  16   1        317.96        333.24        21.84 o
   4  16   1        595.23        605.87        23.63 o
   5  16   1       1522.97       1493.68        36.51 o
   6  16   1       4826.44       4774.29        74.61 o
   7  16   1       2407.03       2446.57        49.21 o
   8  16   1       4641.63       4604.50        83.11 o
   9  16   1       1259.55       1186.77        39.94 o
  10  16   1         59.65         61.29        20.41 o
  11  16   1       3868.30       3830.42        71.12 o
  12  16   1       2966.31       3054.32        75.54 o
  13  16   1          1.58        -21.33        21.33 o
  14  16   1        411.79        396.70        27.52 o
  15  16   1       3157.01       3197.78       194.28 o
  16  16   1         33.61         21.00        73.51 o
 -16  17   1       1260.94       1470.24       131.27 o
 -15  17   1          7.16         15.75        78.76 o
 -14  17   1        141.19        152.90        34.63 o
 -13  17   1         62.77          1.08        24.92 o
 -12  17   1        138.50        125.67        26.93 o
 -11  17   1        130.74        143.88        24.99 o
 -10  17   1        178.06        206.24        28.17 o
  -9  17   1       1215.53       1220.30        46.64 o
  -8  17   1        109.13         86.51        23.31 o
  -7  17   1       1361.28       1294.27        39.82 o
  -6  17   1          4.32        -24.19        24.19 o
  -5  17   1        703.20        723.24        31.66 o
  -4  17   1        329.94        348.61        21.85 o
  -3  17   1       4076.31       4053.12        61.37 o
  -2  17   1         30.22         17.03        16.66 o
  -1  17   1         45.27         36.07        15.90 o
   0  17   1       3595.28       3675.73        52.87 o
   1  17   1       3088.04       3111.64        50.29 o
   2  17   1       3283.57       3307.22        54.10 o
   3  17   1         29.56         13.76        16.84 o
   4  17   1       1572.03       1569.82        43.51 o
   5  17   1       1980.48       1973.28        47.90 o
   6  17   1        251.98        255.16        26.42 o
   7  17   1         18.90        -19.52        19.52 o
   8  17   1         32.10        -19.72        19.72 o
   9  17   1        846.84        795.81        32.41 o
  10  17   1          1.28         -5.20        18.98 o
  11  17   1         71.65         32.29        22.62 o
  12  17   1        539.84        591.02        38.35 o
  13  17   1        538.76        462.22        36.47 o
  14  17   1         17.21         30.17        38.68 o
  15  17   1          6.38         57.76        78.76 o
  16  17   1        691.57        714.12       105.02 o
 -15  18   1         77.47         78.76        84.01 o
 -14  18   1        263.71        219.98        37.83 o
 -13  18   1        394.89        455.06        44.72 o
 -12  18   1        342.77        329.79        37.66 o
 -11  18   1        163.77        140.04        25.78 o
 -10  18   1        283.22        291.06        26.17 o
  -9  18   1        171.43        181.54        25.45 o
  -8  18   1       3043.91       3004.30        68.28 o
  -7  18   1       1477.68       1382.79        44.56 o
  -6  18   1        546.85        490.39        31.78 o
  -5  18   1         57.51         -3.13        22.16 o
  -4  18   1       1983.96       2009.68        50.07 o
  -3  18   1       1214.50       1255.65        43.40 o
  -2  18   1       7583.56       7537.94        94.99 o
  -1  18   1       2239.32       2254.75        45.85 o
   0  18   1       2067.87       2053.73        40.74 o
   1  18   1          0.40        -16.46        18.27 o
   2  18   1       2869.09       2896.48        54.33 o
   3  18   1       2269.17       2258.92        59.57 o
   4  18   1       7270.64       7109.79       102.50 o
   5  18   1        748.58        788.14        33.52 o
   6  18   1       1922.72       1813.84        50.77 o
   7  18   1         83.93         64.37        23.46 o
   8  18   1        556.64        589.67        34.77 o
   9  18   1       1010.73        953.43        52.50 o
  10  18   1       3032.45       3161.69        91.83 o
  11  18   1        165.41        151.14        30.73 o
  12  18   1        209.82        182.05        45.86 o
  13  18   1         93.07         72.02        33.12 o
  14  18   1        151.18         48.93        33.31 o
  15  18   1        421.95        336.06        89.26 o
 -14  19   1        524.21        539.06        63.54 o
 -13  19   1        249.11        222.47        47.49 o
 -12  19   1        257.12        235.31        38.90 o
 -11  19   1       2267.40       2198.69        67.25 o
 -10  19   1       1192.52       1162.21        44.92 o
  -9  19   1         66.28         46.93        28.13 o
  -8  19   1       2830.79       2695.25        66.83 o
  -7  19   1        997.81       1023.10        39.79 o
  -6  19   1         20.69         19.25        23.74 o
  -5  19   1        315.63        285.39        26.64 o
  -4  19   1       2730.37       2802.49        59.59 o
  -3  19   1         38.78         33.12        19.37 o
  -2  19   1        783.27        795.41        40.53 o
  -1  19   1          2.27        -18.48        18.48 o
   0  19   1       1487.03       1527.20        44.32 o
   1  19   1         79.34         47.18        20.88 o
   2  19   1       1790.26       1664.57        42.85 o
   3  19   1        512.50        458.41        48.28 o
   4  19   1        617.92        642.65        32.18 o
   5  19   1        122.15         99.72        23.60 o
   6  19   1        843.13        846.54        38.40 o
   7  19   1        833.99        773.38        38.67 o
   8  19   1         60.11         31.61        25.86 o
   9  19   1       1378.26       1379.56        48.01 o
  10  19   1       1667.19       1730.99        59.94 o
  11  19   1        264.75        251.92        34.12 o
  12  19   1        181.53        157.02        39.41 o
  13  19   1       2654.82       2877.57       279.73 o
  14  19   1        184.08        149.31        31.51 o
 -13  20   1        570.05        546.32        50.80 o
 -12  20   1         10.11         -3.65        39.75 o
 -11  20   1        455.70        364.17        41.88 o
 -10  20   1        512.04        582.59        40.18 o
  -9  20   1        576.13        574.32        40.62 o
  -8  20   1         87.53         55.14        27.01 o
  -7  20   1        384.49        363.75        33.22 o
  -6  20   1        989.93        964.30        40.28 o
  -5  20   1        944.51        948.37        37.92 o
  -4  20   1         15.16          0.52        22.28 o
  -3  20   1        348.11        378.74        29.07 o
  -2  20   1       3342.09       3302.03        60.64 o
  -1  20   1        946.25        904.59        35.71 o
   0  20   1        567.82        605.10        32.89 o
   1  20   1        281.13        255.48        26.15 o
   2  20   1       1652.68       1721.17        44.63 o
   3  20   1       1115.81       1153.37        40.68 o
   4  20   1       1424.34       1448.14        45.14 o
   5  20   1         57.32         33.13        24.13 o
   6  20   1        156.71        179.33        27.87 o
   7  20   1       1596.37       1642.21        54.51 o
   8  20   1        791.91        808.43        40.13 o
   9  20   1         29.27         27.49        28.55 o
  10  20   1         60.64         39.99        34.09 o
  11  20   1        735.43        801.09        69.38 o
  12  20   1        171.58         99.60        49.55 o
 -11  21   1         45.85         -6.46        46.58 o
 -10  21   1        749.45        859.03        73.51 o
  -9  21   1       1093.69       1202.67        52.14 o
  -8  21   1         69.34         86.24        32.24 o
  -7  21   1        156.66        160.52        34.23 o
  -6  21   1        211.74        118.58        29.18 o
  -5  21   1       1194.33       1267.90        68.45 o
  -4  21   1         19.14         35.71        24.73 o
  -3  21   1       2151.59       2266.88        55.98 o
  -2  21   1         13.17         32.03        26.13 o
  -1  21   1        244.26        257.59        28.66 o
   0  21   1         58.57         84.00        28.30 o
   1  21   1       2017.16       2128.42        53.05 o
   2  21   1        333.06        308.20        31.53 o
   3  21   1         42.11         30.95        24.97 o
   4  21   1         41.06         36.93        24.85 o
   5  21   1        781.59        788.96        39.31 o
   6  21   1        201.69        191.90        38.14 o
   7  21   1        235.86        221.55        34.42 o
   8  21   1        520.45        539.05        40.95 o
   9  21   1         89.26         67.20        30.01 o
  10  21   1         44.47         13.86        45.42 o
  11  21   1        321.23        253.42        54.22 o
  -9  22   1        203.19        232.94        42.23 o
  -8  22   1        902.17        922.27        61.30 o
  -7  22   1        383.32        369.46        38.45 o
  -6  22   1        719.79        831.49        44.07 o
  -5  22   1          1.53        -12.17        27.36 o
  -4  22   1         19.86         15.73        27.04 o
  -3  22   1        374.49        321.30        32.40 o
  -2  22   1       2856.06       2928.01        68.18 o
  -1  22   1        309.76        346.09        33.25 o
   0  22   1        647.87        725.87        43.03 o
   1  22   1          0.22        -21.50        29.34 o
   2  22   1        662.53        751.00        39.51 o
   3  22   1        316.90        329.64        34.68 o
   4  22   1       1389.05       1428.35        64.93 o
   5  22   1        719.22        765.37        43.39 o
   6  22   1         13.43         65.04        35.38 o
   7  22   1         27.20         15.89        40.13 o
   8  22   1        665.40        700.56        68.59 o
   9  22   1        525.75        549.00        51.04 o
  -7  23   1        452.32        484.20        52.15 o
  -6  23   1         66.79         55.13        41.36 o
  -5  23   1          0.37        -33.41        33.41 o
  -4  23   1       1221.19       1237.47        60.56 o
  -3  23   1        186.46        131.09        34.23 o
  -2  23   1        326.04        275.04        47.98 o
  -1  23   1         35.95         33.49        31.28 o
   0  23   1        574.13        520.10        40.71 o
   1  23   1        394.93        427.01        39.57 o
   2  23   1         62.57         61.82        29.62 o
   3  23   1         97.34         89.08        36.77 o
   4  23   1        892.24        950.66        66.01 o
   5  23   1        326.07        334.34        87.47 o
   6  23   1        763.46        805.61        60.48 o
   7  23   1         83.64         50.20        40.35 o
  -4  24   1          1.14         -3.89        50.02 o
  -3  24   1        424.35        440.56        45.66 o
  -2  24   1        163.11        162.26        52.10 o
  -1  24   1       1151.17       1241.97        89.11 o
   0  24   1         75.14        121.86        53.74 o
   1  24   1         25.65         20.07        37.81 o
   2  24   1        291.92        329.52        49.25 o
   3  24   1       1146.26       1078.46        79.58 o
 -20   0   2        140.54        189.03        26.25 o
 -19   0   2       7868.81       8018.07       241.54 o
 -18   0   2         96.28        105.02        26.25 o
 -17   0   2        580.29        652.63        33.42 o
 -16   0   2        294.28        299.49        28.88 o
 -15   0   2      11762.00      11861.73       245.05 o
 -14   0   2          6.79          8.75        12.13 o
 -13   0   2        225.58        202.38        12.29 o
 -12   0   2       4861.60       5124.05        83.52 o
 -11   0   2       5216.73       5414.25        64.11 o
 -10   0   2       7070.71       7185.71        77.38 o
  -9   0   2       3807.28       3738.36        41.98 o
  -8   0   2      49135.42      54243.69       583.47 o
  -7   0   2       7015.70       7334.56        88.64 o
  -6   0   2        734.09        897.74        14.50 o
  -5   0   2      11411.38      11822.61       139.85 o
  -4   0   2     156086.45     162888.42      1705.98 o
  -3   0   2        750.97        799.64        13.47 o
  -2   0   2      46482.88      47244.03       649.31 o
  -1   0   2         36.65        331.17        36.04 o
   1   0   2        147.06        213.43        27.87 o
   3   0   2       8176.11       8184.06       115.85 o
   4   0   2         95.51        256.56         9.00 o
   5   0   2       4531.97       4578.63        57.46 o
   6   0   2     102274.82     111361.80      1317.99 o
   7   0   2       4167.34       4124.68        49.05 o
   8   0   2      12419.48      12540.41       140.71 o
   9   0   2      22936.52      23902.44       288.43 o
  10   0   2         14.78         34.49         7.28 o
  11   0   2        169.81        139.89        13.17 o
  12   0   2       1491.46       1472.52        27.66 o
  13   0   2      15441.51      15185.45       202.82 o
  14   0   2         72.50         65.80        17.91 o
  15   0   2       6397.93       6521.50       238.91 o
  16   0   2        837.03        926.10        38.85 o
  17   0   2       4666.93       4662.77       152.28 o
  18   0   2        464.97        488.33        36.76 o
  19   0   2       3900.78       3780.62       126.02 o
 -21   1   2        332.37        294.05        36.76 o
 -20   1   2          8.79         78.76        26.25 o
 -19   1   2       1461.60       1433.49        73.51 o
 -18   1   2        116.68        138.28        15.28 o
 -17   1   2       4027.80       3924.83        76.64 o
 -16   1   2        854.08        884.91        23.20 o
 -15   1   2        338.22        301.99        13.62 o
 -14   1   2       3118.97       3211.76        52.69 o
 -13   1   2       7008.35       6907.79        86.35 o
 -12   1   2        576.55        587.42        11.91 o
 -11   1   2       2823.69       2892.48        28.58 o
 -10   1   2      21395.84      22009.89       187.08 o
  -9   1   2       6750.78       6714.93        60.11 o
  -8   1   2       4738.86       4712.89        41.16 o
  -7   1   2       4293.37       4332.73        39.71 o
  -6   1   2      13136.74      13543.00       117.06 o
  -5   1   2         14.54         19.36         3.61 o
  -4   1   2      13719.15      13703.03       109.20 o
  -3   1   2         75.22        106.74         4.16 o
  -2   1   2       4090.14       4021.02        37.25 o
  -1   1   2          4.84          8.03         2.19 o
   0   1   2      17883.52      17995.18       153.40 o
   1   1   2       3766.43       3697.14        35.85 o
   2   1   2        223.18        186.72         4.56 o
   3   1   2      10808.36      10876.18       101.36 o
   4   1   2      23769.88      25006.96       227.81 o
   5   1   2        430.87        441.70         8.56 o
   6   1   2       1032.37       1025.80        12.98 o
   7   1   2      13482.24      13413.63       121.57 o
   8   1   2       8702.71       8918.35        86.56 o
   9   1   2         42.71         47.05         5.97 o
  10   1   2        248.29        257.88         8.65 o
  11   1   2      10255.78      10148.63       109.50 o
  12   1   2       1782.39       1782.43        23.71 o
  13   1   2       2192.16       2132.91        38.96 o
  14   1   2        561.17        593.70        18.00 o
  15   1   2       4126.71       4137.86        72.82 o
  16   1   2         47.60         52.51        16.09 o
  17   1   2       2766.35       2739.33        76.05 o
  18   1   2         93.83        110.27        31.51 o
  19   1   2         80.47         63.01        31.51 o
  20   1   2         38.24          0.00        26.25 o
 -22   2   2         28.52         36.76        26.25 o
 -21   2   2        100.61        110.27        31.51 o
 -20   2   2        422.69        399.07        42.01 o
 -19   2   2        110.74         63.01        22.28 o
 -18   2   2        436.83        509.33        33.42 o
 -17   2   2        520.34        401.41        44.63 o
 -16   2   2          3.02        -12.25        15.16 o
 -15   2   2       1905.83       1922.38        57.06 o
 -14   2   2       1170.87       1171.42        32.10 o
 -13   2   2         12.49        -11.13        11.13 o
 -12   2   2       2888.83       2965.15        44.50 o
 -11   2   2       1120.41       1103.37        22.62 o
 -10   2   2         48.31          9.15         8.91 o
  -9   2   2       1287.20       1290.58        17.42 o
  -8   2   2       4277.35       4395.24        47.98 o
  -7   2   2         11.49         10.60         3.83 o
  -6   2   2       4096.56       4193.02        41.21 o
  -5   2   2       2973.56       3120.66        28.36 o
  -4   2   2        183.29        177.73         4.40 o
  -3   2   2        949.85        952.74        10.43 o
  -2   2   2          7.00         24.33         3.17 o
  -1   2   2       1118.33       1096.53        12.60 o
   0   2   2       3150.49       3446.29        29.47 o
   1   2   2        170.12        196.64         4.91 o
   2   2   2         91.86        113.49         4.36 o
   3   2   2       4179.41       4289.08        34.17 o
   4   2   2        525.75        497.95         8.17 o
   5   2   2       1102.02       1103.15        15.18 o
   6   2   2       1322.09       1321.95        16.47 o
   7   2   2        153.12        137.16         7.04 o
   8   2   2        519.40        545.92        15.37 o
   9   2   2       2063.41       2048.92        34.67 o
  10   2   2       2043.20       2041.06        32.41 o
  11   2   2         22.92         -4.25         8.84 o
  12   2   2       2776.74       2616.09        41.30 o
  13   2   2       1626.88       1570.60        33.02 o
  14   2   2        103.33        116.01        19.05 o
  15   2   2        848.63        748.16        33.35 o
  16   2   2        575.24        643.36        42.01 o
  17   2   2         85.96          6.46        23.92 o
  18   2   2        489.76        521.02        35.13 o
  19   2   2        284.57        241.54        42.01 o
  20   2   2        172.13        136.52        36.76 o
  21   2   2          4.07        -26.25        26.25 o
 -21   3   2       1528.39       1591.01        84.01 o
 -20   3   2          1.21         -7.88        22.28 o
 -19   3   2       1417.02       1445.89        57.46 o
 -18   3   2        156.35        148.05        34.13 o
 -17   3   2       5788.20       5745.84       137.38 o
 -16   3   2        948.39        978.84        31.40 o
 -15   3   2          7.66          7.88        15.75 o
 -14   3   2        308.71        328.25        18.24 o
 -13   3   2      13014.63      12963.43       177.39 o
 -12   3   2       4469.82       4325.82        68.33 o
 -11   3   2       3508.81       3623.57        58.55 o
 -10   3   2      28087.78      27608.96       334.81 o
  -9   3   2      10635.40      10413.98       107.57 o
  -8   3   2        232.73        303.51        10.50 o
  -7   3   2       8223.41       8509.83        69.83 o
  -6   3   2      68402.34      70212.07       507.51 o
  -5   3   2        265.87        270.81         5.24 o
  -4   3   2      23247.89      24321.06       175.23 o
  -3   3   2        729.38        815.54         9.91 o
  -2   3   2      71823.89      74024.91       560.48 o
  -1   3   2        195.67        210.00         5.45 o
   0   3   2     116306.88     119200.02       888.13 o
   1   3   2       6664.42       6703.05        53.26 o
   2   3   2      18085.69      19545.38       147.58 o
   3   3   2      11654.12      12046.65        92.43 o
   4   3   2      66236.80      68233.37       482.37 o
   5   3   2       6603.25       6811.80        52.19 o
   6   3   2       7064.84       7467.67        64.67 o
   7   3   2      19670.87      19189.83       167.32 o
   8   3   2      14931.86      14581.38       171.92 o
   9   3   2         34.55         43.02         9.96 o
  10   3   2       9215.66       8996.23       108.00 o
  11   3   2      17918.60      17560.59       236.30 o
  12   3   2          1.99          3.64        13.51 o
  13   3   2       2599.09       2608.76        49.12 o
  14   3   2        429.82        437.81        23.41 o
  15   3   2       5675.13       5722.99        98.63 o
  16   3   2          0.31         13.13        22.28 o
  17   3   2       3634.90       3846.78       103.96 o
  18   3   2        380.80        422.01        35.13 o
  19   3   2        339.07        341.39        33.42 o
  20   3   2        186.64        225.79        42.01 o
  21   3   2       2200.79       2163.36        99.77 o
 -21   4   2       2221.00       2289.38       105.02 o
 -20   4   2         32.45         48.07        23.92 o
 -19   4   2       3303.66       3380.37        98.34 o
 -18   4   2         19.25          3.64        23.92 o
 -17   4   2        419.04        447.87        26.12 o
 -16   4   2        137.03        148.63        22.10 o
 -15   4   2       9372.09       9367.54       152.24 o
 -14   4   2        319.12        350.15        20.09 o
 -13   4   2        268.10        260.13        18.61 o
 -12   4   2       6037.63       6236.83       152.16 o
 -11   4   2      11144.03      11260.98       140.74 o
 -10   4   2        112.65        137.07         6.41 o
  -9   4   2       3548.34       3553.56        32.02 o
  -8   4   2      30247.71      32259.22       228.45 o
  -7   4   2       5045.37       5310.31        39.84 o
  -6   4   2       4522.24       4846.37        36.81 o
  -5   4   2       7578.83       7729.55        57.94 o
  -4   4   2      27191.09      27256.53       189.40 o
  -3   4   2       1726.26       1802.10        16.71 o
  -2   4   2      59940.86      61957.07       441.48 o
  -1   4   2         29.47         37.88         4.89 o
   0   4   2      27527.04      28609.52       195.45 o
   1   4   2       1754.69       1821.26        17.23 o
   2   4   2      98774.65     103286.84       701.12 o
   3   4   2       7473.15       7728.55        59.19 o
   4   4   2       7622.40       8914.55        69.04 o
   5   4   2       7073.17       7325.41        53.65 o
   6   4   2      25245.02      27115.86       193.05 o
   7   4   2       6540.16       6601.41        51.75 o
   8   4   2       2156.97       2186.24        19.54 o
   9   4   2      20536.51      20482.11       195.34 o
  10   4   2       2867.51       2919.94        52.80 o
  11   4   2          2.83         -8.99        13.85 o
  12   4   2       1167.75       1200.20        33.76 o
  13   4   2      11350.75      11136.29       158.58 o
  14   4   2        167.17        140.37        18.24 o
  15   4   2       3897.60       3830.24       100.72 o
  16   4   2         11.02         25.98        20.05 o
  17   4   2       1746.72       1761.67        70.55 o
  18   4   2         58.98         56.36        27.66 o
  19   4   2       4397.15       4567.48       122.53 o
  20   4   2        452.21        557.39        57.76 o
  21   4   2         17.97        -31.51        31.51 o
 -21   5   2          7.26         47.26        36.76 o
 -20   5   2        134.97        190.62        31.51 o
 -19   5   2        192.20        214.47        49.88 o
 -18   5   2        132.96        138.31        21.61 o
 -17   5   2        712.84        659.83        34.27 o
 -16   5   2          4.80        -10.23        20.05 o
 -15   5   2        395.55        334.14        22.45 o
 -14   5   2       1861.62       1823.84        51.64 o
 -13   5   2        498.40        492.27        13.97 o
 -12   5   2         39.65         36.72         9.70 o
 -11   5   2         43.10         14.38         6.41 o
 -10   5   2       6737.06       6852.45        62.53 o
  -9   5   2       1688.89       1551.93        16.85 o
  -8   5   2       4785.43       4437.39        33.43 o
  -7   5   2        300.84        318.30         6.98 o
  -6   5   2        105.32        145.24         6.30 o
  -5   5   2        234.83        211.84         5.92 o
  -4   5   2       2487.59       2586.46        22.69 o
  -3   5   2         15.49         48.39         4.83 o
  -2   5   2      10083.88      11351.99        74.37 o
  -1   5   2       2684.41       2717.42        22.73 o
   0   5   2      16378.05      17988.23       111.06 o
   1   5   2        228.11        247.36         6.09 o
   2   5   2       2206.43       2255.32        19.99 o
   3   5   2       5027.31       4841.92        38.82 o
   4   5   2       6338.28       7279.50        55.43 o
   5   5   2       1744.62       1824.11        18.56 o
   6   5   2       6499.46       6699.46        49.45 o
   7   5   2       1384.13       1339.23        14.39 o
   8   5   2       3960.56       3927.15        33.07 o
   9   5   2        148.29        175.27         8.93 o
  10   5   2         89.92        118.12        10.21 o
  11   5   2        969.11        939.14        21.73 o
  12   5   2       1248.64       1131.13        28.19 o
  13   5   2        577.97        465.45        32.22 o
  14   5   2         59.06         62.57        18.24 o
  15   5   2        710.50        689.39        36.38 o
  16   5   2         42.00          2.97        34.12 o
  17   5   2        410.96        361.30        29.28 o
  18   5   2        192.79        262.71        35.13 o
  19   5   2         28.86         68.26        29.70 o
  20   5   2          2.17         21.70        68.26 o
 -21   6   2       1071.13       1023.92        78.76 o
 -20   6   2        345.75        378.06        40.84 o
 -19   6   2        958.32        905.06        53.74 o
 -18   6   2        961.91        914.45        42.23 o
 -17   6   2        488.69        485.19        35.15 o
 -16   6   2         58.12         39.29        20.24 o
 -15   6   2       7296.63       7205.24       107.47 o
 -14   6   2       4006.81       4051.87        52.59 o
 -13   6   2        417.18        402.53        16.70 o
 -12   6   2       4266.95       4366.32        46.15 o
 -11   6   2       8847.01       8717.09        83.54 o
 -10   6   2        327.07        339.00         8.86 o
  -9   6   2       6802.76       6779.79        56.69 o
  -8   6   2      21254.23      21525.48       147.52 o
  -7   6   2          9.33         15.01         5.44 o
  -6   6   2        807.23        761.10        11.61 o
  -5   6   2       6542.54       6521.88        49.45 o
  -4   6   2       7894.57       8158.47        55.45 o
  -3   6   2       3394.34       3365.65        28.29 o
  -2   6   2      21878.30      23464.03       146.10 o
  -1   6   2       1574.85       1575.26        15.57 o
   0   6   2       4057.13       4286.94        31.46 o
   1   6   2        328.17        346.87         7.23 o
   2   6   2      12461.32      13118.47        92.54 o
   3   6   2       7173.60       7115.26        51.74 o
   4   6   2       1141.38       1105.15        14.60 o
   5   6   2       5962.10       5996.15        48.59 o
   6   6   2       8220.47       8121.21        65.27 o
   7   6   2       2517.23       2460.44        23.38 o
   8   6   2       1910.99       1961.59        21.37 o
   9   6   2      10422.50      10322.76        89.29 o
  10   6   2       3747.83       3755.65        43.54 o
  11   6   2         15.42          2.81         7.32 o
  12   6   2       6443.27       6310.45        80.82 o
  13   6   2       5601.65       5529.87        72.86 o
  14   6   2          5.21         -2.92        12.02 o
  15   6   2       1070.32       1058.54        44.72 o
  16   6   2       1182.16       1276.65        51.54 o
  17   6   2        537.00        550.69        68.22 o
  18   6   2        369.96        353.06        27.32 o
  19   6   2       3063.18       3201.54       103.96 o
  20   6   2        345.36        367.56        57.76 o
 -20   7   2        169.49        173.28        47.26 o
 -19   7   2       1115.17       1147.19        48.65 o
 -18   7   2        134.89        151.39        29.20 o
 -17   7   2       6905.17       7022.50       195.06 o
 -16   7   2         75.15         77.91        22.68 o
 -15   7   2          3.53          6.33        22.31 o
 -14   7   2        531.92        501.79        17.73 o
 -13   7   2       8627.56       8603.16        93.30 o
 -12   7   2        567.42        635.80        16.80 o
 -11   7   2        847.38        886.30        16.60 o
 -10   7   2       5063.78       5073.81        46.73 o
  -9   7   2       8643.91       8444.32        67.68 o
  -8   7   2       6589.90       6556.16        52.95 o
  -7   7   2       4033.23       4146.39        36.69 o
  -6   7   2      59643.77      60149.28       393.08 o
  -5   7   2       1873.45       1830.92        19.72 o
  -4   7   2       9221.31       9633.89        64.00 o
  -3   7   2        829.61        874.49        12.78 o
  -2   7   2      56791.95      57637.58       350.49 o
  -1   7   2         42.71         50.27         5.63 o
   0   7   2      85310.11      87064.49       541.89 o
   1   7   2       2769.58       2897.04        23.71 o
   2   7   2         24.97         38.37         5.28 o
   3   7   2       6751.22       6669.15        48.53 o
   4   7   2      60756.92      61570.55       426.89 o
   5   7   2       3942.34       4035.61        35.22 o
   6   7   2      22315.23      22026.27       166.80 o
   7   7   2      16347.50      16172.10       120.23 o
   8   7   2        331.42        405.07        10.19 o
   9   7   2        182.41        168.04         8.54 o
  10   7   2       2478.15       2490.53        30.82 o
  11   7   2      15357.67      15395.00       158.67 o
  12   7   2         31.68         42.91        10.62 o
  13   7   2       2604.89       2694.62        50.04 o
  14   7   2         37.58         45.12        18.16 o
  15   7   2       5666.38       5557.25       106.31 o
  16   7   2       1084.68       1156.06        86.84 o
  17   7   2       2988.40       3072.60       145.00 o
  18   7   2        354.17        331.64        33.07 o
  19   7   2       1149.13       1075.32        65.64 o
  20   7   2        648.39        798.13        78.76 o
 -20   8   2         42.97        -25.20        25.20 o
 -19   8   2        562.46        593.14        40.79 o
 -18   8   2         26.61         19.53        26.15 o
 -17   8   2        545.79        628.09        36.04 o
 -16   8   2        211.22        287.27        61.39 o
 -15   8   2       4022.50       4018.16        72.71 o
 -14   8   2         82.73         58.63        14.24 o
 -13   8   2         27.44          8.23        11.54 o
 -12   8   2       3476.87       3517.82        47.57 o
 -11   8   2       7422.55       7307.64        73.92 o
 -10   8   2       1344.20       1290.65        22.60 o
  -9   8   2        716.93        702.44        16.16 o
  -8   8   2       8114.07       8167.51        77.80 o
  -7   8   2       3789.42       3913.03        37.61 o
  -6   8   2       7528.97       7731.75        60.89 o
  -5   8   2       3293.39       3255.59        27.55 o
  -4   8   2       1576.85       1776.47        19.43 o
  -3   8   2        817.11        904.12        12.96 o
  -2   8   2      10822.68      11538.90        79.61 o
  -1   8   2        620.96        606.67        11.16 o
   0   8   2       3702.86       3910.31        33.05 o
   1   8   2       3273.33       3349.96        34.00 o
   2   8   2       5588.71       5685.65        42.22 o
   3   8   2       2341.45       2270.91        22.94 o
   4   8   2       4123.99       4226.26        36.49 o
   5   8   2       6602.05       6649.44        56.16 o
   6   8   2       3866.60       3908.61        40.66 o
   7   8   2        195.50        202.32        10.85 o
   8   8   2        538.45        544.75        15.58 o
   9   8   2       5211.17       5075.22        55.31 o
  10   8   2       4587.48       4551.12        56.90 o
  11   8   2         80.73         65.93        12.60 o
  12   8   2        751.53        748.22        26.18 o
  13   8   2       3838.18       3702.20        64.05 o
  14   8   2       1413.66       1375.42        40.54 o
  15   8   2       1262.07       1226.33        48.96 o
  16   8   2        423.60        414.48        32.74 o
  17   8   2        711.36        628.71        42.44 o
  18   8   2         28.17          5.60        53.30 o
  19   8   2       1549.49       1498.52        76.14 o
 -20   9   2          2.63        -29.70        29.70 o
 -19   9   2        486.03        491.25        40.35 o
 -18   9   2       1020.76       1105.09        53.34 o
 -17   9   2        906.66        963.46        43.93 o
 -16   9   2       1194.95       1308.07        58.35 o
 -15   9   2        226.90        206.66        22.90 o
 -14   9   2        331.23        393.36        28.15 o
 -13   9   2        358.87        345.32        18.09 o
 -12   9   2       1844.58       1835.94        33.05 o
 -11   9   2       1430.82       1330.61        25.15 o
 -10   9   2       1582.25       1574.84        24.60 o
  -9   9   2        172.95        117.20        10.72 o
  -8   9   2        107.56         39.37         9.99 o
  -7   9   2       2558.23       2341.29        33.00 o
  -6   9   2       3621.52       4089.51        41.36 o
  -5   9   2       2813.14       2771.08        26.48 o
  -4   9   2       2216.14       2259.45        23.47 o
  -3   9   2         75.56         74.96         7.12 o
  -2   9   2         18.33         13.54         6.74 o
  -1   9   2       5520.22       5356.27        43.13 o
   0   9   2        410.56        525.44        11.34 o
   1   9   2       1354.11       1337.91        16.81 o
   2   9   2        696.94        653.89        12.08 o
   3   9   2       3771.80       3586.18        32.16 o
   4   9   2       3682.00       3889.13        34.96 o
   5   9   2       3913.22       3754.71        38.84 o
   6   9   2          9.87        -11.25        11.25 o
   7   9   2        174.87        181.88        11.91 o
   8   9   2        625.88        672.14        17.82 o
   9   9   2        730.59        639.02        17.61 o
  10   9   2       1226.81       1191.79        26.69 o
  11   9   2       1199.97       1181.66        28.68 o
  12   9   2         83.03         79.08        16.51 o
  13   9   2        360.62        346.26        21.51 o
  14   9   2       1644.23       1737.83        63.03 o
  15   9   2        756.62        695.58        31.75 o
  16   9   2        821.11        796.75        41.88 o
  17   9   2        670.76        656.61        45.47 o
  18   9   2        118.35        135.91        55.84 o
  19   9   2          8.02        -31.40        31.40 o
 -21  10   2       1439.57       1391.48        73.51 o
 -20  10   2         12.85         10.50        47.26 o
 -19  10   2       2199.68       2320.06        94.62 o
 -18  10   2        149.87        114.10        33.07 o
 -17  10   2        586.92        557.16        38.55 o
 -16  10   2          5.44        -19.38        19.38 o
 -15  10   2       7983.19       7940.00       126.14 o
 -14  10   2       1369.18       1397.04        43.51 o
 -13  10   2        197.29        204.11        23.62 o
 -12  10   2       2728.40       2695.19        42.66 o
 -11  10   2       6066.86       5791.88        64.96 o
 -10  10   2        898.08        911.03        21.23 o
  -9  10   2       4255.15       4181.47        48.36 o
  -8  10   2      16388.20      16339.48       141.59 o
  -7  10   2        166.01        183.04        11.95 o
  -6  10   2         69.86         78.91        10.76 o
  -5  10   2       2841.74       2744.89        29.91 o
  -4  10   2      15370.71      15739.79       112.55 o
  -3  10   2        375.58        385.66        10.82 o
  -2  10   2      15370.62      15957.88       114.69 o
  -1  10   2         45.24         45.35         7.91 o
   0  10   2       5063.07       5214.05        42.51 o
   1  10   2        165.40        184.55         8.90 o
   2  10   2      30839.58      30686.32       211.34 o
   3  10   2       2865.09       2819.38        29.59 o
   4  10   2         87.58         50.28         8.77 o
   5  10   2       4496.00       4514.18        47.27 o
   6  10   2      14069.52      14207.39       160.25 o
   7  10   2       2920.08       2764.23        36.86 o
   8  10   2       4072.00       4064.56        53.02 o
   9  10   2      13759.60      13318.17       129.14 o
  10  10   2        784.17        801.96        24.58 o
  11  10   2         82.67         72.96        15.06 o
  12  10   2       3438.78       3324.67        51.94 o
  13  10   2       7269.84       7152.23       115.82 o
  14  10   2        190.76        183.33        28.74 o
  15  10   2       2418.42       2376.18        56.65 o
  16  10   2          0.07        -17.41        26.63 o
  17  10   2       1041.23       1029.98        47.88 o
  18  10   2          0.37         -3.50        30.32 o
  19  10   2       3035.64       2918.24       118.14 o
  20  10   2        369.69        351.81        52.51 o
 -20  11   2          1.30        -26.25        52.51 o
 -19  11   2        716.50        729.38        59.41 o
 -18  11   2        209.45        155.66        31.93 o
 -17  11   2       2631.80       2694.32        76.14 o
 -16  11   2         86.62         61.65        22.27 o
 -15  11   2          5.05        -21.15        21.15 o
 -14  11   2        612.07        589.04        32.06 o
 -13  11   2       5978.71       5980.15       103.02 o
 -12  11   2         20.97         43.15        16.03 o
 -11  11   2        136.26        119.09        14.86 o
 -10  11   2       6064.73       6079.25        65.61 o
  -9  11   2       4727.69       4591.79        53.59 o
  -8  11   2         59.45         48.78        11.81 o
  -7  11   2        124.28        111.62        11.85 o
  -6  11   2      11627.57      11595.72       105.21 o
  -5  11   2       2942.80       2868.42        31.38 o
  -4  11   2       4757.68       4776.29        46.47 o
  -3  11   2         61.17         54.57         9.34 o
  -2  11   2      11267.92      11507.55        89.42 o
  -1  11   2       1026.23       1003.98        20.09 o
   0  11   2      28298.99      28776.40       200.36 o
   1  11   2          2.37         18.35         8.64 o
   2  11   2        121.08        146.39        10.58 o
   3  11   2       6080.69       6009.65        51.95 o
   4  11   2       6435.14       6526.14        61.17 o
   5  11   2        439.32        446.91        15.27 o
   6  11   2       1099.71       1100.23        24.06 o
   7  11   2       9273.80       9080.48        90.17 o
   8  11   2       2600.95       2636.79        39.00 o
   9  11   2        145.80        146.54        17.19 o
  10  11   2        344.51        346.72        16.29 o
  11  11   2       7305.44       7122.68        93.00 o
  12  11   2        342.66        382.05        23.24 o
  13  11   2       1301.68       1455.97        46.35 o
  14  11   2         45.40         52.28        22.27 o
  15  11   2       2293.95       2219.09        58.61 o
  16  11   2        496.24        469.36        43.79 o
  17  11   2       1501.26       1617.96        60.30 o
  18  11   2         60.49         11.00        38.85 o
  19  11   2        257.34         31.51        57.76 o
 -20  12   2        190.00        147.02        63.01 o
 -19  12   2          0.22        -63.01        63.01 o
 -18  12   2         54.94         51.20        33.97 o
 -17  12   2        242.64        327.94        38.00 o
 -16  12   2        141.57         88.77        24.02 o
 -15  12   2        262.83        227.19        27.02 o
 -14  12   2          2.28        -25.61        28.29 o
 -13  12   2        408.08        341.85        24.66 o
 -12  12   2        559.49        588.77        29.25 o
 -11  12   2       1077.16       1145.36        28.74 o
 -10  12   2        402.73        366.52        18.55 o
  -9  12   2        182.74        167.50        15.72 o
  -8  12   2        855.49        944.21        23.82 o
  -7  12   2       1718.27       1734.70        31.21 o
  -6  12   2       3414.21       3339.03        44.17 o
  -5  12   2          8.11          9.30        10.96 o
  -4  12   2        236.03        188.51        12.08 o
  -3  12   2       1911.09       1851.51        26.31 o
  -2  12   2         10.99         11.92         9.75 o
  -1  12   2         25.88          7.87        10.68 o
   0  12   2        419.61        399.24        13.86 o
   1  12   2       3392.33       3291.81        37.07 o
   2  12   2        127.80         94.82        10.95 o
   3  12   2        292.73        316.75        13.21 o
   4  12   2       3695.78       3599.37        42.07 o
   5  12   2       1605.91       1541.93        28.95 o
   6  12   2       1968.87       2031.98        33.66 o
   7  12   2        508.18        451.39        17.98 o
   8  12   2        779.68        751.64        22.01 o
   9  12   2        113.97        107.53        17.58 o
  10  12   2       2322.77       2333.15        37.58 o
  11  12   2        136.86        159.55        18.12 o
  12  12   2        284.86        292.20        24.54 o
  13  12   2        199.37        144.79        19.94 o
  14  12   2       1046.61       1104.54        41.57 o
  15  12   2        163.22        123.35        25.51 o
  16  12   2         99.12         76.31        30.78 o
  17  12   2         56.78         52.79        38.32 o
  18  12   2        181.84        178.47        49.88 o
  19  12   2          4.69         26.25        57.76 o
 -19  13   2        943.39       1039.67       105.02 o
 -18  13   2        760.65        763.42        79.69 o
 -17  13   2       1232.94       1221.33        68.81 o
 -16  13   2       1121.08       1132.55        43.99 o
 -15  13   2        177.73        163.81        27.99 o
 -14  13   2          7.93          5.85        17.32 o
 -13  13   2       2849.40       2839.76        63.17 o
 -12  13   2       2391.54       2368.46        51.39 o
 -11  13   2       2920.13       2871.56        46.73 o
 -10  13   2       6841.56       6936.72        79.82 o
  -9  13   2        417.46        444.42        19.55 o
  -8  13   2        144.77        128.88        15.06 o
  -7  13   2       3628.16       3595.89        50.28 o
  -6  13   2       6440.00       6498.72        75.48 o
  -5  13   2       1331.67       1353.23        26.92 o
  -4  13   2       4116.93       4173.90        48.06 o
  -3  13   2        141.72        125.81        12.08 o
  -2  13   2       2224.07       2090.03        30.67 o
  -1  13   2       2268.00       2092.84        30.65 o
   0  13   2       7182.60       7150.48        70.47 o
   1  13   2       2422.11       2344.30        32.20 o
   2  13   2        408.59        423.67        15.34 o
   3  13   2        293.20        279.40        14.26 o
   4  13   2       5144.95       5176.22        57.34 o
   5  13   2       4216.50       4008.56        53.61 o
   6  13   2          6.85        -15.84        15.84 o
   7  13   2       1485.41       1432.77        37.37 o
   8  13   2       4054.92       4071.80        54.56 o
   9  13   2        767.94        675.80        22.69 o
  10  13   2       3686.07       3697.85        54.10 o
  11  13   2       3358.90       3342.47        66.98 o
  12  13   2         49.84         23.90        20.00 o
  13  13   2        635.07        608.51        37.96 o
  14  13   2        846.82        925.55        40.49 o
  15  13   2       1455.73       1476.33        50.85 o
  16  13   2        795.22        832.11        44.88 o
  17  13   2       1641.70       1619.79        75.67 o
  18  13   2        123.24         26.25        63.01 o
 -18  14   2         16.62        -15.75        68.26 o
 -17  14   2        503.16        434.47        49.25 o
 -16  14   2        703.89        756.72        39.62 o
 -15  14   2       3661.93       3700.70       106.48 o
 -14  14   2        157.54        145.56        22.33 o
 -13  14   2          0.47        -10.22        20.11 o
 -12  14   2       1135.81       1128.56        37.53 o
 -11  14   2       1692.85       1669.63        45.36 o
 -10  14   2        421.42        398.10        22.61 o
  -9  14   2        523.05        509.70        23.50 o
  -8  14   2       4376.59       4252.49        57.58 o
  -7  14   2       1328.97       1275.37        34.06 o
  -6  14   2        210.10        227.94        17.84 o
  -5  14   2        958.36        939.35        23.87 o
  -4  14   2      15915.12      15763.29       146.87 o
  -3  14   2        403.75        373.80        17.26 o
  -2  14   2       6207.37       6163.78        70.75 o
  -1  14   2         39.57         10.72        12.53 o
   0  14   2       2554.30       2541.88        36.64 o
   1  14   2        123.55        134.75        14.01 o
   2  14   2      30260.82      29896.46       243.99 o
   3  14   2       1057.10       1029.35        25.17 o
   4  14   2        707.94        747.78        21.98 o
   5  14   2       2986.38       2948.08        45.82 o
   6  14   2       6292.44       6190.59        74.19 o
   7  14   2        219.80        190.42        17.14 o
   8  14   2        916.00        878.78        32.16 o
   9  14   2       7692.25       7539.75        95.61 o
  10  14   2          6.25        -17.62        17.62 o
  11  14   2        451.12        416.67        35.90 o
  12  14   2        133.12        141.95        22.29 o
  13  14   2       3541.43       3437.99        72.84 o
  14  14   2        195.04        172.39        28.94 o
  15  14   2       2513.77       2565.47        72.33 o
  16  14   2        113.61         92.37        30.92 o
  17  14   2       1114.84       1058.82       186.41 o
  18  14   2        174.58        257.29        73.51 o
 -18  15   2         26.53         10.50        68.26 o
 -17  15   2        775.25        775.83        84.01 o
 -16  15   2         47.91         41.43        39.18 o
 -15  15   2        344.64        296.53        39.66 o
 -14  15   2       1336.30       1310.74        52.84 o
 -13  15   2       1280.71       1186.62        42.72 o
 -12  15   2         57.61         41.92        23.39 o
 -11  15   2         56.54         36.94        19.17 o
 -10  15   2       4877.45       4934.79        75.74 o
  -9  15   2       1480.76       1515.79        43.04 o
  -8  15   2        837.66        794.75        28.06 o
  -7  15   2         67.49         69.21        17.18 o
  -6  15   2       2924.83       3007.07        49.90 o
  -5  15   2       1288.18       1274.61        33.13 o
  -4  15   2       2848.61       2792.79        44.26 o
  -3  15   2         50.05         42.26        14.59 o
  -2  15   2         30.90         19.68        13.70 o
  -1  15   2       2122.89       2082.03        34.75 o
   0  15   2        698.34        700.28        21.21 o
   1  15   2        411.83        395.23        17.50 o
   2  15   2        625.06        605.73        22.14 o
   3  15   2       2632.05       2560.58        44.33 o
   4  15   2       3562.34       3550.12        52.67 o
   5  15   2        656.62        677.41        26.39 o
   6  15   2       1443.69       1388.95        35.32 o
   7  15   2       1936.57       1971.29        46.43 o
   8  15   2       4712.47       4592.63        68.97 o
   9  15   2        416.35        479.78        25.42 o
  10  15   2          0.43        -18.78        18.78 o
  11  15   2        986.29        979.32        35.89 o
  12  15   2       1906.88       1936.54        52.37 o
  13  15   2        640.83        650.15        34.62 o
  14  15   2        254.23        326.24        38.40 o
  15  15   2        724.78        613.26        42.99 o
  16  15   2        154.87        165.09        61.19 o
  17  15   2        365.21        341.31        89.26 o
 -17  16   2         35.91        -73.51        73.51 o
 -16  16   2        637.36        546.09        99.77 o
 -15  16   2        567.22        493.21        66.83 o
 -14  16   2       1300.61       1229.75        65.01 o
 -13  16   2        346.74        317.66        30.08 o
 -12  16   2        455.84        467.24        32.54 o
 -11  16   2          6.67         25.80        22.10 o
 -10  16   2       1367.41       1363.32        40.25 o
  -9  16   2       1227.16       1176.09        37.71 o
  -8  16   2       2160.92       2130.21        45.90 o
  -7  16   2        711.14        741.95        55.32 o
  -6  16   2        115.24         68.81        18.77 o
  -5  16   2        566.94        607.34        33.76 o
  -4  16   2        418.64        397.73        21.89 o
  -3  16   2       1945.82       1940.84        37.94 o
  -2  16   2        155.17        147.45        17.38 o
  -1  16   2        246.39        261.41        18.70 o
   0  16   2        140.71         84.85        14.60 o
   1  16   2       1093.04       1122.11        27.19 o
   2  16   2        737.24        719.08        24.60 o
   3  16   2       1332.84       1322.68        33.55 o
   4  16   2        123.88        127.18        19.45 o
   5  16   2         84.67         88.90        19.49 o
   6  16   2        740.77        739.30        30.20 o
   7  16   2        384.39        347.90        28.52 o
   8  16   2        726.33        636.01        29.79 o
   9  16   2        323.41        412.61        26.21 o
  10  16   2         33.54         33.80        19.73 o
  11  16   2        179.92        187.32        25.58 o
  12  16   2       1444.44       1420.17        47.74 o
  13  16   2        575.10        593.14        36.52 o
  14  16   2        776.02        837.52        77.97 o
  15  16   2        188.69        222.13        61.18 o
  16  16   2          5.62        -47.26        73.51 o
 -16  17   2        160.47        189.03        84.01 o
 -15  17   2         54.76         36.76        78.76 o
 -14  17   2        140.51        117.34        31.39 o
 -13  17   2       2146.76       2151.54        58.86 o
 -12  17   2        221.88        256.21        30.14 o
 -11  17   2        864.68        845.93        38.63 o
 -10  17   2       2248.94       2269.36        51.01 o
  -9  17   2        857.60        864.69        33.40 o
  -8  17   2         90.45         59.11        22.97 o
  -7  17   2       1128.78       1076.99        35.96 o
  -6  17   2       6091.54       5901.24        94.00 o
  -5  17   2          4.42          6.83        20.29 o
  -4  17   2       2115.16       2216.88        43.60 o
  -3  17   2         36.35         19.43        17.38 o
  -2  17   2       4739.54       4752.61        64.63 o
  -1  17   2         10.44         30.21        20.03 o
   0  17   2       8947.81       8889.68        95.65 o
   1  17   2        791.63        817.43        27.08 o
   2  17   2        272.67        243.94        20.84 o
   3  17   2         65.30         55.02        19.43 o
   4  17   2       6220.53       6075.54        89.48 o
   5  17   2       1906.45       1962.15        57.67 o
   6  17   2        785.43        783.50        34.63 o
   7  17   2       1930.15       1898.03        64.24 o
   8  17   2        852.48        792.35        32.27 o
   9  17   2         85.22         79.94        21.14 o
  10  17   2       1152.14       1164.20        40.19 o
  11  17   2       2920.28       3018.89        63.76 o
  12  17   2          1.72        -17.98        23.48 o
  13  17   2        757.07        754.82        52.29 o
  14  17   2        100.18         15.57        53.74 o
  15  17   2       1110.19        897.90       115.52 o
 -15  18   2        963.97       1060.68       126.02 o
 -14  18   2         12.29        -31.57        31.57 o
 -13  18   2          0.93        -32.88        44.35 o
 -12  18   2        827.88        805.88        40.59 o
 -11  18   2       1584.29       1477.33        47.58 o
 -10  18   2         53.10         21.07        21.62 o
  -9  18   2         47.39        -26.11        26.59 o
  -8  18   2       2758.41       2522.13        63.00 o
  -7  18   2       1273.41       1310.49        43.47 o
  -6  18   2         63.77         63.05        24.02 o
  -5  18   2        114.63         57.51        22.40 o
  -4  18   2       4720.15       4558.13       101.00 o
  -3  18   2       1448.52       1493.13        54.38 o
  -2  18   2       4146.06       3869.09        64.31 o
  -1  18   2         49.38         24.32        19.32 o
   0  18   2       2816.27       2872.42        49.89 o
   1  18   2       1276.44       1306.11        35.66 o
   2  18   2       6903.27       6855.22        92.35 o
   3  18   2         80.06         76.57        20.26 o
   4  18   2        509.27        500.54        30.74 o
   5  18   2       1575.33       1512.08        60.32 o
   6  18   2       2677.62       2670.28        69.96 o
   7  18   2          0.53        -22.71        22.71 o
   8  18   2        110.28        136.19        25.91 o
   9  18   2       1998.27       2005.23        49.15 o
  10  18   2        837.65        781.60        32.87 o
  11  18   2        259.99        266.02        28.43 o
  12  18   2         38.96         10.68        31.96 o
  13  18   2        765.29        757.70        48.06 o
  14  18   2        182.49        225.79        84.01 o
 -14  19   2        746.20        750.49        52.38 o
 -13  19   2         89.98        111.85        40.48 o
 -12  19   2        454.30        455.75        45.26 o
 -11  19   2        123.65        144.98        35.46 o
 -10  19   2        518.34        523.19        34.44 o
  -9  19   2        272.30        241.12        30.16 o
  -8  19   2       1272.03       1259.88        47.75 o
  -7  19   2        558.90        574.11        33.16 o
  -6  19   2         24.94          1.49        29.01 o
  -5  19   2        954.50        964.55        47.98 o
  -4  19   2        453.78        414.47        28.83 o
  -3  19   2         48.92         24.48        20.31 o
  -2  19   2        547.59        533.67        28.36 o
  -1  19   2       2589.43       2561.97        52.08 o
   0  19   2        422.79        451.47        26.59 o
   1  19   2        538.56        541.44        31.42 o
   2  19   2         89.06        101.40        21.38 o
   3  19   2        862.35        863.16        34.99 o
   4  19   2          3.53         16.61        22.16 o
   5  19   2       1034.33       1053.33        40.34 o
   6  19   2       2347.45       2429.99        58.81 o
   7  19   2         44.53         22.44        24.39 o
   8  19   2        806.53        767.51        38.89 o
   9  19   2        230.20        231.48        29.15 o
  10  19   2        728.18        711.21        47.22 o
  11  19   2         10.86         48.22        34.29 o
  12  19   2       1236.06       1314.15        61.34 o
  13  19   2        148.16        136.59        68.05 o
 -13  20   2        127.53         83.28        40.28 o
 -12  20   2        603.90        643.61        63.01 o
 -11  20   2        946.80        992.19        53.75 o
 -10  20   2        187.07        159.12        32.07 o
  -9  20   2       1146.39       1161.52        51.34 o
  -8  20   2       2903.23       2966.49        71.91 o
  -7  20   2        119.76        104.22        28.51 o
  -6  20   2        239.72        235.12        31.17 o
  -5  20   2        372.08        361.67        28.67 o
  -4  20   2        350.66        431.20        30.39 o
  -3  20   2        568.40        632.26        33.04 o
  -2  20   2       1522.30       1526.15        42.10 o
  -1  20   2        150.85        124.23        24.49 o
   0  20   2         44.37         41.51        23.29 o
   1  20   2        151.24        185.01        24.85 o
   2  20   2        566.25        588.09        35.48 o
   3  20   2        702.02        636.87        33.43 o
   4  20   2         66.25         37.85        23.57 o
   5  20   2        171.22        157.06        27.79 o
   6  20   2        746.22        749.10        39.30 o
   7  20   2        732.82        704.19        39.23 o
   8  20   2        537.83        591.39        37.48 o
   9  20   2       1525.43       1555.97        57.40 o
  10  20   2        148.15        215.93        37.37 o
  11  20   2          9.71        -41.62        41.62 o
  12  20   2       1161.96       1259.29        85.18 o
 -11  21   2         20.74          7.56        45.42 o
 -10  21   2        618.01        600.58        86.64 o
  -9  21   2        883.57        914.93        47.62 o
  -8  21   2        123.54        103.96        32.78 o
  -7  21   2        167.63        228.37        48.05 o
  -6  21   2       3411.86       3454.20        73.72 o
  -5  21   2        350.65        373.10        30.02 o
  -4  21   2        628.25        634.71        34.66 o
  -3  21   2        124.96        121.28        26.01 o
  -2  21   2       4019.04       4035.09        72.63 o
  -1  21   2         45.93         90.59        27.82 o
   0  21   2       5101.70       5059.24        96.50 o
   1  21   2        162.12        135.97        25.65 o
   2  21   2        234.12        230.36        30.00 o
   3  21   2        483.09        550.11        33.11 o
   4  21   2       4975.94       5037.92        91.72 o
   5  21   2        250.74        243.37        30.13 o
   6  21   2        529.62        537.70        49.04 o
   7  21   2       1273.41       1253.92        54.05 o
   8  21   2        302.21        261.66        37.19 o
   9  21   2         24.69         47.60        38.45 o
  10  21   2        232.10        189.78        50.41 o
  -9  22   2          3.83        -21.00        54.46 o
  -8  22   2        550.51        565.30        54.40 o
  -7  22   2        782.01        761.38        51.46 o
  -6  22   2       1103.02       1091.03        48.74 o
  -5  22   2          0.65        -19.69        25.92 o
  -4  22   2         14.87        -27.13        27.13 o
  -3  22   2       1217.91       1265.60        46.87 o
  -2  22   2        197.46        186.80        31.51 o
  -1  22   2         30.71         50.75        26.28 o
   0  22   2         82.98         91.28        28.29 o
   1  22   2       1221.71       1256.13        54.83 o
   2  22   2         13.29         18.90        25.87 o
   3  22   2         65.54         60.92        29.37 o
   4  22   2       1126.57       1133.27        45.59 o
   5  22   2        644.13        624.02        40.62 o
   6  22   2        506.78        503.43        42.11 o
   7  22   2         72.27         42.72        37.81 o
   8  22   2        569.96        597.40        92.54 o
   9  22   2        402.06        392.61       123.40 o
  -7  23   2        609.56        707.14        58.56 o
  -6  23   2        634.49        711.16        59.42 o
  -5  23   2        742.14        759.44        55.52 o
  -4  23   2         36.65         90.86        36.48 o
  -3  23   2          3.13        -30.39        30.39 o
  -2  23   2         62.44         41.36        51.92 o
  -1  23   2       1105.62       1149.07        53.38 o
   0  23   2        111.67        141.74        33.13 o
   1  23   2        328.60        280.24        36.88 o
   2  23   2         38.90         56.31        29.75 o
   3  23   2        385.31        382.91        39.19 o
   4  23   2        579.53        604.17        49.09 o
   5  23   2        473.03        505.61        83.28 o
   6  23   2        527.71        556.36        54.40 o
   7  23   2          0.12         26.25        63.01 o
  -3  24   2         94.56        100.38        36.87 o
  -2  24   2        729.41        697.27        57.19 o
  -1  24   2         10.78        -39.99        76.14 o
   0  24   2        199.36        256.48       136.52 o
   1  24   2         46.57         51.59        39.91 o
   2  24   2       1759.11       1884.56        83.61 o
   3  24   2        181.03        153.80        39.25 o
 -21   1   3        368.32        404.32        36.76 o
 -20   1   3         41.84         94.52        31.51 o
 -19   1   3       5177.26       5295.34       118.64 o
 -18   1   3          6.27         -3.75        16.97 o
 -17   1   3        237.53        280.45        20.46 o
 -16   1   3        566.70        568.97        20.45 o
 -15   1   3       3622.05       3732.79        56.99 o
 -14   1   3        117.44        126.31        11.13 o
 -13   1   3       2280.41       2215.43        27.90 o
 -12   1   3       3029.32       3065.27        32.63 o
 -11   1   3       1596.32       1674.73        19.53 o
 -10   1   3        385.95        375.66         7.72 o
  -9   1   3       7966.53       8065.57        61.22 o
  -8   1   3      15124.91      15681.53       118.99 o
  -7   1   3       1080.18       1105.47        12.81 o
  -6   1   3      19790.61      20413.00       165.28 o
  -5   1   3       5274.97       5440.55        44.13 o
  -4   1   3      10575.69      10840.55        80.07 o
  -3   1   3        724.25        766.46         9.09 o
  -2   1   3      59273.82      60155.46       433.42 o
  -1   1   3         14.22         34.14         3.23 o
   0   1   3        932.72        942.79        10.30 o
   1   1   3       3112.93       3189.94        30.61 o
   2   1   3     110720.96     112727.23       974.78 o
   3   1   3       2851.54       2748.75        23.08 o
   4   1   3      15556.11      16061.27       118.99 o
   5   1   3      18970.90      19457.22       142.35 o
   6   1   3       6509.41       6661.62        48.86 o
   7   1   3         16.52         26.87         3.82 o
   8   1   3       9269.58       9613.10        69.87 o
   9   1   3      16807.57      17053.44       134.62 o
  10   1   3        479.94        573.65        10.45 o
  11   1   3       5013.81       4951.70        48.73 o
  12   1   3        963.88        969.98        17.91 o
  13   1   3       3603.02       3560.18        55.09 o
  14   1   3         37.29         32.82        10.05 o
  15   1   3       7530.08       7604.10       111.40 o
  16   1   3         94.86        140.73        16.98 o
  17   1   3        143.82        158.13        18.47 o
  18   1   3        417.93        456.83        42.01 o
  19   1   3       2903.30       3082.26       115.52 o
  20   1   3         40.90         73.51        26.25 o
 -22   2   3         85.58        126.02        31.51 o
 -21   2   3       2696.73       2635.94       105.02 o
 -20   2   3         50.95         73.51        31.51 o
 -19   2   3        232.93        243.31        42.01 o
 -18   2   3          1.92         -6.68        20.17 o
 -17   2   3      13184.91      13095.30       222.13 o
 -16   2   3       2042.61       2060.03        37.58 o
 -15   2   3       3475.86       3620.39        51.63 o
 -14   2   3       6402.91       6404.49        82.69 o
 -13   2   3      17291.97      17222.30       190.64 o
 -12   2   3        192.07        195.89         9.02 o
 -11   2   3      13831.56      13799.66       119.83 o
 -10   2   3      49296.33      49909.67       401.65 o
  -9   2   3        471.06        497.21         9.23 o
  -8   2   3      26241.11      26901.52       209.90 o
  -7   2   3      10721.15      10919.37        81.70 o
  -6   2   3      33430.17      35554.01       267.22 o
  -5   2   3       5326.85       5564.74        42.28 o
  -4   2   3      55473.39      58253.26       416.18 o
  -3   2   3       1490.58       1395.32        13.45 o
  -2   2   3       6552.80       6993.65        54.56 o
  -1   2   3        540.10        511.61         7.78 o
   0   2   3        526.79        510.79        10.23 o
   1   2   3       5833.68       5851.36        48.00 o
   2   2   3      20885.87      22766.52       177.52 o
   3   2   3      32433.01      33565.48       268.07 o
   4   2   3      35852.03      36609.32       268.46 o
   5   2   3       3147.11       3193.05        27.08 o
   6   2   3      12330.43      12325.83        92.19 o
   7   2   3      22470.23      22366.34       175.44 o
   8   2   3      13945.01      14512.48       115.55 o
   9   2   3       9891.94      10114.75        89.48 o
  10   2   3       7607.78       7788.13        70.55 o
  11   2   3      17317.12      17326.32       192.36 o
  12   2   3          0.75         -8.08         8.08 o
  13   2   3      10284.67      10320.61       127.58 o
  14   2   3       1518.69       1550.71        31.83 o
  15   2   3       1671.46       1767.11        40.58 o
  16   2   3         71.66         78.76        23.92 o
  17   2   3      10051.65      10565.87       483.08 o
  18   2   3        560.97        562.78        44.63 o
  19   2   3        295.67        330.80        42.01 o
  20   2   3        514.07        572.34        47.26 o
  21   2   3       1840.35       1974.33        89.26 o
 -21   3   3          1.28        -31.51        31.51 o
 -20   3   3        360.11        350.59        31.40 o
 -19   3   3       1184.83       1186.91        51.98 o
 -18   3   3         43.61          7.88        22.28 o
 -17   3   3        543.59        518.43        78.76 o
 -16   3   3          2.36          2.00        14.95 o
 -15   3   3       2085.65       2025.54        34.23 o
 -14   3   3        580.94        580.61        16.41 o
 -13   3   3         35.60         33.63         8.46 o
 -12   3   3        345.01        344.91        12.82 o
 -11   3   3        247.94        272.31         9.60 o
 -10   3   3         28.13         38.96         5.76 o
  -9   3   3         23.97         28.14         4.37 o
  -8   3   3       7001.60       7188.62        55.85 o
  -7   3   3       4647.41       4797.39        37.21 o
  -6   3   3       1701.57       1765.91        15.69 o
  -5   3   3       2151.36       2111.07        17.62 o
  -4   3   3       9033.01       9102.06        67.41 o
  -3   3   3       2474.22       2501.35        19.98 o
  -2   3   3      26191.20      25748.16       192.11 o
  -1   3   3       1275.83       1151.67        12.44 o
   0   3   3       3632.67       3913.81        31.00 o
   1   3   3       2699.58       2914.56        24.44 o
   2   3   3       4266.40       3957.05        31.33 o
   3   3   3       1245.28       1232.92        14.95 o
   4   3   3      22347.25      24232.30       173.46 o
   5   3   3       3527.32       3414.84        28.68 o
   6   3   3       3983.70       4255.02        34.74 o
   7   3   3         77.07         76.40         4.25 o
   8   3   3       5895.66       6174.72        52.08 o
   9   3   3       1931.90       1942.86        22.21 o
  10   3   3        456.96        455.72        19.00 o
  11   3   3        887.27        906.64        34.31 o
  12   3   3         49.42         60.54        14.48 o
  13   3   3        561.24        547.49        22.45 o
  14   3   3        504.67        506.51        23.97 o
  15   3   3       2297.17       2258.37        50.20 o
  16   3   3         56.52         13.73        23.92 o
  17   3   3         29.49         10.50        25.99 o
  18   3   3        879.82        920.26        50.02 o
  19   3   3       1421.16       1482.18        61.18 o
  20   3   3         89.22         36.76        36.76 o
 -21   4   3       1077.48       1108.16        55.69 o
 -20   4   3          7.10         14.94        23.92 o
 -19   4   3         68.77         64.41        27.66 o
 -18   4   3        115.24         85.76        27.66 o
 -17   4   3       1107.25       1080.52        40.89 o
 -16   4   3          4.25         -0.53        19.05 o
 -15   4   3       1157.23       1170.60        24.48 o
 -14   4   3         34.56         25.60         8.60 o
 -13   4   3        661.07        659.76        15.70 o
 -12   4   3        391.01        367.08        12.29 o
 -11   4   3       1143.85       1077.93        15.98 o
 -10   4   3        393.12        398.13         9.48 o
  -9   4   3        431.90        436.38         8.00 o
  -8   4   3         37.12         50.98         4.80 o
  -7   4   3        326.73        324.03         6.57 o
  -6   4   3      15118.69      15372.26       105.37 o
  -5   4   3        249.40        284.89         6.93 o
  -4   4   3      12352.05      12297.68        88.09 o
  -3   4   3        748.57        759.57         9.95 o
  -2   4   3       2407.05       2311.29        18.86 o
  -1   4   3       1096.90       1017.67        11.40 o
   0   4   3      61498.07      62684.18       402.67 o
   1   4   3       4252.81       4363.83        30.13 o
   2   4   3      17833.75      18418.35       121.43 o
   3   4   3       1067.08       1087.70        13.33 o
   4   4   3       5757.11       5867.84        47.33 o
   5   4   3       2880.96       2927.62        25.62 o
   6   4   3      13741.05      14183.74       106.72 o
   7   4   3       8644.43       8471.97        65.54 o
   8   4   3       5631.64       5604.39        45.09 o
   9   4   3       1271.21       1237.53        15.96 o
  10   4   3       1243.69       1100.93        21.59 o
  11   4   3       2385.34       2373.00        40.53 o
  12   4   3        616.90        696.54        27.28 o
  13   4   3       2334.12       2359.75        49.12 o
  14   4   3        877.92        888.40        31.87 o
  15   4   3        193.39        150.05        25.15 o
  16   4   3        647.96        665.48        72.69 o
  17   4   3       1014.41        991.04        86.64 o
  18   4   3          1.67        -25.99        25.99 o
  19   4   3         59.49          0.00        29.70 o
  20   4   3        135.29         73.51        42.01 o
 -21   5   3        525.47        567.09        57.76 o
 -20   5   3          8.27          2.63        25.99 o
 -19   5   3       5395.17       5476.90       141.09 o
 -18   5   3        750.21        731.99        36.13 o
 -17   5   3         23.78         44.29        22.10 o
 -16   5   3        390.52        426.86        29.20 o
 -15   5   3       8902.05       8969.63       100.17 o
 -14   5   3        552.46        591.92        17.06 o
 -13   5   3       5543.58       5411.88        64.11 o
 -12   5   3       9451.92       9722.37        87.29 o
 -11   5   3       3530.41       3582.68        36.70 o
 -10   5   3       2557.56       2530.55        25.58 o
  -9   5   3      12001.59      11993.27        96.76 o
  -8   5   3      29021.80      29692.12       194.64 o
  -7   5   3         66.12         94.24         6.05 o
  -6   5   3      36076.03      36825.16       254.15 o
  -5   5   3       5746.68       5931.85        44.62 o
  -4   5   3      13895.02      15049.29        97.42 o
  -3   5   3        417.39        411.10         7.69 o
  -2   5   3     105948.93     114057.88       704.69 o
  -1   5   3       1890.13       1810.66        15.88 o
   0   5   3       1327.11       1485.59        15.10 o
   1   5   3       8471.63       8475.84        58.62 o
   2   5   3      75979.45      79748.01       520.74 o
   3   5   3       4519.27       4560.92        35.86 o
   4   5   3       1342.52       1436.51        17.76 o
   5   5   3      28002.30      28660.71       206.66 o
   6   5   3      24827.26      24996.51       180.79 o
   7   5   3          6.87          9.16         4.79 o
   8   5   3      13012.60      13346.67       107.85 o
   9   5   3      14342.41      14309.58       120.12 o
  10   5   3        396.83        408.19        13.06 o
  11   5   3       6645.55       6498.93        75.64 o
  12   5   3       5597.01       5492.25        70.60 o
  13   5   3       4342.95       4241.56        58.29 o
  14   5   3       1381.74       1383.90        38.85 o
  15   5   3      11551.49      11336.48       208.15 o
  16   5   3         97.00        115.13        25.15 o
  17   5   3          0.70        -15.03        20.79 o
  18   5   3         12.86         31.51        29.70 o
  19   5   3       4440.86       4761.65       225.79 o
  20   5   3        682.41        708.87        68.26 o
 -21   6   3       2177.32       2152.86       110.27 o
 -20   6   3          1.86         43.76        27.66 o
 -19   6   3         52.14         32.56        21.61 o
 -18   6   3        638.56        569.09        58.64 o
 -17   6   3       3842.54       3724.55       106.83 o
 -16   6   3          3.50        -12.65        14.31 o
 -15   6   3       1343.70       1370.19        27.49 o
 -14   6   3       2331.38       2345.20        36.90 o
 -13   6   3       3314.91       3229.80        41.78 o
 -12   6   3         88.11         83.35        12.17 o
 -11   6   3       4486.04       4443.78        41.10 o
 -10   6   3       8095.38       8171.13        71.61 o
  -9   6   3       2814.59       2694.30        26.22 o
  -8   6   3       8878.57       8544.22        64.11 o
  -7   6   3       3271.02       3328.92        30.25 o
  -6   6   3      15299.91      15207.94       103.75 o
  -5   6   3         26.71         15.15         5.59 o
  -4   6   3      12249.84      11661.35        75.46 o
  -3   6   3        979.09       1029.45        13.71 o
  -2   6   3        740.21        626.93        10.15 o
  -1   6   3        164.81        162.65         5.82 o
   0   6   3      58275.48      60791.09       363.87 o
   1   6   3         79.65         83.49         5.06 o
   2   6   3      12657.81      13505.62        98.26 o
   3   6   3      11328.78      11445.02        78.10 o
   4   6   3      24989.25      24922.84       177.39 o
   5   6   3       2951.77       3067.50        29.37 o
   6   6   3       4760.08       4715.98        41.31 o
   7   6   3      15674.81      15726.76       116.43 o
   8   6   3         44.33         45.87         5.94 o
   9   6   3       5959.73       5764.79        53.43 o
  10   6   3        445.85        438.69        13.02 o
  11   6   3       6744.80       6624.25        70.65 o
  12   6   3        139.87        131.46        12.47 o
  13   6   3       5770.39       5870.16       102.91 o
  14   6   3        133.49        135.30        14.16 o
  15   6   3        888.59        899.19        38.00 o
  16   6   3       1212.78       1245.48        81.93 o
  17   6   3       2453.52       2577.34        70.14 o
  18   6   3         70.60         47.26        33.42 o
  19   6   3         54.29        -15.75        36.76 o
  20   6   3        325.07        320.30        57.76 o
 -21   7   3          0.81         10.50        42.01 o
 -20   7   3        222.90        340.82       136.52 o
 -19   7   3          1.16         -1.41        34.99 o
 -18   7   3        386.31        403.99        35.28 o
 -17   7   3          2.38        -23.63        31.56 o
 -16   7   3         11.02         18.05        16.09 o
 -15   7   3        122.79        124.91        14.31 o
 -14   7   3        143.52        136.41        13.83 o
 -13   7   3        421.38        401.77        15.36 o
 -12   7   3        455.04        439.26        15.36 o
 -11   7   3         46.55         62.85         7.85 o
 -10   7   3        318.04        271.90        10.28 o
  -9   7   3        614.40        657.72        14.18 o
  -8   7   3        333.21        450.13        10.92 o
  -7   7   3       2737.48       2712.78        27.09 o
  -6   7   3        247.07        191.20         8.22 o
  -5   7   3         57.32         83.92         5.99 o
  -4   7   3        113.70        171.28         6.70 o
  -3   7   3       1245.31       1251.35        14.35 o
  -2   7   3        627.95        757.49        13.08 o
  -1   7   3       1359.08       1355.07        15.02 o
   0   7   3          1.64          5.33         5.22 o
   1   7   3        445.53        472.50         9.10 o
   2   7   3        704.46        705.59        13.15 o
   3   7   3       1672.56       1634.63        17.36 o
   4   7   3        509.26        394.99        12.16 o
   5   7   3        100.17        112.10         7.25 o
   6   7   3       1704.68       1879.93        22.20 o
   7   7   3        319.93        317.54        10.42 o
   8   7   3         11.59         16.21         6.78 o
   9   7   3       1010.71        986.33        17.13 o
  10   7   3       1070.82       1090.38        19.84 o
  11   7   3        237.02        204.63        13.85 o
  12   7   3        202.36        214.66        15.65 o
  13   7   3         42.87         38.26        16.83 o
  14   7   3        461.93        439.89        23.60 o
  15   7   3        164.15        149.51        25.52 o
  16   7   3        145.46         78.04        28.19 o
  17   7   3         86.15         19.37        35.04 o
  18   7   3         67.43         -0.63        26.15 o
  19   7   3          0.19        -31.40        31.40 o
  20   7   3        185.05        120.77        52.51 o
 -20   8   3         45.90         37.74        55.13 o
 -19   8   3          0.32        -25.15        25.15 o
 -18   8   3          2.53        -25.15        25.15 o
 -17   8   3       3024.55       2935.46        70.89 o
 -16   8   3        352.88        341.94        19.32 o
 -15   8   3       1931.73       1867.21        36.74 o
 -14   8   3       1080.61       1110.78        24.67 o
 -13   8   3       2121.35       2154.93        35.81 o
 -12   8   3       1151.93       1120.52        20.76 o
 -11   8   3       5365.35       5224.90        56.43 o
 -10   8   3      10095.16      10078.93        89.79 o
  -9   8   3        430.38        401.49        12.84 o
  -8   8   3       4820.91       4644.63        45.50 o
  -7   8   3       2611.40       2635.72        28.70 o
  -6   8   3      28733.58      28690.97       196.90 o
  -5   8   3        870.95        858.04        13.59 o
  -4   8   3      25969.06      26210.48       172.19 o
  -3   8   3          8.98         25.19         5.75 o
  -2   8   3       1573.28       1520.75        16.98 o
  -1   8   3        185.12        178.09         8.02 o
   0   8   3      80525.05      84636.66       541.20 o
   1   8   3       3588.83       3580.78        30.19 o
   2   8   3      15575.51      15520.15       105.00 o
   3   8   3       2078.99       2121.33        22.01 o
   4   8   3      21859.18      22120.62       150.66 o
   5   8   3        291.10        309.65        10.67 o
   6   8   3       5325.73       5449.46        52.63 o
   7   8   3      14734.18      14616.71       131.31 o
   8   8   3        205.00        175.65        11.14 o
   9   8   3       2150.35       2082.89        28.30 o
  10   8   3       2730.79       2705.30        38.93 o
  11   8   3       7783.34       7507.74        89.69 o
  12   8   3        691.21        698.72        24.18 o
  13   8   3       5260.18       5332.45        83.60 o
  14   8   3         33.55         29.91        18.04 o
  15   8   3        776.46        740.21        53.05 o
  16   8   3         29.03        -19.63        23.97 o
  17   8   3       1699.80       1706.98        64.48 o
  18   8   3        287.20        343.53        36.13 o
  19   8   3        160.61         73.51        30.11 o
 -20   9   3          9.32        -29.70        29.70 o
 -19   9   3       3156.82       3275.14       145.71 o
 -18   9   3        637.59        619.35        43.38 o
 -17   9   3         28.03         -1.44        23.41 o
 -16   9   3       1073.70       1135.70        39.20 o
 -15   9   3       6461.94       6431.49        94.30 o
 -14   9   3        117.86        145.78        16.02 o
 -13   9   3       3482.47       3471.12        48.98 o
 -12   9   3       9342.06       9349.83       106.07 o
 -11   9   3       3982.00       4070.09        48.29 o
 -10   9   3       7053.24       6940.39        66.49 o
  -9   9   3       8650.05       8504.41        78.77 o
  -8   9   3       8747.82       8956.85        79.24 o
  -7   9   3        158.56        173.22        10.63 o
  -6   9   3      24768.63      24880.23       193.32 o
  -5   9   3       2478.75       2530.32        25.19 o
  -4   9   3       1497.90       1406.91        17.67 o
  -3   9   3        132.10        138.13         7.74 o
  -2   9   3      31269.45      31510.61       200.45 o
  -1   9   3        470.15        457.88        10.28 o
   0   9   3        657.14        629.47        11.71 o
   1   9   3       4888.80       4875.53        38.35 o
   2   9   3      38664.95      38111.67       280.54 o
   3   9   3        592.24        589.55        12.28 o
   4   9   3         20.71         25.88         7.50 o
   5   9   3      15830.82      15549.95       135.74 o
   6   9   3      16567.23      16250.75       146.19 o
   7   9   3        143.50        151.29        11.76 o
   8   9   3       4143.79       4196.95        62.02 o
   9   9   3      10602.53      10341.69       108.76 o
  10   9   3       1477.21       1442.04        29.13 o
  11   9   3       5848.35       5705.64        75.09 o
  12   9   3       2852.26       2756.19        49.92 o
  13   9   3       2764.38       2654.70        52.05 o
  14   9   3        191.35        178.94        22.99 o
  15   9   3       7736.10       7748.50       155.25 o
  16   9   3        274.03        222.60        31.34 o
  17   9   3          5.50        -16.84        38.11 o
  18   9   3         16.42         27.88        29.32 o
  19   9   3       2366.64       2375.97        97.14 o
 -21  10   3        620.60        561.84        57.76 o
 -20  10   3        117.71        126.02        57.76 o
 -19  10   3         99.37         76.14        40.84 o
 -18  10   3        506.98        496.35        36.62 o
 -17  10   3        425.29        439.72        35.37 o
 -16  10   3        812.29        855.09        35.30 o
 -15  10   3        374.02        346.25        27.51 o
 -14  10   3         16.70         -0.71        16.46 o
 -13  10   3        434.45        449.67        18.38 o
 -12  10   3        914.21        891.14        28.41 o
 -11  10   3         16.39         -0.26        10.84 o
 -10  10   3        297.12        297.78        13.59 o
  -9  10   3       3420.27       3220.96        39.27 o
  -8  10   3         21.88         -3.82         9.84 o
  -7  10   3        102.51         98.80        10.86 o
  -6  10   3       8371.85       8118.91        74.00 o
  -5  10   3       3000.75       2959.31        30.20 o
  -4  10   3       6751.24       6667.21        53.75 o
  -3  10   3       3368.36       3310.69        32.05 o
  -2  10   3       2410.02       2379.63        25.42 o
  -1  10   3        275.29        307.97        10.06 o
   0  10   3      13717.77      13866.15        98.87 o
   1  10   3        782.87        779.43        14.34 o
   2  10   3         33.15         19.84         8.03 o
   3  10   3       1137.97       1191.04        19.10 o
   4  10   3       7878.19       7893.64        67.51 o
   5  10   3        871.44        901.36        21.77 o
   6  10   3       2880.92       2890.10        45.91 o
   7  10   3       1768.87       1695.53        28.42 o
   8  10   3         93.97         59.06        11.58 o
   9  10   3       2093.39       2095.32        32.91 o
  10  10   3        264.97        291.17        15.75 o
  11  10   3        156.40        140.18        18.26 o
  12  10   3        190.22        194.10        21.32 o
  13  10   3        761.68        824.49        35.23 o
  14  10   3        105.54         68.01        21.04 o
  15  10   3         60.25         11.27        20.56 o
  16  10   3       1343.66       1299.43        54.35 o
  17  10   3        315.59        323.54        42.44 o
  18  10   3         63.35         39.38        49.88 o
  19  10   3         50.43        -15.75        47.26 o
  20  10   3        498.41        483.08        52.51 o
 -20  11   3          3.27        -52.51        52.51 o
 -19  11   3       1189.19       1251.82        73.98 o
 -18  11   3        219.26        217.95        31.81 o
 -17  11   3        768.90        792.55        44.52 o
 -16  11   3          2.47          5.66        20.34 o
 -15  11   3        884.24        877.06        37.29 o
 -14  11   3        155.46        160.29        24.02 o
 -13  11   3        851.70        815.52        27.66 o
 -12  11   3        296.02        295.75        23.58 o
 -11  11   3         90.76         85.77        13.36 o
 -10  11   3       1659.54       1671.02        29.25 o
  -9  11   3        864.66        890.23        22.40 o
  -8  11   3       8179.77       7859.11        76.70 o
  -7  11   3        700.81        667.98        18.22 o
  -6  11   3          7.16        -10.23        10.23 o
  -5  11   3        214.67        203.87        10.75 o
  -4  11   3      16532.45      16991.48       125.19 o
  -3  11   3        680.66        727.20        15.38 o
  -2  11   3      18449.47      18657.70       137.76 o
  -1  11   3        375.33        411.74        12.33 o
   0  11   3          5.43         -8.08         8.08 o
   1  11   3         17.47         20.13         8.68 o
   2  11   3      11275.27      11010.89        88.44 o
   3  11   3       2825.78       2807.84        31.50 o
   4  11   3      18232.06      18065.32       141.41 o
   5  11   3       1809.05       1753.80        30.21 o
   6  11   3         54.24         24.65        11.79 o
   7  11   3        140.66        113.91        13.38 o
   8  11   3       5425.44       5227.71        61.42 o
   9  11   3       3104.73       2925.91        41.86 o
  10  11   3       3025.08       2953.79        44.62 o
  11  11   3        828.25        892.04        42.48 o
  12  11   3          7.42          0.98        16.73 o
  13  11   3        469.35        487.26        31.07 o
  14  11   3        563.18        555.39        41.89 o
  15  11   3       1240.25       1276.07        44.73 o
  16  11   3        215.85        181.18        32.55 o
  17  11   3          1.91        -12.17        28.52 o
  18  11   3         37.98         23.63        40.84 o
  19  11   3        770.57        777.13        78.76 o
 -20  12   3         50.52        -31.51        57.76 o
 -19  12   3         40.33        123.08        46.30 o
 -18  12   3          5.03         -5.10        34.27 o
 -17  12   3       4932.05       5065.23       112.22 o
 -16  12   3       1002.61       1040.46        42.98 o
 -15  12   3       1309.43       1360.30        47.18 o
 -14  12   3       2921.24       2919.38        57.02 o
 -13  12   3       7368.98       7364.20       109.64 o
 -12  12   3        439.65        430.73        22.96 o
 -11  12   3       4910.40       4893.34        60.24 o
 -10  12   3      13463.71      13478.27       127.82 o
  -9  12   3        155.61        167.83        14.25 o
  -8  12   3       7431.01       7310.65        74.09 o
  -7  12   3       2609.22       2690.59        37.24 o
  -6  12   3      11758.29      11668.40       107.63 o
  -5  12   3        811.25        798.49        18.98 o
  -4  12   3      22988.45      23058.67       225.21 o
  -3  12   3        316.74        280.57        12.48 o
  -2  12   3         17.95         30.50        10.22 o
  -1  12   3        593.37        548.75        15.39 o
   0  12   3      12147.93      12327.74       101.61 o
   1  12   3       1396.85       1383.78        24.66 o
   2  12   3       4251.10       4259.68        42.85 o
   3  12   3       3521.85       3506.67        38.73 o
   4  12   3       9730.54       9438.68        89.67 o
   5  12   3         60.17         65.28        12.79 o
   6  12   3       4306.36       4464.69        53.65 o
   7  12   3       7479.74       7340.58        77.54 o
   8  12   3       3296.34       3226.72        45.75 o
   9  12   3       1709.18       1653.29        31.75 o
  10  12   3       1263.36       1263.51        27.90 o
  11  12   3       6718.10       6507.94        89.41 o
  12  12   3         55.27         21.51        19.73 o
  13  12   3       4042.88       3773.39        78.21 o
  14  12   3        948.96        910.14        40.12 o
  15  12   3        644.29        639.47        34.97 o
  16  12   3         22.67          8.30        29.28 o
  17  12   3       4340.89       4434.39       124.39 o
  18  12   3        121.49         68.26        44.56 o
  19  12   3        146.17        141.77        63.01 o
 -19  13   3       1447.88       1401.98       120.77 o
 -18  13   3        271.74        183.78        40.10 o
 -17  13   3         59.68         31.48        34.10 o
 -16  13   3        439.27        438.70        32.46 o
 -15  13   3       1409.91       1367.40        48.28 o
 -14  13   3        596.76        567.54        26.84 o
 -13  13   3        672.61        598.85        30.08 o
 -12  13   3        419.25        413.18        24.81 o
 -11  13   3       1825.49       1841.83        37.25 o
 -10  13   3        788.68        754.96        23.71 o
  -9  13   3       1436.27       1434.92        31.45 o
  -8  13   3       2284.73       2249.93        36.96 o
  -7  13   3       1752.65       1734.15        34.24 o
  -6  13   3       3334.57       3325.77        47.89 o
  -5  13   3       1034.08       1054.35        23.97 o
  -4  13   3       5322.01       5058.34        57.77 o
  -3  13   3       2037.43       1984.15        29.01 o
  -2  13   3      14018.24      13713.50       115.75 o
  -1  13   3        335.68        312.10        15.01 o
   0  13   3        318.28        260.69        14.65 o
   1  13   3       1833.88       1836.72        28.75 o
   2  13   3      22033.42      21196.06       166.52 o
   3  13   3        429.78        399.03        16.05 o
   4  13   3       1171.65       1161.49        25.05 o
   5  13   3       3909.25       3829.75        52.27 o
   6  13   3       3354.23       3284.12        51.71 o
   7  13   3        800.71        806.06        23.06 o
   8  13   3        614.16        558.59        20.84 o
   9  13   3       3216.47       3205.98        52.58 o
  10  13   3        581.36        560.48        22.16 o
  11  13   3       1725.14       1674.55        39.56 o
  12  13   3         65.90         17.58        19.44 o
  13  13   3        600.52        505.23        46.18 o
  14  13   3        494.40        488.14        32.88 o
  15  13   3       1504.79       1475.66        69.33 o
  16  13   3         53.27         57.16        28.31 o
  17  13   3        206.54        240.74        43.15 o
  18  13   3        458.32        425.32        84.01 o
 -18  14   3        331.38        189.03        78.76 o
 -17  14   3         67.73        114.69        40.10 o
 -16  14   3       1849.26       2011.26        60.72 o
 -15  14   3         88.06         59.59        26.49 o
 -14  14   3         29.89         29.27        20.63 o
 -13  14   3          8.64          9.44        22.47 o
 -12  14   3        626.23        618.49        29.27 o
 -11  14   3        309.78        308.41        20.97 o
 -10  14   3       1033.07       1072.91        32.39 o
  -9  14   3       1644.24       1631.07        38.01 o
  -8  14   3         69.11         70.47        15.88 o
  -7  14   3         51.82         47.84        15.54 o
  -6  14   3        424.52        421.76        20.26 o
  -5  14   3       3101.11       3042.32        43.21 o
  -4  14   3        100.66        103.46        14.64 o
  -3  14   3        823.48        800.33        21.54 o
  -2  14   3          0.00        -12.09        12.09 o
  -1  14   3       1391.45       1326.86        27.11 o
   0  14   3         20.07         21.63        12.91 o
   1  14   3       2503.23       2394.20        41.28 o
   2  14   3        227.51        217.45        15.71 o
   3  14   3         58.04         48.14        13.55 o
   4  14   3         32.19         21.46        13.41 o
   5  14   3       2957.64       2844.59        45.03 o
   6  14   3       1725.42       1707.49        35.13 o
   7  14   3        105.96         97.13        15.98 o
   8  14   3        254.02        242.80        18.98 o
   9  14   3        101.36         84.02        18.56 o
  10  14   3        877.49        849.27        28.36 o
  11  14   3         70.48         25.33        18.68 o
  12  14   3       1185.24       1168.43        44.43 o
  13  14   3         12.92        -10.63        25.44 o
  14  14   3        160.29        156.73        27.76 o
  15  14   3         30.84         11.54        25.99 o
  16  14   3        807.29        882.96        65.79 o
  17  14   3         67.77         -5.25        68.26 o
 -18  15   3        296.14        357.06        89.26 o
 -17  15   3        172.44        163.29        43.15 o
 -16  15   3        114.04         78.24        41.36 o
 -15  15   3       1011.38       1074.23        86.40 o
 -14  15   3        772.51        764.79        37.37 o
 -13  15   3       1034.14       1074.08        41.17 o
 -12  15   3       1458.15       1433.00        42.81 o
 -11  15   3         89.99         79.88        19.59 o
 -10  15   3         71.24         65.83        19.39 o
  -9  15   3       3016.86       2965.52        52.73 o
  -8  15   3       6310.84       6399.39        84.91 o
  -7  15   3        376.31        389.02        21.70 o
  -6  15   3       1822.81       1776.27        40.31 o
  -5  15   3        375.89        351.18        19.02 o
  -4  15   3       4507.33       4536.28        62.27 o
  -3  15   3        399.72        402.24        19.63 o
  -2  15   3      10404.99      10528.49       109.13 o
  -1  15   3        183.36        175.69        14.97 o
   0  15   3        259.69        225.69        15.69 o
   1  15   3        144.81        109.69        14.81 o
   2  15   3      11782.25      11359.03       117.77 o
   3  15   3        877.14        827.11        26.06 o
   4  15   3       4638.01       4465.53        58.60 o
   5  15   3       2716.92       2661.73        49.20 o
   6  15   3        806.04        826.49        27.03 o
   7  15   3        124.59        120.48        19.50 o
   8  15   3       3375.97       3466.79        58.33 o
   9  15   3       4546.25       4438.85        70.22 o
  10  15   3        525.97        471.26        25.70 o
  11  15   3       1269.24       1277.96        45.37 o
  12  15   3        829.69        847.78        36.98 o
  13  15   3       1023.87       1073.00        42.84 o
  14  15   3        674.20        632.14        39.27 o
  15  15   3       2181.81       2362.27        91.82 o
  16  15   3        218.37        246.14        45.27 o
  17  15   3          3.93        -42.01        68.26 o
 -17  16   3       2677.70       2961.49       183.78 o
 -16  16   3        415.46        430.54       126.02 o
 -15  16   3        235.48        235.82        61.18 o
 -14  16   3       2235.84       2166.70       112.42 o
 -13  16   3       3797.06       3785.54        84.15 o
 -12  16   3        599.19        617.35        32.51 o
 -11  16   3       2269.42       2257.98        49.64 o
 -10  16   3       5914.81       5796.10        85.90 o
  -9  16   3        399.75        425.56        26.53 o
  -8  16   3       7658.13       7622.07        98.77 o
  -7  16   3       1433.29       1448.60        40.79 o
  -6  16   3        683.16        635.26        27.84 o
  -5  16   3         10.04          4.76        17.46 o
  -4  16   3       5434.49       5286.56        78.76 o
  -3  16   3         60.20         59.59        15.98 o
  -2  16   3        129.15        158.30        16.77 o
  -1  16   3        502.43        485.71        20.08 o
   0  16   3       2241.51       2220.01        37.48 o
   1  16   3          7.60          3.89        14.23 o
   2  16   3        414.51        429.14        21.09 o
   3  16   3       2427.18       2391.15        43.49 o
   4  16   3       4189.95       4091.06        64.40 o
   5  16   3          1.03        -14.22        17.49 o
   6  16   3         90.77         72.13        19.89 o
   7  16   3       4060.62       3909.71        63.10 o
   8  16   3       3647.89       3465.72        61.81 o
   9  16   3       1078.94       1051.27        35.14 o
  10  16   3       1008.58       1008.26        34.16 o
  11  16   3       3274.23       3328.23        64.92 o
  12  16   3        335.79        358.86        30.30 o
  13  16   3       2484.88       2533.82        97.43 o
  14  16   3        525.00        462.15        68.61 o
  15  16   3        180.54         89.26        55.69 o
  16  16   3         10.94         57.76        78.76 o
 -16  17   3          6.82        -15.75        78.76 o
 -15  17   3        394.53        392.90        64.90 o
 -14  17   3       1565.84       1421.01        58.93 o
 -13  17   3         31.27         34.13        25.83 o
 -12  17   3         82.49         73.70        24.09 o
 -11  17   3        748.34        762.95        32.40 o
 -10  17   3        229.65        193.34        23.62 o
  -9  17   3         57.31         57.77        21.54 o
  -8  17   3        149.85        119.04        24.57 o
  -7  17   3       2940.88       2887.16        61.78 o
  -6  17   3         29.90        -13.27        21.92 o
  -5  17   3        266.17        301.32        25.01 o
  -4  17   3       1337.33       1284.59        34.57 o
  -3  17   3       3025.67       3062.56        52.09 o
  -2  17   3       2095.98       2093.70        48.04 o
  -1  17   3       1443.21       1426.07        37.10 o
   0  17   3        563.57        567.70        24.67 o
   1  17   3       1839.72       1899.91        39.79 o
   2  17   3        877.70        938.81        30.21 o
   3  17   3       1367.87       1369.32        35.16 o
   4  17   3        292.49        251.96        24.80 o
   5  17   3        471.36        496.46        29.87 o
   6  17   3       1319.20       1290.62        56.28 o
   7  17   3        797.88        750.37        33.28 o
   8  17   3         37.60         -3.76        19.82 o
   9  17   3         42.38         45.46        20.79 o
  10  17   3        400.97        316.31        38.21 o
  11  17   3        166.78        154.40        25.11 o
  12  17   3         29.55         23.73        24.74 o
  13  17   3         12.52        -27.98        27.98 o
  14  17   3        589.85        625.17        72.33 o
  15  17   3        156.64        136.52        84.01 o
 -15  18   3        332.22        409.57        94.52 o
 -14  18   3         38.99         52.03        36.03 o
 -13  18   3          1.78        -30.57        30.57 o
 -12  18   3        721.06        771.56        39.71 o
 -11  18   3        453.33        447.05        31.04 o
 -10  18   3        517.16        519.60        29.38 o
  -9  18   3        368.93        340.88        30.62 o
  -8  18   3        594.27        556.64        36.79 o
  -7  18   3        185.91        198.94        28.75 o
  -6  18   3       5043.03       4850.98        84.87 o
  -5  18   3       1665.67       1674.14        46.69 o
  -4  18   3       1585.38       1569.35        40.70 o
  -3  18   3        131.20         90.03        21.38 o
  -2  18   3        926.38        861.67        31.98 o
  -1  18   3       1164.10       1188.09        33.95 o
   0  18   3       7287.79       7427.52        92.87 o
   1  18   3       1994.62       1990.19        47.24 o
   2  18   3       2811.98       2732.55        52.89 o
   3  18   3         33.74         22.25        21.45 o
   4  18   3        994.01       1008.30        37.02 o
   5  18   3       1104.01       1090.18        40.43 o
   6  18   3       3864.41       3795.50        83.65 o
   7  18   3        554.08        474.35        32.61 o
   8  18   3       1083.30       1056.20        42.29 o
   9  18   3          5.88        -20.14        20.14 o
  10  18   3        282.87        366.00        29.90 o
  11  18   3        384.87        406.95        33.82 o
  12  18   3       1384.98       1528.49        63.23 o
  13  18   3        215.45        220.73        42.03 o
  14  18   3         50.77        -73.51        73.51 o
 -14  19   3         68.40         56.99        36.98 o
 -13  19   3        701.27        638.81        57.75 o
 -12  19   3       1884.44       1911.75        73.69 o
 -11  19   3        419.11        382.02        46.99 o
 -10  19   3        718.41        674.56        37.48 o
  -9  19   3       1330.19       1273.44        54.42 o
  -8  19   3       2191.54       2134.75        59.73 o
  -7  19   3         21.36         25.28        23.39 o
  -6  19   3       2101.06       2028.02        54.99 o
  -5  19   3        224.33        196.24        24.86 o
  -4  19   3        325.94        360.19        38.00 o
  -3  19   3         67.32         36.93        26.41 o
  -2  19   3       3649.84       3663.34        63.18 o
  -1  19   3         63.16         19.90        20.22 o
   0  19   3         54.68         40.17        20.37 o
   1  19   3        408.92        378.21        25.90 o
   2  19   3       1742.11       1750.95        43.76 o
   3  19   3        173.06        173.20        25.20 o
   4  19   3        561.75        530.86        30.35 o
   5  19   3       1840.60       1711.84        50.91 o
   6  19   3        990.18       1086.48        40.34 o
   7  19   3         16.53        -23.73        23.73 o
   8  19   3        626.82        648.84        37.13 o
   9  19   3       1686.73       1689.85        52.72 o
  10  19   3         27.82        104.93        33.37 o
  11  19   3       1060.44       1061.72        55.78 o
  12  19   3        386.47        394.34        46.41 o
  13  19   3        542.59        583.53        48.04 o
 -13  20   3        652.69        662.47        56.70 o
 -12  20   3        263.96        330.25        65.64 o
 -11  20   3         72.01         27.60        34.57 o
 -10  20   3        151.77        102.52        30.73 o
  -9  20   3       1151.65       1225.35        52.67 o
  -8  20   3        445.40        415.06        34.56 o
  -7  20   3        185.91        206.89        28.94 o
  -6  20   3        928.76        908.78        52.39 o
  -5  20   3        924.45        847.78        36.04 o
  -4  20   3       1181.12       1112.32        43.17 o
  -3  20   3        319.73        304.95        27.69 o
  -2  20   3        236.26        232.92        25.73 o
  -1  20   3        877.06        818.67        36.63 o
   0  20   3       3712.78       3731.92        88.56 o
   1  20   3        554.61        639.64        34.98 o
   2  20   3        330.47        364.28        29.32 o
   3  20   3        995.89       1025.82        47.31 o
   4  20   3       1878.47       1820.83        50.44 o
   5  20   3        471.94        503.05        34.69 o
   6  20   3         79.97        103.02        26.20 o
   7  20   3        849.72        814.86        41.30 o
   8  20   3        340.42        347.29        35.83 o
   9  20   3        648.06        663.78        44.41 o
  10  20   3         56.12         37.74        37.42 o
  11  20   3        288.22        208.59        51.48 o
  12  20   3        373.09        383.05        48.18 o
 -11  21   3        263.98        275.33        55.34 o
 -10  21   3        263.07        327.38        69.74 o
  -9  21   3         78.78          6.59        29.43 o
  -8  21   3        469.06        465.41        39.66 o
  -7  21   3       1405.32       1346.58        56.12 o
  -6  21   3         11.72        -16.70        25.41 o
  -5  21   3          1.82          6.73        23.93 o
  -4  21   3         60.84         28.06        24.85 o
  -3  21   3       1952.40       1940.45        55.78 o
  -2  21   3         99.29        134.22        27.78 o
  -1  21   3       1150.81       1212.36        54.01 o
   0  21   3         65.78         90.87        28.58 o
   1  21   3       1009.57        998.16        44.90 o
   2  21   3          0.13         26.84        25.86 o
   3  21   3       1935.05       1977.46        53.34 o
   4  21   3        378.70        526.79        33.02 o
   5  21   3         17.01         31.11        25.92 o
   6  21   3         33.37          8.04        29.91 o
   7  21   3        444.49        430.40        39.50 o
   8  21   3        675.32        651.73        42.47 o
   9  21   3        113.37         99.77        47.84 o
  10  21   3        744.43        838.67        71.76 o
  -9  22   3          5.77        -29.96        35.28 o
  -8  22   3        303.48        368.19        48.32 o
  -7  22   3        178.92        195.79        35.13 o
  -6  22   3       1013.96       1041.61        48.10 o
  -5  22   3        406.79        419.43        34.18 o
  -4  22   3        766.65        795.41        43.14 o
  -3  22   3         62.41         56.77        26.35 o
  -2  22   3         43.62         76.54        32.88 o
  -1  22   3        121.58        100.18        31.25 o
   0  22   3       2790.50       2975.97        71.56 o
   1  22   3        587.87        608.83        40.83 o
   2  22   3        885.14        883.60        41.12 o
   3  22   3         39.33         47.85        29.37 o
   4  22   3        817.91        851.41        41.00 o
   5  22   3        116.53        151.67        31.24 o
   6  22   3        720.01        790.58        51.60 o
   7  22   3        769.21        792.11        67.01 o
   8  22   3         96.99         62.75        38.10 o
   9  22   3         91.08        225.79        84.01 o
  -7  23   3        154.10        162.61        76.69 o
  -6  23   3       1517.61       1587.77        79.67 o
  -5  23   3         63.65         44.63        35.08 o
  -4  23   3         16.23        113.57        44.72 o
  -3  23   3        156.99        122.18        46.07 o
  -2  23   3        859.52        892.61        48.61 o
  -1  23   3         46.41         27.96        31.66 o
   0  23   3          0.36          6.20        30.50 o
   1  23   3        239.48        241.72        36.46 o
   2  23   3       1183.50       1273.83        56.13 o
   3  23   3        113.01        110.04        34.62 o
   4  23   3         47.15         37.18        35.91 o
   5  23   3        678.77        807.31        60.33 o
   6  23   3       1389.25       1360.08        72.63 o
  -4  24   3        125.19        168.03        68.26 o
  -3  24   3        232.14        300.83        48.63 o
  -2  24   3        111.38        136.33        44.51 o
  -1  24   3        675.06        647.87        97.14 o
   0  24   3        343.42        287.60       133.90 o
   1  24   3        731.67        759.19        57.65 o
   2  24   3         32.88         10.57        36.38 o
 -21   0   4        429.06        425.32        36.76 o
 -20   0   4        400.09        456.83        42.01 o
 -19   0   4       3330.99       3397.31       120.77 o
 -18   0   4        240.48        323.97        25.99 o
 -17   0   4       5110.99       4994.37       115.10 o
 -16   0   4        526.42        518.65        29.43 o
 -15   0   4        878.35        941.74        30.32 o
 -14   0   4         28.67         22.88        14.41 o
 -13   0   4      14130.61      14124.72       187.18 o
 -12   0   4        310.91        359.47        11.55 o
 -11   0   4       1313.97       1415.96        23.67 o
 -10   0   4       8730.06       8842.82       102.72 o
  -9   0   4       4724.45       4970.81        55.90 o
  -8   0   4      34027.50      35994.07       394.38 o
  -7   0   4        878.89        982.78        15.87 o
  -6   0   4     128362.77     136139.17      1507.99 o
  -5   0   4      11060.54      11286.10       121.68 o
  -4   0   4      29510.18      32917.32       327.93 o
  -3   0   4        202.34        204.66         6.79 o
  -2   0   4     510852.50     511876.56      4982.38 o
  -1   0   4          4.15         32.99         4.92 o
   0   0   4      84150.71      85733.53       895.85 o
   1   0   4      15083.12      15661.91       180.17 o
   2   0   4      53440.09      54316.93       655.59 o
   3   0   4        185.01        174.69         7.09 o
   4   0   4      62531.65      65203.34       725.70 o
   5   0   4      36449.86      36755.64       381.51 o
   6   0   4        682.41        720.52        14.31 o
   7   0   4       8219.28       7975.42        81.14 o
   8   0   4      16532.51      17589.29       172.51 o
   9   0   4       3372.46       3432.39        44.55 o
  10   0   4       1137.53       1123.76        29.34 o
  11   0   4      15811.71      15957.79       180.63 o
  12   0   4        166.84        170.26        15.99 o
  13   0   4        313.97        257.58        21.36 o
  14   0   4        247.15        269.11        27.54 o
  15   0   4       6782.24       6762.61       223.16 o
  16   0   4        111.68        123.42        31.51 o
  17   0   4        994.52        960.91        57.76 o
  18   0   4       1080.96       1071.18        63.01 o
  19   0   4       3479.52       3565.34       126.02 o
 -22   1   4         27.84         42.01        26.25 o
 -21   1   4       1217.47       1065.93        63.01 o
 -20   1   4         20.87         14.00        16.40 o
 -19   1   4        123.12        134.15        18.01 o
 -18   1   4        151.21        141.25        17.68 o
 -17   1   4       3733.66       3751.95        65.48 o
 -16   1   4         84.30         99.97        12.12 o
 -15   1   4       5566.89       5574.98        80.92 o
 -14   1   4       3174.91       3247.59        40.89 o
 -13   1   4       1977.96       1905.98        24.99 o
 -12   1   4       4871.66       4990.56        45.21 o
 -11   1   4      10274.20      10328.72        84.20 o
 -10   1   4       7387.87       7566.35        60.52 o
  -9   1   4       2838.70       2891.29        25.38 o
  -8   1   4      40376.41      41811.09       324.14 o
  -7   1   4        830.43        871.24        11.43 o
  -6   1   4         97.74         77.04         4.56 o
  -5   1   4       4460.34       4790.41        39.74 o
  -4   1   4      28970.37      31092.48       225.03 o
  -3   1   4       6085.71       5840.29        45.12 o
  -2   1   4      14443.85      15419.55       101.45 o
  -1   1   4       6848.16       6708.73        47.94 o
   0   1   4       5470.19       5737.98        41.55 o
   1   1   4        221.23        207.55         5.07 o
   2   1   4         95.20         90.39         5.14 o
   3   1   4      19533.12      20580.48       160.83 o
   4   1   4       4457.47       4576.18        37.91 o
   5   1   4      13080.35      13559.10        98.48 o
   6   1   4       4175.82       4523.83        36.30 o
   7   1   4       4825.94       4835.45        37.40 o
   8   1   4       3729.19       3965.60        30.96 o
   9   1   4       9550.75       9670.22        73.56 o
  10   1   4       3225.74       3363.70        32.55 o
  11   1   4       1068.90       1026.76        17.28 o
  12   1   4         13.84         14.63         7.46 o
  13   1   4       6561.50       6693.28        95.41 o
  14   1   4        183.08        227.79        17.43 o
  15   1   4        146.03        139.02        14.48 o
  16   1   4         13.93         21.88        14.67 o
  17   1   4       2975.23       3059.10        88.60 o
  18   1   4         74.95         42.01        31.51 o
  19   1   4       1289.18       1380.98        73.51 o
  20   1   4        291.14        215.29        36.76 o
 -22   2   4          1.08          0.00        26.25 o
 -21   2   4          6.21        -15.75        31.51 o
 -20   2   4         79.66         97.14        25.99 o
 -19   2   4        163.13        152.46        57.76 o
 -18   2   4        556.86        540.43        24.73 o
 -17   2   4         36.06         29.18        21.30 o
 -16   2   4       1186.75       1232.92        29.36 o
 -15   2   4        549.18        532.56        17.87 o
 -14   2   4        512.89        514.39        15.90 o
 -13   2   4       2399.55       2425.35        31.24 o
 -12   2   4       3286.61       3376.10        39.43 o
 -11   2   4         86.71         83.56         6.39 o
 -10   2   4       8329.01       8454.01        67.23 o
  -9   2   4       1391.03       1436.65        16.46 o
  -8   2   4        814.50        875.43        11.31 o
  -7   2   4        634.46        619.55         9.87 o
  -6   2   4       4666.93       4786.08        39.77 o
  -5   2   4        501.70        480.42         8.02 o
  -4   2   4       2770.66       2830.53        23.22 o
  -3   2   4         12.91         23.93         3.00 o
  -2   2   4       1233.95       1372.45        12.55 o
  -1   2   4        507.88        486.58         8.90 o
   0   2   4        138.05        156.05         5.03 o
   1   2   4       2588.01       2489.54        22.78 o
   2   2   4        443.73        461.56         7.92 o
   3   2   4         59.46         65.85         4.84 o
   4   2   4       1141.67       1275.20        14.82 o
   5   2   4       3561.80       3803.56        32.44 o
   6   2   4       2737.37       2726.90        23.03 o
   7   2   4        328.53        339.20         7.67 o
   8   2   4       3947.98       3745.23        32.45 o
   9   2   4       1453.73       1457.80        15.71 o
  10   2   4        291.65        264.82         8.63 o
  11   2   4       1524.98       1486.18        22.82 o
  12   2   4        123.17        140.82        10.37 o
  13   2   4          0.38        -10.85        11.45 o
  14   2   4        647.37        606.81        22.75 o
  15   2   4        829.46        892.99        40.83 o
  16   2   4         45.57         18.99        15.78 o
  17   2   4        381.56        369.75        35.13 o
  18   2   4         14.65         24.23        23.92 o
  19   2   4          4.26         21.00        31.51 o
  20   2   4         25.51         73.51        31.51 o
 -22   3   4         54.24          0.00        31.51 o
 -21   3   4       4081.09       4142.93       152.28 o
 -20   3   4        138.62        107.37        34.13 o
 -19   3   4       1844.70       1891.25        66.83 o
 -18   3   4        954.15        983.71        48.27 o
 -17   3   4       5514.38       5346.69       102.42 o
 -16   3   4         28.87         32.45        10.13 o
 -15   3   4       8443.00       8488.27       100.01 o
 -14   3   4       5880.97       5966.04        68.24 o
 -13   3   4        202.11        186.38         8.31 o
 -12   3   4       2478.28       2503.34        30.19 o
 -11   3   4       8368.54       8272.03        77.90 o
 -10   3   4      16769.99      16814.19       135.05 o
  -9   3   4       1944.23       1977.51        18.92 o
  -8   3   4      28144.18      28680.97       204.75 o
  -7   3   4       3431.98       3360.79        27.62 o
  -6   3   4      11198.32      11733.65        81.70 o
  -5   3   4       1295.44       1357.00        14.61 o
  -4   3   4      84746.38      87565.23       585.28 o
  -3   3   4         16.71         12.01         3.02 o
  -2   3   4       3437.97       3418.82        25.71 o
  -1   3   4        193.06        226.63         5.57 o
   0   3   4      68569.30      71273.49       497.84 o
   1   3   4        301.19        299.23         7.17 o
   2   3   4      66871.26      69391.77       471.14 o
   3   3   4      16357.32      16265.60       119.04 o
   4   3   4      23111.33      25632.78       190.41 o
   5   3   4       8826.59       9101.30        72.08 o
   6   3   4      30819.37      32244.29       244.64 o
   7   3   4      19084.37      19078.86       141.79 o
   8   3   4        168.42        159.96         6.19 o
   9   3   4      19060.90      19255.14       152.47 o
  10   3   4       3600.02       3632.61        42.26 o
  11   3   4       2554.78       2525.09        37.46 o
  12   3   4       1251.68       1219.04        29.04 o
  13   3   4      14206.44      14310.71       162.77 o
  14   3   4          3.30          2.18        11.33 o
  15   3   4        615.35        658.24        46.59 o
  16   3   4          0.86         11.31        23.92 o
  17   3   4       4397.46       4457.32       120.63 o
  18   3   4         81.62         70.89        29.70 o
  19   3   4       1259.91       1420.72       120.77 o
  20   3   4        882.13       1029.17        73.51 o
 -21   4   4         85.17         91.89        29.70 o
 -20   4   4         28.74         39.18        36.76 o
 -19   4   4       3716.76       3836.58       154.90 o
 -18   4   4          2.63          0.00        36.76 o
 -17   4   4       2302.54       2340.46        49.52 o
 -16   4   4       1149.91       1213.21        26.09 o
 -15   4   4       2306.00       2346.36        34.05 o
 -14   4   4        849.60        832.09        19.44 o
 -13   4   4       6509.78       6491.80        63.70 o
 -12   4   4       4389.50       4408.06        45.39 o
 -11   4   4        780.86        817.23        13.11 o
 -10   4   4      13156.46      13133.35       106.09 o
  -9   4   4       7840.13       7949.30        58.87 o
  -8   4   4       3159.30       3321.84        26.45 o
  -7   4   4         80.91        108.98         4.98 o
  -6   4   4      79807.12      85855.90       584.98 o
  -5   4   4       5429.89       5480.58        41.22 o
  -4   4   4       4375.73       4595.12        33.32 o
  -3   4   4        291.77        286.62         6.36 o
  -2   4   4      40088.04      40124.07       236.89 o
  -1   4   4         22.57         21.19         4.43 o
   0   4   4      16211.00      16576.13       104.90 o
   1   4   4      11840.40      11884.30        74.88 o
   2   4   4      15208.45      14841.50        94.09 o
   3   4   4        124.64        159.55         5.85 o
   4   4   4      40754.15      43129.34       307.12 o
   5   4   4      18769.59      18711.86       136.49 o
   6   4   4       4392.43       4511.08        38.14 o
   7   4   4       9149.66       9331.11        70.25 o
   8   4   4       6400.56       6381.04        54.32 o
   9   4   4       4908.12       4900.10        46.79 o
  10   4   4        294.54        285.01        10.50 o
  11   4   4      15273.60      15086.59       153.37 o
  12   4   4        179.21        197.58        13.05 o
  13   4   4        216.50        172.53        12.47 o
  14   4   4          0.17         -4.97        16.25 o
  15   4   4       7740.19       7582.04       145.45 o
  16   4   4          3.89         21.32        19.04 o
  17   4   4        639.10        685.04        46.30 o
  18   4   4       1315.22       1299.27        61.18 o
  19   4   4       1918.05       1986.34        76.05 o
  20   4   4         54.07         31.51        42.01 o
 -21   5   4         40.14         52.51        36.76 o
 -20   5   4         71.07         23.63        28.88 o
 -19   5   4         30.14         31.86        27.66 o
 -18   5   4          5.29        -17.50        21.22 o
 -17   5   4        487.84        459.70        31.23 o
 -16   5   4          0.98        -10.37        10.37 o
 -15   5   4       1205.63       1210.63        24.28 o
 -14   5   4         97.22         91.25        10.83 o
 -13   5   4       1067.45        964.98        21.35 o
 -12   5   4       2029.54       1999.39        26.07 o
 -11   5   4       2414.05       2389.10        25.07 o
 -10   5   4          0.27         -6.51         6.51 o
  -9   5   4         14.49          3.88         6.18 o
  -8   5   4       8838.45       9237.66        64.52 o
  -7   5   4        190.01        193.33         6.89 o
  -6   5   4         41.43         43.81         5.96 o
  -5   5   4         38.73         47.21         5.31 o
  -4   5   4       3580.26       3911.05        29.23 o
  -3   5   4         70.63         96.55         5.20 o
  -2   5   4       2896.82       3197.66        24.04 o
  -1   5   4        154.33        126.98         5.15 o
   0   5   4        150.37        242.87         6.54 o
   1   5   4       1892.03       1905.24        16.78 o
   2   5   4      11203.79      12911.07        91.20 o
   3   5   4       1878.09       2030.15        19.42 o
   4   5   4       1219.47       1268.43        15.41 o
   5   5   4       3611.34       3556.16        31.37 o
   6   5   4          7.16         38.31         5.44 o
   7   5   4        414.05        390.49         8.30 o
   8   5   4       4089.99       4203.69        40.47 o
   9   5   4       1257.34       1177.68        16.79 o
  10   5   4       1667.61       1703.61        24.67 o
  11   5   4          1.27         -3.80         6.95 o
  12   5   4        234.48        237.65        27.49 o
  13   5   4        304.04        349.89        15.37 o
  14   5   4        104.34        114.47        11.65 o
  15   5   4          0.24        -24.25        24.25 o
  16   5   4         56.87         39.42        23.87 o
  17   5   4        155.79        138.98        22.92 o
  18   5   4         54.09         77.84        31.40 o
  19   5   4        257.72        305.06        49.88 o
  20   5   4        110.04        152.28        47.26 o
 -21   6   4         11.65          0.00        36.76 o
 -20   6   4          0.22        -13.65        27.66 o
 -19   6   4       2332.42       2403.51        66.26 o
 -18   6   4       1056.10       1073.49        47.25 o
 -17   6   4       1022.09       1016.48        41.56 o
 -16   6   4       2598.14       2661.79        42.30 o
 -15   6   4       1878.32       1909.09        33.30 o
 -14   6   4         33.88         22.40        11.20 o
 -13   6   4       6324.46       6315.38        71.06 o
 -12   6   4      10316.67      10303.60       108.67 o
 -11   6   4        541.01        535.45        12.79 o
 -10   6   4       4821.10       4862.98        44.86 o
  -9   6   4       6775.08       6794.88        55.43 o
  -8   6   4       2882.75       2805.13        26.28 o
  -7   6   4       4858.73       4881.15        41.19 o
  -6   6   4      24154.96      25247.32       173.25 o
  -5   6   4        806.33        837.03        12.09 o
  -4   6   4          1.69         21.89         4.91 o
  -3   6   4        226.76        254.37         6.58 o
  -2   6   4       8532.21       8731.27        56.06 o
  -1   6   4       1909.74       1928.42        17.75 o
   0   6   4      10949.39      11985.68        80.06 o
   1   6   4       5364.09       5250.08        36.79 o
   2   6   4       7287.59       7738.79        54.85 o
   3   6   4        254.75        250.31         7.10 o
   4   6   4      24347.09      24504.24       174.81 o
   5   6   4       5629.41       5796.69        45.53 o
   6   6   4       1960.92       2180.88        23.73 o
   7   6   4       3097.44       3062.03        28.74 o
   8   6   4       3838.31       3856.82        36.04 o
   9   6   4       4429.60       4434.81        43.66 o
  10   6   4        417.47        414.81        11.40 o
  11   6   4       8411.93       8228.63        89.97 o
  12   6   4       1020.84       1027.20        23.17 o
  13   6   4         36.50         30.30        19.75 o
  14   6   4       1239.05       1184.17        34.97 o
  15   6   4       5379.18       5254.08       101.05 o
  16   6   4         37.07          8.75        24.25 o
  17   6   4        516.21        481.60        33.97 o
  18   6   4          0.52          1.85        31.40 o
  19   6   4        374.27        460.67        44.56 o
  20   6   4        106.22        105.02        47.26 o
 -21   7   4       4586.47       4820.30       194.28 o
 -20   7   4        122.91        132.02        33.42 o
 -19   7   4       2825.62       2874.29        80.93 o
 -18   7   4       1565.73       1469.37        56.53 o
 -17   7   4       2666.56       2591.74        75.92 o
 -16   7   4        161.91        179.77        15.27 o
 -15   7   4       6419.41       6296.19        81.44 o
 -14   7   4       1584.93       1523.62        30.49 o
 -13   7   4        250.47        262.56        13.51 o
 -12   7   4       1593.77       1597.67        24.00 o
 -11   7   4       6799.57       6768.37        68.50 o
 -10   7   4       3902.65       3940.50        42.74 o
  -9   7   4          4.90          5.57         7.83 o
  -8   7   4      10612.88      10574.43        83.36 o
  -7   7   4       3898.86       3848.42        35.25 o
  -6   7   4      13389.77      13401.58        96.13 o
  -5   7   4          8.89         15.11         5.58 o
  -4   7   4      55703.84      55559.59       346.72 o
  -3   7   4        466.63        478.92         8.89 o
  -2   7   4       5694.19       6118.61        42.29 o
  -1   7   4        151.14        187.46         6.86 o
   0   7   4      58810.04      59900.30       357.64 o
   1   7   4         56.08         62.37         5.69 o
   2   7   4      55494.20      56407.43       360.58 o
   3   7   4      15773.11      16072.14       113.80 o
   4   7   4       5371.29       5346.35        40.88 o
   5   7   4       6104.19       6063.65        48.16 o
   6   7   4      25089.64      24845.38       192.27 o
   7   7   4      21583.96      21435.51       167.24 o
   8   7   4       3244.56       3198.82        33.50 o
   9   7   4      15213.99      14725.44       144.82 o
  10   7   4         40.16         77.08        10.12 o
  11   7   4       1460.80       1457.28        32.38 o
  12   7   4         26.90         14.55        13.01 o
  13   7   4      11132.20      11083.83       152.53 o
  14   7   4        631.51        627.46        28.66 o
  15   7   4        207.31        255.00        28.15 o
  16   7   4        444.67        392.80        36.13 o
  17   7   4       4481.65       4512.09       107.00 o
  18   7   4        348.58        319.89        32.42 o
  19   7   4       1530.43       1669.78       110.27 o
 -20   8   4         13.59        -23.63        29.70 o
 -19   8   4       1508.89       1479.66        73.28 o
 -18   8   4         30.06         41.10        26.95 o
 -17   8   4        174.33        125.83        23.65 o
 -16   8   4        838.40        921.17        37.84 o
 -15   8   4       2493.79       2532.00        44.69 o
 -14   8   4        526.22        507.84        18.08 o
 -13   8   4       3191.94       3060.14        43.65 o
 -12   8   4       1862.63       1858.72        30.05 o
 -11   8   4        379.31        396.57        14.37 o
 -10   8   4       7946.62       8058.66        74.26 o
  -9   8   4       4657.88       4703.19        48.07 o
  -8   8   4        247.73        198.94        11.59 o
  -7   8   4        667.82        645.65        14.37 o
  -6   8   4      17341.17      17412.12       123.22 o
  -5   8   4       2258.69       2264.82        22.44 o
  -4   8   4       4004.15       4088.70        34.09 o
  -3   8   4       1771.07       1737.66        18.09 o
  -2   8   4       2558.16       2308.65        21.41 o
  -1   8   4       2125.15       2116.64        20.62 o
   0   8   4       3357.70       3265.89        28.71 o
   1   8   4       4724.95       4584.04        35.13 o
   2   8   4       4170.42       4374.41        35.43 o
   3   8   4       1724.63       1746.20        20.00 o
   4   8   4       1131.35       1160.81        16.26 o
   5   8   4       4010.44       3969.35        40.59 o
   6   8   4       8172.58       8178.03        75.87 o
   7   8   4       3403.58       3380.27        37.98 o
   8   8   4       1893.54       1941.81        27.79 o
   9   8   4       1781.37       1720.40        33.00 o
  10   8   4        414.29        373.96        14.33 o
  11   8   4       3726.13       3521.79        46.81 o
  12   8   4       1196.27       1114.29        29.49 o
  13   8   4         79.24         42.15        14.87 o
  14   8   4         16.72        -14.72        17.70 o
  15   8   4       3044.13       2932.18        73.44 o
  16   8   4        212.42        280.12        30.78 o
  17   8   4        171.45        111.79        32.24 o
  18   8   4         80.43        103.83        38.65 o
  19   8   4        611.41        614.57        42.73 o
 -21   9   4        170.15        183.78        36.76 o
 -20   9   4        303.49        297.25        40.84 o
 -19   9   4          6.06        -28.19        28.19 o
 -18   9   4         12.36          7.97        28.19 o
 -17   9   4        147.65        211.45        28.70 o
 -16   9   4       2348.44       2265.40        47.25 o
 -15   9   4        896.53        919.08        28.39 o
 -14   9   4       2313.19       2386.38        40.62 o
 -13   9   4         66.81         77.07        11.97 o
 -12   9   4        351.02        370.20        16.15 o
 -11   9   4       1754.54       1654.32        28.31 o
 -10   9   4       1152.32       1179.04        22.43 o
  -9   9   4       2250.69       2212.97        29.01 o
  -8   9   4       6786.09       6721.60        62.52 o
  -7   9   4        408.21        362.34        12.41 o
  -6   9   4        649.09        689.89        14.67 o
  -5   9   4       2565.90       2479.40        24.99 o
  -4   9   4       1342.87       1514.85        19.29 o
  -3   9   4       3841.78       3806.20        32.20 o
  -2   9   4       3626.44       3657.88        29.74 o
  -1   9   4        235.70        251.83         8.82 o
   0   9   4         62.88        123.10         7.57 o
   1   9   4       1907.76       1888.77        20.42 o
   2   9   4        271.64        263.05         9.40 o
   3   9   4       1288.31       1291.61        18.76 o
   4   9   4         79.77         64.37         8.14 o
   5   9   4       1903.65       1782.74        27.19 o
   6   9   4       1069.98       1142.85        23.18 o
   7   9   4       1975.15       1923.66        29.42 o
   8   9   4        353.03        372.39        15.06 o
   9   9   4         28.73         15.40        10.58 o
  10   9   4       1333.03       1357.37        28.34 o
  11   9   4        281.74        222.23        21.58 o
  12   9   4        995.85        984.62        29.58 o
  13   9   4        959.11        928.94        33.66 o
  14   9   4         14.69         52.61        20.28 o
  15   9   4        219.23        219.68        30.89 o
  16   9   4        780.13        764.84        41.30 o
  17   9   4        271.44        233.78        37.31 o
  18   9   4        288.31        341.88        44.09 o
  19   9   4        757.05        677.40        60.38 o
 -21  10   4         26.17         36.76        47.26 o
 -20  10   4         32.25        -20.17        35.13 o
 -19  10   4       2560.42       2671.99       102.05 o
 -18  10   4        274.72        246.02        32.37 o
 -17  10   4       1954.76       1914.06        61.01 o
 -16  10   4       1252.99       1220.17        41.22 o
 -15  10   4        961.03       1013.10        33.30 o
 -14  10   4         55.32         14.43        17.03 o
 -13  10   4       5928.83       5958.31        69.57 o
 -12  10   4       3937.14       4039.84        49.95 o
 -11  10   4          0.35         -9.65        11.27 o
 -10  10   4       4160.68       4241.27        47.07 o
  -9  10   4       4569.73       4438.75        48.46 o
  -8  10   4       4383.95       4481.73        47.12 o
  -7  10   4       1199.37       1254.38        22.35 o
  -6  10   4      22476.05      22677.06       167.31 o
  -5  10   4         27.87         39.72         7.89 o
  -4  10   4       1179.53       1033.05        20.78 o
  -3  10   4        140.95        120.60         8.50 o
  -2  10   4      28706.10      28627.92       193.04 o
  -1  10   4        720.52        731.47        14.19 o
   0  10   4      10417.33      10615.95        78.35 o
   1  10   4       4931.26       4846.54        42.36 o
   2  10   4       8029.60       8311.37        69.02 o
   3  10   4        103.57        105.54         9.22 o
   4  10   4      27960.16      27677.27       215.88 o
   5  10   4       6349.42       6303.90        66.30 o
   6  10   4         47.54         12.92        10.52 o
   7  10   4       4060.17       4012.98        47.82 o
   8  10   4       3863.32       4025.69        49.61 o
   9  10   4       3180.46       3170.57        42.76 o
  10  10   4       1271.77       1283.73        29.28 o
  11  10   4      10796.53      10908.48       129.84 o
  12  10   4         40.94         44.62        15.47 o
  13  10   4         38.94         35.61        21.57 o
  14  10   4        270.58        276.74        26.42 o
  15  10   4       5877.70       5966.92       102.48 o
  16  10   4         72.50          4.50        27.47 o
  17  10   4        793.22        783.56        76.45 o
  18  10   4        355.67        348.44        48.27 o
  19  10   4       1114.85       1254.96        89.26 o
 -20  11   4         58.86         68.26        57.76 o
 -19  11   4        650.57        671.46        57.46 o
 -18  11   4        284.97        338.13        53.81 o
 -17  11   4       2670.43       2626.98        62.40 o
 -16  11   4        182.11        186.42        24.89 o
 -15  11   4       2111.09       2158.03        55.56 o
 -14  11   4       1722.19       1640.96        36.40 o
 -13  11   4        666.70        607.99        24.51 o
 -12  11   4       2351.36       2322.25        38.33 o
 -11  11   4       3265.29       3179.37        42.18 o
 -10  11   4       3694.39       3746.86        44.48 o
  -9  11   4         68.66         90.00        12.13 o
  -8  11   4       9959.12       9773.53        88.47 o
  -7  11   4       2356.70       2303.29        31.48 o
  -6  11   4          3.55          6.31         8.95 o
  -5  11   4         88.74         74.93         9.19 o
  -4  11   4      11590.19      11958.61        94.56 o
  -3  11   4        339.52        355.81        12.13 o
  -2  11   4       1575.35       1493.45        22.24 o
  -1  11   4       1220.96       1273.90        20.39 o
   0  11   4       7295.25       7673.82        63.90 o
   1  11   4        269.54        281.20        11.84 o
   2  11   4      14249.15      14710.52       114.18 o
   3  11   4       3658.78       3714.43        38.64 o
   4  11   4       4780.64       4816.79        50.90 o
   5  11   4       4728.91       4539.92        53.02 o
   6  11   4       7120.38       7134.16        74.60 o
   7  11   4       4408.21       4333.65        51.57 o
   8  11   4        185.47        221.17        15.16 o
   9  11   4       9530.56       9569.90        99.32 o
  10  11   4        709.71        749.98        22.82 o
  11  11   4        907.90        893.09        28.35 o
  12  11   4          0.20          3.21        17.80 o
  13  11   4       8146.35       8260.48       132.77 o
  14  11   4          3.15         15.81        22.06 o
  15  11   4        379.27        457.81        31.41 o
  16  11   4        439.97        406.04        37.21 o
  17  11   4       2574.21       2635.18       155.77 o
  18  11   4        170.88        199.47        46.30 o
  19  11   4        324.60        388.56        63.01 o
 -20  12   4          3.55         26.25        57.76 o
 -19  12   4         82.18         25.57        42.58 o
 -18  12   4        124.23        130.43        40.64 o
 -17  12   4         49.53         39.02        24.83 o
 -16  12   4        151.50        189.19        26.91 o
 -15  12   4        531.84        552.02        33.32 o
 -14  12   4        474.20        479.71        25.49 o
 -13  12   4        166.29        165.48        19.90 o
 -12  12   4          1.21         -0.43        14.52 o
 -11  12   4        656.20        650.55        25.61 o
 -10  12   4       1093.81       1076.22        25.49 o
  -9  12   4        426.18        459.31        17.70 o
  -8  12   4        755.29        711.88        20.34 o
  -7  12   4       2973.31       2902.01        41.59 o
  -6  12   4        202.30        243.61        14.87 o
  -5  12   4       1623.39       1591.73        25.57 o
  -4  12   4        285.02        278.04        13.04 o
  -3  12   4       2339.96       2274.83        30.77 o
  -2  12   4         37.53         33.37        10.22 o
  -1  12   4       4557.19       4334.12        47.55 o
   0  12   4         54.35         45.89         9.92 o
   1  12   4        330.82        327.96        13.57 o
   2  12   4       1240.20       1218.03        21.88 o
   3  12   4       2318.30       2235.42        30.89 o
   4  12   4       1114.49       1034.94        23.00 o
   5  12   4         17.07        -11.44        12.11 o
   6  12   4       4740.12       4645.25        55.69 o
   7  12   4        490.45        464.64        18.28 o
   8  12   4        976.23        952.63        25.62 o
   9  12   4         18.63        -13.34        13.34 o
  10  12   4       1361.73       1321.37        31.52 o
  11  12   4         17.08         47.39        19.49 o
  12  12   4       1656.36       1611.64        73.58 o
  13  12   4          0.13        -22.90        22.90 o
  14  12   4          2.79        -12.19        22.14 o
  15  12   4        143.37        135.51        26.25 o
  16  12   4        410.93        439.11        39.25 o
  17  12   4          5.54        -13.58        36.13 o
  18  12   4          9.36         15.75        63.01 o
 -19  13   4         66.22        -31.51        68.26 o
 -18  13   4         95.18         23.40        37.04 o
 -17  13   4       1642.48       1758.16        59.95 o
 -16  13   4        694.46        739.70        40.36 o
 -15  13   4       1860.05       1904.83        80.74 o
 -14  13   4       2302.41       2265.87        51.66 o
 -13  13   4        231.81        205.80        24.37 o
 -12  13   4        485.41        481.98        24.43 o
 -11  13   4       2105.55       2081.43        39.31 o
 -10  13   4       3235.01       3215.43        47.23 o
  -9  13   4       2778.33       2699.93        40.96 o
  -8  13   4       7964.15       7912.73        83.79 o
  -7  13   4          1.84         -2.16        12.95 o
  -6  13   4          2.44        -11.78        11.78 o
  -5  13   4       3005.33       2962.29        39.90 o
  -4  13   4       7625.15       7573.04        76.31 o
  -3  13   4       3215.87       3155.93        38.58 o
  -2  13   4       2218.97       2164.97        31.48 o
  -1  13   4        364.66        345.92        15.30 o
   0  13   4       2822.36       2726.45        36.93 o
   1  13   4       1295.92       1279.97        24.55 o
   2  13   4       4124.04       3974.57        44.94 o
   3  13   4       3235.06       3161.59        40.01 o
   4  13   4         97.15         63.47        11.95 o
   5  13   4         15.71         10.00        13.64 o
   6  13   4       1844.01       1785.33        37.89 o
   7  13   4       2577.94       2565.11        39.68 o
   8  13   4        107.29         96.96        15.25 o
   9  13   4       1476.48       1458.64        33.29 o
  10  13   4       1396.18       1384.49        35.13 o
  11  13   4        660.47        631.71        29.99 o
  12  13   4       1062.85       1073.43        36.96 o
  13  13   4       3094.56       2945.28        89.63 o
  14  13   4         81.49         58.54        26.18 o
  15  13   4        323.35        321.35        30.92 o
  16  13   4        593.94        653.15        52.15 o
  17  13   4       1158.52       1178.36       141.60 o
  18  13   4        671.77        530.34        84.01 o
 -19  14   4       1068.85       1207.70       110.27 o
 -18  14   4         88.43         89.26        73.51 o
 -17  14   4       1065.18       1012.51        61.43 o
 -16  14   4        349.11        402.31        33.23 o
 -15  14   4        449.81        490.16        36.94 o
 -14  14   4         80.20         55.55        20.53 o
 -13  14   4       2765.30       2653.25        55.86 o
 -12  14   4        299.58        321.93        23.30 o
 -11  14   4        698.35        698.33        27.96 o
 -10  14   4       3757.95       3822.40        61.67 o
  -9  14   4       1578.14       1513.37        37.16 o
  -8  14   4       2304.67       2263.87        40.39 o
  -7  14   4          4.94          6.67        14.72 o
  -6  14   4      11875.41      11782.25       117.15 o
  -5  14   4        541.59        488.28        19.55 o
  -4  14   4       1201.52       1139.26        27.42 o
  -3  14   4         17.44          3.15        12.81 o
  -2  14   4      25230.47      24899.44       207.14 o
  -1  14   4         35.31         35.30        12.67 o
   0  14   4       5471.63       5278.92        57.51 o
   1  14   4       2288.27       2186.54        33.56 o
   2  14   4       5548.93       5573.68        63.88 o
   3  14   4        472.99        482.75        20.35 o
   4  14   4      12016.72      11854.73       120.10 o
   5  14   4       4354.01       4246.47        57.54 o
   6  14   4        561.93        527.13        21.44 o
   7  14   4       2811.11       2666.61        44.19 o
   8  14   4       2641.58       2625.90        62.48 o
   9  14   4        903.15        919.26        29.86 o
  10  14   4        627.66        653.73        27.78 o
  11  14   4       5833.73       5835.91        97.47 o
  12  14   4        364.18        335.05        27.40 o
  13  14   4          9.03         -6.40        19.37 o
  14  14   4        218.79        287.98        31.37 o
  15  14   4       2900.89       3007.09        91.93 o
  16  14   4         24.63        -18.84        47.54 o
  17  14   4        632.46        598.60        94.52 o
 -18  15   4         42.75        -52.51        73.51 o
 -17  15   4        868.20        839.69        79.10 o
 -16  15   4         44.85        -14.55        39.89 o
 -15  15   4        509.04        449.84        40.49 o
 -14  15   4        353.62        240.75        29.18 o
 -13  15   4       1272.38       1204.39        43.33 o
 -12  15   4       1591.22       1528.14        44.37 o
 -11  15   4       1839.94       1792.79        43.38 o
 -10  15   4        401.08        421.30        25.20 o
  -9  15   4        359.86        391.97        25.14 o
  -8  15   4       4790.61       4747.38        69.61 o
  -7  15   4        720.24        735.26        26.08 o
  -6  15   4          6.79        -15.63        15.63 o
  -5  15   4        365.01        337.81        19.20 o
  -4  15   4       3601.28       3623.24        54.39 o
  -3  15   4        344.35        360.67        19.27 o
  -2  15   4        545.04        516.44        19.88 o
  -1  15   4        955.59        909.93        22.96 o
   0  15   4       1584.88       1600.97        30.21 o
   1  15   4       1588.59       1514.44        30.21 o
   2  15   4          6.32         -3.66        14.63 o
   3  15   4        514.56        455.49        20.14 o
   4  15   4       2046.17       2039.74        41.03 o
   5  15   4       2461.10       2453.86        44.99 o
   6  15   4        547.37        536.93        24.45 o
   7  15   4        147.79        158.55        20.28 o
   8  15   4       3157.90       3107.92        54.51 o
   9  15   4       2365.55       2391.29        54.58 o
  10  15   4       2065.32       1977.01        49.33 o
  11  15   4          9.33        -22.86        22.86 o
  12  15   4        627.32        612.59        41.62 o
  13  15   4       1286.68       1284.86        46.22 o
  14  15   4       1192.32       1151.32        54.71 o
  15  15   4         85.01         49.40        42.23 o
  16  15   4         18.17        -21.00        68.26 o
 -17  16   4        275.10        131.27        84.01 o
 -16  16   4        243.25        157.18        55.32 o
 -15  16   4          9.00        -11.13        23.40 o
 -14  16   4       1187.80       1079.62        41.75 o
 -13  16   4       1236.55       1270.44        46.03 o
 -12  16   4       1182.93       1171.54        43.90 o
 -11  16   4        793.21        762.36        31.48 o
 -10  16   4        463.52        486.75        27.74 o
  -9  16   4         36.56         59.86        20.47 o
  -8  16   4       1012.74       1013.54        33.66 o
  -7  16   4       2226.66       2248.00        49.06 o
  -6  16   4       1905.15       1958.76        41.55 o
  -5  16   4       1053.71       1043.05        32.41 o
  -4  16   4          1.23         -1.07        16.05 o
  -3  16   4        780.82        754.46        24.86 o
  -2  16   4       1066.77       1158.52        29.19 o
  -1  16   4       2331.53       2309.44        38.48 o
   0  16   4       1545.20       1581.53        32.32 o
   1  16   4         78.24         76.70        16.59 o
   2  16   4         83.30         90.33        17.47 o
   3  16   4        906.17        872.85        28.45 o
   4  16   4        279.62        346.14        23.85 o
   5  16   4       1875.14       1920.67        45.82 o
   6  16   4        265.66        258.76        23.17 o
   7  16   4          5.79        -18.34        18.34 o
   8  16   4        450.01        494.55        27.08 o
   9  16   4        828.42        786.27        39.33 o
  10  16   4        712.71        682.34        36.15 o
  11  16   4        645.80        784.32        37.67 o
  12  16   4        107.68         53.54        25.16 o
  13  16   4          3.54        -22.77        22.77 o
  14  16   4        886.55        924.29        79.76 o
  15  16   4        216.10        241.54        84.01 o
  16  16   4        514.73        451.57        89.26 o
 -16  17   4         54.26        -73.51        73.51 o
 -15  17   4       1074.52        982.86        63.34 o
 -14  17   4        935.48        948.31        51.32 o
 -13  17   4        158.64        153.45        28.58 o
 -12  17   4        481.44        538.15        31.61 o
 -11  17   4       1126.99       1130.56        37.83 o
 -10  17   4        983.37       1048.52        36.18 o
  -9  17   4        309.92        276.83        29.27 o
  -8  17   4       4255.35       4374.05        73.14 o
  -7  17   4        300.17        279.54        27.28 o
  -6  17   4        212.41        211.26        24.14 o
  -5  17   4        376.48        377.12        26.77 o
  -4  17   4       6612.77       6612.82        84.62 o
  -3  17   4        366.26        372.87        22.91 o
  -2  17   4        860.72        834.33        27.49 o
  -1  17   4        385.01        385.04        21.34 o
   0  17   4       5255.80       5325.46        66.44 o
   1  17   4         86.39         79.07        18.26 o
   2  17   4       4815.51       4741.87        67.75 o
   3  17   4       2734.37       2698.03        50.26 o
   4  17   4        780.66        741.94        31.53 o
   5  17   4        521.28        488.31        29.87 o
   6  17   4       3227.00       3185.39        64.71 o
   7  17   4       2712.17       2634.63        62.83 o
   8  17   4        135.65        132.19        22.43 o
   9  17   4       1984.90       1939.15        50.11 o
  10  17   4        130.60         94.13        24.17 o
  11  17   4        380.28        405.24        33.01 o
  12  17   4        329.26        284.24        29.68 o
  13  17   4       2473.98       2462.82       174.47 o
  14  17   4         16.48        -68.26        73.51 o
  15  17   4        187.94        215.29        84.01 o
 -15  18   4        460.78        395.55        97.14 o
 -14  18   4        318.42        293.30        39.19 o
 -13  18   4        434.96        447.89        42.99 o
 -12  18   4        425.33        392.85        30.76 o
 -11  18   4        324.09        376.19        43.38 o
 -10  18   4       1021.76        969.90        37.50 o
  -9  18   4        666.17        626.11        35.31 o
  -8  18   4        826.81        826.20        39.02 o
  -7  18   4        165.26        149.45        25.81 o
  -6  18   4       5725.96       5801.07        95.17 o
  -5  18   4        723.51        686.61        32.08 o
  -4  18   4        123.29        105.09        21.24 o
  -3  18   4        414.35        451.93        26.22 o
  -2  18   4       6180.71       6296.16        82.42 o
  -1  18   4       1214.12       1200.28        32.65 o
   0  18   4        731.76        720.31        28.38 o
   1  18   4        215.66        232.28        27.80 o
   2  18   4       3870.05       3950.33        64.77 o
   3  18   4       1334.23       1387.91        42.61 o
   4  18   4       4370.54       4365.27        74.61 o
   5  18   4        315.86        290.51        28.54 o
   6  18   4        909.28        894.20        37.40 o
   7  18   4       1286.95       1228.94        44.50 o
   8  18   4        492.59        473.44        33.14 o
   9  18   4        315.25        298.36        29.27 o
  10  18   4        127.59         97.64        32.03 o
  11  18   4       1849.13       1880.93        63.87 o
  12  18   4        286.25        321.48        48.09 o
  13  18   4          1.23        -24.05        30.62 o
  14  18   4         56.40        -78.76        78.76 o
 -14  19   4         12.57         52.51        54.46 o
 -13  19   4        782.82        769.13        57.65 o
 -12  19   4        862.88        898.39        56.84 o
 -11  19   4        151.78        169.93        36.77 o
 -10  19   4        338.70        337.76        31.51 o
  -9  19   4        603.99        600.62        36.12 o
  -8  19   4        647.50        631.57        37.18 o
  -7  19   4        352.72        373.09        30.28 o
  -6  19   4        275.97        291.46        29.28 o
  -5  19   4        414.08        403.14        28.40 o
  -4  19   4          2.63        -13.58        21.29 o
  -3  19   4        411.59        409.41        28.46 o
  -2  19   4         12.01        -10.00        19.36 o
  -1  19   4        108.49        110.53        21.27 o
   0  19   4          2.33        -12.39        21.02 o
   1  19   4       1465.40       1424.46        39.98 o
   2  19   4        895.23        911.35        32.61 o
   3  19   4          3.43         34.47        21.91 o
   4  19   4        439.64        501.58        30.32 o
   5  19   4       1307.35       1343.23        45.77 o
   6  19   4        131.69        130.40        25.49 o
   7  19   4         96.62        114.62        26.66 o
   8  19   4       2314.79       2405.94        62.87 o
   9  19   4        131.47        108.85        27.51 o
  10  19   4        277.23        272.51        38.34 o
  11  19   4         17.53         -5.40        33.26 o
  12  19   4       1105.33       1123.86        84.20 o
  13  19   4         13.75        -19.06        30.20 o
 -13  20   4        834.36        972.90        90.00 o
 -12  20   4       2122.00       2085.86       103.45 o
 -11  20   4        140.09        172.71        37.69 o
 -10  20   4        605.96        575.61        40.18 o
  -9  20   4        635.46        652.17        42.56 o
  -8  20   4        592.02        567.93        36.97 o
  -7  20   4       1163.93       1199.71        43.37 o
  -6  20   4       3038.08       3128.86        69.05 o
  -5  20   4        245.53        190.70        26.77 o
  -4  20   4        193.49        111.52        25.53 o
  -3  20   4        267.61        209.61        23.96 o
  -2  20   4        295.05        280.58        31.44 o
  -1  20   4       1298.85       1277.80        43.72 o
   0  20   4        964.10        964.83        37.23 o
   1  20   4        632.68        630.48        33.40 o
   2  20   4         49.06         44.68        23.41 o
   3  20   4        359.70        369.29        29.57 o
   4  20   4       1686.63       1727.20        49.37 o
   5  20   4       1413.82       1343.59        46.36 o
   6  20   4         44.51         -6.26        26.29 o
   7  20   4        450.25        470.52        35.09 o
   8  20   4        339.68        289.10        34.75 o
   9  20   4        723.55        723.95        42.10 o
  10  20   4        239.29        302.23        72.47 o
  11  20   4       1406.26       1447.26        85.78 o
  12  20   4         68.77         56.94        59.06 o
 -11  21   4        605.16        544.54        78.76 o
 -10  21   4        266.77        216.06        49.32 o
  -9  21   4         28.48        -19.63        29.59 o
  -8  21   4       1235.79       1185.54        79.17 o
  -7  21   4        390.33        351.44        37.76 o
  -6  21   4        761.21        719.00        38.08 o
  -5  21   4         58.65         74.04        25.89 o
  -4  21   4       3914.92       3943.25        74.17 o
  -3  21   4        129.13        108.59        28.13 o
  -2  21   4        136.37         59.87        23.47 o
  -1  21   4        129.29        126.67        28.24 o
   0  21   4       4780.65       4911.35        94.21 o
   1  21   4         55.07         44.71        26.08 o
   2  21   4       2577.87       2681.36        60.91 o
   3  21   4        755.94        747.91        36.40 o
   4  21   4        840.35        859.01        37.87 o
   5  21   4        380.04        422.50        33.83 o
   6  21   4       2022.58       2140.42       110.07 o
   7  21   4       1233.72       1208.28        52.70 o
   8  21   4         33.40         -6.47        30.05 o
   9  21   4       1189.56       1388.71       149.65 o
  10  21   4         84.66         14.61        41.62 o
  -9  22   4        559.44        549.78        52.15 o
  -8  22   4        171.10        153.80        42.98 o
  -7  22   4        449.19        483.30        46.14 o
  -6  22   4        754.76        733.28        45.91 o
  -5  22   4        806.79        828.17        40.96 o
  -4  22   4        162.58        130.49        31.54 o
  -3  22   4        270.79        275.91        31.65 o
  -2  22   4        227.83        181.55        35.04 o
  -1  22   4       1034.83       1106.66        45.39 o
   0  22   4          0.18         15.16        26.30 o
   1  22   4        125.80        197.89        32.24 o
   2  22   4        491.51        515.84        39.73 o
   3  22   4       1210.94       1303.69        51.56 o
   4  22   4        167.66        216.30        30.63 o
   5  22   4         20.68         16.17        30.31 o
   6  22   4       1824.35       1938.03        74.37 o
   7  22   4        447.25        417.84        49.10 o
   8  22   4        138.96        128.25        45.27 o
  -7  23   4        159.02        134.21        58.72 o
  -6  23   4        214.29        195.51        46.42 o
  -5  23   4        499.32        565.28        60.87 o
  -4  23   4        408.16        473.42        46.45 o
  -3  23   4        551.99        549.19        51.24 o
  -2  23   4        221.10        167.79        37.37 o
  -1  23   4          3.92         42.76        35.11 o
   0  23   4         52.75         52.11        41.97 o
   1  23   4        758.77        792.70        52.02 o
   2  23   4        207.15        252.95        40.92 o
   3  23   4        283.96        347.07        43.02 o
   4  23   4        126.95        152.50        38.55 o
   5  23   4        295.70        346.56        48.32 o
   6  23   4        234.02        272.33        46.42 o
  -3  24   4         29.93         30.12        40.10 o
  -2  24   4       1230.72       1239.59        68.39 o
  -1  24   4         94.03         59.90        50.02 o
   0  24   4        632.62        645.78        72.33 o
   1  24   4        241.82        198.96        45.56 o
   2  24   4        281.17        274.59        53.58 o
 -22   1   5         38.76         42.01        26.25 o
 -21   1   5       1676.58       1680.28        78.76 o
 -20   1   5        349.29        421.72        27.66 o
 -19   1   5        955.29       1002.66        35.28 o
 -18   1   5        194.63        210.40        16.91 o
 -17   1   5       6051.51       6159.73        98.43 o
 -16   1   5       1347.86       1379.53        34.51 o
 -15   1   5         19.54         11.38         9.21 o
 -14   1   5       2510.79       2533.17        38.10 o
 -13   1   5       6392.71       6365.51        64.66 o
 -12   1   5         66.94         76.47         6.95 o
 -11   1   5        280.57        276.87         8.33 o
 -10   1   5      13565.68      13729.85       107.43 o
  -9   1   5       2010.11       2073.84        20.80 o
  -8   1   5         26.35         24.28         5.53 o
  -7   1   5        843.57        841.27        11.53 o
  -6   1   5      41608.04      43096.67       328.32 o
  -5   1   5        528.12        476.93         8.71 o
  -4   1   5      35017.27      36866.89       243.37 o
  -3   1   5        728.69        783.30         8.89 o
  -2   1   5       4747.86       4168.43        29.20 o
  -1   1   5         10.98          6.12         3.34 o
   0   1   5      38593.66      37645.31       255.55 o
   1   1   5      17037.13      17089.31       121.53 o
   2   1   5        802.98       1063.04        13.30 o
   3   1   5       4500.68       4386.62        38.75 o
   4   1   5      22936.12      23346.00       186.29 o
   5   1   5      13291.82      13415.23       104.85 o
   6   1   5       7720.83       8012.24        61.89 o
   7   1   5      20270.41      20160.92       148.48 o
   8   1   5       1887.47       1985.62        20.02 o
   9   1   5          2.21          3.72         5.84 o
  10   1   5        272.84        318.58         9.15 o
  11   1   5      12529.60      12431.41       126.73 o
  12   1   5         79.37         85.31        10.50 o
  13   1   5       2063.36       2033.70        34.97 o
  14   1   5          3.02        -11.41        13.66 o
  15   1   5       3669.11       3702.60        60.95 o
  16   1   5        111.46         40.84        16.67 o
  17   1   5       3280.32       3197.11       143.41 o
  18   1   5        470.32        484.54        31.40 o
  19   1   5        553.59        514.58        47.26 o
  20   1   5        744.96        792.88        57.76 o
 -22   2   5         57.68         63.01        31.51 o
 -21   2   5       2499.63       2467.91       105.02 o
 -20   2   5         77.40        111.10        65.64 o
 -19   2   5       2939.09       2917.86        66.26 o
 -18   2   5       1672.47       1576.63        46.12 o
 -17   2   5       1715.72       1715.73        35.04 o
 -16   2   5        475.54        466.48        15.66 o
 -15   2   5      12308.93      12593.47       155.15 o
 -14   2   5       7926.94       7903.34        88.54 o
 -13   2   5       1753.78       1779.93        25.60 o
 -12   2   5       9814.77       9782.50        83.77 o
 -11   2   5      18226.43      18279.58       151.02 o
 -10   2   5        304.44        335.89         8.47 o
  -9   2   5       6678.97       6795.41        55.46 o
  -8   2   5      52616.72      52367.67       396.02 o
  -7   2   5         22.69         43.07         5.03 o
  -6   2   5       6038.51       6215.24        48.13 o
  -5   2   5        435.14        472.20         8.46 o
  -4   2   5      84839.30      91541.42       583.95 o
  -3   2   5        772.17        676.21         8.20 o
  -2   2   5      40035.19      41424.95       249.01 o
  -1   2   5       3539.83       3418.62        27.12 o
   0   2   5       9256.96      10307.20        73.23 o
   1   2   5       3205.99       3280.66        24.33 o
   2   2   5      55741.86      58391.50       393.99 o
   3   2   5      14837.60      15396.56       124.33 o
   4   2   5        444.03        548.91         9.68 o
   5   2   5      34051.50      35039.29       277.69 o
   6   2   5      20089.06      19945.37       147.73 o
   7   2   5       3047.29       3083.84        28.24 o
   8   2   5       2113.51       2264.48        22.55 o
   9   2   5      33458.83      33466.10       272.91 o
  10   2   5       3879.95       3951.59        40.85 o
  11   2   5       2514.76       2453.41        34.56 o
  12   2   5       1307.72       1306.37        23.19 o
  13   2   5      14172.66      14312.39       194.03 o
  14   2   5         43.70         20.43        13.30 o
  15   2   5       3699.53       3816.87        80.57 o
  16   2   5          1.62         19.43        17.68 o
  17   2   5       1434.91       1459.73        45.56 o
  18   2   5          0.26         28.88        25.99 o
  19   2   5       3181.07       3234.53       131.27 o
  20   2   5       1131.31       1307.47        78.76 o
 -22   3   5         28.31         31.51        31.51 o
 -21   3   5        913.61        945.16        68.26 o
 -20   3   5        304.23        329.67        31.40 o
 -19   3   5         42.03         17.77        23.92 o
 -18   3   5        960.62        945.96        35.70 o
 -17   3   5        517.27        522.08        18.03 o
 -16   3   5         25.58         14.21        10.58 o
 -15   3   5        148.59        131.43        14.90 o
 -14   3   5         63.39         41.13         8.30 o
 -13   3   5        873.61        881.53        16.17 o
 -12   3   5          7.43         -4.28         6.55 o
 -11   3   5        147.56        154.83         8.22 o
 -10   3   5         37.27         40.50         5.61 o
  -9   3   5       2971.44       2993.51        27.57 o
  -8   3   5        649.59        655.77        10.73 o
  -7   3   5        891.73        921.22        13.01 o
  -6   3   5      15821.27      15995.06       113.64 o
  -5   3   5       5486.58       5468.03        40.80 o
  -4   3   5       1399.04       1373.00        13.02 o
  -3   3   5         55.86         58.92         3.99 o
  -2   3   5      13497.88      12796.52        80.05 o
  -1   3   5         93.75         72.43         4.38 o
   0   3   5      57155.55      59515.62       384.15 o
   1   3   5       1878.94       1945.98        16.04 o
   2   3   5         84.10         66.07         5.88 o
   3   3   5       2594.98       2718.18        24.38 o
   4   3   5       1278.65        975.59        12.54 o
   5   3   5       4240.23       4273.15        36.26 o
   6   3   5       1306.71       1452.49        17.68 o
   7   3   5       9816.58       9947.38        76.64 o
   8   3   5         89.96         62.61         6.33 o
   9   3   5         10.66         -3.80         6.88 o
  10   3   5       1268.30       1339.33        20.63 o
  11   3   5       2467.10       2457.05        32.71 o
  12   3   5          1.64         -9.32         9.32 o
  13   3   5        589.91        616.50        19.44 o
  14   3   5        678.61        673.56        29.47 o
  15   3   5        594.12        585.00        25.33 o
  16   3   5        655.40        611.97        42.58 o
  17   3   5        138.39         93.59        31.40 o
  18   3   5         84.69        112.12        31.51 o
  19   3   5        130.04        180.86        31.40 o
  20   3   5        903.60        971.41        73.51 o
 -21   4   5        749.03        716.83        44.56 o
 -20   4   5         76.25        102.39        25.99 o
 -19   4   5       1676.83       1644.81        64.90 o
 -18   4   5          7.51          4.56        14.11 o
 -17   4   5        177.08        127.09        17.81 o
 -16   4   5        674.22        648.21        25.83 o
 -15   4   5        496.71        518.74        16.97 o
 -14   4   5         82.30         86.71         9.33 o
 -13   4   5        328.26        313.93        11.05 o
 -12   4   5        402.68        408.22        10.48 o
 -11   4   5        173.83        189.50         7.66 o
 -10   4   5        300.15        329.47         8.97 o
  -9   4   5        521.10        513.97        10.12 o
  -8   4   5       5343.56       5224.79        39.60 o
  -7   4   5        440.05        435.67         9.06 o
  -6   4   5       1625.22       1773.74        19.11 o
  -5   4   5        113.03        109.93         5.39 o
  -4   4   5      20122.72      20579.72       128.24 o
  -3   4   5        279.95        320.28         6.10 o
  -2   4   5      10241.72      10347.26        66.03 o
  -1   4   5        379.58        450.51         7.64 o
   0   4   5        922.79        771.26         9.62 o
   1   4   5         57.80         46.36         4.28 o
   2   4   5      24606.56      24447.92       162.46 o
   3   4   5       5258.73       5094.41        39.46 o
   4   4   5       4562.47       4478.69        37.48 o
   5   4   5       2493.71       2565.21        23.57 o
   6   4   5       4122.24       4254.42        33.57 o
   7   4   5       2092.05       2201.18        21.75 o
   8   4   5       3512.90       3565.31        36.92 o
   9   4   5       7771.70       7696.65        70.57 o
  10   4   5       2017.34       1948.05        28.49 o
  11   4   5         53.61         49.32         8.82 o
  12   4   5        120.36        122.68        10.35 o
  13   4   5       2805.25       2829.11        43.68 o
  14   4   5       1576.78       1651.47        38.79 o
  15   4   5       1172.24       1126.95        43.96 o
  16   4   5       1670.64       1679.30        50.79 o
  17   4   5        463.15        414.03        40.34 o
  18   4   5         64.57         66.72        31.40 o
  19   4   5        681.08        799.70        50.02 o
  20   4   5        156.91        241.54        47.26 o
 -21   5   5        866.16       1018.67        78.76 o
 -20   5   5          7.32          0.00        27.66 o
 -19   5   5       2516.07       2584.59       173.28 o
 -18   5   5          0.18        -15.16        15.16 o
 -17   5   5       7551.76       7558.64       124.33 o
 -16   5   5       4664.92       4725.38        64.29 o
 -15   5   5        402.31        446.12        17.10 o
 -14   5   5       4209.00       4202.00        51.01 o
 -13   5   5      12737.80      12493.73       128.31 o
 -12   5   5       4232.00       4238.84        44.91 o
 -11   5   5       4854.45       4858.96        46.33 o
 -10   5   5      32237.65      32842.48       267.10 o
  -9   5   5       1227.70       1278.07        17.37 o
  -8   5   5       4827.70       4951.09        40.05 o
  -7   5   5       3453.58       3498.38        40.98 o
  -6   5   5      43803.55      44823.68       302.09 o
  -5   5   5         71.02        109.58         4.95 o
  -4   5   5      25440.84      25601.44       159.11 o
  -3   5   5       4151.36       4197.21        30.78 o
  -2   5   5      23671.46      24079.31       146.81 o
  -1   5   5       1626.94       1585.93        15.19 o
   0   5   5      49877.60      51867.09       326.58 o
   1   5   5       8939.18       8549.66        55.89 o
   2   5   5        634.68        565.06         9.94 o
   3   5   5      11018.39      10908.04        76.48 o
   4   5   5      27667.49      28632.72       202.46 o
   5   5   5       5173.90       5126.82        42.61 o
   6   5   5        295.24        330.43        10.03 o
   7   5   5      24289.90      24791.95       179.36 o
   8   5   5       8168.14       8313.13        73.77 o
   9   5   5        682.99        686.55        13.36 o
  10   5   5        577.88        625.55        13.24 o
  11   5   5      16061.35      15961.15       163.30 o
  12   5   5        427.89        424.62        15.48 o
  13   5   5       2301.15       2320.17        44.67 o
  14   5   5        122.06         83.86        17.25 o
  15   5   5       4893.49       4733.21       103.96 o
  16   5   5        116.66        110.22        24.47 o
  17   5   5       4576.52       4574.97       125.89 o
  18   5   5         74.84         46.64        31.40 o
  19   5   5        268.17        286.61        55.13 o
  20   5   5         37.54         52.51        42.01 o
 -21   6   5       1185.89       1281.21        89.26 o
 -20   6   5        299.87        325.15        65.64 o
 -19   6   5       2522.81       2469.17        68.39 o
 -18   6   5        332.69        342.45        23.39 o
 -17   6   5        376.00        362.12        31.83 o
 -16   6   5       1118.69       1122.85        28.43 o
 -15   6   5       5151.39       5174.73        65.93 o
 -14   6   5        164.59        135.99        12.19 o
 -13   6   5         37.33         26.26        10.10 o
 -12   6   5       4793.19       4772.69        50.43 o
 -11   6   5       2608.52       2597.61        30.50 o
 -10   6   5       1838.05       1822.17        24.70 o
  -9   6   5        264.55        279.01         9.17 o
  -8   6   5      21372.76      21546.67       180.65 o
  -7   6   5       1338.97       1363.49        16.83 o
  -6   6   5        284.89        261.57         8.13 o
  -5   6   5        109.16        115.60         5.84 o
  -4   6   5      48629.27      51203.11       312.75 o
  -3   6   5        338.18        369.83         7.71 o
  -2   6   5      19928.80      20322.78       125.12 o
  -1   6   5        250.26        277.50         7.19 o
   0   6   5       4717.71       4860.39        34.64 o
   1   6   5       2549.86       2678.91        21.64 o
   2   6   5      26236.10      26381.37       172.71 o
   3   6   5       4105.69       4249.70        33.44 o
   4   6   5       2291.27       2498.92        25.12 o
   5   6   5      12904.47      12980.03        96.34 o
   6   6   5      21868.21      22885.64       168.32 o
   7   6   5         16.85         34.11         8.84 o
   8   6   5        198.34        211.55         8.91 o
   9   6   5      15396.72      15577.93       137.13 o
  10   6   5        359.88        399.98        11.40 o
  11   6   5       1116.03       1141.83        28.50 o
  12   6   5          5.08         10.91        11.52 o
  13   6   5       6883.54       7011.78       100.60 o
  14   6   5         60.38         60.80        16.95 o
  15   6   5       2188.18       2129.28        84.88 o
  16   6   5        415.98        336.48        32.08 o
  17   6   5       1138.92       1132.08        48.65 o
  18   6   5        555.13        637.50        50.02 o
  19   6   5       1460.85       1491.25       105.02 o
 -21   7   5          1.67         31.51        42.01 o
 -20   7   5          0.43        -23.10        23.10 o
 -19   7   5          2.21        -15.95        25.15 o
 -18   7   5        132.63        153.24        27.28 o
 -17   7   5         42.35         50.00        18.15 o
 -16   7   5        142.57        134.97        15.38 o
 -15   7   5        171.37        180.51        13.63 o
 -14   7   5         43.04         31.99        12.40 o
 -13   7   5          0.04         -4.59        11.00 o
 -12   7   5        790.14        763.89        18.49 o
 -11   7   5        705.13        655.40        16.36 o
 -10   7   5       1066.04       1073.06        25.78 o
  -9   7   5        155.07        180.38         9.61 o
  -8   7   5        185.52        174.27         9.81 o
  -7   7   5       1538.71       1578.07        20.05 o
  -6   7   5        126.51        136.67         7.44 o
  -5   7   5       3849.47       3787.34        30.60 o
  -4   7   5        719.92        801.13        12.81 o
  -3   7   5         36.79         61.32         5.90 o
  -2   7   5       1370.07       1529.47        16.19 o
  -1   7   5       2367.84       2316.45        21.22 o
   0   7   5          1.23         39.66         8.02 o
   1   7   5       1709.90       1802.25        17.66 o
   2   7   5        847.16        825.49        13.01 o
   3   7   5         42.09         52.61         6.23 o
   4   7   5         84.28         59.92         6.89 o
   5   7   5        542.30        518.04        12.02 o
   6   7   5        100.75         72.60         8.75 o
   7   7   5         31.07         29.81         8.68 o
   8   7   5        401.96        449.14        12.82 o
   9   7   5        225.56        230.60        12.23 o
  10   7   5        520.77        523.24        15.68 o
  11   7   5        206.05        214.86        16.32 o
  12   7   5       1081.56       1111.02        35.09 o
  13   7   5         22.11         11.63        18.39 o
  14   7   5          2.35         -7.91        21.79 o
  15   7   5          8.42         10.31        23.49 o
  16   7   5        831.63        887.10        46.42 o
  17   7   5        154.60        125.37        29.20 o
  18   7   5         74.06         23.29        25.39 o
  19   7   5        111.46         57.76        52.51 o
 -20   8   5         43.31         11.43        31.40 o
 -19   8   5       2449.79       2523.08        76.76 o
 -18   8   5        669.80        729.98        33.45 o
 -17   8   5         73.77         90.90        15.89 o
 -16   8   5         15.70         25.99        14.46 o
 -15   8   5       4557.48       4586.99        61.38 o
 -14   8   5       1478.43       1422.84        28.86 o
 -13   8   5        727.69        709.45        28.24 o
 -12   8   5       6006.76       6025.01        63.89 o
 -11   8   5       1212.52       1254.40        23.96 o
 -10   8   5       1425.43       1382.62        22.73 o
  -9   8   5       1378.54       1314.84        24.26 o
  -8   8   5      20279.19      20242.96       163.31 o
  -7   8   5        243.11        224.99        10.60 o
  -6   8   5        566.36        569.14        11.21 o
  -5   8   5        290.77        307.64         8.75 o
  -4   8   5      39368.61      39925.51       250.91 o
  -3   8   5        534.56        488.36         9.69 o
  -2   8   5       9427.54       9227.83        61.43 o
  -1   8   5       2167.19       2208.66        21.30 o
   0   8   5      14344.39      14627.94        95.23 o
   1   8   5        226.44        278.72         8.29 o
   2   8   5      35562.09      36115.43       284.48 o
   3   8   5      11178.28      11098.67        82.02 o
   4   8   5       3707.25       3902.05        36.34 o
   5   8   5       3109.87       3090.87        35.09 o
   6   8   5      22821.18      22454.47       188.96 o
   7   8   5       1467.78       1422.33        23.16 o
   8   8   5       3777.03       3739.36        42.82 o
   9   8   5      11244.80      10982.49       113.03 o
  10   8   5        182.92        170.44        12.42 o
  11   8   5        647.30        669.10        24.49 o
  12   8   5        113.12        106.91        15.58 o
  13   8   5       7013.70       7032.96       101.95 o
  14   8   5        722.65        762.86        32.46 o
  15   8   5       3577.23       3624.86        71.06 o
  16   8   5        248.55        258.02        47.20 o
  17   8   5        574.41        491.66        49.05 o
  18   8   5          3.97        -18.27        26.95 o
  19   8   5       1435.90       1391.48       110.27 o
 -21   9   5        605.94        525.09        52.51 o
 -20   9   5          1.41          5.25        31.40 o
 -19   9   5       1703.69       1775.52        83.99 o
 -18   9   5         23.93         23.45        24.42 o
 -17   9   5       4617.88       4640.95        74.52 o
 -16   9   5       2775.85       2917.56        65.73 o
 -15   9   5        531.39        581.30        24.10 o
 -14   9   5       4130.15       4133.42        58.53 o
 -13   9   5       7902.86       7783.46        85.11 o
 -12   9   5       1676.86       1647.45        28.54 o
 -11   9   5       1604.44       1603.05        27.14 o
 -10   9   5      29435.87      29068.41       271.01 o
  -9   9   5       2533.51       2530.76        31.58 o
  -8   9   5       5065.37       4929.25        49.53 o
  -7   9   5       2276.95       2257.49        29.11 o
  -6   9   5      25812.89      25682.40       181.73 o
  -5   9   5         97.36        116.80         8.35 o
  -4   9   5      23509.13      23596.39       155.57 o
  -3   9   5       1639.33       1550.37        18.28 o
  -2   9   5       3766.72       3621.13        33.45 o
  -1   9   5       1346.30       1274.11        17.03 o
   0   9   5      10777.84      10770.34        74.82 o
   1   9   5       6798.98       6633.36        49.45 o
   2   9   5       1307.30       1291.46        18.71 o
   3   9   5       7519.11       7542.90        65.37 o
   4   9   5      10523.07      10506.32        85.43 o
   5   9   5       2893.23       2878.95        37.37 o
   6   9   5       3027.98       2659.58        35.50 o
   7   9   5      14987.36      14590.54       133.18 o
   8   9   5       9131.64       8746.59        89.23 o
   9   9   5        101.49         93.12        11.72 o
  10   9   5         59.53         40.75        13.25 o
  11   9   5      10632.99      10365.93       141.47 o
  12   9   5       1043.62       1024.88        30.36 o
  13   9   5       1857.13       1780.70        48.20 o
  14   9   5        194.18        196.53        23.29 o
  15   9   5       3495.02       3456.41        69.51 o
  16   9   5        105.97         96.05        28.15 o
  17   9   5       3670.52       3724.33       120.94 o
  18   9   5        213.20        175.48        44.63 o
  19   9   5        245.50        273.05        47.26 o
 -21  10   5        241.64        178.53        52.51 o
 -20  10   5        278.04        281.91        86.64 o
 -19  10   5        643.17        616.78        53.74 o
 -18  10   5         56.12         43.35        31.44 o
 -17  10   5          7.22         -9.81        20.34 o
 -16  10   5       1130.96       1078.43        34.68 o
 -15  10   5        247.85        218.74        19.51 o
 -14  10   5         33.41         23.66        16.20 o
 -13  10   5         24.26          5.75        12.28 o
 -12  10   5        406.55        376.03        16.72 o
 -11  10   5        533.25        529.17        16.07 o
 -10  10   5         16.16          2.27        10.54 o
  -9  10   5         67.69         66.22        10.68 o
  -8  10   5       1130.50       1206.52        22.93 o
  -7  10   5       2372.80       2258.79        30.45 o
  -6  10   5        471.78        465.59        13.42 o
  -5  10   5        251.25        268.62        10.42 o
  -4  10   5      12628.89      12353.78        88.78 o
  -3  10   5       4527.61       4584.36        39.93 o
  -2  10   5        975.49       1015.04        16.80 o
  -1  10   5       1253.80       1219.90        18.48 o
   0  10   5       8649.42       8608.52        65.44 o
   1  10   5       2044.17       2023.46        24.95 o
   2  10   5      14822.96      14674.46       109.50 o
   3  10   5        506.13        459.10        13.01 o
   4  10   5       1080.08       1090.06        19.93 o
   5  10   5       2217.70       2295.54        35.49 o
   6  10   5       5299.61       5237.96        58.22 o
   7  10   5          6.32        -10.79        10.79 o
   8  10   5          9.92         12.27        11.49 o
   9  10   5       3147.91       3096.75        42.11 o
  10  10   5         69.41         82.89        14.44 o
  11  10   5         84.99         93.40        15.95 o
  12  10   5        596.02        592.32        29.20 o
  13  10   5        499.67        449.07        34.93 o
  14  10   5         25.23         12.44        20.34 o
  15  10   5        113.61         83.34        22.71 o
  16  10   5        671.73        738.25        41.88 o
  17  10   5        235.61        123.86        35.28 o
  18  10   5        443.55        414.20        70.89 o
  19  10   5         69.57        -10.50        47.26 o
 -20  11   5        200.94        215.29        68.26 o
 -19  11   5         15.30        -44.01        68.26 o
 -18  11   5          0.93          1.77        26.49 o
 -17  11   5       1270.06       1343.85        45.63 o
 -16  11   5        531.95        559.55        39.61 o
 -15  11   5        890.66        885.27        33.76 o
 -14  11   5         54.52         53.33        15.37 o
 -13  11   5        585.57        609.97        23.20 o
 -12  11   5       1458.57       1353.17        27.37 o
 -11  11   5        867.51        859.20        21.25 o
 -10  11   5        348.02        360.10        15.36 o
  -9  11   5          2.93          4.89        10.59 o
  -8  11   5       1939.68       1934.21        29.33 o
  -7  11   5        882.38        928.33        20.71 o
  -6  11   5      11225.97      10812.08        89.13 o
  -5  11   5       1582.14       1574.83        22.23 o
  -4  11   5          8.81          6.72         8.60 o
  -3  11   5          0.16         -1.88         8.60 o
  -2  11   5      14706.77      14925.36       116.80 o
  -1  11   5       1104.65       1133.16        19.06 o
   0  11   5      22934.49      23420.38       170.99 o
   1  11   5       1958.75       1914.95        29.95 o
   2  11   5         12.91         -9.33         9.33 o
   3  11   5        653.03        626.66        19.00 o
   4  11   5       9007.33       8695.25        89.16 o
   5  11   5       2107.30       2103.71        33.21 o
   6  11   5       9082.46       8744.44        87.92 o
   7  11   5       2510.05       2551.39        42.51 o
   8  11   5        566.84        540.85        18.85 o
   9  11   5        326.21        278.96        16.13 o
  10  11   5       1665.59       1620.91        32.82 o
  11  11   5       1871.74       1854.73        42.97 o
  12  11   5       1454.05       1398.93        38.80 o
  13  11   5        290.31        286.87        28.17 o
  14  11   5        203.70        187.61        25.82 o
  15  11   5        452.05        514.96        32.07 o
  16  11   5         25.39         21.90        28.15 o
  17  11   5        553.85        522.26        52.55 o
  18  11   5         32.01        105.02        63.01 o
  19  11   5          5.29        -47.26        47.26 o
 -20  12   5         21.41        -10.50        57.76 o
 -19  12   5       1630.79       1664.00        72.76 o
 -18  12   5        493.65        459.82        45.27 o
 -17  12   5        371.44        385.88        30.78 o
 -16  12   5         59.20         77.50        31.90 o
 -15  12   5       3852.76       3901.81        80.20 o
 -14  12   5       3611.31       3639.14        71.06 o
 -13  12   5        561.81        536.79        26.85 o
 -12  12   5       3827.16       3752.68        66.10 o
 -11  12   5       6614.56       6519.13        71.13 o
 -10  12   5         46.21         51.22        13.74 o
  -9  12   5       2107.84       2103.20        31.92 o
  -8  12   5      20914.54      20945.66       174.18 o
  -7  12   5        362.94        363.51        16.20 o
  -6  12   5       6352.81       6193.76        61.94 o
  -5  12   5        140.63        157.94        16.57 o
  -4  12   5      17188.66      17145.67       131.99 o
  -3  12   5        444.31        452.03        14.12 o
  -2  12   5      13017.06      13408.42       106.04 o
  -1  12   5       3328.94       3226.25        39.44 o
   0  12   5       2631.61       2657.82        32.88 o
   1  12   5       1240.30       1254.58        27.44 o
   2  12   5      13893.51      13907.34       113.48 o
   3  12   5       7188.57       6806.17        67.04 o
   4  12   5          2.87         19.87        11.19 o
   5  12   5       8265.69       8072.97        83.66 o
   6  12   5       5290.48       5308.29        61.21 o
   7  12   5       1580.46       1595.66        30.33 o
   8  12   5        528.10        534.79        19.72 o
   9  12   5       9222.12       9090.70       102.08 o
  10  12   5       1176.63       1167.42        31.10 o
  11  12   5        508.05        470.84        26.65 o
  12  12   5        371.45        408.39        25.79 o
  13  12   5       5266.35       5073.39        95.19 o
  14  12   5          4.72        -18.68        22.14 o
  15  12   5       1541.79       1505.74        49.97 o
  16  12   5          1.02         -4.18        29.76 o
  17  12   5        637.87        630.82        51.36 o
  18  12   5          9.87         57.76        63.01 o
 -19  13   5        358.40        430.57        84.01 o
 -18  13   5        772.72        794.09        54.57 o
 -17  13   5       1552.25       1542.61        51.21 o
 -16  13   5          1.10         34.36        25.01 o
 -15  13   5        126.77        115.64        46.74 o
 -14  13   5       1304.55       1303.90        40.51 o
 -13  13   5       2016.87       2022.79        50.96 o
 -12  13   5        463.65        435.21        23.01 o
 -11  13   5          0.37        -13.68        13.68 o
 -10  13   5       3341.19       3288.40        46.06 o
  -9  13   5       2666.83       2659.29        40.76 o
  -8  13   5          3.79         -5.92        13.31 o
  -7  13   5         19.42         21.11        13.17 o
  -6  13   5       9345.99       9077.26        89.35 o
  -5  13   5       2573.94       2505.26        35.23 o
  -4  13   5       2474.75       2380.47        34.07 o
  -3  13   5        226.39        222.82        13.71 o
  -2  13   5       9341.36       9145.61        85.85 o
  -1  13   5       2869.66       2866.34        37.94 o
   0  13   5       5947.72       5906.37        61.32 o
   1  13   5        849.03        822.80        19.59 o
   2  13   5       1695.38       1607.02        26.98 o
   3  13   5       3379.40       3257.45        41.00 o
   4  13   5       6878.85       6558.29        68.56 o
   5  13   5        223.40        217.93        19.10 o
   6  13   5         65.71         65.55        14.34 o
   7  13   5       2456.24       2306.55        37.86 o
   8  13   5        852.15        822.96        24.53 o
   9  13   5         20.49         -1.40        15.15 o
  10  13   5        267.05        284.21        21.95 o
  11  13   5       2607.47       2558.84        53.62 o
  12  13   5        215.55        210.04        23.86 o
  13  13   5        253.19        190.33        27.76 o
  14  13   5        243.96        217.13        28.94 o
  15  13   5       1397.59       1388.36        49.97 o
  16  13   5        689.24        628.08        52.30 o
  17  13   5        960.85        997.66       105.02 o
  18  13   5         44.56         57.76        68.26 o
 -19  14   5         19.65         26.25        73.51 o
 -18  14   5        354.35        330.80        84.01 o
 -17  14   5         56.89         34.27        46.38 o
 -16  14   5        242.12        243.04        32.41 o
 -15  14   5          5.55         -2.65        18.40 o
 -14  14   5       1295.29       1198.58        42.45 o
 -13  14   5        435.54        409.37        27.05 o
 -12  14   5        105.49        103.46        19.89 o
 -11  14   5         35.18         17.10        17.89 o
 -10  14   5        333.76        308.43        21.76 o
  -9  14   5        826.38        865.14        30.78 o
  -8  14   5        113.19        150.22        15.94 o
  -7  14   5       1770.61       1778.53        35.70 o
  -6  14   5         52.73         28.05        15.68 o
  -5  14   5        231.49        230.15        16.43 o
  -4  14   5         35.90         39.93        13.81 o
  -3  14   5       3065.93       3039.83        43.05 o
  -2  14   5        168.23        133.17        14.57 o
  -1  14   5        496.04        496.68        17.82 o
   0  14   5        178.53        188.70        14.99 o
   1  14   5       1757.20       1799.13        30.67 o
   2  14   5        187.57        197.43        16.04 o
   3  14   5        912.27        861.80        23.19 o
   4  14   5        812.88        829.86        24.68 o
   5  14   5        158.02        194.79        17.17 o
   6  14   5          0.37         12.39        15.02 o
   7  14   5        943.75        920.88        26.77 o
   8  14   5       1880.27       1901.63        41.00 o
   9  14   5         45.80         20.75        17.31 o
  10  14   5        117.52        126.48        19.85 o
  11  14   5          1.14          5.10        20.39 o
  12  14   5        832.78        875.48        43.05 o
  13  14   5        136.97        118.51        22.71 o
  14  14   5        624.42        705.41        38.46 o
  15  14   5        142.31        115.21        32.49 o
  16  14   5         27.30         18.12        38.10 o
  17  14   5         40.72        -31.51        68.26 o
 -18  15   5         79.18         52.51        73.51 o
 -17  15   5       2518.18       2699.04       122.53 o
 -16  15   5       1460.20       1510.97       133.90 o
 -15  15   5        115.61        116.52        23.05 o
 -14  15   5        321.98        359.76        58.56 o
 -13  15   5       1462.31       1489.60        72.55 o
 -12  15   5       1444.09       1420.99        42.98 o
 -11  15   5        365.48        356.52        24.77 o
 -10  15   5       4049.40       4124.89        67.68 o
  -9  15   5         22.87          8.56        20.22 o
  -8  15   5        372.38        351.49        22.97 o
  -7  15   5        870.11        882.19        28.05 o
  -6  15   5       8688.96       8607.35       100.72 o
  -5  15   5        400.11        372.63        19.64 o
  -4  15   5       1829.85       1819.79        37.87 o
  -3  15   5         32.42         29.18        14.88 o
  -2  15   5       4176.71       4294.89        53.21 o
  -1  15   5        698.92        716.87        21.23 o
   0  15   5       6907.04       6872.64        71.25 o
   1  15   5       1780.64       1770.86        33.57 o
   2  15   5         29.67         22.71        14.71 o
   3  15   5        348.48        387.71        19.17 o
   4  15   5       8694.92       8678.76       101.08 o
   5  15   5       2222.86       2199.18        42.66 o
   6  15   5       3933.03       3860.36        67.34 o
   7  15   5       4131.49       4246.06        68.78 o
   8  15   5        338.01        360.71        26.54 o
   9  15   5         46.34         12.16        19.20 o
  10  15   5        530.98        466.26        40.79 o
  11  15   5       3698.85       3743.25        75.54 o
  12  15   5        394.08        415.92        32.21 o
  13  15   5        664.61        690.07        35.63 o
  14  15   5         53.42         43.44        36.03 o
  15  15   5        767.60        619.80        55.35 o
  16  15   5         32.25        126.02        73.51 o
 -17  16   5        578.28        630.10        99.77 o
 -16  16   5        172.38        203.77        55.69 o
 -15  16   5       2638.42       2684.76       167.95 o
 -14  16   5       1289.47       1222.38        56.13 o
 -13  16   5          0.29        -23.34        23.34 o
 -12  16   5       3214.41       3261.33        66.03 o
 -11  16   5       4312.42       4292.04        70.99 o
 -10  16   5         44.05         39.30        19.83 o
  -9  16   5        292.68        292.67        24.55 o
  -8  16   5       8993.13       9012.10       111.67 o
  -7  16   5        558.73        575.78        28.36 o
  -6  16   5       4507.40       4495.74        68.92 o
  -5  16   5         64.56         58.00        19.24 o
  -4  16   5       3327.09       3261.65        52.63 o
  -3  16   5          1.77         11.09        14.90 o
  -2  16   5       3900.80       3930.30        51.62 o
  -1  16   5       1269.87       1232.22        29.42 o
   0  16   5        294.09        282.07        17.85 o
   1  16   5       1262.21       1282.90        32.96 o
   2  16   5       1833.99       1830.42        39.07 o
   3  16   5       1162.30       1134.35        30.87 o
   4  16   5        349.36        364.79        23.21 o
   5  16   5       4376.04       4378.98        71.63 o
   6  16   5       3290.07       3291.61        60.16 o
   7  16   5        252.83        218.27        23.15 o
   8  16   5         53.95         54.37        20.44 o
   9  16   5       4405.30       4261.59        70.18 o
  10  16   5       1977.17       2009.85        51.14 o
  11  16   5        156.29        138.89        26.07 o
  12  16   5        199.95        174.35        27.68 o
  13  16   5       3075.68       3080.22        85.64 o
  14  16   5         65.17          0.75        51.58 o
  15  16   5        938.47        929.40       110.27 o
 -16  17   5        239.11        351.81        94.52 o
 -15  17   5         13.96        -18.09        27.42 o
 -14  17   5        219.40        195.76        36.57 o
 -13  17   5        106.24         60.99        26.91 o
 -12  17   5        758.67        782.69        35.87 o
 -11  17   5        567.61        574.32        29.46 o
 -10  17   5         11.91          2.35        20.05 o
  -9  17   5       1841.04       1823.75        48.93 o
  -8  17   5        761.75        722.81        34.41 o
  -7  17   5       1001.57        979.68        37.74 o
  -6  17   5        223.98        216.90        24.80 o
  -5  17   5       4870.88       4799.52       104.94 o
  -4  17   5        270.61        236.10        21.19 o
  -3  17   5         13.19          0.30        18.55 o
  -2  17   5       3368.76       3364.30        52.62 o
  -1  17   5       2892.37       2921.77        46.43 o
   0  17   5       1715.63       1708.60        39.68 o
   1  17   5        247.55        234.57        20.81 o
   2  17   5       2059.64       2060.42        42.71 o
   3  17   5       1323.77       1310.72        39.58 o
   4  17   5        837.25        841.98        41.68 o
   5  17   5         54.60         36.92        22.98 o
   6  17   5         28.94        -20.58        20.58 o
   7  17   5        864.32        867.83        35.44 o
   8  17   5         73.34         54.52        21.21 o
   9  17   5          2.00        -20.16        20.16 o
  10  17   5         26.12         27.27        22.66 o
  11  17   5        232.60        234.48        32.48 o
  12  17   5        139.17        122.32        34.69 o
  13  17   5         12.79         11.69        33.54 o
  14  17   5        640.61        619.60       105.02 o
 -15  18   5        248.17        213.42        34.97 o
 -14  18   5        325.80        242.87        43.15 o
 -13  18   5        578.87        509.22        46.28 o
 -12  18   5         27.19         40.03        24.37 o
 -11  18   5         51.16         54.45        22.06 o
 -10  18   5        605.96        476.35        32.28 o
  -9  18   5        455.87        451.41        32.98 o
  -8  18   5        361.65        364.02        31.17 o
  -7  18   5        540.23        623.46        33.23 o
  -6  18   5        524.12        539.84        30.73 o
  -5  18   5        124.09        126.95        24.41 o
  -4  18   5       4848.25       4777.15        72.58 o
  -3  18   5       1012.53       1002.66        33.32 o
  -2  18   5       1051.66       1090.13        33.27 o
  -1  18   5        104.17         68.01        18.70 o
   0  18   5        901.95        861.24        35.53 o
   1  18   5        841.11        933.95        32.69 o
   2  18   5       6893.79       7032.65        94.40 o
   3  18   5        989.42       1005.14        37.02 o
   4  18   5       3426.96       3485.62        65.27 o
   5  18   5          3.84        -18.83        21.92 o
   6  18   5        628.19        633.73        33.55 o
   7  18   5        584.00        568.51        34.19 o
   8  18   5       3132.60       3175.08        70.03 o
   9  18   5        684.89        726.57        47.38 o
  10  18   5        976.77        987.14        39.16 o
  11  18   5         39.33         19.07        33.26 o
  12  18   5         42.32         37.92        32.28 o
  13  18   5        488.15        445.60        45.96 o
  14  18   5        495.91        414.82        99.77 o
 -14  19   5        402.52        318.38        44.69 o
 -13  19   5       1523.26       1464.53       107.64 o
 -12  19   5        998.05       1069.21        58.61 o
 -11  19   5        340.27        204.80        36.92 o
 -10  19   5       3609.82       3515.19        76.89 o
  -9  19   5        354.80        353.93        36.32 o
  -8  19   5        619.24        572.63        35.93 o
  -7  19   5        791.44        724.30        35.80 o
  -6  19   5       4024.09       4033.66        72.52 o
  -5  19   5         95.70        101.72        23.77 o
  -4  19   5       2492.08       2510.45        55.85 o
  -3  19   5          7.73          6.29        19.51 o
  -2  19   5        339.38        319.01        25.23 o
  -1  19   5         64.53         72.42        22.12 o
   0  19   5       3379.97       3315.43        60.03 o
   1  19   5        782.23        838.33        31.70 o
   2  19   5         80.06         82.55        23.01 o
   3  19   5        988.53       1046.78        37.58 o
   4  19   5        875.89        869.66        36.22 o
   5  19   5        354.85        353.43        30.24 o
   6  19   5         53.50        106.45        27.39 o
   7  19   5       3073.03       3149.47        71.45 o
   8  19   5        699.64        774.94        39.71 o
   9  19   5         35.55         40.90        27.59 o
  10  19   5         56.47         25.60        30.68 o
  11  19   5       2259.20       2349.11        79.00 o
  12  19   5         66.27         72.56        38.76 o
  13  19   5        420.47        291.88        63.01 o
 -13  20   5        191.03        178.89        51.48 o
 -12  20   5        289.34        230.01        54.22 o
 -11  20   5        613.15        649.86        48.99 o
 -10  20   5          1.09        -20.45        28.99 o
  -9  20   5        205.03        226.82        34.47 o
  -8  20   5        604.37        599.89        37.55 o
  -7  20   5        853.18        854.44        39.74 o
  -6  20   5          3.45         12.73        23.72 o
  -5  20   5        103.15        136.80        25.49 o
  -4  20   5       2254.85       2323.86        55.71 o
  -3  20   5       1018.66       1048.38        35.96 o
  -2  20   5        668.01        633.24        32.66 o
  -1  20   5         68.94         30.83        25.83 o
   0  20   5       1406.27       1433.11        42.88 o
   1  20   5       1473.74       1547.95        46.25 o
   2  20   5       2681.81       2791.84        60.40 o
   3  20   5         21.37        -15.26        22.47 o
   4  20   5          5.24        -22.33        22.33 o
   5  20   5       1521.51       1556.38        50.21 o
   6  20   5       1712.59       1716.81        56.58 o
   7  20   5        106.51         89.40        31.20 o
   8  20   5         16.11          5.32        29.19 o
   9  20   5       1044.86       1009.79        54.19 o
  10  20   5        162.88        141.77        68.26 o
  11  20   5         57.90         66.44        46.58 o
 -11  21   5       1010.48        932.79        76.92 o
 -10  21   5        105.91        153.28        39.91 o
  -9  21   5        541.57        461.21        42.09 o
  -8  21   5         81.93         51.70        38.25 o
  -7  21   5        574.10        629.21        54.70 o
  -6  21   5        120.13        155.43        27.36 o
  -5  21   5       2022.51       2066.90        54.40 o
  -4  21   5          3.45        -23.22        23.22 o
  -3  21   5         20.23         -9.11        24.79 o
  -2  21   5         11.41        -25.27        25.27 o
  -1  21   5       1423.66       1443.64        50.36 o
   0  21   5        435.58        451.42        34.80 o
   1  21   5        270.31        238.68        30.05 o
   2  21   5        349.20        388.78        30.66 o
   3  21   5        421.63        458.02        31.44 o
   4  21   5         79.41         73.60        25.84 o
   5  21   5        653.68        644.31        41.88 o
   6  21   5        382.11        435.90        39.16 o
   7  21   5         24.21         23.96        29.63 o
   8  21   5         51.98         72.75        37.46 o
   9  21   5        150.54         90.39        51.58 o
  10  21   5        698.58        672.11       105.02 o
  -9  22   5        170.12        194.06        44.92 o
  -8  22   5       1368.77       1610.48        80.08 o
  -7  22   5         23.92         17.33        34.86 o
  -6  22   5        157.26        148.33        32.68 o
  -5  22   5         46.57        -21.52        26.75 o
  -4  22   5       1412.03       1464.26        54.15 o
  -3  22   5        229.12        193.86        32.38 o
  -2  22   5        963.70        999.79        49.61 o
  -1  22   5        106.47         97.98        28.35 o
   0  22   5         72.88        -10.12        29.67 o
   1  22   5         63.38         56.53        28.02 o
   2  22   5       1359.70       1377.11        52.58 o
   3  22   5       1108.73       1165.07        46.24 o
   4  22   5        733.27        714.26        39.57 o
   5  22   5         97.53         85.26        32.77 o
   6  22   5        809.46        702.57        56.20 o
   7  22   5        150.01        141.90        50.77 o
   8  22   5        651.00        651.30        54.40 o
  -7  23   5         61.06         49.56        40.35 o
  -6  23   5       1258.03       1224.88        95.63 o
  -5  23   5         92.26         50.09        37.21 o
  -4  23   5        744.64        773.78        51.81 o
  -3  23   5         51.98         -4.20        38.61 o
  -2  23   5        212.63        261.85        45.27 o
  -1  23   5        295.21        360.33        61.18 o
   0  23   5        219.90        213.26        43.79 o
   1  23   5         56.38         30.97        39.91 o
   2  23   5        219.37        306.10        41.76 o
   3  23   5        502.00        595.95        48.30 o
   4  23   5        774.91        818.92        52.94 o
   5  23   5          1.19         -1.42        38.32 o
  -3  24   5       1376.16       1370.48       120.77 o
  -2  24   5          5.52         31.51        51.98 o
  -1  24   5         61.01        -44.63        44.63 o
   0  24   5        405.06        351.81        94.52 o
   1  24   5        728.45        840.09        71.76 o
 -22   0   6         69.59         73.51        26.25 o
 -21   0   6       6400.99       6595.09       210.03 o
 -20   0   6        255.10        257.29        36.76 o
 -19   0   6        164.87        123.32        23.92 o
 -18   0   6       1928.27       1939.26        61.18 o
 -17   0   6       5224.24       5235.87       122.53 o
 -16   0   6         12.84         18.84        16.82 o
 -15   0   6       2320.47       2298.01        46.32 o
 -14   0   6       7926.51       7961.75       114.48 o
 -13   0   6        410.76        417.20        15.63 o
 -12   0   6         76.62         74.80        10.97 o
 -11   0   6       7719.65       7867.74        95.04 o
 -10   0   6       9052.55       9139.45       101.46 o
  -9   0   6       1915.07       1779.39        28.75 o
  -8   0   6      10259.68      10043.97       111.31 o
  -7   0   6        299.63        305.42        10.57 o
  -6   0   6      27215.97      26885.02       285.12 o
  -5   0   6       5136.23       5025.80        54.88 o
  -4   0   6      82440.20      85261.42       753.73 o
  -3   0   6       4256.38       4612.91        40.76 o
  -2   0   6     108347.07     113271.53       918.42 o
  -1   0   6      18748.92      18765.63       188.99 o
   0   0   6     175211.80     177056.78      1657.80 o
   1   0   6       6748.50       6570.54        63.00 o
   2   0   6       8869.79       9410.66       109.54 o
   3   0   6      24730.94      24419.57       297.23 o
   4   0   6      53712.39      56565.35       630.08 o
   5   0   6        371.06        360.08        10.84 o
   6   0   6      16899.40      17550.22       232.02 o
   7   0   6      33620.44      34303.59       378.96 o
   8   0   6         10.43         18.87         8.63 o
   9   0   6       5670.24       5766.02        79.89 o
  10   0   6        842.41        917.69        22.71 o
  11   0   6       9491.75       9199.67       128.27 o
  12   0   6        712.01        768.55        24.25 o
  13   0   6      12910.07      13161.66       645.86 o
  14   0   6       1400.13       1552.86       147.02 o
  15   0   6        675.72        654.31        28.52 o
  16   0   6       1453.18       1498.54        86.64 o
  17   0   6       4111.07       4038.32       152.28 o
  18   0   6         53.93         68.26        31.51 o
  19   0   6         17.08         21.00        31.51 o
 -22   1   6         37.11         36.76        31.51 o
 -21   1   6        264.01        247.13        36.76 o
 -20   1   6         26.62         27.24        16.99 o
 -19   1   6       1883.68       1831.43        73.29 o
 -18   1   6        403.39        405.54        18.61 o
 -17   1   6          3.11        -13.66        13.66 o
 -16   1   6       2544.64       2560.81        38.93 o
 -15   1   6       5114.96       5135.65        66.09 o
 -14   1   6        393.11        386.25        10.82 o
 -13   1   6       3272.05       3253.06        33.01 o
 -12   1   6       9698.83       9942.76        88.85 o
 -11   1   6       2259.14       2351.10        24.83 o
 -10   1   6       3189.57       3238.44        30.39 o
  -9   1   6       6046.92       6162.59        51.87 o
  -8   1   6      16252.59      16979.72       133.17 o
  -7   1   6        281.54        252.64         7.05 o
  -6   1   6      33516.19      34729.21       250.83 o
  -5   1   6         32.67         36.25         3.99 o
  -4   1   6      17439.99      20205.16       128.02 o
  -3   1   6        437.50        403.56         6.42 o
  -2   1   6      66043.85      71506.33       418.85 o
  -1   1   6       1509.59       1414.85        12.73 o
   0   1   6       9154.24       9249.14        64.33 o
   1   1   6       2505.44       2531.11        19.55 o
   2   1   6      16654.58      18349.39       132.60 o
   3   1   6        771.17        799.36        11.64 o
   4   1   6        874.52        849.48        12.73 o
   5   1   6      18966.94      19703.82       152.77 o
   6   1   6       1153.91       1252.54        15.78 o
   7   1   6       1129.69       1148.39        15.69 o
   8   1   6        254.10        300.72        10.94 o
   9   1   6      12465.04      12579.66       106.99 o
  10   1   6       1469.12       1525.49        21.72 o
  11   1   6       3959.15       4007.45        46.62 o
  12   1   6         54.08         43.02        12.18 o
  13   1   6       1395.38       1364.40        32.47 o
  14   1   6         17.34         13.28        19.18 o
  15   1   6       3185.54       3389.01       104.68 o
  16   1   6          3.43          0.58        16.30 o
  17   1   6          0.37        -15.40        33.50 o
  18   1   6         21.12         -7.16        20.17 o
  19   1   6       1073.47       1181.45        73.51 o
  20   1   6        222.13        241.54        36.76 o
 -22   2   6         89.45        115.52        36.76 o
 -21   2   6        126.21        168.03        36.76 o
 -20   2   6        249.64        285.38        32.61 o
 -19   2   6        162.10        109.71        22.41 o
 -18   2   6         24.03         25.48        12.99 o
 -17   2   6        776.08        814.40        25.57 o
 -16   2   6        601.00        630.15        17.19 o
 -15   2   6        147.17        158.33        12.40 o
 -14   2   6       2250.88       2321.60        34.36 o
 -13   2   6        292.66        285.16        10.08 o
 -12   2   6        332.26        323.73         9.59 o
 -11   2   6       1032.29       1021.41        15.88 o
 -10   2   6       6435.65       6452.37        56.23 o
  -9   2   6        414.39        412.97         9.33 o
  -8   2   6       4934.03       5068.20        42.73 o
  -7   2   6        463.43        496.21         9.33 o
  -6   2   6        814.13        934.29        11.51 o
  -5   2   6        898.17        944.48        10.85 o
  -4   2   6       7021.59       7100.41        47.86 o
  -3   2   6       1166.22       1153.02        10.73 o
  -2   2   6       2646.00       2754.61        20.26 o
  -1   2   6        107.38        111.28         4.43 o
   0   2   6        453.02        534.36         8.40 o
   1   2   6       1686.44       1652.45        14.29 o
   2   2   6       2808.88       2983.32        25.36 o
   3   2   6       1860.90       1810.61        20.33 o
   4   2   6        108.75        117.20         5.99 o
   5   2   6          4.73         -4.29         4.69 o
   6   2   6        451.05        455.88        11.04 o
   7   2   6       1732.23       1784.82        19.75 o
   8   2   6       3146.06       3034.78        31.46 o
   9   2   6        505.74        519.85        12.98 o
  10   2   6        888.00        818.56        15.52 o
  11   2   6       1605.40       1641.70        29.26 o
  12   2   6         49.85         68.58        12.84 o
  13   2   6        831.16        867.13        23.39 o
  14   2   6        594.39        627.75        23.75 o
  15   2   6         17.85         33.98        19.22 o
  16   2   6        252.57        280.04        23.93 o
  17   2   6        401.70        439.96        29.97 o
  18   2   6        279.65        197.22        33.42 o
  19   2   6         15.66         68.26        36.76 o
  20   2   6          2.55        -36.76        36.76 o
 -22   3   6         30.75         52.51        36.76 o
 -21   3   6        157.62        145.59        29.70 o
 -20   3   6          0.38          4.44        23.92 o
 -19   3   6       4564.10       4518.06        92.41 o
 -18   3   6        729.78        698.33        30.90 o
 -17   3   6        649.55        677.47        32.09 o
 -16   3   6       2411.73       2415.82        38.07 o
 -15   3   6       8217.10       8339.51        89.24 o
 -14   3   6       1814.79       1723.59        27.47 o
 -13   3   6       4654.09       4673.57        46.19 o
 -12   3   6      16091.39      16224.17       134.97 o
 -11   3   6       3042.97       3079.22        30.57 o
 -10   3   6       2756.48       2680.61        27.49 o
  -9   3   6       4132.58       4125.92        36.23 o
  -8   3   6      41606.72      42703.91       295.54 o
  -7   3   6        755.72        682.43        10.30 o
  -6   3   6      22008.02      23030.06       157.79 o
  -5   3   6        211.41        247.76         5.86 o
  -4   3   6      34283.29      37115.02       231.99 o
  -3   3   6        117.47        115.64         4.62 o
  -2   3   6      75873.32      79525.91       464.00 o
  -1   3   6       1780.21       1742.58        15.28 o
   0   3   6        194.16        270.86         5.75 o
   1   3   6       5529.53       5669.08        38.79 o
   2   3   6      61074.02      62804.51       420.74 o
   3   3   6       1223.38       1256.29        14.23 o
   4   3   6      14534.10      14702.29       112.38 o
   5   3   6      26475.03      26790.25       193.77 o
   6   3   6      11712.99      11932.52        98.24 o
   7   3   6       1208.47       1238.82        19.35 o
   8   3   6       9870.59       9619.65        90.34 o
   9   3   6      21240.10      21208.58       190.56 o
  10   3   6          1.27          3.55         6.82 o
  11   3   6       7768.66       7934.08        90.68 o
  12   3   6        191.30        182.77        13.01 o
  13   3   6       3449.88       3457.54        55.65 o
  14   3   6        119.19         96.73        15.69 o
  15   3   6       6323.75       6597.30       108.55 o
  16   3   6        896.54        870.03        76.14 o
  17   3   6         46.45         51.63        19.67 o
  18   3   6        416.64        409.17        49.88 o
  19   3   6       2126.19       2332.86        83.48 o
  20   3   6         48.59        -31.51        36.76 o
 -21   4   6       3908.70       3941.55       111.39 o
 -20   4   6         61.26         86.64        29.70 o
 -19   4   6          7.37        -17.27        20.68 o
 -18   4   6       1314.37       1355.20        37.89 o
 -17   4   6       4976.43       4908.82        69.02 o
 -16   4   6        559.55        615.08        25.55 o
 -15   4   6       1861.86       1824.28        28.64 o
 -14   4   6       7743.11       7629.49        82.76 o
 -13   4   6       3124.43       3087.77        37.67 o
 -12   4   6       2317.36       2277.43        25.83 o
 -11   4   6       4699.05       4679.95        43.09 o
 -10   4   6       9309.38       9239.25        77.78 o
  -9   4   6       1574.26       1450.24        17.40 o
  -8   4   6      21749.44      22004.48       155.49 o
  -7   4   6         81.41        103.88         6.26 o
  -6   4   6      14178.25      13728.60        93.98 o
  -5   4   6       3625.84       3622.04        26.90 o
  -4   4   6      59744.07      61727.66       383.56 o
  -3   4   6       1834.57       1934.52        16.15 o
  -2   4   6       2447.35       2341.62        19.61 o
  -1   4   6      11176.77      11072.39        67.88 o
   0   4   6      32793.81      31742.43       192.42 o
   1   4   6       5837.48       5794.87        39.23 o
   2   4   6        568.80        510.24        10.80 o
   3   4   6      22394.52      22117.91       152.95 o
   4   4   6       6494.39       6582.73        54.39 o
   5   4   6       2639.70       2620.09        26.25 o
   6   4   6       6582.20       7016.14        57.31 o
   7   4   6      26004.31      25706.90       208.91 o
   8   4   6       1749.62       1709.86        23.55 o
   9   4   6       5139.24       4989.91        49.45 o
  10   4   6        778.65        832.26        16.04 o
  11   4   6       5863.60       5753.46        69.77 o
  12   4   6         47.69         27.61        13.70 o
  13   4   6      10306.16      10076.99       133.25 o
  14   4   6        107.85        102.42        25.77 o
  15   4   6        500.15        481.72        40.52 o
  16   4   6         27.06         12.29        25.57 o
  17   4   6       3796.36       3815.93       341.31 o
  18   4   6        170.85        116.10        32.80 o
  19   4   6         89.66         73.51        33.42 o
 -21   5   6         80.22         31.51        42.01 o
 -20   5   6          4.37         25.90        27.66 o
 -19   5   6        121.24        110.50        19.03 o
 -18   5   6          2.93        -16.30        16.30 o
 -17   5   6        238.85        228.17        15.91 o
 -16   5   6        525.57        516.79        20.03 o
 -15   5   6        685.21        672.75        17.84 o
 -14   5   6         12.88         -9.22         9.22 o
 -13   5   6        119.54        124.71         9.70 o
 -12   5   6       2867.22       2833.12        32.22 o
 -11   5   6       1137.79       1127.47        19.72 o
 -10   5   6        753.50        757.51        15.84 o
  -9   5   6       1915.93       1940.76        23.10 o
  -8   5   6         12.99          4.79         7.73 o
  -7   5   6        156.15        164.84         7.43 o
  -6   5   6       4957.90       5247.99        40.47 o
  -5   5   6         33.23         57.45         5.06 o
  -4   5   6        135.84        158.70         5.94 o
  -3   5   6       1468.23       1575.56        15.49 o
  -2   5   6        206.98        199.59         5.97 o
  -1   5   6        927.21        954.17        11.81 o
   0   5   6        274.82        323.99         6.88 o
   1   5   6        128.99        127.83         5.40 o
   2   5   6       3992.36       4623.83        36.32 o
   3   5   6       1192.67       1193.79        14.55 o
   4   5   6       2781.54       3106.03        28.65 o
   5   5   6        344.91        435.84         9.80 o
   6   5   6       2201.51       2109.84        22.60 o
   7   5   6        524.44        559.13        12.42 o
   8   5   6       1539.76       1631.18        24.95 o
   9   5   6       2535.29       2520.41        29.94 o
  10   5   6        896.04        913.62        16.46 o
  11   5   6        289.76        289.85        19.84 o
  12   5   6        289.99        269.54        19.09 o
  13   5   6        204.63        231.38        18.28 o
  14   5   6          1.49         -9.89        16.74 o
  15   5   6        243.64        219.38        28.19 o
  16   5   6         23.92          5.25        42.08 o
  17   5   6         31.47         63.01        22.92 o
  18   5   6          0.49        -34.13        34.13 o
  19   5   6          9.24         -5.25        42.01 o
 -21   6   6       1462.00       1585.76        99.77 o
 -20   6   6        272.44        264.22        37.13 o
 -19   6   6        164.46        132.06        25.77 o
 -18   6   6         26.23         13.13        17.34 o
 -17   6   6       3486.85       3502.80        52.87 o
 -16   6   6       2791.16       2826.23        45.30 o
 -15   6   6       1397.76       1382.61        29.77 o
 -14   6   6       3706.46       3684.08        47.44 o
 -13   6   6       2920.08       2884.71        34.64 o
 -12   6   6        227.95        215.93        11.38 o
 -11   6   6       5684.48       5572.81        58.00 o
 -10   6   6      16459.49      16490.26       138.53 o
  -9   6   6       1114.22       1034.33        16.98 o
  -8   6   6       8636.34       8569.84        71.46 o
  -7   6   6       1108.64       1205.92        23.06 o
  -6   6   6       9246.13       9405.76        62.89 o
  -5   6   6       3084.98       3102.07        24.75 o
  -4   6   6      27260.06      28177.45       171.28 o
  -3   6   6       6141.66       6203.87        42.02 o
  -2   6   6        150.41        113.73         7.24 o
  -1   6   6       2170.83       2128.86        19.80 o
   0   6   6       4332.12       4253.79        30.29 o
   1   6   6       3370.90       3319.76        26.11 o
   2   6   6       1067.25       1102.75        14.63 o
   3   6   6      15159.60      15128.37       102.55 o
   4   6   6        962.68       1048.72        15.60 o
   5   6   6        103.73         89.16         7.18 o
   6   6   6       5083.96       5001.36        44.53 o
   7   6   6       5037.65       5219.04        48.89 o
   8   6   6       3729.33       3583.39        43.77 o
   9   6   6       1479.68       1441.98        27.26 o
  10   6   6       1832.43       1732.19        31.65 o
  11   6   6       2897.93       2868.28        47.24 o
  12   6   6        131.21        146.10        15.06 o
  13   6   6       3390.74       3325.27        52.69 o
  14   6   6        458.75        448.75        24.88 o
  15   6   6        506.34        503.56        37.31 o
  16   6   6        337.59        354.78        33.07 o
  17   6   6       3396.15       3345.67       127.68 o
  18   6   6        163.37        221.34        39.38 o
  19   6   6        254.10        304.55        63.01 o
 -21   7   6        293.69        283.55        57.76 o
 -20   7   6        361.75        359.93        32.24 o
 -19   7   6       5646.95       5622.31       102.37 o
 -18   7   6         18.67          9.80        19.03 o
 -17   7   6       1027.82       1051.91        29.43 o
 -16   7   6       2570.14       2591.19        46.08 o
 -15   7   6       4686.38       4727.79        62.37 o
 -14   7   6         12.50         -3.50        11.52 o
 -13   7   6       1571.04       1551.94        26.74 o
 -12   7   6       7779.54       7912.79        79.06 o
 -11   7   6       2261.40       2227.30        30.98 o
 -10   7   6         14.68          5.11         8.22 o
  -9   7   6       2381.70       2340.81        33.33 o
  -8   7   6      25628.23      25507.55       202.49 o
  -7   7   6          1.90         12.77         7.22 o
  -6   7   6      15522.93      15632.32       101.07 o
  -5   7   6        396.62        386.91         8.85 o
  -4   7   6      20380.92      20663.93       127.76 o
  -3   7   6        181.13        232.55         7.27 o
  -2   7   6      61508.51      61417.71       373.68 o
  -1   7   6       1307.50       1316.35        15.63 o
   0   7   6       1865.69       1928.36        18.84 o
   1   7   6       4761.35       4860.39        35.55 o
   2   7   6      50493.84      51549.48       323.70 o
   3   7   6        734.97        744.76        12.85 o
   4   7   6      38664.10      37953.87       247.21 o
   5   7   6      20330.00      20249.77       156.17 o
   6   7   6       3949.11       4156.34        43.63 o
   7   7   6       2404.15       2375.13        29.65 o
   8   7   6       4564.01       4616.35        49.14 o
   9   7   6      22630.27      22145.60       213.14 o
  10   7   6        534.71        516.62        15.81 o
  11   7   6       6209.18       6310.54        79.39 o
  12   7   6        758.12        722.86        24.76 o
  13   7   6       4102.38       4037.58        66.02 o
  14   7   6        141.89        102.28        19.83 o
  15   7   6       4901.86       5031.26        86.60 o
  16   7   6       1705.68       1723.29        63.52 o
  17   7   6         69.70         91.69        27.82 o
  18   7   6       1321.67       1344.90        53.27 o
  19   7   6       2424.88       2578.18       136.52 o
 -21   8   6        730.52        645.86        52.51 o
 -20   8   6          4.15        -31.40        31.40 o
 -19   8   6        246.14        297.17        25.45 o
 -18   8   6        273.57        281.43        37.14 o
 -17   8   6       2508.23       2425.90        49.30 o
 -16   8   6         19.95         -9.69        17.10 o
 -15   8   6         22.36         17.84        14.88 o
 -14   8   6       2944.54       2878.38        43.24 o
 -13   8   6       4766.82       4628.57        59.82 o
 -12   8   6       1193.09       1052.29        22.66 o
 -11   8   6       1589.44       1552.88        26.98 o
 -10   8   6       5641.43       5469.31        54.94 o
  -9   8   6        807.81        767.54        17.08 o
  -8   8   6      10072.59      10020.43        86.75 o
  -7   8   6        342.28        382.76        12.11 o
  -6   8   6        895.37        890.72        15.06 o
  -5   8   6       1237.96       1143.82        18.04 o
  -4   8   6      17358.85      17408.75       112.34 o
  -3   8   6       1983.52       1963.01        19.80 o
  -2   8   6        349.80        396.99         9.22 o
  -1   8   6       9746.55       9580.43        65.67 o
   0   8   6       1930.18       1652.09        18.11 o
   1   8   6        416.44        430.69        10.61 o
   2   8   6        459.86        441.26        10.90 o
   3   8   6      11899.92      11249.29        84.52 o
   4   8   6         88.42         77.60         8.86 o
   5   8   6        324.00        313.79        11.99 o
   6   8   6        104.50        101.72        10.47 o
   7   8   6       4672.92       4465.51        47.40 o
   8   8   6       7328.89       7163.72        71.57 o
   9   8   6       2363.95       2289.35        34.76 o
  10   8   6        158.75        157.90        16.13 o
  11   8   6       2213.45       2178.47        39.25 o
  12   8   6       2132.69       2079.65        41.79 o
  13   8   6       1934.81       1887.42        42.45 o
  14   8   6        558.45        514.94        28.32 o
  15   8   6        547.90        520.24        34.70 o
  16   8   6         14.21        -19.25        27.28 o
  17   8   6       1499.15       1566.71        62.30 o
  18   8   6         12.35         14.59        32.80 o
 -21   9   6        180.38        204.78        47.26 o
 -20   9   6        249.97        275.04        78.76 o
 -19   9   6        341.86        390.87        46.34 o
 -18   9   6        961.95        970.54        36.07 o
 -17   9   6         41.77         39.12        16.51 o
 -16   9   6        160.70        194.73        18.66 o
 -15   9   6         78.34        105.14        17.13 o
 -14   9   6       1506.48       1522.98        32.25 o
 -13   9   6        671.79        636.79        19.83 o
 -12   9   6       2814.36       2848.87        39.41 o
 -11   9   6        163.55        163.85        11.70 o
 -10   9   6          8.22        -10.06        10.06 o
  -9   9   6       1696.53       1656.00        25.28 o
  -8   9   6       1042.90       1032.56        21.00 o
  -7   9   6       2395.69       2418.19        30.55 o
  -6   9   6       8173.08       8073.66        64.23 o
  -5   9   6         74.86         77.40         8.25 o
  -4   9   6       1413.48       1464.46        18.80 o
  -3   9   6       4465.82       4463.81        36.68 o
  -2   9   6        615.08        634.90        15.24 o
  -1   9   6       5444.26       5422.99        41.39 o
   0   9   6       3679.64       3841.21        32.91 o
   1   9   6          0.85         -6.76         6.76 o
   2   9   6        235.00        271.50        10.20 o
   3   9   6       2635.97       2518.42        28.17 o
   4   9   6       1053.00       1078.64        19.07 o
   5   9   6       2729.47       2572.98        35.36 o
   6   9   6          0.76         18.92        10.71 o
   7   9   6         30.17         16.88         9.77 o
   8   9   6          8.73          1.19        10.12 o
   9   9   6       1709.34       1723.94        29.90 o
  10   9   6        201.02        228.38        17.64 o
  11   9   6        534.91        522.41        21.12 o
  12   9   6        684.27        710.82        28.81 o
  13   9   6         67.19         50.62        20.71 o
  14   9   6        462.64        486.13        28.94 o
  15   9   6        757.27        741.43        36.34 o
  16   9   6         56.00         59.07        28.88 o
  17   9   6         59.19         -9.56        29.20 o
  18   9   6        101.02         47.26       110.27 o
  19   9   6         86.73        126.02        42.01 o
 -21  10   6       2817.43       3129.52       141.77 o
 -20  10   6        148.11        240.67        57.76 o
 -19  10   6         10.33         35.26        38.85 o
 -18  10   6        470.45        478.32        37.21 o
 -17  10   6       3461.47       3576.13        64.96 o
 -16  10   6       1214.84       1264.35        34.78 o
 -15  10   6       1637.46       1691.90        39.77 o
 -14  10   6       3475.09       3426.51        58.03 o
 -13  10   6        796.71        781.55        22.86 o
 -12  10   6         27.77          3.50        12.17 o
 -11  10   6       3676.49       3665.96        57.93 o
 -10  10   6       8866.12       8829.57        83.80 o
  -9  10   6         75.05         87.50        11.20 o
  -8  10   6       7762.88       7853.40        73.23 o
  -7  10   6        532.72        477.75        15.02 o
  -6  10   6       8153.77       8267.82        70.40 o
  -5  10   6         92.55         93.37         8.71 o
  -4  10   6      22826.30      22773.70       155.05 o
  -3  10   6       1096.08       1078.69        17.92 o
  -2  10   6       1830.13       1768.46        21.61 o
  -1  10   6        993.51        972.40        16.83 o
   0  10   6      17416.56      17623.74       123.40 o
   1  10   6       1686.71       1725.64        24.18 o
   2  10   6       1191.40       1203.52        19.70 o
   3  10   6      10563.40      10525.53        84.49 o
   4  10   6       7487.17       7415.65        69.15 o
   5  10   6        509.27        479.18        16.38 o
   6  10   6      10587.76      10186.95        98.64 o
   7  10   6       9766.24       9732.17       100.53 o
   8  10   6        204.03        239.74        14.71 o
   9  10   6       1528.36       1472.02        28.43 o
  10  10   6       1454.32       1525.01        32.09 o
  11  10   6       4016.91       4082.45        61.77 o
  12  10   6        582.91        557.72        24.65 o
  13  10   6       6448.72       6356.60       107.90 o
  14  10   6        244.01        250.44        25.82 o
  15  10   6        400.80        485.53        29.09 o
  16  10   6          9.68         11.38        27.47 o
  17  10   6       3528.00       3575.46       210.03 o
  18  10   6        159.95        126.93        42.58 o
  19  10   6        237.78        136.52        47.26 o
 -20  11   6        214.97        220.54        63.01 o
 -19  11   6       2432.45       2448.78        82.83 o
 -18  11   6         40.33         32.25        28.70 o
 -17  11   6         84.60         63.10        19.92 o
 -16  11   6       1691.99       1784.58        50.77 o
 -15  11   6       3583.46       3556.26        61.21 o
 -14  11   6         43.51         54.21        15.64 o
 -13  11   6        564.51        550.42        22.82 o
 -12  11   6       3865.06       3861.42        52.08 o
 -11  11   6       2178.05       2133.11        32.54 o
 -10  11   6       3513.42       3487.26        44.21 o
  -9  11   6        436.46        435.62        15.72 o
  -8  11   6      10102.64      10110.99       100.07 o
  -7  11   6       1099.28       1096.44        22.90 o
  -6  11   6       9063.74       8893.32        75.82 o
  -5  11   6        686.01        625.40        14.87 o
  -4  11   6       3894.97       4036.39        38.36 o
  -3  11   6        496.68        534.21        13.71 o
  -2  11   6      21248.07      21459.59       160.70 o
  -1  11   6        141.37        158.77        10.22 o
   0  11   6        862.47        738.79        16.25 o
   1  11   6       4188.92       4313.58        42.55 o
   2  11   6       7440.71       7824.62        68.94 o
   3  11   6        184.78        176.86        11.88 o
   4  11   6       3819.48       3818.59        42.99 o
   5  11   6      12703.19      12657.32       120.51 o
   6  11   6       2650.87       2718.58        39.05 o
   7  11   6        851.38        852.74        23.51 o
   8  11   6       2152.53       2263.99        37.09 o
   9  11   6       6827.36       6600.37        78.03 o
  10  11   6        449.87        497.59        20.26 o
  11  11   6       3445.44       3434.94        64.13 o
  12  11   6         76.78         51.77        25.05 o
  13  11   6       1727.54       1763.75        58.45 o
  14  11   6         89.65         86.75        23.60 o
  15  11   6       2815.37       2841.92        65.93 o
  16  11   6        176.50        153.40        32.74 o
  17  11   6          8.29         12.89        40.34 o
  18  11   6        439.69        551.34        78.76 o
 -20  12   6        167.17        183.78        68.26 o
 -19  12   6        203.57        176.78        39.41 o
 -18  12   6          2.30        -31.63        31.63 o
 -17  12   6        214.51        174.86        28.10 o
 -16  12   6         94.97         93.62        25.58 o
 -15  12   6        421.02        414.63        27.26 o
 -14  12   6        150.32        159.03        20.08 o
 -13  12   6       1250.60       1281.23        43.48 o
 -12  12   6        174.90        129.69        16.12 o
 -11  12   6          0.27         -1.77        13.07 o
 -10  12   6        404.18        401.47        17.06 o
  -9  12   6        912.93        914.95        21.82 o
  -8  12   6       1249.71       1160.96        24.71 o
  -7  12   6         29.53         50.15        13.82 o
  -6  12   6        461.79        429.18        17.47 o
  -5  12   6       2573.35       2526.43        31.85 o
  -4  12   6         48.01         42.26        10.46 o
  -3  12   6         34.06         32.04         9.82 o
  -2  12   6         29.40          3.49         9.98 o
  -1  12   6       5053.27       4829.19        50.00 o
   0  12   6        209.26        208.91        12.93 o
   1  12   6       1444.94       1431.58        26.04 o
   2  12   6       1110.80       1055.79        22.21 o
   3  12   6       1212.98       1141.38        23.69 o
   4  12   6       1109.89       1047.53        23.05 o
   5  12   6       1294.86       1261.44        29.02 o
   6  12   6       1175.66       1143.87        26.28 o
   7  12   6         18.22          4.04        13.13 o
   8  12   6       5056.66       4925.58        61.29 o
   9  12   6        273.00        241.74        16.91 o
  10  12   6        158.06        109.42        17.29 o
  11  12   6        186.51        131.27        22.18 o
  12  12   6       1541.75       1501.40        42.63 o
  13  12   6         22.66          5.52        22.90 o
  14  12   6        612.15        653.43        36.36 o
  15  12   6         44.54         23.66        23.53 o
  16  12   6        293.72        258.01        41.73 o
  17  12   6         38.21          8.15        37.31 o
  18  12   6         54.18         57.76        63.01 o
 -19  13   6        736.88        876.89        99.77 o
 -18  13   6        649.60        594.35        51.36 o
 -17  13   6         23.05         -3.00        24.56 o
 -16  13   6        255.20        281.85        32.91 o
 -15  13   6       1747.22       1818.18        54.78 o
 -14  13   6       1819.12       1739.07        42.59 o
 -13  13   6       2262.64       2156.52        45.74 o
 -12  13   6       4427.72       4270.35        62.82 o
 -11  13   6        149.72        154.61        16.19 o
 -10  13   6        912.78        915.30        24.65 o
  -9  13   6       1846.86       1798.75        33.63 o
  -8  13   6       5388.68       5502.77        64.51 o
  -7  13   6       1885.94       1888.64        33.59 o
  -6  13   6       9885.59       9710.73        90.96 o
  -5  13   6        208.03        213.60        14.02 o
  -4  13   6        277.69        253.37        14.70 o
  -3  13   6       2084.01       2073.22        29.64 o
  -2  13   6       6555.28       6411.55        65.57 o
  -1  13   6       5264.70       5162.38        55.50 o
   0  13   6       1452.82       1466.50        27.37 o
   1  13   6       1055.13       1047.07        22.45 o
   2  13   6       2019.54       1988.08        33.40 o
   3  13   6       1822.50       1774.97        34.28 o
   4  13   6        963.84        941.37        22.78 o
   5  13   6       4854.73       4542.58        59.13 o
   6  13   6        227.64        230.37        16.98 o
   7  13   6         69.61         54.46        15.59 o
   8  13   6       1689.56       1706.90        34.30 o
   9  13   6       3030.16       3056.82        48.34 o
  10  13   6        164.32        149.29        19.56 o
  11  13   6       1535.61       1516.78        41.92 o
  12  13   6         21.70         17.71        19.44 o
  13  13   6        548.21        622.43        36.40 o
  14  13   6        467.64        434.60        32.80 o
  15  13   6       2341.95       2456.43        64.75 o
  16  13   6         35.38         32.57        36.13 o
  17  13   6        142.77        162.78        73.51 o
 -19  14   6         11.09         10.50        68.26 o
 -18  14   6       1151.54       1302.21       120.77 o
 -17  14   6       1725.51       1803.78        77.53 o
 -16  14   6         46.26         42.30        26.84 o
 -15  14   6        695.05        647.39        31.20 o
 -14  14   6       2005.96       1970.65        72.95 o
 -13  14   6         21.09        -13.22        19.98 o
 -12  14   6          0.94         -9.57        17.98 o
 -11  14   6        698.66        729.05        26.75 o
 -10  14   6       2073.59       2016.66        40.12 o
  -9  14   6        593.25        614.71        24.05 o
  -8  14   6       2056.62       2059.23        37.08 o
  -7  14   6        165.87        151.06        16.95 o
  -6  14   6       4970.34       5074.94        61.52 o
  -5  14   6        538.64        570.49        19.88 o
  -4  14   6      13566.54      13208.23       126.83 o
  -3  14   6         17.85         30.62        13.38 o
  -2  14   6       3961.63       4022.74        48.16 o
  -1  14   6        717.61        735.32        20.39 o
   0  14   6      19530.13      19577.21       167.15 o
   1  14   6        676.80        676.34        20.92 o
   2  14   6       3288.80       3276.01        45.81 o
   3  14   6       4919.45       4778.11        64.46 o
   4  14   6       5652.17       5506.58        65.12 o
   5  14   6         53.37         51.14        16.42 o
   6  14   6       3343.47       3205.09        49.16 o
   7  14   6       7941.94       7794.88        98.19 o
   8  14   6         66.59         82.32        19.12 o
   9  14   6       2222.10       2250.98        52.90 o
  10  14   6         38.47         19.67        19.21 o
  11  14   6       2617.43       2638.96        55.84 o
  12  14   6         98.25        118.52        29.35 o
  13  14   6       4089.01       3910.38        96.99 o
  14  14   6        335.72        334.84        32.39 o
  15  14   6        238.50        246.51        44.81 o
  16  14   6        417.49        304.55        84.01 o
  17  14   6       1796.68       2063.59       147.02 o
 -18  15   6          1.92        -26.25        73.51 o
 -17  15   6        254.07        276.30        59.41 o
 -16  15   6        412.03        438.32        63.12 o
 -15  15   6       1301.96       1251.99        56.94 o
 -14  15   6         66.44         37.70        24.42 o
 -13  15   6          2.51        -34.44        34.44 o
 -12  15   6       1898.69       1974.98        49.30 o
 -11  15   6       1891.21       1927.51        45.59 o
 -10  15   6        772.51        745.94        41.71 o
  -9  15   6        837.95        865.89        32.18 o
  -8  15   6       1490.07       1510.27        38.62 o
  -7  15   6        902.45        906.25        29.87 o
  -6  15   6       4278.94       4255.19        60.99 o
  -5  15   6        262.26        287.92        19.21 o
  -4  15   6        143.99        147.89        17.89 o
  -3  15   6       1053.45       1067.14        27.87 o
  -2  15   6       1314.19       1285.56        29.07 o
  -1  15   6         46.05         36.12        13.35 o
   0  15   6        263.07        300.07        17.44 o
   1  15   6       1938.34       2012.22        43.96 o
   2  15   6       2769.19       2857.92        48.40 o
   3  15   6        927.57        950.12        27.71 o
   4  15   6        751.82        713.89        25.98 o
   5  15   6       2070.87       1996.93        52.86 o
   6  15   6       4521.69       4500.81        70.93 o
   7  15   6       1259.52       1359.27        61.52 o
   8  15   6          8.77        -18.51        18.51 o
   9  15   6        973.65        951.32        40.28 o
  10  15   6       2290.61       2231.81        63.73 o
  11  15   6        542.67        508.51        31.92 o
  12  15   6        356.04        391.59        32.21 o
  13  15   6        423.81        380.18        31.82 o
  14  15   6        306.83        392.04        63.12 o
  15  15   6        539.54        572.88        68.61 o
  16  15   6         69.15        -52.51        68.26 o
 -17  16   6        220.21        262.54        84.01 o
 -16  16   6        917.35        885.02        86.64 o
 -15  16   6        445.02        452.02        41.70 o
 -14  16   6        695.58        650.53        36.32 o
 -13  16   6          2.33         -3.49        23.77 o
 -12  16   6        959.73        921.59        37.40 o
 -11  16   6       1131.96       1087.89        41.27 o
 -10  16   6       2145.04       2237.49        50.45 o
  -9  16   6       1142.74       1065.31        35.70 o
  -8  16   6        505.59        543.95        28.78 o
  -7  16   6        109.02        109.04        21.40 o
  -6  16   6         31.14         -4.62        19.79 o
  -5  16   6       3347.79       3258.31        52.29 o
  -4  16   6       1316.52       1315.48        35.53 o
  -3  16   6       1027.22        997.63        28.15 o
  -2  16   6         18.47        -13.84        13.84 o
  -1  16   6        502.89        458.35        21.03 o
   0  16   6        222.88        261.55        17.46 o
   1  16   6       1867.36       1961.14        41.74 o
   2  16   6       1085.83       1046.68        29.85 o
   3  16   6         97.87         93.53        17.26 o
   4  16   6         52.58         60.43        19.12 o
   5  16   6        198.43        184.62        22.58 o
   6  16   6        558.18        559.97        28.85 o
   7  16   6        473.28        522.47        38.70 o
   8  16   6         87.60        131.17        22.10 o
   9  16   6          2.42        -22.83        22.83 o
  10  16   6        418.20        410.94        29.06 o
  11  16   6        521.92        547.21        34.67 o
  12  16   6        966.35       1030.76        41.23 o
  13  16   6        363.46        341.10        38.20 o
  14  16   6         11.07        -48.27        48.27 o
  15  16   6          0.20         10.50        73.51 o
 -16  17   6        613.84        666.86       110.27 o
 -15  17   6       1110.73       1031.57        74.93 o
 -14  17   6        124.62         56.52        33.71 o
 -13  17   6        870.00        903.03        42.25 o
 -12  17   6       2098.52       2234.94        67.87 o
 -11  17   6        141.21        102.06        22.17 o
 -10  17   6        221.41        210.90        24.11 o
  -9  17   6        189.39        134.66        24.87 o
  -8  17   6       4146.24       4264.51        80.49 o
  -7  17   6         73.38        114.48        24.26 o
  -6  17   6       4814.86       4765.09        96.99 o
  -5  17   6         92.82        107.15        22.53 o
  -4  17   6       1480.45       1478.66        37.78 o
  -3  17   6          1.51         45.88        18.47 o
  -2  17   6       7562.15       7599.84        98.29 o
  -1  17   6       1035.87        999.26        28.11 o
   0  17   6        532.85        587.65        25.94 o
   1  17   6        687.56        635.74        26.35 o
   2  17   6       4008.64       4136.71        61.87 o
   3  17   6        838.62        849.12        33.30 o
   4  17   6       3050.70       3059.49        64.00 o
   5  17   6       3493.12       3429.25        67.08 o
   6  17   6        206.49        224.96        25.06 o
   7  17   6        154.55        137.17        23.92 o
   8  17   6       1068.05       1009.48        37.92 o
   9  17   6       3887.59       3913.09        68.31 o
  10  17   6        105.65         99.26        24.58 o
  11  17   6       1809.86       1759.43        54.41 o
  12  17   6         66.51         36.26        31.96 o
  13  17   6        692.98        640.54        46.00 o
  14  17   6         53.88        147.02        84.01 o
 -15  18   6        127.31         52.87        59.32 o
 -14  18   6        735.15        746.39        54.06 o
 -13  18   6        623.28        632.06        48.38 o
 -12  18   6        240.01        227.38        27.94 o
 -11  18   6        157.07        163.01        24.39 o
 -10  18   6       1218.14       1237.76        45.87 o
  -9  18   6       1035.00       1057.85        43.05 o
  -8  18   6        953.27        976.87        38.40 o
  -7  18   6         32.17         -7.07        22.62 o
  -6  18   6       3253.16       3191.75        62.34 o
  -5  18   6        778.56        766.46        33.09 o
  -4  18   6       3644.28       3578.37        61.46 o
  -3  18   6         18.67         36.43        19.92 o
  -2  18   6       1760.25       1745.91        40.79 o
  -1  18   6       1165.23       1176.35        34.38 o
   0  18   6       4679.64       4714.47        81.45 o
   1  18   6          0.88        -11.25        18.88 o
   2  18   6        253.59        254.85        23.56 o
   3  18   6       2155.42       2148.99        50.93 o
   4  18   6       3046.19       3157.03        61.78 o
   5  18   6        416.17        410.29        29.91 o
   6  18   6        691.59        767.01        38.36 o
   7  18   6       1329.50       1304.97        46.42 o
   8  18   6        713.47        739.81        37.13 o
   9  18   6       1053.32       1073.28        39.44 o
  10  18   6         22.06          7.03        23.70 o
  11  18   6        412.29        463.10        44.14 o
  12  18   6        303.30        332.94        54.57 o
  13  18   6        918.63        957.81        61.15 o
 -14  19   6        263.02        261.51        44.19 o
 -13  19   6        113.06         59.02        39.85 o
 -12  19   6        122.26        139.47        36.52 o
 -11  19   6        815.38        840.24        44.61 o
 -10  19   6        345.50        378.40        32.75 o
  -9  19   6          9.74          5.51        25.24 o
  -8  19   6         45.71         38.60        25.47 o
  -7  19   6       1366.66       1367.44        45.76 o
  -6  19   6        582.95        597.24        32.10 o
  -5  19   6        175.02        200.86        26.54 o
  -4  19   6        102.38         80.78        23.82 o
  -3  19   6       1163.72       1113.05        35.60 o
  -2  19   6         48.13         44.12        20.54 o
  -1  19   6        676.53        724.88        38.23 o
   0  19   6        237.67        235.84        23.79 o
   1  19   6        155.37        167.15        22.78 o
   2  19   6         43.73         65.24        23.39 o
   3  19   6        992.36        925.07        40.93 o
   4  19   6       1869.56       1949.67        50.21 o
   5  19   6         22.19         31.81        24.00 o
   6  19   6       1138.78       1234.49        46.28 o
   7  19   6        356.77        350.95        31.79 o
   8  19   6        520.76        576.77        35.39 o
   9  19   6         51.09        121.90        35.08 o
  10  19   6       1538.39       1557.46        89.43 o
  11  19   6          5.89         -8.10        37.72 o
  12  19   6         56.07         45.32        36.31 o
 -13  20   6        344.43        362.89        56.34 o
 -12  20   6         95.50        143.09        55.13 o
 -11  20   6       1113.36       1220.51        60.76 o
 -10  20   6       2377.97       2616.06        74.28 o
  -9  20   6        405.13        416.91        45.89 o
  -8  20   6       1289.14       1280.63        48.74 o
  -7  20   6         78.19         25.57        25.52 o
  -6  20   6        786.12        835.87        37.00 o
  -5  20   6       1039.43       1036.62        39.45 o
  -4  20   6       2694.92       2777.52        60.64 o
  -3  20   6        687.81        701.48        31.57 o
  -2  20   6        245.24        248.22        26.70 o
  -1  20   6          6.57        -10.00        32.02 o
   0  20   6        212.21        225.93        26.12 o
   1  20   6       1039.95        975.20        35.09 o
   2  20   6        142.44        138.62        26.89 o
   3  20   6       1020.12       1069.59        48.03 o
   4  20   6         30.21         39.81        26.05 o
   5  20   6        590.41        522.28        34.40 o
   6  20   6        846.48        855.55        41.56 o
   7  20   6       1304.90       1362.79        60.67 o
   8  20   6         82.79         78.48        29.59 o
   9  20   6        108.76        126.11        36.29 o
  10  20   6        417.33        361.92        81.39 o
  11  20   6        554.04        648.51        64.26 o
 -11  21   6        299.38        208.59        52.98 o
 -10  21   6         33.01        -35.36        35.36 o
  -9  21   6         40.60        -18.68        30.13 o
  -8  21   6       1386.26       1379.27        56.54 o
  -7  21   6        311.37        345.69        35.44 o
  -6  21   6       1072.70       1033.28        40.51 o
  -5  21   6         51.97         29.53        24.49 o
  -4  21   6       2020.26       1980.04        53.42 o
  -3  21   6        237.38        276.01        30.51 o
  -2  21   6       3728.66       3657.00        79.46 o
  -1  21   6         40.49         -4.93        25.30 o
   0  21   6         21.70        -24.92        24.92 o
   1  21   6        571.52        613.22        36.97 o
   2  21   6       3795.96       4011.17        75.31 o
   3  21   6         34.56         28.36        24.83 o
   4  21   6       1839.50       1979.53        53.16 o
   5  21   6       1253.73       1284.88        54.05 o
   6  21   6        424.39        388.88        38.83 o
   7  21   6        214.35        206.78        34.42 o
   8  21   6        324.79        372.70        46.04 o
   9  21   6       1443.29       1394.43       110.27 o
 -10  22   6        538.82        462.08        84.01 o
  -9  22   6        735.35        792.83        58.99 o
  -8  22   6       1029.88       1089.74        65.64 o
  -7  22   6        113.80        105.71        38.55 o
  -6  22   6          2.22        -19.69        26.47 o
  -5  22   6        689.32        790.49        43.50 o
  -4  22   6        449.75        410.22        40.12 o
  -3  22   6         73.16         43.50        28.79 o
  -2  22   6         41.41         32.24        30.84 o
  -1  22   6        798.11        837.18        41.23 o
   0  22   6         20.25          7.08        30.58 o
   1  22   6        188.13        227.58        32.52 o
   2  22   6        474.07        584.20        39.54 o
   3  22   6        497.91        442.85        34.24 o
   4  22   6        600.22        608.97        37.97 o
   5  22   6        507.46        512.47        47.15 o
   6  22   6        524.21        577.49        56.91 o
   7  22   6        186.71        158.53        42.23 o
  -7  23   6       1261.15       1288.76        70.69 o
  -6  23   6        337.39        324.03        42.62 o
  -5  23   6        191.73        195.74        40.38 o
  -4  23   6          3.90        -23.87        34.57 o
  -3  23   6        644.62        576.48        55.35 o
  -2  23   6        200.95        131.68        45.70 o
  -1  23   6        746.00        711.65        72.33 o
   0  23   6        302.57        282.32        45.56 o
   1  23   6          1.06         62.22        39.18 o
   2  23   6         37.05         12.18        33.98 o
   3  23   6        395.54        329.45        42.49 o
   4  23   6        750.78        875.59        61.30 o
   5  23   6        180.58        195.22        51.58 o
 -22   1   7          1.20         -1.43        20.17 o
 -21   1   7       2857.61       2869.43        91.89 o
 -20   1   7         42.69         49.47        16.30 o
 -19   1   7       1609.21       1591.67        36.58 o
 -18   1   7       1442.79       1485.56        34.62 o
 -17   1   7        846.19        864.60        35.00 o
 -16   1   7        144.83        123.77        12.39 o
 -15   1   7       3728.87       3744.08        48.42 o
 -14   1   7       7316.18       7290.81        72.06 o
 -13   1   7        100.70         86.16         8.44 o
 -12   1   7       3138.81       3063.77        34.22 o
 -11   1   7       4009.68       3997.93        39.71 o
 -10   1   7        929.41        871.86        14.88 o
  -9   1   7          3.40          0.23         5.78 o
  -8   1   7      23523.23      23435.93       177.12 o
  -7   1   7         44.14         39.13         5.00 o
  -6   1   7         17.26         15.20         5.77 o
  -5   1   7       3338.32       3369.88        25.37 o
  -4   1   7      56503.40      58125.31       333.34 o
  -3   1   7        387.95        421.54         6.48 o
  -2   1   7       3199.92       3255.29        23.07 o
  -1   1   7      15388.51      15502.22        96.90 o
   0   1   7      27360.34      26634.96       161.80 o
   1   1   7         16.50         14.96         4.10 o
   2   1   7      37998.41      39155.04       278.41 o
   3   1   7      18637.30      18199.51       141.87 o
   4   1   7        613.72        506.51        10.59 o
   5   1   7       3928.21       3946.01        37.17 o
   6   1   7      10891.50      11037.27        91.46 o
   7   1   7      16175.60      16134.00       135.55 o
   8   1   7       3464.09       3629.54        40.64 o
   9   1   7      14733.87      14457.77       139.46 o
  10   1   7        164.17        168.73        11.02 o
  11   1   7       1007.21       1013.77        22.18 o
  12   1   7          0.11         -5.58         9.17 o
  13   1   7       8431.06       8412.84       122.43 o
  14   1   7       1027.30       1108.46        30.09 o
  15   1   7        455.72        548.53        31.23 o
  16   1   7        997.69       1006.85        35.73 o
  17   1   7       2126.97       2168.46        66.80 o
  18   1   7         35.73         -6.06        23.92 o
  19   1   7        777.49        812.73        44.09 o
  20   1   7        819.80        960.91        68.26 o
 -22   2   7          3.48        -15.75        31.51 o
 -21   2   7         40.48         11.88        17.68 o
 -20   2   7        120.83         98.75        18.47 o
 -19   2   7       5780.87       5750.80        97.72 o
 -18   2   7        260.62        259.04        17.58 o
 -17   2   7       2147.21       2206.46        43.05 o
 -16   2   7       6939.30       6994.30        81.87 o
 -15   2   7       5071.25       5110.08        59.10 o
 -14   2   7        665.98        690.45        14.33 o
 -13   2   7       7566.26       7643.40        68.61 o
 -12   2   7      25252.73      25632.11       210.89 o
 -11   2   7        372.60        321.74         9.50 o
 -10   2   7      18268.40      18636.19       150.00 o
  -9   2   7       9345.83       9569.09        75.92 o
  -8   2   7       4559.34       4966.93        42.03 o
  -7   2   7       3621.65       3857.21        30.50 o
  -6   2   7      54329.43      55953.75       366.26 o
  -5   2   7       1055.09       1010.55        10.94 o
  -4   2   7      13384.00      14077.63        89.26 o
  -3   2   7       1649.40       1807.17        14.68 o
  -2   2   7      55109.24      58503.52       330.27 o
  -1   2   7        306.51        272.15         5.73 o
   0   2   7      13796.47      13270.91        87.19 o
   1   2   7      18553.19      19115.39       119.44 o
   2   2   7      10281.74      10674.69        75.96 o
   3   2   7       3818.15       3865.87        31.24 o
   4   2   7      17676.88      18193.23       143.33 o
   5   2   7      22626.48      23092.01       180.83 o
   6   2   7       4493.74       4818.18        48.06 o
   7   2   7      13104.28      13632.91       121.39 o
   8   2   7       4597.44       4659.85        52.48 o
   9   2   7      11055.27      10831.70       101.73 o
  10   2   7        897.74        925.36        19.89 o
  11   2   7      18623.57      18566.66       198.09 o
  12   2   7        422.17        436.48        18.48 o
  13   2   7         36.10         14.13        12.96 o
  14   2   7         74.39         77.03        13.38 o
  15   2   7       9533.23       9849.76       189.15 o
  16   2   7        257.76        250.50        26.15 o
  17   2   7       1298.87       1206.34        44.66 o
  18   2   7        378.48        355.69        28.52 o
  19   2   7       1166.54       1102.68        78.76 o
 -22   3   7         27.34         36.76        36.76 o
 -21   3   7       1326.23       1312.80        59.41 o
 -20   3   7          2.45        -17.68        17.68 o
 -19   3   7        700.34        673.52        33.07 o
 -18   3   7        923.83        995.14        26.22 o
 -17   3   7        300.47        297.19        16.75 o
 -16   3   7        345.84        353.55        15.08 o
 -15   3   7        514.14        490.15        17.53 o
 -14   3   7        873.01        855.23        16.79 o
 -13   3   7          1.17         -7.12         7.12 o
 -12   3   7       2228.49       2086.75        25.52 o
 -11   3   7         68.13         66.45         7.49 o
 -10   3   7        566.04        497.74        11.41 o
  -9   3   7        710.02        679.62        12.19 o
  -8   3   7        123.95         99.33         6.00 o
  -7   3   7        702.07        651.78        10.75 o
  -6   3   7        155.11        224.32         6.26 o
  -5   3   7       5865.47       5950.19        40.92 o
  -4   3   7       4418.65       4122.06        28.71 o
  -3   3   7        590.38        559.41         8.33 o
  -2   3   7        280.78        275.56         6.27 o
  -1   3   7       6322.87       6311.02        40.65 o
   0   3   7      18204.04      17493.47       110.87 o
   1   3   7         21.64         15.63         4.41 o
   2   3   7      24288.21      26307.92       179.95 o
   3   3   7       3192.80       2942.60        24.73 o
   4   3   7        622.96        545.45        11.60 o
   5   3   7        228.94        220.96         7.17 o
   6   3   7      11733.50      11922.83        95.94 o
   7   3   7       2386.77       2315.80        27.05 o
   8   3   7        861.38        967.78        17.81 o
   9   3   7       6392.85       6360.30        63.48 o
  10   3   7        388.33        410.05        13.43 o
  11   3   7        714.92        678.94        17.84 o
  12   3   7         18.30          2.07        11.42 o
  13   3   7       3179.19       3121.23        56.69 o
  14   3   7        177.51        191.05        20.02 o
  15   3   7        218.68        221.94        20.89 o
  16   3   7       1186.82       1296.41        61.18 o
  17   3   7        491.31        478.23        48.36 o
  18   3   7        259.83        255.35        57.76 o
  19   3   7          1.18          6.80        31.40 o
 -21   4   7        290.58        275.00        39.38 o
 -20   4   7        391.17        429.02        28.52 o
 -19   4   7       1220.36       1229.56        42.46 o
 -18   4   7         17.71         -6.13        13.26 o
 -17   4   7       1518.41       1462.17        32.38 o
 -16   4   7        730.36        757.84        20.29 o
 -15   4   7         26.18          7.99        10.61 o
 -14   4   7       1437.18       1459.91        26.03 o
 -13   4   7        825.12        827.23        16.85 o
 -12   4   7        446.38        474.88        12.26 o
 -11   4   7         86.82        106.81         8.43 o
 -10   4   7       2021.28       1961.39        23.55 o
  -9   4   7         12.91         18.37         6.10 o
  -8   4   7       3235.48       3327.05        29.67 o
  -7   4   7        116.72        122.41         6.60 o
  -6   4   7      10526.28      10507.28        70.27 o
  -5   4   7        314.55        309.19         6.72 o
  -4   4   7         20.09         41.82         4.58 o
  -3   4   7         25.86         32.99         4.50 o
  -2   4   7      25797.36      26869.03       167.24 o
  -1   4   7       2627.31       2689.05        21.29 o
   0   4   7       6748.97       6426.01        42.66 o
   1   4   7       4169.14       4212.57        30.44 o
   2   4   7       1224.48       1098.04        13.91 o
   3   4   7        137.67        152.69         6.41 o
   4   4   7      15306.37      15674.51       121.22 o
   5   4   7       9218.66       9140.89        74.63 o
   6   4   7       9673.60       9346.38        80.07 o
   7   4   7       2190.57       2171.36        27.36 o
   8   4   7         75.00        135.13         9.24 o
   9   4   7        829.31        833.80        20.51 o
  10   4   7        721.97        804.61        18.11 o
  11   4   7       4656.60       4624.94        59.11 o
  12   4   7       2281.02       2236.10        39.65 o
  13   4   7          0.56         -3.73        20.74 o
  14   4   7        411.50        384.36        23.80 o
  15   4   7       1553.39       1483.06        55.15 o
  16   4   7        142.52        173.06        25.39 o
  17   4   7        267.45        264.40        37.13 o
  18   4   7        619.95        721.10        50.02 o
  19   4   7        489.53        572.34        63.01 o
 -21   5   7       3141.99       3281.79       141.77 o
 -20   5   7         55.37         43.76        26.82 o
 -19   5   7        631.49        593.48        31.07 o
 -18   5   7        913.77        902.16        27.13 o
 -17   5   7       3181.87       3136.82        51.48 o
 -16   5   7         30.53         35.31        12.79 o
 -15   5   7       5941.72       5796.65        67.85 o
 -14   5   7       8377.56       8339.15        97.80 o
 -13   5   7       1215.61       1248.19        22.69 o
 -12   5   7       4887.70       4872.18        51.95 o
 -11   5   7       8199.82       8122.42        79.53 o
 -10   5   7      15544.26      15608.60       136.93 o
  -9   5   7        197.70        205.01         8.46 o
  -8   5   7      51700.04      51313.56       364.86 o
  -7   5   7         27.26         40.39         6.25 o
  -6   5   7       1099.13       1057.72        13.21 o
  -5   5   7         14.87         30.21         4.87 o
  -4   5   7      68744.34      71147.66       415.40 o
  -3   5   7       6216.31       6360.70        43.34 o
  -2   5   7       8450.24       8476.95        55.94 o
  -1   5   7      24703.58      24317.75       149.23 o
   0   5   7      17508.66      17113.01       102.39 o
   1   5   7         34.11         34.51         4.94 o
   2   5   7      10906.82      11287.70        77.48 o
   3   5   7      28102.44      27736.16       177.04 o
   4   5   7        394.02        366.13         9.46 o
   5   5   7       9272.71       9094.35        71.43 o
   6   5   7       9303.92       9458.44        76.11 o
   7   5   7       6308.59       6274.07        56.57 o
   8   5   7        547.70        531.16        15.87 o
   9   5   7      18243.33      18054.26       182.77 o
  10   5   7       3179.52       3077.99        39.26 o
  11   5   7        807.88        802.80        20.82 o
  12   5   7          2.75        -10.60        12.04 o
  13   5   7      12255.07      12355.94       149.61 o
  14   5   7          9.92         -4.28        16.28 o
  15   5   7        341.76        383.42        25.07 o
  16   5   7        137.93        115.32        26.15 o
  17   5   7       3268.81       3244.03       139.15 o
  18   5   7        397.56        408.64        76.14 o
  19   5   7       1222.52       1128.94        89.26 o
 -21   6   7        246.40        210.03        52.51 o
 -20   6   7        297.55        282.14        22.18 o
 -19   6   7       2332.17       2358.22        56.57 o
 -18   6   7        173.41        178.34        27.28 o
 -17   6   7       1397.24       1388.51        31.91 o
 -16   6   7       2731.81       2819.34        46.24 o
 -15   6   7       1007.33       1007.32        23.51 o
 -14   6   7        948.14       1046.07        24.39 o
 -13   6   7       3753.57       3766.30        46.03 o
 -12   6   7       3976.08       4004.16        49.30 o
 -11   6   7        104.18        125.62        10.46 o
 -10   6   7       7505.05       7452.54        68.44 o
  -9   6   7       2319.18       2271.62        26.24 o
  -8   6   7       1157.36       1196.11        18.03 o
  -7   6   7         13.64         26.13         6.86 o
  -6   6   7      22933.59      22775.27       143.60 o
  -5   6   7         49.01         60.80         5.73 o
  -4   6   7       2273.96       2526.36        21.46 o
  -3   6   7        558.28        653.72        11.01 o
  -2   6   7      54965.83      58234.54       363.05 o
  -1   6   7        489.40        503.20         9.45 o
   0   6   7      10948.72      11343.06        71.55 o
   1   6   7       3967.21       4076.85        30.12 o
   2   6   7      12746.86      13068.53        87.47 o
   3   6   7       2845.23       2840.05        25.66 o
   4   6   7       8306.89       8189.17        58.97 o
   5   6   7      13011.28      13242.15       105.24 o
   6   6   7         39.00         29.15         7.85 o
   7   6   7       5611.13       5618.17        57.14 o
   8   6   7       1338.51       1421.35        25.45 o
   9   6   7       5081.41       4977.22        57.19 o
  10   6   7        240.71        224.14        12.30 o
  11   6   7       8359.02       8304.72        99.06 o
  12   6   7         69.30         34.71        14.36 o
  13   6   7          0.15        -14.07        14.07 o
  14   6   7       1664.63       1714.05        43.94 o
  15   6   7       4092.17       4138.71        81.69 o
  16   6   7          0.06        -19.79        25.15 o
  17   6   7        324.22        330.56        31.63 o
  18   6   7        286.40        306.68        42.58 o
  19   6   7        775.77        840.14        78.76 o
 -21   7   7          2.76        -42.01        42.01 o
 -20   7   7        222.63        201.55        23.39 o
 -19   7   7          4.74        -15.18        20.12 o
 -18   7   7         53.35         26.25        20.12 o
 -17   7   7          0.74        -14.17        14.17 o
 -16   7   7         36.06         27.62        15.02 o
 -15   7   7        304.36        308.89        16.87 o
 -14   7   7        273.07        267.74        17.68 o
 -13   7   7        496.27        493.33        16.46 o
 -12   7   7        118.54        141.79        11.63 o
 -11   7   7         24.27          8.90         9.82 o
 -10   7   7        204.48        182.03        10.79 o
  -9   7   7       1096.77       1024.91        19.00 o
  -8   7   7        595.95        626.18        14.23 o
  -7   7   7        432.16        454.89        12.38 o
  -6   7   7         39.60         36.49         7.06 o
  -5   7   7       1457.48       1355.44        16.36 o
  -4   7   7        236.93        243.27         8.07 o
  -3   7   7        715.98        696.03        12.36 o
  -2   7   7       1400.29       1327.67        15.86 o
  -1   7   7       1784.64       1764.91        18.52 o
   0   7   7        323.92        334.95         8.99 o
   1   7   7       2899.30       2852.46        24.02 o
   2   7   7        587.62        556.94        10.96 o
   3   7   7        205.50        284.29         8.72 o
   4   7   7       2076.38       2119.09        23.85 o
   5   7   7        339.83        322.37        11.84 o
   6   7   7         24.53          7.27         8.65 o
   7   7   7       1205.01       1139.38        21.59 o
   8   7   7       1107.01       1017.91        20.54 o
   9   7   7         72.75         57.55        11.63 o
  10   7   7        627.36        652.33        18.98 o
  11   7   7         70.51         66.51        13.64 o
  12   7   7        356.11        378.03        20.52 o
  13   7   7        138.55        158.33        24.27 o
  14   7   7        468.79        449.02        26.15 o
  15   7   7        115.44         42.78        20.08 o
  16   7   7         50.17         38.57        28.19 o
  17   7   7          0.39         -5.12        26.95 o
  18   7   7        173.33        224.65        34.95 o
 -21   8   7        443.27        472.58        52.51 o
 -20   8   7         78.49         64.86        31.74 o
 -19   8   7       2193.01       2162.99        56.61 o
 -18   8   7          9.34         16.85        18.79 o
 -17   8   7       2087.94       2107.52        41.78 o
 -16   8   7       2353.38       2412.54        45.34 o
 -15   8   7        181.20        186.76        18.28 o
 -14   8   7          2.49        -11.51        11.51 o
 -13   8   7       3606.91       3599.95        47.11 o
 -12   8   7       6227.41       6294.33        67.67 o
 -11   8   7        147.37        146.54        12.04 o
 -10   8   7       5505.03       5522.05        55.72 o
  -9   8   7        818.11        809.65        18.60 o
  -8   8   7       2304.98       2243.68        29.23 o
  -7   8   7        465.77        432.11        14.34 o
  -6   8   7      31479.31      31279.58       208.12 o
  -5   8   7        246.09        235.55         8.82 o
  -4   8   7         61.84         52.08         6.88 o
  -3   8   7        120.96        148.20         7.44 o
  -2   8   7      37246.39      37543.41       227.42 o
  -1   8   7       3065.32       3006.18        27.24 o
   0   8   7       6939.49       7111.74        49.80 o
   1   8   7      10322.77      10236.42        68.01 o
   2   8   7       8619.36       8793.18        68.78 o
   3   8   7       1006.36       1038.03        16.37 o
   4   8   7       4752.37       4910.88        45.86 o
   5   8   7      20465.18      19673.34       167.72 o
   6   8   7         50.85         73.34        10.07 o
   7   8   7       6104.16       6075.00        67.92 o
   8   8   7       5285.60       5146.63        55.38 o
   9   8   7       3059.28       2939.62        41.31 o
  10   8   7       1310.48       1332.07        28.45 o
  11   8   7       5393.07       5159.98        70.00 o
  12   8   7        369.89        353.95        22.39 o
  13   8   7        120.10        168.83        26.70 o
  14   8   7         39.76         14.98        19.74 o
  15   8   7       3135.64       3217.79        65.53 o
  16   8   7        825.69        878.69        48.51 o
  17   8   7        689.13        689.78        66.05 o
  18   8   7        415.41        444.55        45.42 o
 -21   9   7       1979.41       2110.85       110.27 o
 -20   9   7         68.11         94.52        49.88 o
 -19   9   7        274.29        236.96        29.75 o
 -18   9   7        917.39        921.11        32.44 o
 -17   9   7       2891.88       2962.57        52.51 o
 -16   9   7          0.58         17.37        16.39 o
 -15   9   7       3823.93       3779.68        60.35 o
 -14   9   7       8100.40       7917.08        95.75 o
 -13   9   7       1220.56       1236.67        27.44 o
 -12   9   7       5753.59       5579.39        62.98 o
 -11   9   7       5248.70       5226.35        54.68 o
 -10   9   7       6091.22       6026.32        61.10 o
  -9   9   7         16.01         25.49        10.12 o
  -8   9   7      39668.71      39679.07       312.28 o
  -7   9   7        101.51        119.82        10.81 o
  -6   9   7          2.66          9.61         7.80 o
  -5   9   7        257.94        227.79         9.72 o
  -4   9   7      38924.71      38213.17       246.94 o
  -3   9   7        683.72        685.57        13.07 o
  -2   9   7       5423.63       5634.91        43.90 o
  -1   9   7      10945.62      10508.99        73.57 o
   0   9   7      10119.68       9856.48        73.92 o
   1   9   7         26.13         22.72         7.67 o
   2   9   7       3462.91       3512.46        34.50 o
   3   9   7      14788.86      14382.16       110.24 o
   4   9   7        720.95        705.82        18.28 o
   5   9   7       5276.76       5267.86        71.80 o
   6   9   7       2498.25       2479.10        33.24 o
   7   9   7       6641.88       6456.70        90.85 o
   8   9   7       1220.76       1153.87        23.51 o
   9   9   7      12233.28      11890.91       118.66 o
  10   9   7       1745.05       1740.40        33.53 o
  11   9   7        469.40        454.79        20.50 o
  12   9   7        315.97        355.23        22.04 o
  13   9   7       8289.31       8281.97       130.86 o
  14   9   7        114.60         82.98        22.62 o
  15   9   7        364.45        410.59        28.23 o
  16   9   7         69.23         81.39        28.88 o
  17   9   7       1834.29       1850.61       100.79 o
  18   9   7        161.11         99.77        47.26 o
  19   9   7        859.67        829.64        68.26 o
 -21  10   7        183.33        204.78        57.76 o
 -20  10   7        205.60        236.76        44.56 o
 -19  10   7        559.81        566.42        53.74 o
 -18  10   7        516.39        524.63        26.93 o
 -17  10   7        316.86        317.46        44.85 o
 -16  10   7         14.55         17.73        17.07 o
 -15  10   7        168.23        173.12        19.28 o
 -14  10   7       1411.78       1423.49        33.11 o
 -13  10   7          1.14        -13.38        13.38 o
 -12  10   7          2.56        -12.06        12.06 o
 -11  10   7       1958.17       1993.90        30.65 o
 -10  10   7        509.31        488.42        17.79 o
  -9  10   7        415.10        400.77        14.57 o
  -8  10   7       2866.59       2827.37        35.83 o
  -7  10   7       1051.07       1159.19        22.99 o
  -6  10   7       1412.00       1456.34        22.77 o
  -5  10   7       2707.26       2710.03        28.89 o
  -4  10   7       2864.02       2854.87        30.19 o
  -3  10   7         94.81        116.67         9.17 o
  -2  10   7      10540.35      10861.32        80.13 o
  -1  10   7       2005.74       1968.40        22.90 o
   0  10   7        860.37        904.85        16.64 o
   1  10   7          9.44         12.58         9.08 o
   2  10   7      11111.52      11208.62        89.33 o
   3  10   7       1198.41       1183.90        20.17 o
   4  10   7       4132.58       4086.70        44.31 o
   5  10   7        322.11        340.42        16.18 o
   6  10   7        506.69        441.30        18.22 o
   7  10   7       1366.39       1350.05        28.03 o
   8  10   7        810.65        809.85        22.13 o
   9  10   7         58.40         34.67        13.76 o
  10  10   7        692.54        707.94        23.28 o
  11  10   7       1771.94       1720.47        42.79 o
  12  10   7         89.74         75.47        22.31 o
  13  10   7         85.23         35.97        22.66 o
  14  10   7        597.29        583.81        31.75 o
  15  10   7        375.90        410.91        28.94 o
  16  10   7         25.50         -8.98        31.83 o
  17  10   7          2.98        -37.13        37.13 o
  18  10   7        775.15        824.39        78.76 o
  19  10   7        361.30        330.80        57.76 o
 -20  11   7        168.05        194.28        68.26 o
 -19  11   7        930.20        948.06        54.40 o
 -18  11   7        423.68        457.92        31.47 o
 -17  11   7         12.13         14.63        19.36 o
 -16  11   7          1.89        -17.23        17.23 o
 -15  11   7       1380.06       1358.77        35.48 o
 -14  11   7        538.50        557.53        23.20 o
 -13  11   7       1101.49       1070.86        28.41 o
 -12  11   7         73.58         39.59        13.38 o
 -11  11   7          9.87        -11.54        11.54 o
 -10  11   7       3368.21       3252.92        41.66 o
  -9  11   7        450.80        426.87        15.82 o
  -8  11   7        133.43        146.01        12.96 o
  -7  11   7         41.25         50.58        11.11 o
  -6  11   7       3249.88       3293.80        36.44 o
  -5  11   7         98.09         82.92         9.66 o
  -4  11   7      10289.08      10361.27        79.99 o
  -3  11   7        547.87        552.15        14.26 o
  -2  11   7          6.30         -8.77         8.77 o
  -1  11   7          1.78          5.29         9.09 o
   0  11   7       9713.26       9464.73        80.94 o
   1  11   7       1605.90       1554.91        23.92 o
   2  11   7      12279.45      12384.39       101.76 o
   3  11   7       2385.60       2422.23        32.75 o
   4  11   7        101.20         82.38        11.27 o
   5  11   7         81.71         80.55        13.13 o
   6  11   7       8131.18       7902.80        87.22 o
   7  11   7       2094.22       2029.14        35.07 o
   8  11   7       3578.59       3395.11        47.08 o
   9  11   7       2242.07       2315.35        37.28 o
  10  11   7        665.74        642.66        23.81 o
  11  11   7        378.30        339.19        30.60 o
  12  11   7        766.22        702.46        30.12 o
  13  11   7       1304.76       1314.38        46.04 o
  14  11   7       1573.81       1686.73        51.59 o
  15  11   7        166.99        177.65        26.42 o
  16  11   7        264.20        274.03        42.23 o
  17  11   7        363.62        338.58        50.02 o
  18  11   7          6.24         10.50        57.76 o
 -20  12   7        145.16        267.79        73.51 o
 -19  12   7       3110.05       3233.08        99.00 o
 -18  12   7         98.94         58.06        37.14 o
 -17  12   7       1222.50       1256.14        41.07 o
 -16  12   7       2964.61       2988.55        62.48 o
 -15  12   7       2125.20       2194.92        61.05 o
 -14  12   7        406.78        372.88        21.99 o
 -13  12   7       3468.76       3467.96        53.24 o
 -12  12   7       8328.65       8146.64        89.35 o
 -11  12   7        127.91        110.12        15.98 o
 -10  12   7       5549.47       5513.66        60.74 o
  -9  12   7       2317.95       2349.68        34.36 o
  -8  12   7       2945.71       2854.65        39.91 o
  -7  12   7       1000.02        960.12        23.15 o
  -6  12   7      23696.08      23514.28       202.32 o
  -5  12   7        374.68        381.73        14.37 o
  -4  12   7       4536.02       4384.07        44.26 o
  -3  12   7        863.77        840.39        18.17 o
  -2  12   7      14152.23      14185.04       119.01 o
  -1  12   7       1364.14       1331.17        24.40 o
   0  12   7       4087.12       4214.96        45.83 o
   1  12   7       9319.36       9039.46        80.49 o
   2  12   7       1724.22       1756.21        27.77 o
   3  12   7        568.58        520.53        17.35 o
   4  12   7       4526.89       4652.30        52.63 o
   5  12   7      10290.72       9855.07       104.17 o
   6  12   7        650.71        630.17        21.37 o
   7  12   7       5824.53       5523.20        68.90 o
   8  12   7       1155.51       1172.72        30.09 o
   9  12   7       2882.17       2721.85        46.16 o
  10  12   7        500.80        537.94        24.83 o
  11  12   7       6236.16       6044.62        96.38 o
  12  12   7         91.43        103.38        21.32 o
  13  12   7          8.17         44.61        38.60 o
  14  12   7         30.25         15.54        23.36 o
  15  12   7       3765.07       3989.76        91.90 o
  16  12   7         46.93         11.81        33.97 o
  17  12   7        661.03        719.37        89.26 o
 -19  13   7        438.18        472.58        84.01 o
 -18  13   7        356.28        397.35        46.21 o
 -17  13   7        749.38        782.51        43.73 o
 -16  13   7        744.28        714.97        38.40 o
 -15  13   7        879.24        809.79        34.85 o
 -14  13   7        966.52        944.53        34.87 o
 -13  13   7        497.27        501.88        23.64 o
 -12  13   7        712.64        700.37        27.93 o
 -11  13   7        678.31        642.51        22.76 o
 -10  13   7        243.92        258.37        17.95 o
  -9  13   7        845.74        842.48        22.69 o
  -8  13   7       5804.16       5807.94        64.48 o
  -7  13   7        698.32        702.18        20.62 o
  -6  13   7       1056.44        944.40        22.12 o
  -5  13   7       2240.88       2228.98        35.98 o
  -4  13   7      15190.19      14826.14       133.05 o
  -3  13   7       1532.04       1457.80        26.60 o
  -2  13   7         14.99         27.06        11.31 o
  -1  13   7       2902.80       2883.46        38.41 o
   0  13   7      10516.40      10059.80        93.62 o
   1  13   7       1035.40       1006.42        26.66 o
   2  13   7       2618.48       2562.35        38.45 o
   3  13   7       2500.74       2419.80        36.13 o
   4  13   7       1814.33       1763.73        32.97 o
   5  13   7       2758.45       2711.47        43.51 o
   6  13   7        928.15        877.37        26.25 o
   7  13   7       2081.96       1934.81        38.15 o
   8  13   7         54.33         46.62        16.00 o
   9  13   7       2649.69       2549.88        43.83 o
  10  13   7         51.34         15.45        17.75 o
  11  13   7        123.64         95.53        22.66 o
  12  13   7        680.74        660.17        32.01 o
  13  13   7       1314.27       1402.91        50.32 o
  14  13   7          3.65        -19.13        25.42 o
  15  13   7          0.73         36.15        28.37 o
  16  13   7        703.09        684.28        66.44 o
  17  13   7        800.35        698.37        89.26 o
 -19  14   7          8.55         57.76        73.51 o
 -18  14   7       1166.53        934.65       110.27 o
 -17  14   7        156.79         77.67        39.34 o
 -16  14   7        333.04        297.99        33.32 o
 -15  14   7        274.52        264.70        26.22 o
 -14  14   7        366.35        363.87        25.20 o
 -13  14   7         97.67         64.76        24.56 o
 -12  14   7       1020.99       1021.12        47.37 o
 -11  14   7       1513.33       1612.76        38.26 o
 -10  14   7          0.47        -15.73        15.73 o
  -9  14   7        220.76        221.16        18.63 o
  -8  14   7        211.78        191.06        18.26 o
  -7  14   7        961.49        991.89        26.96 o
  -6  14   7         96.46         99.35        14.27 o
  -5  14   7       1934.79       1874.91        33.63 o
  -4  14   7        964.44        948.81        24.91 o
  -3  14   7        192.52        287.70        16.71 o
  -2  14   7         67.31        102.22        13.97 o
  -1  14   7       2035.34       2086.81        33.24 o
   0  14   7        383.38        389.81        17.29 o
   1  14   7        178.04        190.68        17.46 o
   2  14   7        545.48        619.47        33.36 o
   3  14   7       1478.34       1492.54        31.84 o
   4  14   7       1107.87       1098.07        29.10 o
   5  14   7        395.48        380.85        20.76 o
   6  14   7       1440.72       1479.75        33.76 o
   7  14   7          1.00          4.23        19.56 o
   8  14   7        105.27         79.61        18.19 o
   9  14   7          3.39         -7.71        20.84 o
  10  14   7       1033.23       1034.89        42.65 o
  11  14   7        219.22        233.68        24.43 o
  12  14   7         14.65         22.17        24.66 o
  13  14   7        189.46        116.82        22.85 o
  14  14   7        371.36        378.31        36.87 o
  15  14   7         73.83        132.48        41.73 o
  16  14   7        170.54        320.30        84.01 o
 -18  15   7        461.59        635.35        99.77 o
 -17  15   7        183.09        217.91        59.41 o
 -16  15   7         45.61         23.44        51.58 o
 -15  15   7       1622.73       1617.20        56.19 o
 -14  15   7       2478.52       2456.79       112.42 o
 -13  15   7         94.44         79.97        22.84 o
 -12  15   7        113.38         96.18        23.70 o
 -11  15   7       1057.71       1116.41        32.70 o
 -10  15   7       1807.40       1855.84        42.19 o
  -9  15   7        256.34        225.22        20.88 o
  -8  15   7       3868.44       3851.62        61.09 o
  -7  15   7          9.16          9.25        16.06 o
  -6  15   7        720.72        763.79        26.47 o
  -5  15   7         23.30         51.76        15.89 o
  -4  15   7      10125.04      10132.69       114.25 o
  -3  15   7        532.02        541.24        22.14 o
  -2  15   7        477.67        430.98        19.33 o
  -1  15   7        302.83        311.01        16.92 o
   0  15   7       4635.30       4712.92        56.69 o
   1  15   7        480.76        438.40        20.32 o
   2  15   7       5449.08       5376.91        70.90 o
   3  15   7       3051.01       3115.33        49.86 o
   4  15   7        591.06        677.73        29.28 o
   5  15   7        292.94        298.89        22.02 o
   6  15   7       4090.51       4262.02        65.42 o
   7  15   7       3110.63       3009.33        55.97 o
   8  15   7       1328.90       1377.59        38.91 o
   9  15   7       2719.33       2771.01        58.05 o
  10  15   7        218.14        203.10        24.65 o
  11  15   7        278.95        266.57        28.30 o
  12  15   7        380.22        385.41        32.34 o
  13  15   7       2324.20       2378.55        66.40 o
  14  15   7        877.90        756.31        89.26 o
  15  15   7        218.77        115.52        84.01 o
  16  15   7        143.26        225.79        78.76 o
 -17  16   7        383.58        225.79        89.26 o
 -16  16   7       1694.80       1665.24       100.04 o
 -15  16   7       1694.11       1569.56       115.21 o
 -14  16   7        404.34        425.35        32.36 o
 -13  16   7       1868.44       1854.01        55.02 o
 -12  16   7       3858.03       3889.21        73.51 o
 -11  16   7         45.25         38.69        21.30 o
 -10  16   7       5171.96       5265.72        87.00 o
  -9  16   7       1907.44       1898.23        47.26 o
  -8  16   7         16.37         23.83        20.08 o
  -7  16   7         68.04         97.83        22.81 o
  -6  16   7       7954.76       8076.58       116.17 o
  -5  16   7        144.08        156.92        22.23 o
  -4  16   7       2252.03       2355.25        44.67 o
  -3  16   7        420.49        401.05        21.22 o
  -2  16   7       3442.62       3363.98        47.53 o
  -1  16   7         27.79         23.80        15.14 o
   0  16   7        989.94        982.58        28.25 o
   1  16   7       3134.34       3089.73        51.25 o
   2  16   7        868.83        821.27        27.36 o
   3  16   7        224.02        216.52        21.04 o
   4  16   7        444.51        458.61        29.61 o
   5  16   7       4554.66       4296.94        70.45 o
   6  16   7       1745.51       1699.91        46.38 o
   7  16   7       2803.52       2752.79        54.68 o
   8  16   7        900.94        917.79        33.30 o
   9  16   7       1630.71       1729.60        44.01 o
  10  16   7        487.78        492.90        30.89 o
  11  16   7       3742.36       3927.03        87.54 o
  12  16   7        258.36        290.19        30.11 o
  13  16   7          1.05         -2.83        39.03 o
  14  16   7         33.19         10.50        78.76 o
  15  16   7       1797.49       1932.32       152.28 o
 -16  17   7        868.34       1086.93       120.77 o
 -15  17   7          0.93        -20.25        29.47 o
 -14  17   7         86.38         89.44        35.62 o
 -13  17   7        273.96        223.03        29.86 o
 -12  17   7        409.13        403.19        36.51 o
 -11  17   7        133.71        155.51        23.16 o
 -10  17   7         16.06         24.97        21.62 o
  -9  17   7       2057.38       2107.01        56.78 o
  -8  17   7          9.72        -12.32        22.39 o
  -7  17   7        882.53        839.32        35.89 o
  -6  17   7         42.18         26.83        21.12 o
  -5  17   7       2864.13       2826.65        52.49 o
  -4  17   7        851.51        840.50        30.51 o
  -3  17   7       2677.27       2646.73        51.79 o
  -2  17   7        361.92        407.68        23.39 o
  -1  17   7       1044.16       1084.61        29.25 o
   0  17   7       2464.75       2464.44        46.80 o
   1  17   7       1404.92       1455.57        36.38 o
   2  17   7        126.86         70.44        19.40 o
   3  17   7         46.98         19.38        20.29 o
   4  17   7       1645.84       1554.04        43.01 o
   5  17   7        548.72        596.00        40.89 o
   6  17   7        731.99        739.47        36.20 o
   7  17   7         19.67         22.93        22.26 o
   8  17   7        387.21        391.98        27.32 o
   9  17   7        482.53        453.81        27.79 o
  10  17   7          1.73         19.57        21.73 o
  11  17   7         89.57         82.75        26.46 o
  12  17   7        168.26        161.78        35.62 o
  13  17   7        164.18        123.05        37.06 o
  14  17   7          3.98        120.77        84.01 o
 -15  18   7        199.56        199.39        48.30 o
 -14  18   7         73.63        140.50        42.00 o
 -13  18   7        238.78        277.10        40.88 o
 -12  18   7        432.31        419.29        35.67 o
 -11  18   7        802.03        847.55        39.02 o
 -10  18   7         13.70         26.84        24.67 o
  -9  18   7         64.88         18.77        24.05 o
  -8  18   7       1272.80       1288.68        49.43 o
  -7  18   7        517.59        612.11        33.33 o
  -6  18   7       1295.49       1354.09        41.68 o
  -5  18   7        821.15        857.38        34.97 o
  -4  18   7         59.05         19.18        20.42 o
  -3  18   7         91.99        115.47        20.71 o
  -2  18   7       4057.05       4089.34        63.08 o
  -1  18   7       1078.90       1071.72        34.11 o
   0  18   7       1847.00       1855.45        44.36 o
   1  18   7        446.53        420.85        29.26 o
   2  18   7         83.24         36.48        19.90 o
   3  18   7        110.35        105.21        24.03 o
   4  18   7       3614.60       3680.56        69.21 o
   5  18   7        745.61        763.25        35.27 o
   6  18   7       2729.93       2764.72        66.22 o
   7  18   7         62.40         59.23        25.80 o
   8  18   7        277.12        210.38        28.11 o
   9  18   7         69.94         32.17        24.58 o
  10  18   7       1441.44       1556.76        58.69 o
  11  18   7        588.91        641.79        46.13 o
  12  18   7        497.95        496.30        48.91 o
  13  18   7         32.41         53.65        33.67 o
 -14  19   7       1515.27       1665.77       210.11 o
 -13  19   7        118.23        123.43        43.09 o
 -12  19   7        917.59        999.49        71.24 o
 -11  19   7        983.40       1031.37        49.58 o
 -10  19   7       1914.01       1947.70        57.61 o
  -9  19   7        115.86         63.85        26.84 o
  -8  19   7       4182.11       4289.82        86.67 o
  -7  19   7         14.21         19.93        24.00 o
  -6  19   7          0.74          8.12        22.49 o
  -5  19   7        100.85         97.69        23.77 o
  -4  19   7       4549.30       4646.34        79.08 o
  -3  19   7        400.24        411.73        26.59 o
  -2  19   7       1193.74       1186.30        39.03 o
  -1  19   7        673.50        673.44        35.14 o
   0  19   7        837.07        896.25        32.86 o
   1  19   7         41.46         37.91        20.51 o
   2  19   7       1483.56       1517.64        45.28 o
   3  19   7       1978.52       1937.08        50.24 o
   4  19   7          7.07         20.29        22.10 o
   5  19   7        644.46        649.03        34.97 o
   6  19   7        883.18        889.85        41.50 o
   7  19   7        580.78        517.20        35.31 o
   8  19   7         48.12         47.14        29.12 o
   9  19   7       2316.54       2431.48        91.71 o
  10  19   7        132.86        119.76        40.93 o
  11  19   7        132.75        162.51        40.94 o
  12  19   7         21.61          7.53        35.49 o
 -13  20   7        141.43        159.78        50.41 o
 -12  20   7         14.72         43.82        46.58 o
 -11  20   7        648.56        648.34        49.88 o
 -10  20   7        262.31        227.30        36.68 o
  -9  20   7        365.31        402.42        41.29 o
  -8  20   7        136.22         95.41        29.45 o
  -7  20   7       1065.31       1124.80        43.29 o
  -6  20   7       1199.99       1187.97        41.39 o
  -5  20   7        530.86        565.04        32.41 o
  -4  20   7        155.44        191.77        27.02 o
  -3  20   7        614.90        652.59        31.92 o
  -2  20   7       2487.14       2440.06        59.31 o
  -1  20   7        531.69        600.73        48.07 o
   0  20   7        165.80        137.50        24.85 o
   1  20   7        529.88        502.18        31.52 o
   2  20   7       1445.23       1460.93        45.08 o
   3  20   7        595.42        617.24        33.04 o
   4  20   7        470.56        446.85        30.65 o
   5  20   7        508.39        541.22        47.02 o
   6  20   7        474.14        477.68        36.38 o
   7  20   7        931.74        884.19        45.94 o
   8  20   7        439.95        454.80        37.71 o
   9  20   7        149.03        127.33        51.58 o
  10  20   7        232.69        281.16        54.22 o
 -11  21   7          4.23        -27.72        45.42 o
 -10  21   7        360.94        326.20        46.72 o
  -9  21   7       1009.78       1072.02        54.69 o
  -8  21   7         30.77         43.77        31.29 o
  -7  21   7        264.06        208.11        33.36 o
  -6  21   7          2.12         12.93        26.31 o
  -5  21   7       1452.66       1482.75        46.85 o
  -4  21   7          6.38         15.12        25.97 o
  -3  21   7       1219.38       1220.16        45.13 o
  -2  21   7        101.14         78.35        28.56 o
  -1  21   7        356.64        348.98        32.72 o
   0  21   7         24.00         36.33        27.40 o
   1  21   7       1134.31       1136.50        52.50 o
   2  21   7        275.19        320.44        29.51 o
   3  21   7         30.77         28.04        24.23 o
   4  21   7        395.25        373.00        35.19 o
   5  21   7        192.90        187.03        33.42 o
   6  21   7        338.04        291.40        36.39 o
   7  21   7        236.29        284.98        45.27 o
   8  21   7        525.78        548.69        50.09 o
   9  21   7          4.07        -42.58        42.58 o
  -9  22   7          0.23         16.28        38.10 o
  -8  22   7         36.63         -1.11        58.43 o
  -7  22   7        215.53        306.52        66.06 o
  -6  22   7       1935.91       2081.83        65.15 o
  -5  22   7        233.80        231.03        33.59 o
  -4  22   7         17.75         -8.58        28.53 o
  -3  22   7          1.92          3.90        29.54 o
  -2  22   7       1928.80       2119.47        68.55 o
  -1  22   7        269.86        296.29        32.44 o
   0  22   7       1237.98       1292.63        55.33 o
   1  22   7        304.31        375.60        35.75 o
   2  22   7         62.89         53.25        29.21 o
   3  22   7          1.44         46.23        27.14 o
   4  22   7        928.78        861.56        48.98 o
   5  22   7       1187.92       1311.46        70.14 o
   6  22   7        621.99        671.69        54.40 o
   7  22   7        284.64        353.54        47.02 o
  -6  23   7          5.94         -2.92        35.37 o
  -5  23   7         34.62         56.15        37.21 o
  -4  23   7       1432.17       1612.69        90.38 o
  -3  23   7         25.39        -33.26        37.81 o
  -2  23   7         87.01        132.48        47.98 o
  -1  23   7        363.90        396.80        61.18 o
   0  23   7        486.01        562.03        51.74 o
   1  23   7        156.67        149.19        42.46 o
   2  23   7          2.19         -0.22        32.94 o
   3  23   7        605.65        636.06        49.09 o
   4  23   7        676.79        791.45        59.42 o
 -22   0   8        165.53        162.78        36.76 o
 -21   0   8       2783.58       2924.73       120.77 o
 -20   0   8        239.16        230.35        25.15 o
 -19   0   8       7794.29       7914.17       148.49 o
 -18   0   8       1193.87       1275.19        66.65 o
 -17   0   8         55.71         -5.25        31.51 o
 -16   0   8       3653.45       3623.98        70.48 o
 -15   0   8       7344.07       7150.01       117.70 o
 -14   0   8       1890.24       1910.84        36.32 o
 -13   0   8        312.06        370.24        16.73 o
 -12   0   8      14977.73      14858.63       186.48 o
 -11   0   8        334.50        293.69        14.57 o
 -10   0   8       2914.21       2973.16        46.75 o
  -9   0   8        225.20        225.79        11.40 o
  -8   0   8      43865.14      44321.70       468.19 o
  -7   0   8        826.49        831.82        16.84 o
  -6   0   8         56.23        122.51         7.92 o
  -5   0   8       2082.23       1903.98        23.80 o
  -4   0   8      71444.42      72651.12       566.20 o
  -3   0   8        452.16        356.45         8.90 o
  -2   0   8      55746.71      58849.52       478.55 o
  -1   0   8      33740.99      34024.43       321.33 o
   0   0   8      42861.38      42707.71       362.89 o
   1   0   8      17029.44      17386.95       157.48 o
   2   0   8      44521.98      44091.02       388.54 o
   3   0   8      20360.29      19860.29       198.67 o
   4   0   8       5744.45       5970.81        91.74 o
   5   0   8      26839.93      26438.08       328.06 o
   6   0   8      11148.76      11869.38       140.18 o
   7   0   8       1097.04       1063.01        36.00 o
   8   0   8       5311.92       5196.96        89.56 o
   9   0   8      18828.39      18300.25       275.85 o
  10   0   8        289.91        287.93        18.94 o
  11   0   8       1698.95       1653.31        41.76 o
  12   0   8       2353.02       2426.21        59.25 o
  13   0   8       9139.37       9011.32       166.84 o
  14   0   8        422.60        483.08        52.51 o
  15   0   8       4075.33       4025.31       199.53 o
  16   0   8       2471.03       2558.17       168.03 o
  17   0   8       1319.11       1245.22        57.46 o
  18   0   8        464.27        414.82        52.51 o
  19   0   8       2111.10       2058.34        99.77 o
 -22   1   8          0.04          0.48        20.17 o
 -21   1   8        288.60        296.60        34.13 o
 -20   1   8          4.39         -3.75        14.48 o
 -19   1   8       1035.99       1041.31        39.74 o
 -18   1   8         70.54         79.83        18.48 o
 -17   1   8       1755.34       1765.26        34.56 o
 -16   1   8       1905.14       1923.18        29.45 o
 -15   1   8        256.37        283.53        12.48 o
 -14   1   8       4459.13       4661.56        48.30 o
 -13   1   8       5286.96       5348.22        53.45 o
 -12   1   8       4991.60       5133.58        51.44 o
 -11   1   8       1241.34       1200.07        19.37 o
 -10   1   8      29012.76      29722.22       245.42 o
  -9   1   8        271.20        311.11         8.98 o
  -8   1   8       2470.06       2350.18        21.48 o
  -7   1   8       2802.86       2875.12        23.25 o
  -6   1   8      19455.42      20143.02       128.88 o
  -5   1   8       1846.07       1879.46        15.88 o
  -4   1   8      25677.47      26374.63       148.21 o
  -3   1   8       5157.91       5369.22        34.35 o
  -2   1   8       4671.72       5648.16        36.24 o
  -1   1   8       2187.87       2441.77        20.57 o
   0   1   8       5750.38       5772.34        38.90 o
   1   1   8       7005.92       6976.39        47.03 o
   2   1   8        102.08        130.83         5.47 o
   3   1   8       9428.64       9296.44        73.52 o
   4   1   8       3376.70       3836.81        45.41 o
   5   1   8        976.57       1003.01        15.17 o
   6   1   8       1243.57       1293.56        19.94 o
   7   1   8       8396.48       8513.10        82.87 o
   8   1   8       1918.31       1926.42        30.50 o
   9   1   8         84.81         80.06        11.76 o
  10   1   8        698.47        696.22        19.66 o
  11   1   8       9193.71       9100.59       103.61 o
  12   1   8        302.01        292.23        14.69 o
  13   1   8        494.48        523.14        23.30 o
  14   1   8         37.99         56.58        15.42 o
  15   1   8       1836.29       2010.19        58.56 o
  16   1   8         84.42         68.94        18.94 o
  17   1   8       1860.42       1833.74        56.53 o
  18   1   8        115.47         80.16        27.66 o
  19   1   8         22.69         -0.40        23.92 o
 -22   2   8         48.91          9.55        20.17 o
 -21   2   8          7.65         -9.27        17.68 o
 -20   2   8        173.02        203.28        23.87 o
 -19   2   8         75.58         77.99        16.04 o
 -18   2   8        480.05        509.85        20.28 o
 -17   2   8        456.01        433.45        19.17 o
 -16   2   8         68.73         71.90        11.60 o
 -15   2   8       1039.30       1076.72        21.05 o
 -14   2   8       2204.37       2242.27        28.49 o
 -13   2   8        117.58        118.25         9.05 o
 -12   2   8       3131.98       3128.77        35.31 o
 -11   2   8        655.02        674.80        14.50 o
 -10   2   8        110.76        103.78         8.07 o
  -9   2   8        597.35        624.59        12.53 o
  -8   2   8      10091.00      10207.13        72.17 o
  -7   2   8        238.47        225.03         6.64 o
  -6   2   8       3442.03       3477.34        25.29 o
  -5   2   8          0.02         11.63         3.94 o
  -4   2   8         34.60         30.63         4.24 o
  -3   2   8       2236.51       2273.24        18.06 o
  -2   2   8       3846.41       3847.65        26.20 o
  -1   2   8       3404.12       3412.69        25.73 o
   0   2   8       1268.99       1271.34        13.09 o
   1   2   8          1.13          2.53         4.26 o
   2   2   8        505.33        589.55         9.99 o
   3   2   8       4501.44       4503.16        35.19 o
   4   2   8         34.55         16.62         5.83 o
   5   2   8       1902.60       1946.48        22.42 o
   6   2   8         27.54         -0.70         7.59 o
   7   2   8        758.98        738.88        17.67 o
   8   2   8        366.69        356.74        13.99 o
   9   2   8       1095.38       1073.49        23.41 o
  10   2   8        505.27        485.23        15.69 o
  11   2   8        597.64        579.32        19.41 o
  12   2   8          1.34        -10.91        10.91 o
  13   2   8        738.53        759.79        25.04 o
  14   2   8          8.20          5.49        13.85 o
  15   2   8        645.25        759.06        37.31 o
  16   2   8         49.90         24.37        31.38 o
  17   2   8          0.48          8.34        20.79 o
  18   2   8          0.42         -1.94        20.79 o
  19   2   8        127.46        120.77        42.01 o
 -22   3   8        127.64        131.27        42.01 o
 -21   3   8       2191.31       2139.34        58.72 o
 -20   3   8        519.11        495.86        54.99 o
 -19   3   8        832.51        784.84        27.55 o
 -18   3   8        200.19        202.23        18.39 o
 -17   3   8       5080.96       5129.99        73.16 o
 -16   3   8       2937.18       2919.16        42.30 o
 -15   3   8        567.88        522.07        14.93 o
 -14   3   8       5483.51       5596.08        58.80 o
 -13   3   8       3239.49       3265.96        35.91 o
 -12   3   8       5397.14       5332.44        51.22 o
 -11   3   8       1184.81       1142.66        18.43 o
 -10   3   8      18144.60      18396.72       154.34 o
  -9   3   8       1326.71       1300.64        20.10 o
  -8   3   8        450.97        386.37         8.77 o
  -7   3   8          1.97         -3.17         5.07 o
  -6   3   8      39794.52      40209.80       242.04 o
  -5   3   8          2.15         -2.29         3.41 o
  -4   3   8       8196.28       8096.17        51.14 o
  -3   3   8       2567.67       2596.21        20.04 o
  -2   3   8      50609.40      54925.71       322.70 o
  -1   3   8        567.97        612.88         9.57 o
   0   3   8      25412.50      25045.30       156.27 o
   1   3   8      11182.57      11383.41        73.98 o
   2   3   8       5247.88       5772.95        43.48 o
   3   3   8       9903.53       9819.42        67.99 o
   4   3   8      23509.26      24167.29       192.10 o
   5   3   8       5757.84       5707.93        47.45 o
   6   3   8        133.83        139.19         8.04 o
   7   3   8      24407.60      24328.39       230.51 o
   8   3   8       3632.90       3512.91        51.35 o
   9   3   8         30.25         35.96        10.73 o
  10   3   8        722.19        707.04        20.48 o
  11   3   8      15397.50      15262.75       166.69 o
  12   3   8          2.91         -5.54        11.98 o
  13   3   8       2407.40       2515.87        42.92 o
  14   3   8        407.63        403.30        22.48 o
  15   3   8       2184.29       2166.31        62.91 o
  16   3   8         71.92         44.63        29.70 o
  17   3   8       2335.69       2275.48        64.02 o
  18   3   8       1370.80       1438.45        50.16 o
  19   3   8         20.76        -10.50        42.01 o
 -21   4   8       1872.31       1967.84        55.52 o
 -20   4   8          0.44         19.07        20.05 o
 -19   4   8       3795.05       3780.05        73.16 o
 -18   4   8       1301.99       1419.13        35.82 o
 -17   4   8        329.79        327.27        17.87 o
 -16   4   8       2475.49       2428.17        38.09 o
 -15   4   8       4192.00       4126.84        51.99 o
 -14   4   8       4785.88       4780.83        54.47 o
 -13   4   8         31.72         43.16         8.75 o
 -12   4   8      20039.17      19852.98       166.49 o
 -11   4   8       3055.97       3107.76        34.18 o
 -10   4   8        182.24        175.88         9.40 o
  -9   4   8       1426.39       1502.64        18.69 o
  -8   4   8      27980.16      28796.82       198.62 o
  -7   4   8        584.30        570.47        10.67 o
  -6   4   8      23096.84      23905.35       149.57 o
  -5   4   8       2552.87       2375.60        20.60 o
  -4   4   8      20046.00      19171.52       116.20 o
  -3   4   8         21.63         19.33         4.49 o
  -2   4   8      30023.01      30843.03       190.54 o
  -1   4   8      22754.57      22314.68       140.47 o
   0   4   8      11912.96      11661.71        74.50 o
   1   4   8       8518.70       8295.12        55.98 o
   2   4   8      22819.29      22817.30       153.67 o
   3   4   8      12630.65      12379.93        84.85 o
   4   4   8       1269.39       1330.53        16.72 o
   5   4   8      21430.91      21515.63       166.67 o
   6   4   8       3605.81       3429.85        36.75 o
   7   4   8       2387.07       2289.91        30.52 o
   8   4   8       1323.36       1263.63        24.09 o
   9   4   8      20566.86      20230.28       194.51 o
  10   4   8         31.50         27.12         9.79 o
  11   4   8        540.49        495.27        17.45 o
  12   4   8        408.42        371.22        20.77 o
  13   4   8       6561.89       6498.04        92.00 o
  14   4   8         34.60          1.52        18.09 o
  15   4   8       3328.01       3505.51        84.45 o
  16   4   8       2318.09       2427.61        65.65 o
  17   4   8        857.22        903.64        55.69 o
  18   4   8        184.92        171.66        49.88 o
  19   4   8       1089.42        950.41        84.01 o
 -21   5   8          5.40        -15.75        36.76 o
 -20   5   8        222.37        204.48        25.39 o
 -19   5   8        314.45        348.66        24.58 o
 -18   5   8         75.54         68.26        15.45 o
 -17   5   8        149.80        182.17        16.32 o
 -16   5   8        145.85        151.80        15.17 o
 -15   5   8        570.05        609.98        18.88 o
 -14   5   8        781.74        858.67        20.18 o
 -13   5   8        895.86        881.32        19.26 o
 -12   5   8         18.49          6.67         9.28 o
 -11   5   8        158.21        174.28        11.70 o
 -10   5   8       7613.55       7661.77        67.52 o
  -9   5   8        489.83        515.14        12.16 o
  -8   5   8        126.19        114.06         9.09 o
  -7   5   8        366.29        361.00         8.82 o
  -6   5   8       2291.83       2558.17        22.48 o
  -5   5   8        679.85        711.60        11.47 o
  -4   5   8       2031.36       2105.04        18.80 o
  -3   5   8          8.73         31.51         5.22 o
  -2   5   8         23.62         10.06         4.62 o
  -1   5   8       1374.58       1482.66        15.24 o
   0   5   8       1165.33       1341.96        14.23 o
   1   5   8         13.60         23.85         5.17 o
   2   5   8       3256.51       3640.64        29.36 o
   3   5   8       1122.60       1119.48        14.91 o
   4   5   8          0.78          9.19         5.79 o
   5   5   8         43.58         26.69         8.05 o
   6   5   8       2908.11       2980.28        32.73 o
   7   5   8         61.11         74.07        10.32 o
   8   5   8       1748.17       1734.54        28.25 o
   9   5   8         28.71         -1.16         9.71 o
  10   5   8       1259.49       1205.00        23.17 o
  11   5   8        826.76        820.15        22.81 o
  12   5   8        527.88        538.35        21.92 o
  13   5   8         28.65         10.60        14.24 o
  14   5   8        138.06        127.63        22.74 o
  15   5   8        241.60        248.63        23.25 o
  16   5   8        118.45         84.97        26.95 o
  17   5   8        146.80        157.53        24.02 o
  18   5   8          0.17          0.00        44.63 o
  19   5   8         15.76         68.26        47.26 o
 -21   6   8        534.24        603.85        68.26 o
 -20   6   8        206.06        209.13        22.86 o
 -19   6   8       1198.03       1228.15        42.20 o
 -18   6   8       1178.25       1148.62        31.47 o
 -17   6   8        682.20        657.06        28.21 o
 -16   6   8         57.44         51.99        15.10 o
 -15   6   8       2956.52       2935.51        44.54 o
 -14   6   8       5378.33       5294.71        60.55 o
 -13   6   8        656.94        627.90        16.98 o
 -12   6   8       4295.35       4289.70        49.07 o
 -11   6   8       2649.74       2677.79        34.87 o
 -10   6   8       2585.57       2585.41        31.06 o
  -9   6   8       3437.70       3411.80        35.18 o
  -8   6   8      19411.90      19429.48       151.86 o
  -7   6   8        855.62        847.07        14.15 o
  -6   6   8      10815.81      10649.29        81.44 o
  -5   6   8          2.77         -4.97         4.97 o
  -4   6   8      16240.94      16364.25       100.76 o
  -3   6   8       2923.50       2930.30        25.22 o
  -2   6   8      31466.23      31956.19       207.76 o
  -1   6   8       6262.86       6158.97        42.60 o
   0   6   8          5.53         18.42         5.41 o
   1   6   8        275.04        279.83         7.52 o
   2   6   8       6552.64       6486.99        48.65 o
   3   6   8       7761.37       7505.96        54.12 o
   4   6   8        569.56        503.61        10.79 o
   5   6   8      13808.38      13282.94       112.63 o
   6   6   8         30.17         24.12         8.95 o
   7   6   8       1274.74       1279.73        22.05 o
   8   6   8        122.87        108.04        11.45 o
   9   6   8       8921.02       8967.21        94.69 o
  10   6   8        858.39        822.59        23.22 o
  11   6   8        814.40        796.41        22.98 o
  12   6   8         42.26         17.10        14.87 o
  13   6   8       1755.18       1763.73        40.14 o
  14   6   8        129.18        140.96        21.26 o
  15   6   8       1602.01       1632.30        48.52 o
  16   6   8         28.98        -29.19        38.91 o
  17   6   8        235.42        266.09        36.29 o
  18   6   8          3.69        -10.50        47.26 o
 -21   7   8       3425.09       3335.21        98.41 o
 -20   7   8        837.59        827.08        36.29 o
 -19   7   8        590.04        605.75        31.52 o
 -18   7   8       1434.21       1491.44        35.08 o
 -17   7   8       5258.12       5310.75        75.06 o
 -16   7   8       1477.32       1420.79        36.62 o
 -15   7   8        490.66        445.70        21.13 o
 -14   7   8       4703.27       4645.44        55.96 o
 -13   7   8       2555.50       2576.50        35.27 o
 -12   7   8         69.16         84.80        11.28 o
 -11   7   8         95.30         63.61        11.14 o
 -10   7   8       8386.79       8370.90        77.06 o
  -9   7   8       1206.37       1187.87        21.27 o
  -8   7   8         49.24         77.12         9.17 o
  -7   7   8        737.84        754.59        14.01 o
  -6   7   8      39760.88      40216.28       258.99 o
  -5   7   8         98.56        105.12         7.47 o
  -4   7   8       4700.04       4825.37        35.65 o
  -3   7   8       2489.46       2502.61        22.86 o
  -2   7   8      34689.22      35047.31       217.65 o
  -1   7   8        724.22        732.78        12.32 o
   0   7   8      39678.26      39942.90       236.58 o
   1   7   8      11210.12      11416.78        73.04 o
   2   7   8       2480.66       2587.92        24.42 o
   3   7   8       9049.48       9024.17        68.56 o
   4   7   8      24076.33      23531.34       178.63 o
   5   7   8       6717.65       6568.18        64.06 o
   6   7   8      11802.36      11239.28       127.50 o
   7   7   8      16878.92      16576.45       149.39 o
   8   7   8        369.78        388.74        13.50 o
   9   7   8         12.18          6.92        10.78 o
  10   7   8        355.24        383.07        18.97 o
  11   7   8      11457.96      11276.37       131.23 o
  12   7   8        249.46        241.37        19.57 o
  13   7   8       1872.79       1792.68        67.52 o
  14   7   8       1798.42       1735.50        46.83 o
  15   7   8       3570.40       3646.13        71.09 o
  16   7   8        100.37         57.64        30.01 o
  17   7   8       1933.05       1956.51        66.14 o
  18   7   8       1137.45       1245.84        59.18 o
 -21   8   8        397.06        388.56        57.76 o
 -20   8   8        107.75         64.61        25.39 o
 -19   8   8        560.40        614.52        34.20 o
 -18   8   8        188.25        168.35        18.55 o
 -17   8   8       1384.32       1303.34        34.43 o
 -16   8   8        424.62        391.52        22.12 o
 -15   8   8       2472.93       2379.68        79.99 o
 -14   8   8       1383.17       1376.21        27.98 o
 -13   8   8        216.35        189.80        13.75 o
 -12   8   8       6013.18       5694.94        63.40 o
 -11   8   8       5345.36       5327.44        54.91 o
 -10   8   8        129.01        123.12        11.35 o
  -9   8   8        111.40        123.12        10.42 o
  -8   8   8      14774.99      14242.51       119.84 o
  -7   8   8       1372.42       1325.17        20.10 o
  -6   8   8      10878.89      11023.82        81.45 o
  -5   8   8        993.13        951.87        16.19 o
  -4   8   8       4632.93       4341.64        35.79 o
  -3   8   8        140.30        145.24         7.60 o
  -2   8   8       9758.37       9847.65        69.01 o
  -1   8   8       9633.64       9094.73        64.57 o
   0   8   8         54.46         50.05         6.98 o
   1   8   8       4902.97       4807.07        37.45 o
   2   8   8        939.09        920.27        16.39 o
   3   8   8       3707.74       3473.87        33.61 o
   4   8   8         30.46         16.91         8.08 o
   5   8   8       8971.56       8607.61        81.11 o
   6   8   8         12.38          8.60         9.46 o
   7   8   8        343.56        370.35        14.50 o
   8   8   8        144.01        152.45        11.79 o
   9   8   8       4641.78       4559.30        56.72 o
  10   8   8       1707.71       1587.56        34.11 o
  11   8   8        361.99        304.24        17.86 o
  12   8   8        179.28        196.85        24.13 o
  13   8   8       2246.88       2194.33        77.24 o
  14   8   8        860.10        882.09        35.30 o
  15   8   8        624.60        595.16        31.14 o
  16   8   8         34.65        -30.45        34.90 o
  17   8   8        515.48        457.89        40.89 o
  18   8   8         71.84         69.37        33.97 o
 -21   9   8         65.61         42.01        52.51 o
 -20   9   8         38.24         48.19        23.87 o
 -19   9   8        145.86        142.45        24.25 o
 -18   9   8        452.50        495.88        30.15 o
 -17   9   8        453.48        435.80        23.15 o
 -16   9   8       2186.17       2248.14        44.98 o
 -15   9   8         84.31         89.38        14.86 o
 -14   9   8        354.52        319.88        21.01 o
 -13   9   8        883.37        908.42        25.21 o
 -12   9   8        691.55        673.48        20.35 o
 -11   9   8       1831.00       1811.29        28.34 o
 -10   9   8       4997.49       5004.59        53.57 o
  -9   9   8       1083.07       1085.28        21.71 o
  -8   9   8        192.44        174.25        12.33 o
  -7   9   8        561.35        633.84        14.75 o
  -6   9   8       2051.76       2056.89        27.37 o
  -5   9   8       3343.93       3335.66        32.68 o
  -4   9   8       6093.90       6088.38        49.23 o
  -3   9   8        785.34        770.73        14.97 o
  -2   9   8       2822.95       2805.59        27.19 o
  -1   9   8       1438.80       1397.40        18.66 o
   0   9   8         77.06         65.68         7.93 o
   1   9   8       2854.62       2774.57        28.32 o
   2   9   8       1283.97       1340.12        20.65 o
   3   9   8          7.74         -5.54         8.27 o
   4   9   8         10.97         -2.62         8.40 o
   5   9   8       1798.15       1720.64        28.11 o
   6   9   8       1690.37       1797.59        28.14 o
   7   9   8       1068.21        973.78        22.80 o
   8   9   8        539.29        510.34        16.68 o
   9   9   8        143.52        107.72        13.19 o
  10   9   8        290.22        279.32        17.13 o
  11   9   8       1269.62       1239.44        39.17 o
  12   9   8        117.45        134.42        25.83 o
  13   9   8        644.05        616.88        31.44 o
  14   9   8         89.22         55.57        39.16 o
  15   9   8        154.05        135.67        24.47 o
  16   9   8        554.16        422.34        41.36 o
  17   9   8        537.75        559.87        53.74 o
  18   9   8         84.86        105.02        52.51 o
  19   9   8         61.95         78.76        36.76 o
 -21  10   8       1189.95       1359.97        99.77 o
 -20  10   8         41.65         77.33        40.34 o
 -19  10   8       2742.64       2796.35        70.52 o
 -18  10   8       1314.22       1334.13        39.80 o
 -17  10   8        141.47        170.14        19.64 o
 -16  10   8       1241.27       1189.06        34.81 o
 -15  10   8       2734.18       2732.16        46.43 o
 -14  10   8       2920.78       2920.57        48.48 o
 -13  10   8        582.77        589.76        20.91 o
 -12  10   8       6494.39       6412.90        69.65 o
 -11  10   8        368.88        343.68        16.03 o
 -10  10   8       1346.21       1327.55        25.62 o
  -9  10   8        663.70        670.99        18.01 o
  -8  10   8      12852.10      12955.68       112.46 o
  -7  10   8        115.95        108.27        10.02 o
  -6  10   8       4514.51       4568.23        45.08 o
  -5  10   8        105.28        112.64         9.44 o
  -4  10   8      17593.98      17536.82       126.04 o
  -3  10   8        125.76        157.97         9.94 o
  -2  10   8      23578.68      23107.65       158.51 o
  -1  10   8       3549.17       3490.93        33.64 o
   0  10   8       1944.87       1880.02        24.19 o
   1  10   8        590.48        563.88        14.89 o
   2  10   8      13709.36      13598.56       109.83 o
   3  10   8       6220.83       6228.76        59.10 o
   4  10   8       1931.63       1830.08        27.30 o
   5  10   8      11066.85      10738.42       106.75 o
   6  10   8       1349.20       1387.60        27.24 o
   7  10   8       1362.19       1286.33        27.85 o
   8  10   8       1564.61       1540.24        28.50 o
   9  10   8      12890.93      12939.98       135.68 o
  10  10   8         10.51         -6.75        14.10 o
  11  10   8        578.18        631.13        28.30 o
  12  10   8         17.75         16.92        17.93 o
  13  10   8       3395.95       3364.42        71.83 o
  14  10   8        188.63        206.55        25.82 o
  15  10   8       2325.97       2382.74        60.00 o
  16  10   8        949.00        970.11        54.57 o
  17  10   8        493.69        540.66        73.51 o
  18  10   8         44.35        -31.51        52.51 o
 -20  11   8        290.11        278.30        73.51 o
 -19  11   8        641.42        726.15        61.52 o
 -18  11   8        495.41        537.06        29.18 o
 -17  11   8       1974.14       2024.73        55.00 o
 -16  11   8        698.06        669.24        37.47 o
 -15  11   8         34.05         34.94        16.08 o
 -14  11   8       3628.52       3626.52        57.31 o
 -13  11   8       1936.07       1913.90        38.01 o
 -12  11   8       1362.25       1346.75        30.06 o
 -11  11   8         10.48        -11.43        11.43 o
 -10  11   8       5569.00       5553.41        60.45 o
  -9  11   8        906.93        892.83        21.68 o
  -8  11   8       2249.20       2167.18        32.04 o
  -7  11   8        172.99        183.66        12.52 o
  -6  11   8       7735.22       7768.04        71.16 o
  -5  11   8        247.18        248.40        12.15 o
  -4  11   8       4829.10       4638.03        43.06 o
  -3  11   8       1065.22       1078.25        20.02 o
  -2  11   8      10124.44      10237.82        81.66 o
  -1  11   8       1854.56       1886.42        26.27 o
   0  11   8      10828.33      11123.92        93.31 o
   1  11   8       3101.46       3064.98        34.68 o
   2  11   8        976.60       1026.51        25.25 o
   3  11   8       5338.82       5194.90        56.51 o
   4  11   8       8642.82       8775.49        81.38 o
   5  11   8       1226.93       1185.14        27.68 o
   6  11   8         13.57          6.03        12.38 o
   7  11   8      12648.18      12312.25       146.00 o
   8  11   8       1338.10       1347.95        31.59 o
   9  11   8        111.09        115.58        16.18 o
  10  11   8        155.96        145.91        19.65 o
  11  11   8       7876.46       7709.09       114.43 o
  12  11   8         14.63         15.25        30.60 o
  13  11   8        753.86        712.66        36.36 o
  14  11   8        759.58        781.54        37.29 o
  15  11   8       1350.04       1319.52        47.16 o
  16  11   8        151.95        116.70        39.18 o
  17  11   8        721.79        713.60        61.18 o
  18  11   8        537.02        362.31        68.26 o
 -20  12   8        185.08         99.77        68.26 o
 -19  12   8          5.62        -33.07        33.07 o
 -18  12   8          5.58        -25.66        25.66 o
 -17  12   8        557.34        541.65        46.69 o
 -16  12   8         43.98         46.24        21.11 o
 -15  12   8        243.94        225.37        22.49 o
 -14  12   8         20.81         14.74        16.97 o
 -13  12   8        828.23        780.68        25.13 o
 -12  12   8        145.03        166.67        17.91 o
 -11  12   8       1084.38       1092.41        26.51 o
 -10  12   8        272.69        239.13        15.80 o
  -9  12   8       1214.50       1114.66        24.73 o
  -8  12   8        783.98        731.82        20.69 o
  -7  12   8       2199.63       2170.99        33.07 o
  -6  12   8        250.18        222.71        13.47 o
  -5  12   8        309.29        293.19        13.73 o
  -4  12   8         89.07         66.20        11.01 o
  -3  12   8       2174.32       2112.35        28.62 o
  -2  12   8          4.71          3.95        10.82 o
  -1  12   8        326.02        284.62        14.51 o
   0  12   8         97.60         86.66        11.62 o
   1  12   8       1572.26       1529.85        26.46 o
   2  12   8        572.86        572.59        17.79 o
   3  12   8          0.93        -11.26        11.26 o
   4  12   8       2180.53       2150.54        35.38 o
   5  12   8        901.73        885.46        26.96 o
   6  12   8        163.90        156.15        15.20 o
   7  12   8        113.71         92.24        15.16 o
   8  12   8       1213.80       1241.57        29.06 o
   9  12   8        109.46        113.39        18.69 o
  10  12   8       3348.87       3515.35        58.05 o
  11  12   8         69.13         28.14        21.51 o
  12  12   8         39.86         57.54        20.53 o
  13  12   8        234.96        205.24        27.71 o
  14  12   8        952.94        963.08        42.02 o
  15  12   8         27.73         -6.21        24.75 o
  16  12   8        140.08        155.76        39.18 o
  17  12   8        102.32        105.02        68.26 o
 -19  13   8        408.55        567.09        89.26 o
 -18  13   8         49.90          8.95        41.21 o
 -17  13   8        949.34        935.41        46.99 o
 -16  13   8       1432.28       1442.07        45.56 o
 -15  13   8         86.23         43.18        19.19 o
 -14  13   8        987.98        983.36        40.34 o
 -13  13   8       1286.39       1228.16        40.40 o
 -12  13   8       2513.98       2525.52        46.74 o
 -11  13   8       2359.42       2286.42        39.72 o
 -10  13   8       6253.02       6235.05        73.98 o
  -9  13   8        148.95        171.55        15.78 o
  -8  13   8        375.28        357.36        17.78 o
  -7  13   8        850.80        864.49        21.98 o
  -6  13   8       5488.57       5538.06        58.53 o
  -5  13   8       2046.78       2084.04        33.35 o
  -4  13   8       8577.81       8449.91        80.43 o
  -3  13   8       1461.05       1437.77        31.79 o
  -2  13   8        346.60        314.59        15.02 o
  -1  13   8        642.02        667.91        23.97 o
   0  13   8       3434.33       3394.41        42.61 o
   1  13   8       5193.17       5013.08        56.44 o
   2  13   8       2113.01       2168.05        36.95 o
   3  13   8       1365.08       1342.61        28.89 o
   4  13   8        246.59        220.18        16.29 o
   5  13   8       1572.53       1494.07        38.86 o
   6  13   8          7.23        -14.23        14.23 o
   7  13   8       4790.51       4591.53        63.58 o
   8  13   8        692.46        684.36        25.92 o
   9  13   8         78.52         26.71        16.85 o
  10  13   8        344.60        388.99        24.15 o
  11  13   8       3148.97       3058.61        71.23 o
  12  13   8          3.92         13.30        20.37 o
  13  13   8        770.63        844.18        46.09 o
  14  13   8         89.82         55.03        25.76 o
  15  13   8        511.05        563.27        51.36 o
  16  13   8        651.00        682.61        94.52 o
  17  13   8       1069.99       1092.18       105.02 o
 -19  14   8       1703.96       1501.75       131.27 o
 -18  14   8        676.40        551.34        94.52 o
 -17  14   8         99.52         96.74        39.34 o
 -16  14   8       1618.92       1625.91        55.56 o
 -15  14   8       1665.20       1696.52        53.23 o
 -14  14   8        557.75        557.30        29.28 o
 -13  14   8         80.73         98.13        20.51 o
 -12  14   8       4991.76       4880.87        76.66 o
 -11  14   8         14.60         12.45        18.70 o
 -10  14   8        189.54        155.92        18.29 o
  -9  14   8         12.28        -15.66        15.66 o
  -8  14   8       8631.66       8818.72       102.08 o
  -7  14   8         73.30         67.60        15.85 o
  -6  14   8        303.44        291.61        17.23 o
  -5  14   8        415.52        421.83        18.70 o
  -4  14   8      10287.78      10410.98       104.36 o
  -3  14   8        392.84        435.81        19.94 o
  -2  14   8      11458.91      11186.01       103.72 o
  -1  14   8       1538.51       1559.32        29.78 o
   0  14   8       4051.76       4108.02        51.06 o
   1  14   8       1401.25       1435.61        32.20 o
   2  14   8       9619.07       9524.72       127.56 o
   3  14   8       2609.27       2652.01        42.21 o
   4  14   8       1510.81       1502.01        33.58 o
   5  14   8       4483.49       4531.85        63.21 o
   6  14   8       2393.77       2283.07        45.53 o
   7  14   8        462.29        426.36        23.54 o
   8  14   8       1904.82       1875.29        43.08 o
   9  14   8       6207.31       6174.04        87.66 o
  10  14   8        250.56        253.61        24.65 o
  11  14   8        496.64        513.65        37.96 o
  12  14   8        900.78        967.98        48.92 o
  13  14   8       3628.99       3580.22       147.11 o
  14  14   8        113.83         62.46        40.10 o
  15  14   8       1568.12       1562.81        75.67 o
  16  14   8       1072.32       1097.43       110.27 o
 -18  15   8        269.89        320.30        89.26 o
 -17  15   8        340.35        294.05        89.26 o
 -16  15   8         29.73         35.59        50.02 o
 -15  15   8        834.77        845.14        49.91 o
 -14  15   8        673.91        641.32        35.62 o
 -13  15   8       1406.86       1412.72        50.65 o
 -12  15   8        236.76        230.68        28.03 o
 -11  15   8        222.21        284.78        22.35 o
 -10  15   8       1968.49       2020.86        43.28 o
  -9  15   8        845.60        755.58        28.39 o
  -8  15   8          2.33        -16.41        16.41 o
  -7  15   8          1.70        -16.13        16.13 o
  -6  15   8       2649.85       2761.53        48.05 o
  -5  15   8        607.10        601.53        22.51 o
  -4  15   8       1342.04       1287.18        33.17 o
  -3  15   8        138.89        168.11        16.59 o
  -2  15   8        888.45       1023.17        26.08 o
  -1  15   8       1855.74       1869.01        34.34 o
   0  15   8        151.40        140.93        16.54 o
   1  15   8        454.74        448.01        20.97 o
   2  15   8       1845.27       1840.81        38.30 o
   3  15   8       2763.34       2781.92        48.20 o
   4  15   8        471.81        519.51        28.18 o
   5  15   8          0.30        -17.15        17.15 o
   6  15   8       3175.71       3129.32        58.57 o
   7  15   8       2802.11       2795.54        56.81 o
   8  15   8       3212.01       3189.16        71.63 o
   9  15   8        295.48        284.31        23.42 o
  10  15   8        759.53        876.62        34.92 o
  11  15   8       1254.16       1203.29        51.54 o
  12  15   8       2033.76       2021.67        57.55 o
  13  15   8         66.50         20.60        26.94 o
  14  15   8         52.30         -7.97        73.51 o
  15  15   8        353.97        362.31        89.26 o
 -17  16   8          1.07        -36.76        73.51 o
 -16  16   8        114.81         89.26        78.76 o
 -15  16   8        342.77        395.73        43.70 o
 -14  16   8        981.45        969.38        41.66 o
 -13  16   8        875.40        819.03        38.27 o
 -12  16   8        378.19        453.61        30.49 o
 -11  16   8         16.32         35.42        20.51 o
 -10  16   8        297.09        265.63        25.41 o
  -9  16   8       1329.71       1327.94        42.10 o
  -8  16   8       2404.11       2459.41        53.25 o
  -7  16   8       1384.61       1348.27        51.97 o
  -6  16   8        126.02         93.02        21.64 o
  -5  16   8         66.47         29.67        16.83 o
  -4  16   8        227.99        271.95        20.77 o
  -3  16   8       3012.18       3017.34        49.46 o
  -2  16   8       2002.31       2051.73        38.81 o
  -1  16   8        906.90        936.64        30.34 o
   0  16   8        316.24        281.00        19.93 o
   1  16   8        252.21        215.35        19.64 o
   2  16   8         20.79         20.38        16.75 o
   3  16   8       2081.91       2054.30        47.26 o
   4  16   8        484.82        532.89        28.12 o
   5  16   8        450.87        418.33        35.56 o
   6  16   8          4.88         18.88        21.03 o
   7  16   8        297.60        339.02        25.19 o
   8  16   8        874.45        905.57        33.16 o
   9  16   8        172.59        208.91        25.70 o
  10  16   8        107.90        116.49        23.91 o
  11  16   8        257.31        255.88        33.27 o
  12  16   8        228.61        215.13        36.98 o
  13  16   8         51.95         31.34        30.62 o
  14  16   8        554.49        635.35       105.02 o
 -16  17   8        909.69       1013.42       120.77 o
 -15  17   8        111.34        104.59        33.12 o
 -14  17   8       1392.56       1379.64        73.52 o
 -13  17   8        639.19        698.75        34.71 o
 -12  17   8        431.49        445.05        31.32 o
 -11  17   8        499.82        532.68        29.64 o
 -10  17   8       3627.59       3726.11        77.93 o
  -9  17   8          9.22        -16.32        23.32 o
  -8  17   8        169.84        168.67        25.41 o
  -7  17   8          2.36         20.98        22.18 o
  -6  17   8       5443.89       5471.40        84.64 o
  -5  17   8        173.47        209.72        27.01 o
  -4  17   8       2788.94       2832.67        52.98 o
  -3  17   8       1378.12       1391.33        39.27 o
  -2  17   8       2547.53       2509.55        47.35 o
  -1  17   8          3.67         -7.44        17.53 o
   0  17   8       3834.60       3815.96        62.47 o
   1  17   8       2726.48       2706.57        60.51 o
   2  17   8         37.55         11.52        18.74 o
   3  17   8       1147.47       1101.21        36.54 o
   4  17   8       2032.32       2001.11        48.78 o
   5  17   8       1584.76       1634.30        47.16 o
   6  17   8       1152.43       1166.21        43.45 o
   7  17   8       3131.26       3173.26        69.52 o
   8  17   8         77.60         93.92        21.92 o
   9  17   8          0.87        -18.12        22.05 o
  10  17   8        272.44        250.98        26.77 o
  11  17   8       2993.67       3166.90       101.22 o
  12  17   8         83.56         64.46        32.69 o
  13  17   8        729.54        719.57        51.17 o
 -15  18   8        558.17        464.08        47.51 o
 -14  18   8        168.91        193.84        57.04 o
 -13  18   8         14.55        -32.49        32.49 o
 -12  18   8       1449.27       1541.53        88.52 o
 -11  18   8        318.18        322.35        30.97 o
 -10  18   8        195.92        157.88        27.76 o
  -9  18   8          0.85         -0.64        24.39 o
  -8  18   8       2720.36       2829.74        63.27 o
  -7  18   8        663.40        678.87        34.97 o
  -6  18   8        414.76        436.90        29.52 o
  -5  18   8        451.06        465.77        32.85 o
  -4  18   8       4639.28       4731.03        72.40 o
  -3  18   8       1395.39       1388.01        38.67 o
  -2  18   8       1527.01       1477.71        39.00 o
  -1  18   8        222.98        215.20        21.78 o
   0  18   8       2846.38       2877.38        54.78 o
   1  18   8       1332.06       1360.78        38.48 o
   2  18   8       2102.63       2073.20        78.97 o
   3  18   8        166.35        124.06        23.57 o
   4  18   8        289.35        343.09        29.05 o
   5  18   8       1915.96       1968.11        52.96 o
   6  18   8       1047.89       1215.37        59.49 o
   7  18   8         12.74         18.83        24.72 o
   8  18   8         77.48         84.99        26.00 o
   9  18   8       2160.30       2105.54        59.89 o
  10  18   8        226.38        281.82        34.26 o
  11  18   8        170.87        131.80        35.20 o
  12  18   8         88.60         84.54        44.68 o
  13  18   8        757.87        645.86        57.76 o
 -14  19   8        146.59        165.84        43.15 o
 -13  19   8        269.92        251.07        73.25 o
 -12  19   8        178.60        113.03        36.05 o
 -11  19   8        431.40        436.16        38.01 o
 -10  19   8        181.72        258.35        30.88 o
  -9  19   8        690.41        695.72        38.33 o
  -8  19   8          4.04        -25.04        25.04 o
  -7  19   8          4.53         56.27        25.27 o
  -6  19   8         19.69         16.10        21.89 o
  -5  19   8       1331.84       1326.61        42.18 o
  -4  19   8          2.99          7.20        19.96 o
  -3  19   8         18.97         43.75        21.01 o
  -2  19   8         10.67         25.16        21.53 o
  -1  19   8       1115.95       1159.80        47.88 o
   0  19   8        174.42        198.83        23.42 o
   1  19   8         76.41         93.64        22.17 o
   2  19   8        916.06        914.70        36.25 o
   3  19   8        578.15        656.04        33.17 o
   4  19   8         19.94         15.08        24.47 o
   5  19   8        151.35        178.21        27.11 o
   6  19   8       2529.10       2586.72        65.91 o
   7  19   8          5.42         31.98        25.16 o
   8  19   8        744.76        790.63        42.71 o
   9  19   8         64.51         52.10        33.83 o
  10  19   8        880.76        888.75        69.38 o
  11  19   8         19.95        -16.73        37.72 o
 -12  20   8        948.16        939.26        74.43 o
 -11  20   8        221.60        260.61        46.04 o
 -10  20   8        314.93        402.91        38.92 o
  -9  20   8       1043.28       1071.00        58.79 o
  -8  20   8       1836.71       1961.25        64.58 o
  -7  20   8        605.39        650.25        42.82 o
  -6  20   8       1637.57       1657.05        48.63 o
  -5  20   8         23.95         43.79        24.45 o
  -4  20   8        681.41        732.36        35.38 o
  -3  20   8       1589.77       1626.47        47.26 o
  -2  20   8       2088.44       2260.39        61.74 o
  -1  20   8       1320.69       1317.43        48.70 o
   0  20   8         39.01         14.20        22.41 o
   1  20   8         10.16         -5.29        23.04 o
   2  20   8        517.64        573.64        32.37 o
   3  20   8       1556.86       1647.29        48.53 o
   4  20   8        159.66        175.14        28.98 o
   5  20   8       1659.41       1700.18        55.53 o
   6  20   8          1.79         -8.12        27.75 o
   7  20   8        316.18        333.01        36.28 o
   8  20   8        148.79        116.82        30.64 o
   9  20   8       1235.43       1275.82        85.16 o
  10  20   8          7.17         18.60        44.09 o
 -11  21   8          1.97        -39.70        57.76 o
 -10  21   8        963.15        907.71       114.03 o
  -9  21   8        136.24        124.82        42.23 o
  -8  21   8         10.99        -30.01        30.01 o
  -7  21   8        248.86        200.93        32.98 o
  -6  21   8       2765.73       2747.80        66.46 o
  -5  21   8        301.54        297.59        29.26 o
  -4  21   8        299.75        306.82        31.39 o
  -3  21   8        247.49        205.36        32.80 o
  -2  21   8       2522.87       2620.71        68.57 o
  -1  21   8        279.52        319.63        32.62 o
   0  21   8       1826.52       1908.73        65.33 o
   1  21   8        501.26        477.48        33.90 o
   2  21   8        463.10        452.24        31.73 o
   3  21   8        594.07        597.95        36.21 o
   4  21   8       1690.38       1850.11        59.46 o
   5  21   8        579.21        640.13        43.48 o
   6  21   8        491.20        405.79        38.37 o
   7  21   8       1377.28       1516.50        74.48 o
   8  21   8        155.07        284.86        86.64 o
  -9  22   8         84.94         85.44        39.91 o
  -8  22   8        977.51        950.81        64.48 o
  -7  22   8        965.38        988.23        66.69 o
  -6  22   8        234.31        214.37        34.19 o
  -5  22   8         32.25          1.15        29.17 o
  -4  22   8        388.30        431.41        37.19 o
  -3  22   8        650.81        705.97        45.20 o
  -2  22   8         83.67         67.49        56.11 o
  -1  22   8         81.21         87.13        27.91 o
   0  22   8        294.13        256.65        36.01 o
   1  22   8        735.43        838.38        66.14 o
   2  22   8         80.52         73.62        29.32 o
   3  22   8          6.33         12.51        28.91 o
   4  22   8       1040.00       1000.89       104.72 o
   5  22   8        483.41        501.22        50.46 o
   6  22   8        153.90        239.01        43.22 o
  -6  23   8        346.93        367.97        43.82 o
  -5  23   8       1341.40       1496.71        68.19 o
  -4  23   8        423.60        441.32        45.66 o
  -3  23   8        113.46        115.52        43.15 o
  -2  23   8         43.96        -36.13        36.13 o
  -1  23   8        676.16        604.18        68.61 o
   0  23   8        278.85        307.66        46.21 o
   1  23   8        610.88        671.88        56.20 o
   2  23   8        413.54        460.99        49.26 o
   3  23   8          0.42        -30.57        34.11 o
 -22   1   9        373.43        316.63        31.40 o
 -21   1   9        407.25        450.98        29.20 o
 -20   1   9        279.22        300.21        19.05 o
 -19   1   9       4675.04       4724.23        70.34 o
 -18   1   9        705.56        727.87        26.70 o
 -17   1   9        584.35        603.45        39.14 o
 -16   1   9       3738.86       3698.80        47.05 o
 -15   1   9       1398.42       1317.25        24.06 o
 -14   1   9          8.38         -5.85         8.54 o
 -13   1   9       1992.82       2084.51        26.65 o
 -12   1   9      14483.39      14356.12       123.09 o
 -11   1   9        188.36        148.54         9.33 o
 -10   1   9       1686.50       1728.69        23.17 o
  -9   1   9        566.96        668.44        13.44 o
  -8   1   9      15363.88      15501.92       101.82 o
  -7   1   9        111.52        134.66         5.85 o
  -6   1   9      27033.05      27967.41       169.82 o
  -5   1   9       3893.31       3907.19        26.56 o
  -4   1   9        147.05        315.15         6.42 o
  -3   1   9       1197.71       1117.11        12.06 o
  -2   1   9      39118.23      39414.57       224.20 o
  -1   1   9      16261.39      16719.76       122.41 o
   0   1   9        394.12        422.75         7.84 o
   1   1   9      20770.68      20618.50       129.27 o
   2   1   9      13345.79      12826.43        82.76 o
   3   1   9       2562.34       2513.02        22.69 o
   4   1   9      16967.48      17652.02       169.06 o
   5   1   9      19558.85      19474.83       149.12 o
   6   1   9         99.31        140.87         9.66 o
   7   1   9       2716.59       2711.31        39.55 o
   8   1   9       2082.39       2083.55        33.96 o
   9   1   9      10554.40      10372.49       125.99 o
  10   1   9         63.31         54.53        11.66 o
  11   1   9       7258.16       7226.33        85.73 o
  12   1   9        364.39        351.61        16.18 o
  13   1   9       3379.86       3391.57        53.49 o
  14   1   9        225.03        232.15        22.74 o
  15   1   9       3756.22       3765.76        86.77 o
  16   1   9       1264.72       1340.08        52.29 o
  17   1   9          2.63         -9.99        18.94 o
  18   1   9       1418.40       1468.73        61.18 o
  19   1   9       1115.45       1026.70        60.38 o
 -22   2   9          0.18         24.64        23.92 o
 -21   2   9       2732.84       2844.28        69.59 o
 -20   2   9        382.93        414.62        23.51 o
 -19   2   9         54.54         59.86        16.44 o
 -18   2   9        805.02        772.11        25.16 o
 -17   2   9       5850.19       5866.50        81.78 o
 -16   2   9       1096.45       1006.77        22.16 o
 -15   2   9        474.91        444.68        15.23 o
 -14   2   9      13693.69      14054.71       121.27 o
 -13   2   9       4522.64       4580.78        46.42 o
 -12   2   9         62.54         76.13         8.71 o
 -11   2   9       1111.11       1050.22        18.28 o
 -10   2   9      40608.16      41475.72       337.18 o
  -9   2   9          1.82          9.04         6.24 o
  -8   2   9      21913.81      21681.25       153.29 o
  -7   2   9        376.42        345.61         7.94 o
  -6   2   9      15819.61      17043.98       103.86 o
  -5   2   9        153.51        128.98         5.47 o
  -4   2   9      53527.55      54162.39       305.23 o
  -3   2   9       2872.03       2766.71        20.77 o
  -2   2   9       3221.96       3174.11        22.72 o
  -1   2   9       5925.33       6015.33        39.00 o
   0   2   9      39720.98      42274.65       259.59 o
   1   2   9       3991.20       3800.37        28.88 o
   2   2   9        444.32        439.83         8.22 o
   3   2   9      37619.92      37652.45       243.77 o
   4   2   9       5875.48       5563.75        42.69 o
   5   2   9        393.80        395.26        10.02 o
   6   2   9       1336.86       1406.26        28.46 o
[truncated: 652,618 more chars]
