# Supplementary material for: Halogen bonding in hypervalent iodine and bromine derivatives: halonium salts
Source: IUCrJ. 2017 May 10;4(Pt 4):411–9. doi: 10.1107/S2052252517004262 (PMC5571804; doi:10.1107/S2052252517004262)
Supplement: Supplementary file 3 [file m-04-00411-gc140LTsup3.hkl]

data_gc140LT
_shelx_title ' gc140LT in P2(1)/n'
_shelx_refln_list_code          4
_shelx_F_calc_maximum      258.81
_exptl_crystal_F_000       816.00
_reflns_d_resolution_high  0.4622

loop_
 _space_group_symop_operation_xyz
 'x, y, z'
 '-x+1/2, y+1/2, -z+1/2'
 '-x, -y, -z'
 'x-1/2, -y-1/2, z-1/2'

_cell_length_a                    5.9721(5) 
_cell_length_b                    12.9442(12) 
_cell_length_c                    18.387(2) 
_cell_angle_alpha                 90.00 
_cell_angle_beta                  96.195(12) 
_cell_angle_gamma                 90.00 

_shelx_F_squared_multiplier     1.000

loop_
 _refln_index_h
 _refln_index_k
 _refln_index_l
 _refln_F_squared_calc
 _refln_F_squared_meas
 _refln_F_squared_sigma
 _refln_observed_status
   2   0   0      21636.96      22449.70       305.69 o
   4   0   0       8089.81       8251.12        97.51 o
   6   0   0         56.23         51.03         3.55 o
   8   0   0       2501.06       2367.89        39.71 o
  10   0   0       1743.31       1787.98        51.85 o
  12   0   0        340.68        364.29        31.51 o
   1   1   0       2241.59       2414.81        26.55 o
   2   1   0       5697.91       5993.52        50.12 o
   3   1   0       3053.56       3196.56        29.20 o
   4   1   0      18345.93      18595.90       142.52 o
   5   1   0       1697.38       1760.97        18.90 o
   6   1   0       6346.66       6217.32        56.23 o
   7   1   0       1206.23       1143.79        14.87 o
   8   1   0        738.47        722.76        14.37 o
   9   1   0         62.29         49.97         4.60 o
  10   1   0         23.84         17.94         5.10 o
  11   1   0          9.05         -4.60        10.67 o
  12   1   0        178.87        194.95        18.10 o
   0   2   0      13572.36      13353.19       383.65 o
   1   2   0        658.55        825.11         8.96 o
   2   2   0       3103.37       3239.40        35.15 o
   3   2   0       5677.81       5921.43        49.77 o
   4   2   0        780.15        772.20         7.58 o
   5   2   0       1403.64       1346.45        11.99 o
   6   2   0         32.47         28.67         4.55 o
   7   2   0       1510.39       1387.00        16.10 o
   8   2   0        259.78        203.81         6.90 o
   9   2   0        977.65        946.04        15.10 o
  10   2   0         48.00         50.30         5.27 o
  11   2   0        680.49        665.76        20.21 o
  12   2   0         43.46         63.63        14.15 o
   1   3   0       1996.86       2280.09        20.53 o
   2   3   0       4970.24       4754.25        43.12 o
   3   3   0       1705.51       1828.66        16.12 o
   4   3   0       1599.43       1553.93        12.48 o
   5   3   0       3356.48       3414.28        26.54 o
   6   3   0       1437.74       1409.32        14.80 o
   7   3   0       1815.85       1723.85        19.10 o
   8   3   0        178.89        157.71         5.26 o
   9   3   0          8.14         -3.19         3.19 o
  10   3   0          1.47         -0.11         6.53 o
  11   3   0         31.33         16.54        10.71 o
  12   3   0         47.55         48.57        13.69 o
   0   4   0      30699.60      31111.43       503.36 o
   1   4   0         33.59         21.62         1.42 o
   2   4   0      18098.06      18087.33       160.04 o
   3   4   0        652.47        614.40         8.01 o
   4   4   0       1405.27       1413.02        11.50 o
   5   4   0        139.87        145.02         3.66 o
   6   4   0        394.19        407.18         5.77 o
   7   4   0         30.56         15.70         2.99 o
   8   4   0       2080.56       2127.78        25.82 o
   9   4   0        128.34        110.05         6.67 o
  10   4   0       1056.13        993.45        24.95 o
  11   4   0        113.08        107.41        10.99 o
  12   4   0        258.40        252.35        22.67 o
   1   5   0        107.29        183.23         4.88 o
   2   5   0      13526.40      13374.73        99.06 o
   3   5   0       3001.52       3039.22        29.59 o
   4   5   0      20976.92      21469.96       176.61 o
   5   5   0        963.64        957.47         9.14 o
   6   5   0       6184.11       6292.86        53.82 o
   7   5   0        189.52        183.81         5.64 o
   8   5   0       2071.12       1999.44        22.84 o
   9   5   0         69.66         57.39         4.38 o
  10   5   0         32.76         19.45         6.16 o
  11   5   0          8.74          6.55         6.82 o
  12   5   0        120.50        133.36        18.28 o
   0   6   0       9380.01       9603.05       101.72 o
   1   6   0      20467.94      21533.96       162.91 o
   2   6   0      28888.30      28581.49       185.13 o
   3   6   0       7371.59       7444.54        70.69 o
   4   6   0       1240.98       1345.19        15.03 o
   5   6   0        296.84        317.59         5.89 o
   6   6   0         35.74         24.27         2.41 o
   7   6   0        507.46        498.50         8.07 o
   8   6   0       1238.48       1268.05        16.60 o
   9   6   0        801.29        769.04        12.33 o
  10   6   0        342.59        313.31        14.50 o
  11   6   0        453.99        435.55        14.76 o
  12   6   0        187.25        213.78        13.42 o
   1   7   0        977.34        930.38        11.28 o
   2   7   0        512.51        446.77         5.94 o
   3   7   0       5202.94       5226.67        36.73 o
   4   7   0        381.31        484.72         7.39 o
   5   7   0       4472.96       4419.53        43.46 o
   6   7   0          0.62         -0.58         3.20 o
   7   7   0       1499.77       1547.19        16.89 o
   8   7   0        120.70        116.35         5.12 o
   9   7   0         43.62         46.49         6.42 o
  10   7   0          0.34         -5.96         5.96 o
  11   7   0         69.40         60.07        11.84 o
  12   7   0          0.25        -10.50        10.50 o
   0   8   0       2413.43       2418.74        28.46 o
   1   8   0       2292.53       2357.76        20.49 o
   2   8   0        487.26        506.73         5.88 o
   3   8   0        432.55        415.60         5.45 o
   4   8   0         40.77         32.74         3.81 o
   5   8   0          6.93         -4.23         4.23 o
   6   8   0        320.95        327.89         8.77 o
   7   8   0        489.32        485.28        13.17 o
   8   8   0        648.61        633.57        13.92 o
   9   8   0        615.71        591.10        13.61 o
  10   8   0        375.30        391.35        11.08 o
  11   8   0        278.16        259.70        14.68 o
  12   8   0         74.20         62.36        14.44 o
   1   9   0         37.30         36.12         3.17 o
   2   9   0       4835.21       5082.05        33.97 o
   3   9   0         32.68         48.99         2.11 o
   4   9   0       6751.50       6802.98        55.74 o
   5   9   0          4.89          7.87         3.82 o
   6   9   0       3564.77       3482.26        37.23 o
   7   9   0         81.18         65.39         7.70 o
   8   9   0       1015.20        958.81        23.88 o
   9   9   0          0.83         -5.07         5.07 o
  10   9   0          1.06         -5.12         5.12 o
  11   9   0          2.42          5.09         8.27 o
  12   9   0         83.24         61.70        13.78 o
   0  10   0      11975.23      12646.82       120.91 o
   1  10   0       8241.11       8547.24        58.38 o
   2  10   0       5790.26       6038.02        41.55 o
   3  10   0       1266.61       1283.99        10.22 o
   4  10   0        653.63        613.56         7.60 o
   5  10   0        150.16        145.23         6.71 o
   6  10   0        274.20        281.14         7.79 o
   7  10   0        206.99        191.00         8.21 o
   8  10   0        757.81        729.58        15.32 o
   9  10   0        221.36        213.65         9.36 o
  10  10   0        660.16        737.71        16.09 o
  11  10   0        233.58        253.01        17.57 o
   1  11   0        303.87        332.75         6.37 o
   2  11   0        792.54        903.96         9.09 o
   3  11   0       4087.36       4108.15        28.64 o
   4  11   0       1453.31       1496.18        15.30 o
   5  11   0       7306.90       7322.91        70.70 o
   6  11   0       1582.67       1631.86        23.39 o
   7  11   0       1613.32       1645.08        21.66 o
   8  11   0        116.11        112.95         8.21 o
   9  11   0        135.65        133.11         7.88 o
  10  11   0         10.86          5.49         5.98 o
  11  11   0          5.89          8.89        10.45 o
   0  12   0        370.49        360.33        12.60 o
   1  12   0       9354.89       9554.82        66.94 o
   2  12   0        645.78        532.40         7.15 o
   3  12   0       2398.63       2479.98        20.87 o
   4  12   0         50.40         31.50         3.97 o
   5  12   0         37.19         37.84         7.92 o
   6  12   0          0.16         -6.25         6.25 o
   7  12   0        698.83        659.25        15.33 o
   8  12   0        124.61        122.95         7.61 o
   9  12   0        817.63        822.48        17.30 o
  10  12   0          7.83          3.97         6.60 o
  11  12   0        405.13        441.07        20.27 o
   1  13   0        317.60        274.65         5.66 o
   2  13   0       1227.40       1148.07        12.57 o
   3  13   0        971.70        932.06        11.39 o
   4  13   0        929.45        888.37        12.19 o
   5  13   0        551.84        551.21         8.54 o
   6  13   0        451.95        441.10        12.39 o
   7  13   0        290.98        301.19         9.67 o
   8  13   0        186.96        175.45         9.39 o
   9  13   0         39.06         39.15         6.86 o
  10  13   0         22.39         16.91         8.81 o
  11  13   0         40.91         44.63        12.47 o
   0  14   0       4195.34       4305.98        53.73 o
   1  14   0         27.86         18.81         2.46 o
   2  14   0       1958.73       1885.75        18.45 o
   3  14   0        324.05        325.44         9.37 o
   4  14   0        130.49        123.50         5.34 o
   5  14   0          8.10          0.65         4.94 o
   6  14   0        167.89        146.18         7.25 o
   7  14   0         14.73         24.86         8.17 o
   8  14   0        555.10        572.09        15.79 o
   9  14   0          5.62          4.53         6.73 o
  10  14   0        429.40        418.02        13.96 o
   1  15   0        715.64        722.80         9.32 o
   2  15   0        406.29        415.99         7.43 o
   3  15   0       2143.68       2206.69        22.25 o
   4  15   0        988.44        974.92        16.11 o
   5  15   0       2018.01       2023.61        27.83 o
   6  15   0        985.48       1016.10        21.49 o
   7  15   0       1010.45       1035.86        28.95 o
   8  15   0         58.47         66.14         9.84 o
   9  15   0        180.50        195.45        13.57 o
  10  15   0          4.77         -5.62        10.25 o
   0  16   0        143.28        129.12         6.78 o
   1  16   0       4144.44       4036.19        37.10 o
   2  16   0        250.50        226.90         6.43 o
   3  16   0       2164.66       2211.68        22.65 o
   4  16   0         12.05          3.90         3.98 o
   5  16   0          0.05         -3.29         3.29 o
   6  16   0         47.35         35.87         6.94 o
   7  16   0        381.55        408.99        17.17 o
   8  16   0          2.21          3.95         8.42 o
   9  16   0        652.06        700.15        27.66 o
  10  16   0          8.82         15.10        14.44 o
   1  17   0        364.99        366.72         6.69 o
   2  17   0         50.67         34.74         3.95 o
   3  17   0       2311.77       2267.24        25.99 o
   4  17   0        475.96        426.69        11.06 o
   5  17   0       1412.58       1455.76        22.91 o
   6  17   0        159.83        163.62        10.06 o
   7  17   0        920.75        965.97        22.22 o
   8  17   0          1.73         14.57        11.58 o
   9  17   0        100.54        107.62        16.41 o
  10  17   0          0.26         -7.22        13.13 o
   0  18   0       2405.92       2356.97        34.10 o
   1  18   0        561.08        548.78        12.84 o
   2  18   0        482.31        471.94         9.67 o
   3  18   0        126.29        116.60         5.68 o
   4  18   0        225.30        221.03        10.75 o
   5  18   0          9.18          1.54         4.39 o
   6  18   0        132.27        129.42        10.45 o
   7  18   0         57.82         73.18        10.22 o
   8  18   0        320.21        298.96        24.61 o
   9  18   0         57.45         57.06        12.80 o
   1  19   0         55.11         47.45         4.29 o
   2  19   0        198.67        172.24         6.48 o
   3  19   0         29.95         20.36         4.70 o
   4  19   0        894.74        877.28        21.74 o
   5  19   0         91.97         92.82         9.64 o
   6  19   0        409.34        401.07        17.48 o
   7  19   0         76.24         82.49        10.98 o
   8  19   0         42.02         35.96        25.27 o
   9  19   0          1.31         -0.66        15.10 o
   0  20   0        165.58        124.40         8.50 o
   1  20   0       1706.47       1750.77        21.48 o
   2  20   0        111.00        113.96         5.57 o
   3  20   0        665.91        673.71        13.36 o
   4  20   0          2.84         -6.45         6.45 o
   5  20   0          6.24         -3.28        12.47 o
   6  20   0          3.61         -7.46        11.97 o
   7  20   0         85.16         79.43        11.36 o
   8  20   0         58.75         45.46        10.56 o
   1  21   0        262.51        265.82         7.99 o
   2  21   0         23.26         13.59         4.83 o
   3  21   0        965.36        947.54        20.56 o
   4  21   0        133.93        154.81        11.83 o
   5  21   0       1086.53       1185.42        49.23 o
   6  21   0         85.13         97.14        20.35 o
   7  21   0        631.87        636.39        26.87 o
   8  21   0          9.84         -5.27        10.84 o
   0  22   0        519.89        529.12        16.97 o
   1  22   0        978.03       1018.32        16.43 o
   2  22   0        183.95        176.26         8.06 o
   3  22   0        195.86        185.91         8.66 o
   4  22   0          0.56         -8.53         8.53 o
   5  22   0          2.37          0.00        14.44 o
   6  22   0         25.79         17.72        15.75 o
   7  22   0         87.58         93.04        25.60 o
   1  23   0          0.44         -4.40         4.40 o
   2  23   0        236.91        224.59         9.88 o
   3  23   0         39.56         31.29         4.91 o
   4  23   0        542.34        553.79        20.17 o
   5  23   0        149.02        134.56        20.35 o
   6  23   0        258.73        265.83        25.60 o
   7  23   0          8.41        -10.90        10.90 o
   0  24   0        157.31        159.49        12.24 o
   1  24   0        151.11        130.20         9.53 o
   2  24   0        312.93        316.02        10.96 o
   3  24   0        143.40        158.56        11.96 o
   4  24   0         21.27         17.85        11.49 o
   5  24   0          0.11        -13.78        13.78 o
   6  24   0         24.11         35.44        16.41 o
   1  25   0         41.23         25.60         9.19 o
   2  25   0          4.27         -6.15         6.15 o
   3  25   0        276.35        238.79        15.75 o
   4  25   0          0.44        -12.47        12.47 o
   5  25   0        345.70        347.88        26.26 o
   0  26   0        180.24        169.35        17.07 o
   1  26   0        505.38        474.00        18.57 o
   2  26   0        119.89        143.09        15.75 o
   3  26   0        168.84        166.11        10.84 o
   4  26   0         25.49         30.19        12.47 o
   1  27   0         25.46         17.97         8.58 o
   2  27   0         92.57         92.55        13.78 o
 -11   0   1        127.17        139.57        10.51 o
  -9   0   1        682.18        640.06        17.34 o
  -7   0   1       4468.80       4425.05        79.31 o
  -5   0   1        776.29        898.85        14.47 o
  -3   0   1       2829.17       2901.35        34.77 o
  -1   0   1      16377.43      16060.49       536.26 o
   1   0   1      14086.13      14988.43       261.30 o
   3   0   1      29480.70      30032.51       631.57 o
   5   0   1        813.27        898.79        12.33 o
   7   0   1        168.55        156.16         8.14 o
   9   0   1        191.25        180.23         9.75 o
  11   0   1        863.81        907.39        24.85 o
 -12   1   1        298.44        329.51        22.01 o
 -11   1   1        233.75        206.65        12.34 o
 -10   1   1        595.79        603.92        14.34 o
  -9   1   1        342.86        308.35         9.94 o
  -8   1   1        106.65         93.49         5.02 o
  -7   1   1         27.10         12.35         2.52 o
  -6   1   1         10.01         -2.73         3.75 o
  -5   1   1       2325.86       2278.55        22.31 o
  -4   1   1       2608.23       2663.45        22.30 o
  -3   1   1      11978.46      12578.32       110.13 o
  -2   1   1      15535.31      16306.05       135.33 o
  -1   1   1       4435.71       4304.43        37.92 o
   1   1   1        343.88        343.92         4.09 o
   2   1   1        820.91        791.31         7.46 o
   3   1   1        384.38        421.19         5.27 o
   4   1   1         70.97         51.97         2.86 o
   5   1   1       4817.45       4639.71        37.69 o
   6   1   1        440.46        461.98         7.49 o
   7   1   1       2729.94       2681.88        32.75 o
   8   1   1       1545.03       1452.42        24.17 o
   9   1   1        825.19        801.51        13.79 o
  10   1   1        314.30        296.81        10.23 o
  11   1   1        226.45        203.24        14.02 o
  12   1   1         15.30          7.59        12.24 o
 -12   2   1         15.63         11.81        12.07 o
 -11   2   1          3.22          0.06         7.57 o
 -10   2   1        484.70        460.29        14.12 o
  -9   2   1         12.33          1.48         3.63 o
  -8   2   1       3121.42       2994.25        33.92 o
  -7   2   1          2.44         -4.16         4.16 o
  -6   2   1       7775.99       7677.88        64.67 o
  -5   2   1        164.54        125.90         4.81 o
  -4   2   1      15661.73      15818.04       121.48 o
  -3   2   1        267.89        354.69         4.35 o
  -2   2   1       1274.86       1167.91         9.78 o
  -1   2   1       1378.89       1372.29        12.10 o
   0   2   1       7793.47       7917.07        93.56 o
   1   2   1       2879.46       3133.69        33.76 o
   2   2   1      18580.53      18548.35       156.26 o
   3   2   1        445.99        361.30         4.33 o
   4   2   1      15824.10      15330.61       105.34 o
   5   2   1         55.54         40.74         3.25 o
   6   2   1       7911.12       7934.26        66.63 o
   7   2   1          9.61         -2.62         3.79 o
   8   2   1         44.51         31.92         3.98 o
   9   2   1         64.09         44.30         4.56 o
  10   2   1         65.76         55.26         6.92 o
  11   2   1         67.67         77.67        14.34 o
  12   2   1        284.25        301.28        20.89 o
 -12   3   1        482.70        500.16        35.44 o
 -11   3   1         52.96         41.91         8.67 o
 -10   3   1        856.42        838.66        22.41 o
  -9   3   1        214.56        193.24         6.80 o
  -8   3   1        747.07        746.31        10.88 o
  -7   3   1          5.30         -2.47         2.47 o
  -6   3   1        211.26        202.86         4.85 o
  -5   3   1        487.19        495.92         6.05 o
  -4   3   1       9265.73       9705.27        65.63 o
  -3   3   1       5345.13       5197.98        41.49 o
  -2   3   1      29182.26      28981.29       245.02 o
  -1   3   1       1590.74       1519.73        13.11 o
   0   3   1      46262.30      44142.61       395.70 o
   1   3   1       6554.16       6898.46        59.81 o
   2   3   1      16739.69      16635.22       174.51 o
   3   3   1         11.87         20.10         1.32 o
   4   3   1          5.99          9.73         2.21 o
   5   3   1       1812.81       1729.36        14.64 o
   6   3   1       1993.05       2011.74        19.67 o
   7   3   1        787.04        734.42        11.25 o
   8   3   1       2223.75       2182.43        23.42 o
   9   3   1        382.15        349.92         9.25 o
  10   3   1       1020.05        991.32        24.81 o
  11   3   1        140.60        150.50        11.54 o
  12   3   1         70.38         65.63        14.15 o
 -12   4   1          0.12          0.18         8.04 o
 -11   4   1         50.59         38.05         7.33 o
 -10   4   1         74.21         67.59         8.67 o
  -9   4   1        647.32        655.88        14.43 o
  -8   4   1       1284.97       1310.89        15.98 o
  -7   4   1       3498.76       3493.05        34.20 o
  -6   4   1       3046.33       3107.67        24.11 o
  -5   4   1       4549.46       4638.89        34.05 o
  -4   4   1       5111.39       5291.15        38.25 o
  -3   4   1          5.02         13.31         1.89 o
  -2   4   1       9350.21       9699.48        80.56 o
  -1   4   1        273.92        275.33         3.19 o
   0   4   1        520.31        593.39         6.71 o
   1   4   1      17939.84      18326.76       145.99 o
   2   4   1       3721.22       3978.56        36.59 o
   3   4   1      17153.41      18821.42       182.51 o
   4   4   1       5286.85       5420.90        39.10 o
   5   4   1       4121.57       4144.93        30.60 o
   6   4   1        971.18        959.26        10.85 o
   7   4   1        443.53        423.92         7.67 o
   8   4   1        402.43        382.93         9.05 o
   9   4   1         64.70         51.32         5.34 o
  10   4   1          0.88         -2.07         6.52 o
  11   4   1        423.49        400.47        14.10 o
  12   4   1         31.20         20.81         8.52 o
 -12   5   1         19.21         24.82         8.92 o
 -11   5   1        666.47        677.44        17.80 o
 -10   5   1         48.60         25.17         6.39 o
  -9   5   1        343.63        313.15         7.87 o
  -8   5   1         33.00         34.31         4.02 o
  -7   5   1         25.08         23.77         2.89 o
  -6   5   1        175.44        168.72         6.26 o
  -5   5   1       1893.48       1871.26        16.45 o
  -4   5   1        259.69        203.01         6.32 o
  -3   5   1       5353.36       5159.71        48.22 o
  -2   5   1         32.22         57.45         1.79 o
  -1   5   1      19890.28      21594.64       161.46 o
   0   5   1       4377.87       4966.90        39.39 o
   1   5   1       3993.78       4361.57        44.97 o
   2   5   1       1213.95       1133.06        10.19 o
   3   5   1       3454.98       3428.32        30.30 o
   4   5   1        212.64        235.36         8.48 o
   5   5   1       1754.85       1819.24        15.15 o
   6   5   1          4.54         -2.78         3.86 o
   7   5   1       3400.97       3419.53        31.84 o
   8   5   1        212.85        190.36         6.45 o
   9   5   1       1338.36       1272.78        20.32 o
  10   5   1         14.78          0.94         5.78 o
  11   5   1        237.91        252.10        11.87 o
  12   5   1          1.90         -7.29         8.10 o
 -12   6   1          0.03         -7.80         7.80 o
 -11   6   1         20.52         25.91         7.27 o
 -10   6   1        275.90        262.88        12.70 o
  -9   6   1        189.86        189.55         7.83 o
  -8   6   1       1444.22       1370.26        17.53 o
  -7   6   1         97.90         92.61         3.93 o
  -6   6   1       2913.05       2792.35        26.27 o
  -5   6   1       1615.63       1539.56        15.69 o
  -4   6   1       2259.78       2158.41        20.64 o
  -3   6   1       3626.83       3655.80        32.86 o
  -2   6   1         20.82         17.37         2.67 o
  -1   6   1       3393.11       3356.52        26.31 o
   0   6   1       3588.01       3756.71        29.26 o
   1   6   1       6987.07       7215.50        56.91 o
   2   6   1       4272.91       4311.70        30.05 o
   3   6   1       1256.56       1309.81        14.76 o
   4   6   1       5646.85       5745.33        49.02 o
   5   6   1       2741.04       2727.73        22.58 o
   6   6   1        919.86        904.34        10.97 o
   7   6   1         34.62         35.81         2.97 o
   8   6   1          6.97         -0.87         3.50 o
   9   6   1        161.46        134.39         6.21 o
  10   6   1        175.49        162.37         9.50 o
  11   6   1        163.61        164.09        14.70 o
  12   6   1        271.19        310.36        25.60 o
 -12   7   1        460.99        489.66        26.91 o
 -11   7   1         15.94         17.16         8.60 o
 -10   7   1        637.70        628.06        16.98 o
  -9   7   1         79.08         76.01         6.29 o
  -8   7   1        457.97        456.58        10.13 o
  -7   7   1        106.89        101.70         4.07 o
  -6   7   1        212.55        225.98         4.71 o
  -5   7   1         29.33         28.09         3.85 o
  -4   7   1       6871.29       6891.30        62.76 o
  -3   7   1       1074.58       1121.06         9.47 o
  -2   7   1      21578.27      22168.15       149.74 o
  -1   7   1       1131.97       1019.05         9.87 o
   0   7   1      12471.25      12601.99        94.17 o
   1   7   1        891.15        750.79         7.84 o
   2   7   1       5559.17       5723.55        36.88 o
   3   7   1       3301.80       3297.75        25.14 o
   4   7   1         56.17         68.08         3.52 o
   5   7   1         38.82         19.27         2.81 o
   6   7   1       2905.71       2876.29        26.97 o
   7   7   1          3.90          3.97         2.51 o
   8   7   1       2119.85       2099.93        23.92 o
   9   7   1          4.90         -2.24         5.28 o
  10   7   1        852.38        861.10        19.85 o
  11   7   1          3.12          1.43         7.96 o
  12   7   1        103.99         86.64        15.10 o
 -12   8   1          1.98         -9.85        11.16 o
 -11   8   1         18.27         14.25         9.70 o
 -10   8   1        179.77        172.26         8.15 o
  -9   8   1        305.01        285.45        10.18 o
  -8   8   1       1536.57       1456.29        23.81 o
  -7   8   1       1873.57       1889.45        25.97 o
  -6   8   1       4087.41       4185.12        43.95 o
  -5   8   1       3607.44       3750.87        36.37 o
  -4   8   1       3575.38       3603.00        30.29 o
  -3   8   1       2281.04       2372.10        15.73 o
  -2   8   1       2175.24       2238.36        15.73 o
  -1   8   1         14.83         39.14         3.76 o
   0   8   1       1630.68       1655.95        14.52 o
   1   8   1       7341.02       7787.31        58.55 o
   2   8   1       5881.57       6131.39        40.31 o
   3   8   1       7612.49       7668.46        52.72 o
   4   8   1       5292.20       5642.53        48.86 o
   5   8   1       3609.79       3520.29        34.44 o
   6   8   1       1602.65       1608.20        17.62 o
   7   8   1       1068.14       1094.71        23.18 o
   8   8   1        159.16        145.45         8.18 o
   9   8   1          2.40         -4.60         4.60 o
  10   8   1        167.17        166.28         8.64 o
  11   8   1         88.67         75.00        11.87 o
  12   8   1        152.78        164.10        17.72 o
 -12   9   1         46.79         26.91        12.47 o
 -11   9   1        601.28        634.01        20.47 o
 -10   9   1        140.70        154.19         8.10 o
  -9   9   1        505.19        482.47        12.65 o
  -8   9   1         99.82         99.94         7.05 o
  -7   9   1         35.10         30.11         5.36 o
  -6   9   1          1.71         -3.03         3.03 o
  -5   9   1       1811.36       1828.79        21.84 o
  -4   9   1         97.21         71.06         2.63 o
  -3   9   1       8164.73       8300.72        50.00 o
  -2   9   1       3057.89       3139.67        20.50 o
  -1   9   1      16825.93      16768.64       122.06 o
   0   9   1       6578.17       6446.39        44.68 o
   1   9   1       6669.06       6732.70        48.90 o
   2   9   1       2459.14       2547.52        18.16 o
   3   9   1        274.27        292.13         4.12 o
   4   9   1        309.02        264.29         8.23 o
   5   9   1       1621.68       1540.17        19.23 o
   6   9   1         23.00         29.80         4.85 o
   7   9   1       2300.60       2256.33        29.95 o
   8   9   1         13.17         10.77         6.21 o
   9   9   1       1153.68       1173.91        20.21 o
  10   9   1         20.61          9.59         5.69 o
  11   9   1        293.49        263.10        14.38 o
  12   9   1          6.55         -1.31        11.81 o
 -12  10   1          0.00        -10.50        10.50 o
 -11  10   1         33.22         43.13         9.48 o
 -10  10   1         70.26         72.23         7.09 o
  -9  10   1        498.80        504.52        13.12 o
  -8  10   1        468.92        454.26        12.34 o
  -7  10   1       2250.94       2304.09        30.78 o
  -6  10   1          5.25          5.37         7.27 o
  -5  10   1       2148.61       2187.63        25.24 o
  -4  10   1         77.56         67.11         3.78 o
  -3  10   1        835.60        894.10         7.56 o
  -2  10   1          0.04         -1.42         1.42 o
  -1  10   1        377.11        377.18         6.75 o
   0  10   1       3978.42       3949.49        28.58 o
   1  10   1       5136.42       5288.13        37.11 o
   2  10   1        260.79        281.60         4.17 o
   3  10   1       7825.78       7967.78        51.15 o
   4  10   1        742.92        694.77         8.18 o
   5  10   1       2438.24       2414.69        29.77 o
   6  10   1          2.86         -3.55         4.06 o
   7  10   1        294.97        308.36        10.14 o
   8  10   1          6.40          0.58         5.70 o
   9  10   1         11.29          9.15         6.30 o
  10  10   1         92.07        102.35         7.66 o
  11  10   1        164.40        148.02        11.93 o
 -11  11   1          5.09          3.08         8.52 o
 -10  11   1        212.00        182.93         9.31 o
  -9  11   1          8.88          9.17         5.47 o
  -8  11   1        141.99        120.59         9.73 o
  -7  11   1          0.30          2.22         7.13 o
  -6  11   1        408.00        409.68        10.88 o
  -5  11   1        101.60         98.45         5.47 o
  -4  11   1       3063.34       3199.53        28.55 o
  -3  11   1        470.55        503.99         5.85 o
  -2  11   1       4540.60       4742.93        39.95 o
  -1  11   1        181.11        179.69         4.57 o
   0  11   1       1973.31       2139.87        18.50 o
   1  11   1        299.70        334.42         4.54 o
   2  11   1        532.43        508.13         6.24 o
   3  11   1        179.08        160.48         3.84 o
   4  11   1        645.81        632.46         8.40 o
   5  11   1       1255.10       1255.42        17.43 o
   6  11   1       1411.60       1460.14        21.64 o
   7  11   1        436.22        430.43        11.81 o
   8  11   1       1378.44       1388.88        22.56 o
   9  11   1        200.30        198.78         9.02 o
  10  11   1        389.48        374.13        12.33 o
  11  11   1         19.95         17.41         8.52 o
 -11  12   1         17.47         27.02         8.83 o
 -10  12   1        167.91        149.07        10.50 o
  -9  12   1         23.89         29.47         6.37 o
  -8  12   1       1146.30       1137.18        20.18 o
  -7  12   1        439.47        440.00        13.85 o
  -6  12   1       1276.97       1254.15        21.65 o
  -5  12   1       2773.69       2774.32        33.81 o
  -4  12   1       1466.45       1424.84        17.06 o
  -3  12   1         25.57          9.42         2.19 o
  -2  12   1          7.38         14.87         2.18 o
  -1  12   1       1295.86       1299.56        13.13 o
   0  12   1       3354.18       3442.78        28.16 o
   1  12   1        427.62        391.18         6.79 o
   2  12   1       5439.11       5509.14        42.24 o
   3  12   1       1608.00       1567.26        14.44 o
   4  12   1       3674.33       3687.25        36.50 o
   5  12   1        665.33        676.69        17.92 o
   6  12   1        927.75        921.06        18.95 o
   7  12   1         35.75         25.02         4.24 o
   8  12   1          1.30          2.42         6.15 o
   9  12   1         10.48         13.44         5.85 o
  10  12   1        180.24        201.10        10.54 o
  11  12   1         16.31         11.16         9.83 o
 -11  13   1        331.08        356.41        19.69 o
 -10  13   1        191.51        166.01         9.95 o
  -9  13   1        594.00        641.14        17.17 o
  -8  13   1         79.20         77.12        14.40 o
  -7  13   1          4.42         -0.69         4.53 o
  -6  13   1         58.77         56.60         5.92 o
  -5  13   1        405.01        395.67         7.19 o
  -4  13   1       1257.60       1289.30        21.08 o
  -3  13   1       3756.59       3724.34        33.27 o
  -2  13   1       2952.43       2939.24        25.91 o
  -1  13   1       8755.93       8661.86        67.01 o
   0  13   1       3127.94       3180.75        27.73 o
   1  13   1       4597.26       4649.35        37.77 o
   2  13   1        816.64        821.35        10.15 o
   3  13   1        366.41        379.11         6.83 o
   4  13   1         12.27          7.60         2.78 o
   5  13   1        222.96        228.51         9.44 o
   6  13   1        266.20        274.57        10.33 o
   7  13   1       1285.32       1241.35        20.03 o
   8  13   1        399.33        449.63        14.05 o
   9  13   1        503.60        532.08        23.28 o
  10  13   1        115.38        109.55         8.99 o
  11  13   1        237.99        264.52        20.35 o
 -10  14   1          0.11         -3.96         6.51 o
  -9  14   1        490.62        521.14        15.62 o
  -8  14   1          2.30         -2.74         5.74 o
  -7  14   1       1746.73       1734.30        66.95 o
  -6  14   1        171.35        157.91         7.36 o
  -5  14   1       3760.17       3816.69        41.00 o
  -4  14   1        197.04        198.92         6.57 o
  -3  14   1       1290.47       1308.78        16.46 o
  -2  14   1         59.40         65.17         4.68 o
  -1  14   1         45.85         39.65         4.05 o
   0  14   1        863.57        831.12        12.08 o
   1  14   1       2649.02       2647.56        24.40 o
   2  14   1          8.31          4.65         2.42 o
   3  14   1       5162.39       5076.77        44.13 o
   4  14   1          1.82         -4.36         4.36 o
   5  14   1       2327.57       2376.31        27.68 o
   6  14   1         65.99         57.38         9.36 o
   7  14   1        445.68        479.19        13.93 o
   8  14   1          7.41          9.62         6.35 o
   9  14   1          8.22         -6.34         6.34 o
  10  14   1          6.46          4.03         7.42 o
 -10  15   1         38.13         32.04         9.54 o
  -9  15   1        240.09        281.44        27.26 o
  -8  15   1          1.83          4.93         8.12 o
  -7  15   1          1.89          0.66         8.82 o
  -6  15   1         65.52         78.46         7.69 o
  -5  15   1        110.59         96.09         9.36 o
  -4  15   1        893.04        870.92        15.14 o
  -3  15   1       2222.59       2285.25        22.91 o
  -2  15   1        851.05        859.88        17.80 o
  -1  15   1       3228.29       3255.72        28.21 o
   0  15   1        534.89        549.99         8.68 o
   1  15   1       1127.03       1159.88        12.63 o
   2  15   1          1.86         -1.59         2.52 o
   3  15   1        232.97        241.47         6.24 o
   4  15   1        615.51        624.72        11.57 o
   5  15   1         99.36         97.27         6.07 o
   6  15   1        310.14        305.78        12.38 o
   7  15   1        561.14        572.01        19.18 o
   8  15   1        508.26        481.30        18.42 o
   9  15   1        322.03        332.25        20.46 o
  10  15   1        135.02        119.44        14.03 o
 -10  16   1         91.76         97.80        17.07 o
  -9  16   1          2.62         -3.65        14.01 o
  -8  16   1        633.04        671.56        22.08 o
  -7  16   1          5.70          7.83         9.25 o
  -6  16   1       1115.47       1119.19        23.13 o
  -5  16   1          8.61         10.21         3.59 o
  -4  16   1        484.53        442.27        15.77 o
  -3  16   1         40.22         42.57         4.30 o
  -2  16   1        161.99        167.64         6.35 o
  -1  16   1         35.08         25.53         2.92 o
   0  16   1       1103.38       1052.10        17.61 o
   1  16   1        284.92        273.92         5.99 o
   2  16   1       2222.34       2146.97        23.47 o
   3  16   1         26.76         15.70         3.28 o
   4  16   1       1970.97       1933.64        26.44 o
   5  16   1         65.84         60.38         5.17 o
   6  16   1        751.57        769.18        24.73 o
   7  16   1         17.31         26.25         8.32 o
   8  16   1         40.49         49.39        12.24 o
   9  16   1          3.71         11.35        11.31 o
  10  16   1         49.51         30.19        14.44 o
 -10  17   1        108.27         87.30        17.72 o
  -9  17   1        122.85        119.42        14.77 o
  -8  17   1         23.58         20.59         9.51 o
  -7  17   1          0.05          0.73         7.70 o
  -6  17   1         78.86         92.07         8.40 o
  -5  17   1         66.45         65.98         6.07 o
  -4  17   1       1101.13       1046.02        20.60 o
  -3  17   1       1302.47       1279.34        18.68 o
  -2  17   1        397.41        392.53         8.58 o
  -1  17   1       1741.21       1722.75        17.39 o
   0  17   1       1381.93       1350.89        15.91 o
   1  17   1        777.26        776.37        11.49 o
   2  17   1          3.20         -3.06         3.06 o
   3  17   1        295.38        293.24         7.57 o
   4  17   1        990.91       1007.10        17.39 o
   5  17   1         71.68         67.82         5.69 o
   6  17   1        591.29        611.87        17.30 o
   7  17   1        261.40        314.00        20.33 o
   8  17   1        612.09        628.01        30.52 o
   9  17   1         98.78        113.31        19.36 o
  10  17   1        250.13        267.15        23.63 o
  -9  18   1        256.60        281.43        54.48 o
  -8  18   1         70.39         63.62        26.58 o
  -7  18   1       1138.96       1149.85        31.38 o
  -6  18   1        192.30        181.51        14.88 o
  -5  18   1        901.59        931.17        19.34 o
  -4  18   1         84.29         75.75         6.66 o
  -3  18   1        785.89        777.72        13.73 o
  -2  18   1          7.75         -1.97         3.35 o
  -1  18   1         27.98         25.69         3.68 o
   0  18   1         86.98         84.79         4.06 o
   1  18   1       1449.55       1432.28        17.26 o
   2  18   1        108.98        104.75         5.20 o
   3  18   1       2816.49       2822.53        32.37 o
   4  18   1        242.67        251.25         9.09 o
   5  18   1        670.12        691.97        16.10 o
   6  18   1         20.46         11.55         6.52 o
   7  18   1        440.87        464.60        19.19 o
   8  18   1          0.27         -9.19        10.37 o
   9  18   1          9.71         14.65        11.36 o
  -9  19   1        194.54        181.82        22.32 o
  -8  19   1         15.58         26.48         9.95 o
  -7  19   1         14.56         17.10         9.34 o
  -6  19   1         16.46         19.34         8.46 o
  -5  19   1        200.01        196.10        12.23 o
  -4  19   1         78.36         85.47         6.61 o
  -3  19   1       1843.70       1825.95        23.50 o
  -2  19   1         25.32         10.71         3.86 o
  -1  19   1       3462.89       3468.22        33.83 o
   0  19   1         69.31         53.67         3.59 o
   1  19   1       1266.11       1258.55        16.16 o
   2  19   1         18.77         13.66         3.90 o
   3  19   1        527.40        538.12        10.97 o
   4  19   1         58.12         46.79         5.59 o
   5  19   1        120.89        132.03        17.30 o
   6  19   1         52.35         37.20         9.19 o
   7  19   1        404.05        429.21        18.80 o
   8  19   1         59.94         57.51        12.97 o
   9  19   1        246.14        281.59        24.94 o
  -9  20   1         48.29         51.20        17.72 o
  -8  20   1        244.90        266.52        15.53 o
  -7  20   1        245.99        264.36        15.53 o
  -6  20   1        325.79        349.16        17.04 o
  -5  20   1        402.11        422.05        30.19 o
  -4  20   1        240.95        222.50        11.54 o
  -3  20   1         98.33         90.67         5.54 o
  -2  20   1         18.66         12.64         3.84 o
  -1  20   1          0.88          0.48         3.42 o
   0  20   1        371.68        357.04         6.87 o
   1  20   1        146.20        133.40         5.81 o
   2  20   1        848.94        844.66        13.56 o
   3  20   1        305.62        283.29         8.47 o
   4  20   1        762.26        760.52        21.71 o
   5  20   1        260.36        263.86        24.29 o
   6  20   1        135.64        134.57        12.25 o
   7  20   1         77.54         80.50        11.49 o
   8  20   1          0.31          1.02         9.19 o
  -8  21   1         34.37         32.45        12.29 o
  -7  21   1          5.62         16.99        12.29 o
  -6  21   1         55.38         64.98        18.38 o
  -5  21   1          4.21         13.13        14.44 o
  -4  21   1        655.54        714.82        22.86 o
  -3  21   1         35.28         34.60         5.18 o
  -2  21   1       1105.94       1110.03        18.83 o
  -1  21   1          2.58         -3.39         3.39 o
   0  21   1        557.23        516.72         8.82 o
   1  21   1          0.09         -3.39         3.39 o
   2  21   1         65.57         71.95         5.97 o
   3  21   1         13.27          1.51         4.57 o
   4  21   1         76.33         56.87         9.45 o
   5  21   1         11.22         14.44        14.44 o
   6  21   1        502.22        490.97        34.13 o
   7  21   1         11.96         -0.08        11.11 o
   8  21   1        383.41        406.08        30.85 o
  -7  22   1        220.69        228.52        18.10 o
  -6  22   1         65.82         32.16        17.07 o
  -5  22   1        369.18        373.48        29.54 o
  -4  22   1         48.13         28.24         8.97 o
  -3  22   1        136.27        124.16        10.26 o
  -2  22   1          1.73         -4.69         4.69 o
  -1  22   1         30.77         16.96         4.47 o
   0  22   1        507.13        535.26        11.97 o
   1  22   1        349.71        366.28         9.79 o
   2  22   1        517.28        492.55        13.11 o
   3  22   1        422.00        420.02        11.64 o
   4  22   1        411.62        389.21        17.65 o
   5  22   1        354.03        301.93        27.57 o
   6  22   1         48.01         32.16        17.07 o
   7  22   1         36.03         32.16        12.53 o
  -7  23   1          4.06         -6.09        13.13 o
  -6  23   1          2.91         -0.66        15.10 o
  -5  23   1        198.91        193.63        22.32 o
  -4  23   1          0.25         -3.88         8.01 o
  -3  23   1        592.48        608.36        20.76 o
  -2  23   1          2.15         -0.12         5.21 o
  -1  23   1        883.59        882.17        16.97 o
   0  23   1         21.30         22.78         5.87 o
   1  23   1        454.08        471.80        13.07 o
   2  23   1          4.21         -0.48         5.20 o
   3  23   1          2.04         -4.80         6.74 o
   4  23   1         42.81         43.34         9.30 o
   5  23   1        112.70         86.64        18.38 o
   6  23   1         18.63          1.97        15.10 o
   7  23   1        304.00        329.60        20.82 o
  -6  24   1        138.67        162.78        21.66 o
  -5  24   1        467.63        463.40        30.85 o
  -4  24   1         64.00         72.81        16.74 o
  -3  24   1        141.79        127.55        11.31 o
  -2  24   1          0.89         -4.30         5.15 o
  -1  24   1          5.49          3.66         5.51 o
   0  24   1         67.14         69.76         6.89 o
   1  24   1        211.36        215.87        11.85 o
   2  24   1        186.04        196.00         9.11 o
   3  24   1        367.93        361.83        30.52 o
   4  24   1        188.83        194.34        13.08 o
   5  24   1        336.33        342.63        27.57 o
   6  24   1         70.20         82.05        18.38 o
  -5  25   1          8.96         26.91        14.44 o
  -4  25   1        197.71        220.54        20.35 o
  -3  25   1         70.54         65.28         9.51 o
  -2  25   1        533.49        559.89        28.22 o
  -1  25   1        109.42         99.74        33.15 o
   0  25   1        505.29        507.79        19.49 o
   1  25   1        110.86         97.07        10.21 o
   2  25   1        106.25        118.30         9.61 o
   3  25   1         12.74          4.32         7.65 o
   4  25   1         10.64         13.78        13.13 o
   5  25   1          6.20         11.81        13.78 o
  -4  26   1         51.49         38.07        13.13 o
  -3  26   1          4.43          8.53         7.88 o
  -2  26   1          3.45         -1.31        10.50 o
  -1  26   1          4.62          2.30         7.89 o
   0  26   1        113.71        101.09        10.68 o
   1  26   1         58.23         41.46        23.96 o
   2  26   1        440.33        402.36        24.29 o
   3  26   1         53.12         50.48         8.32 o
   4  26   1        254.92        241.55        20.35 o
  -2  27   1        104.46         86.64        13.78 o
  -1  27   1        254.49        297.97        15.78 o
   0  27   1         34.96         30.32        10.83 o
   1  27   1         86.73         85.18        10.21 o
   2  27   1          3.21         -6.56        10.50 o
 -12   0   2        780.80        746.30        42.66 o
 -10   0   2        784.71        808.71        23.90 o
  -8   0   2          3.35          0.27         4.45 o
  -6   0   2         26.69         40.31         3.23 o
  -4   0   2      15447.11      16705.87       170.62 o
  -2   0   2      26317.58      26001.98       300.78 o
   4   0   2       4786.14       4965.82        60.11 o
   6   0   2       4321.82       4379.84        66.64 o
   8   0   2       1849.49       1639.27        30.23 o
  10   0   2        316.00        281.65        14.41 o
  12   0   2          6.96          6.56        17.07 o
 -12   1   2         98.95         84.09        15.08 o
 -11   1   2        173.37        154.48        11.19 o
 -10   1   2        490.66        449.38        13.93 o
  -9   1   2        771.17        754.59        13.33 o
  -8   1   2       2283.51       2278.82        27.38 o
  -7   1   2       1391.26       1415.64        16.23 o
  -6   1   2       5750.13       5609.05        51.18 o
  -5   1   2         16.13          6.89         2.62 o
  -4   1   2       2436.31       2373.77        20.17 o
  -3   1   2        282.69        295.55         4.09 o
  -2   1   2        968.94        905.00         8.55 o
  -1   1   2       5625.87       5610.34        56.74 o
   0   1   2       5832.66       5003.86       169.56 o
   1   1   2       8266.52       8378.75       102.79 o
   2   1   2      17112.69      17601.56       146.03 o
   3   1   2       5614.35       6058.91        58.98 o
   4   1   2       5846.07       6036.85        60.02 o
   5   1   2          4.84         -2.50         2.50 o
   6   1   2       1058.18       1079.65        12.84 o
   7   1   2         77.34         72.46         4.34 o
   8   1   2        538.87        527.20        10.45 o
   9   1   2        285.19        276.94         8.19 o
  10   1   2        346.98        324.51        10.63 o
  11   1   2        575.23        557.38        17.82 o
  12   1   2        215.11        232.18        18.79 o
 -12   2   2         29.70         26.77        12.51 o
 -11   2   2         67.36         49.66         8.94 o
 -10   2   2         87.95         83.64         6.14 o
  -9   2   2          0.15         -2.98         4.01 o
  -8   2   2          8.50         -3.27         3.27 o
  -7   2   2       3014.09       2924.60        34.58 o
  -6   2   2         45.76         41.32         2.89 o
  -5   2   2      14962.62      15031.72       115.26 o
  -4   2   2        165.49        171.21         4.04 o
  -3   2   2      10025.89       9260.63        77.03 o
  -2   2   2        914.25        841.50         7.81 o
  -1   2   2      23778.18      23338.46       240.41 o
   0   2   2       2165.99       2261.85        19.68 o
   1   2   2       2642.86       2711.88        26.77 o
   2   2   2         13.29         12.27         0.87 o
   3   2   2       4703.78       4686.61        39.78 o
   4   2   2         81.68         63.00         2.16 o
   5   2   2      10002.33       9908.65        76.50 o
   6   2   2        102.78         91.64         3.56 o
   7   2   2       4442.98       4399.89        41.74 o
   8   2   2         38.51         19.02         3.66 o
   9   2   2       1173.84       1131.15        16.86 o
  10   2   2         57.64         61.60         5.51 o
  11   2   2         18.64         19.02         7.85 o
  12   2   2          0.19         -2.40        11.36 o
 -12   3   2         22.32         23.95        12.29 o
 -11   3   2        413.06        387.51        16.21 o
 -10   3   2        274.08        278.25        13.62 o
  -9   3   2       1481.92       1485.75        21.75 o
  -8   3   2        226.49        187.62         5.70 o
  -7   3   2        750.04        740.58        10.65 o
  -6   3   2        953.29        918.84        10.55 o
  -5   3   2        141.23        135.72         3.67 o
  -4   3   2         65.36         59.90         2.62 o
  -3   3   2       8597.12       8947.35        75.30 o
  -2   3   2       3334.78       3574.73        27.92 o
  -1   3   2      45588.12      44409.71       340.24 o
   0   3   2      13187.61      13560.29       115.49 o
   1   3   2      27776.17      27834.79       254.74 o
   2   3   2       4697.81       4489.55        37.82 o
   3   3   2      15333.61      16007.80       122.94 o
   4   3   2       3242.26       3349.35        24.62 o
   5   3   2       1297.65       1295.33        12.34 o
   6   3   2        113.00         92.68         3.59 o
   7   3   2         98.46         98.37         4.59 o
   8   3   2        159.16        115.41         4.57 o
   9   3   2        711.70        710.02        14.95 o
  10   3   2         78.32         67.97         9.04 o
  11   3   2        700.67        698.39        21.13 o
  12   3   2         59.88         44.86        13.69 o
 -12   4   2        376.41        371.28        19.75 o
 -11   4   2         14.02          8.62         6.38 o
 -10   4   2        204.43        199.48        12.25 o
  -9   4   2         58.65         56.26         5.55 o
  -8   4   2         17.60         14.77         4.12 o
  -7   4   2       1062.77       1071.16        13.59 o
  -6   4   2       1727.82       1763.97        15.00 o
  -5   4   2       1932.51       1921.49        16.29 o
  -4   4   2      11865.85      12430.89        87.09 o
  -3   4   2       3173.60       3405.19        25.52 o
  -2   4   2      20693.63      21234.75       153.84 o
  -1   4   2       2229.30       2303.15        18.42 o
   0   4   2       3741.07       3762.11        34.67 o
   1   4   2        317.71        280.65         3.57 o
   2   4   2        110.64         79.22         2.74 o
   3   4   2       6801.40       7218.01        49.42 o
   4   4   2       4779.07       4776.60        34.31 o
   5   4   2        457.06        477.17         5.46 o
   6   4   2       5165.24       5189.51        42.01 o
   7   4   2       1815.20       1801.32        19.87 o
   8   4   2       1738.13       1769.75        22.52 o
   9   4   2         98.57         77.27         6.08 o
  10   4   2        264.24        266.03        13.70 o
  11   4   2          0.12         -5.65         6.21 o
  12   4   2          4.90         -1.90         7.78 o
 -12   5   2         86.84         69.32        10.10 o
 -11   5   2         30.19         16.17         6.99 o
 -10   5   2        653.34        654.16        16.68 o
  -9   5   2        120.32         97.04         5.79 o
  -8   5   2       4052.66       3868.78        38.61 o
  -7   5   2        691.61        690.73        10.45 o
  -6   5   2       4085.62       4076.73        34.85 o
  -5   5   2          4.99          4.72         2.55 o
  -4   5   2       2778.77       2885.95        24.79 o
  -3   5   2       3529.26       3584.20        26.75 o
  -2   5   2       2752.12       2874.96        20.77 o
  -1   5   2        287.67        415.56         4.36 o
   0   5   2      20217.64      20951.07       162.83 o
   1   5   2       3794.07       4263.07        36.07 o
   2   5   2      12593.51      13199.92        93.29 o
   3   5   2         48.22         49.01         2.04 o
   4   5   2       3936.11       3977.82        33.10 o
   5   5   2         70.42         50.56         2.94 o
   6   5   2        196.12        187.37         4.73 o
   7   5   2         67.30         49.94         5.16 o
   8   5   2        280.36        226.71         8.83 o
   9   5   2         39.96         34.11         3.81 o
  10   5   2        744.80        736.30        19.91 o
  11   5   2         77.23         60.49         8.10 o
  12   5   2        392.31        410.20        19.86 o
 -12   6   2        173.63        186.33        12.57 o
 -11   6   2        314.61        313.90        13.00 o
 -10   6   2        130.98        133.55        12.70 o
  -9   6   2         85.42         88.77         5.00 o
  -8   6   2        176.45        168.78         6.23 o
  -7   6   2        376.73        321.17         6.65 o
  -6   6   2        452.92        465.58         7.48 o
  -5   6   2       2303.59       2323.13        19.77 o
  -4   6   2       4403.26       4397.59        34.35 o
  -3   6   2       7265.04       7146.77        49.35 o
  -2   6   2       6901.83       7036.17        46.69 o
  -1   6   2       4110.42       4626.62        35.72 o
   0   6   2       1188.84       1291.73        11.79 o
   1   6   2        142.96        126.87         2.73 o
   2   6   2       7506.98       7480.35        50.64 o
   3   6   2        732.71        714.84         8.48 o
   4   6   2       1426.82       1330.82        13.95 o
   5   6   2       2629.74       2602.94        21.55 o
   6   6   2       1540.40       1443.67        15.40 o
   7   6   2       2198.47       2132.01        23.36 o
   8   6   2        296.69        302.42         7.65 o
   9   6   2        468.01        433.47         9.16 o
  10   6   2        173.52        159.39         9.38 o
  11   6   2          8.58         -7.80         7.80 o
  12   6   2          0.47        -11.16        11.16 o
 -12   7   2          1.66        -11.16        11.16 o
 -11   7   2        449.72        438.96        17.77 o
 -10   7   2          3.11          2.75         9.76 o
  -9   7   2       1392.89       1388.98        19.17 o
  -8   7   2         30.16         22.43         3.58 o
  -7   7   2       1720.32       1740.98        18.64 o
  -6   7   2         41.79         48.31         2.40 o
  -5   7   2       1321.53       1380.64        13.09 o
  -4   7   2        313.76        312.86         4.63 o
  -3   7   2       4628.47       4611.25        29.80 o
  -2   7   2       6089.88       5873.57        41.29 o
  -1   7   2       9677.07      10463.83        78.57 o
   0   7   2        518.65        693.47         7.48 o
   1   7   2      20043.60      20577.03       159.50 o
   2   7   2        573.51        537.04         5.43 o
   3   7   2      12300.43      12520.07        80.88 o
   4   7   2         10.00         12.70         2.36 o
   5   7   2       1661.44       1585.07        17.70 o
   6   7   2        161.74        145.66         4.22 o
   7   7   2         71.57         64.04         3.34 o
   8   7   2         98.46         88.59         5.93 o
   9   7   2        692.69        700.25        14.47 o
  10   7   2          2.52         -5.92         5.92 o
  11   7   2        578.95        561.42        19.41 o
  12   7   2         11.01        -11.16        11.16 o
 -12   8   2         58.82         32.16        13.13 o
 -11   8   2        130.62        145.48        15.68 o
 -10   8   2          0.77         -4.81         4.81 o
  -9   8   2          3.25         -4.55         4.55 o
  -8   8   2        198.46        208.78         8.52 o
  -7   8   2       1118.38       1068.84        17.71 o
  -6   8   2       2754.99       2778.58        28.67 o
  -5   8   2       2770.90       2863.87        28.96 o
  -4   8   2       6620.17       6622.46        47.93 o
  -3   8   2       5127.23       5314.66        35.42 o
  -2   8   2       4473.91       4513.70        32.52 o
  -1   8   2       1776.93       1976.57        17.70 o
   0   8   2       2468.83       2493.87        20.69 o
   1   8   2         56.00         75.07         2.37 o
   2   8   2        781.56        739.74         6.57 o
   3   8   2       3941.17       4025.03        28.81 o
   4   8   2       3230.91       3321.99        32.20 o
   5   8   2       2627.97       2753.00        27.96 o
   6   8   2       2933.45       2965.46        29.86 o
   7   8   2       2551.76       2532.83        34.08 o
   8   8   2        668.72        610.88        13.62 o
   9   8   2        385.06        383.82        11.28 o
  10   8   2        149.37        171.25         9.33 o
  11   8   2         16.49         11.76         9.29 o
  12   8   2          3.19          1.31        11.81 o
 -12   9   2         72.26         91.24        15.10 o
 -11   9   2         15.76         26.73        17.75 o
 -10   9   2        630.35        630.20        14.50 o
  -9   9   2         25.89         20.19         9.24 o
  -8   9   2       2036.49       2030.87        32.85 o
  -7   9   2          1.92         -4.24         4.34 o
  -6   9   2       1320.27       1259.90        17.02 o
  -5   9   2        229.40        204.19         6.78 o
  -4   9   2        413.71        342.99         5.07 o
  -3   9   2        598.66        529.50         5.29 o
  -2   9   2       4134.18       4037.56        28.83 o
  -1   9   2       2835.03       2753.36        22.40 o
   0   9   2      11610.44      11758.19        79.53 o
   1   9   2       1795.37       1873.21        15.50 o
   2   9   2      12382.19      12358.94        79.22 o
   3   9   2        325.24        361.88         4.06 o
   4   9   2       3928.60       4029.36        34.57 o
   5   9   2         47.98         45.73         6.46 o
   6   9   2        116.14        136.87         5.04 o
   7   9   2         93.70         88.76        10.45 o
   8   9   2        404.61        397.28        11.44 o
   9   9   2         63.11         67.50         6.26 o
  10   9   2        629.28        648.19        14.53 o
  11   9   2         73.61         61.31         9.62 o
  12   9   2        306.80        378.08        23.63 o
 -12  10   2        247.21        269.77        21.00 o
 -11  10   2        171.73        157.79        12.18 o
 -10  10   2         93.19         82.66         7.33 o
  -9  10   2         72.25         71.41         6.73 o
  -8  10   2         35.41         40.34         5.79 o
  -7  10   2         21.01         18.43         7.36 o
  -6  10   2       1098.10       1112.33        16.18 o
  -5  10   2         75.42         64.06         4.46 o
  -4  10   2       5345.88       5408.93        43.02 o
  -3  10   2       1288.62       1251.65         9.57 o
  -2  10   2       7812.09       8101.58        57.64 o
  -1  10   2       1839.17       1900.36        15.56 o
   0  10   2       3545.09       3622.14        26.52 o
   1  10   2       1382.97       1366.57        11.55 o
   2  10   2        391.53        403.00         5.16 o
   3  10   2        982.36        891.03         8.59 o
   4  10   2       1553.63       1575.80        14.91 o
   5  10   2          9.06          3.40         3.66 o
   6  10   2       2346.64       2444.37        37.06 o
   7  10   2        489.08        456.06        16.40 o
   8  10   2       1186.45       1135.81        24.44 o
   9  10   2        163.58        152.57         8.50 o
  10  10   2        107.12        112.31        10.51 o
  11  10   2          3.66         -0.26         8.12 o
 -11  11   2        185.77        185.06        12.33 o
 -10  11   2         99.10         83.73         8.43 o
  -9  11   2       1029.72       1010.21        22.07 o
  -8  11   2        196.15        187.59         9.57 o
  -7  11   2       1865.85       1872.51        23.98 o
  -6  11   2        823.51        805.71        18.21 o
  -5  11   2       1920.16       1943.88        19.56 o
  -4  11   2        772.31        675.44         8.84 o
  -3  11   2         67.25         60.01         2.16 o
  -2  11   2         11.88         13.59         1.84 o
  -1  11   2        992.17       1056.73         9.51 o
   0  11   2         17.53         18.73         1.96 o
   1  11   2       4949.87       5165.72        36.00 o
   2  11   2        549.61        503.91         6.57 o
   3  11   2       3884.24       3931.22        27.55 o
   4  11   2        641.93        622.81         8.37 o
   5  11   2        923.37        890.73        14.15 o
   6  11   2        115.09        121.27         6.67 o
   7  11   2          7.89         10.93         6.13 o
   8  11   2          6.64          4.86         5.14 o
   9  11   2        333.66        321.69        11.81 o
  10  11   2         10.12          7.53         5.90 o
  11  11   2        336.50        347.94        26.13 o
 -11  12   2        199.00        207.97        12.81 o
 -10  12   2         13.70          9.49         6.23 o
  -9  12   2         23.98         23.21         6.09 o
  -8  12   2         24.55         21.55         7.47 o
  -7  12   2        382.63        379.97        12.73 o
  -6  12   2        174.68        167.66        14.20 o
  -5  12   2       2605.51       2558.89        26.17 o
  -4  12   2        813.87        799.61        10.03 o
  -3  12   2       5418.73       5480.34        41.71 o
  -2  12   2        935.74        922.19        13.15 o
  -1  12   2       4661.31       4579.34        34.29 o
   0  12   2        972.19        974.14        11.02 o
   1  12   2        574.83        575.48         7.16 o
   2  12   2          6.32         10.98         2.75 o
   3  12   2        793.77        771.56         8.76 o
   4  12   2        760.85        777.19         9.89 o
   5  12   2       2286.06       2272.48        28.98 o
   6  12   2       1007.70       1011.88        19.25 o
   7  12   2       1496.32       1479.08        20.45 o
   8  12   2         33.91         20.58         5.63 o
   9  12   2        569.81        587.82        15.92 o
  10  12   2         12.22          7.90         6.73 o
  11  12   2         29.23         19.69        11.81 o
 -11  13   2         88.45         87.49         9.44 o
 -10  13   2        362.71        403.20        14.02 o
  -9  13   2        194.57        201.28        11.02 o
  -8  13   2        671.43        679.94        17.06 o
  -7  13   2        660.00        676.27        15.27 o
  -6  13   2        331.94        311.20         9.83 o
  -5  13   2         32.89         36.15         3.67 o
  -4  13   2        226.93        213.75         7.99 o
  -3  13   2        138.91        119.71         5.03 o
  -2  13   2       1948.99       2026.16        19.20 o
  -1  13   2       1736.19       1749.56        16.05 o
   0  13   2      10073.60       9937.41        81.37 o
   1  13   2       2422.68       2444.14        21.62 o
   2  13   2       4889.28       4926.38        40.56 o
   3  13   2       1705.86       1701.28        17.52 o
   4  13   2       1536.97       1538.68        17.63 o
   5  13   2        309.65        325.88         9.52 o
   6  13   2         60.12         56.57         6.05 o
   7  13   2         22.93         20.37         4.64 o
   8  13   2        249.46        260.64        11.26 o
   9  13   2        179.83        166.23         9.09 o
  10  13   2        499.64        483.96        18.67 o
  11  13   2        144.14        166.06        16.41 o
 -11  14   2          0.08         -7.88         9.85 o
 -10  14   2         49.91         44.70         9.76 o
  -9  14   2         23.61         18.83         6.99 o
  -8  14   2         55.25         54.60         7.12 o
  -7  14   2         70.81         69.74         8.01 o
  -6  14   2       1276.28       1372.19        25.18 o
  -5  14   2         79.05         79.88         3.89 o
  -4  14   2       3550.62       3512.57        37.61 o
  -3  14   2          0.15         -2.38         2.86 o
  -2  14   2       3227.63       3250.84        28.52 o
  -1  14   2        407.79        384.93         6.47 o
   0  14   2        430.21        454.64         7.72 o
   1  14   2        314.40        306.95         5.82 o
   2  14   2        244.06        253.20         5.81 o
   3  14   2          0.01         -2.44         2.44 o
   4  14   2       3131.43       3079.60        33.83 o
   5  14   2        202.78        222.40         6.46 o
   6  14   2       2228.27       2314.71        30.68 o
   7  14   2          9.88         12.49         5.84 o
   8  14   2        787.83        807.29        22.28 o
   9  14   2          3.87         -6.88         6.88 o
  10  14   2        114.58        121.53        10.06 o
 -10  15   2        200.21        207.52        13.61 o
  -9  15   2        377.56        386.32        17.87 o
  -8  15   2        448.96        429.00        17.67 o
  -7  15   2        620.22        623.64        24.12 o
  -6  15   2        397.69        384.93        13.36 o
  -5  15   2        669.32        637.75        11.46 o
  -4  15   2         33.01         28.26         4.07 o
  -3  15   2        174.25        183.90         9.32 o
  -2  15   2        585.30        605.20        12.06 o
  -1  15   2        227.52        224.23         6.68 o
   0  15   2       2183.21       2179.66        21.94 o
   1  15   2        680.21        663.67         8.81 o
   2  15   2       2599.73       2653.45        24.55 o
   3  15   2       1424.86       1375.78        15.69 o
   4  15   2        660.41        658.58        11.95 o
   5  15   2        152.91        134.82         5.27 o
   6  15   2          3.30         -3.77         5.74 o
   7  15   2          6.22          9.05         7.43 o
   8  15   2         76.21         49.74        12.29 o
   9  15   2         15.56         13.57        10.84 o
  10  15   2        226.38        250.52        16.85 o
 -10  16   2          2.36          5.25        13.78 o
  -9  16   2         59.20         58.78        20.04 o
  -8  16   2          0.19          1.06         8.46 o
  -7  16   2        118.91        106.20        15.10 o
  -6  16   2        145.67        143.58         9.49 o
  -5  16   2       1806.07       1850.54        23.40 o
  -4  16   2          6.02         -2.34         3.68 o
  -3  16   2       2742.54       2696.50        28.35 o
  -2  16   2        261.79        249.82         6.61 o
  -1  16   2       2519.68       2412.85        22.36 o
   0  16   2        233.49        217.54         6.04 o
   1  16   2        160.12        138.52         4.28 o
   2  16   2          2.35         -2.93         2.93 o
   3  16   2          5.56         -2.82         2.82 o
   4  16   2         31.08         35.63         4.55 o
   5  16   2       1390.65       1427.99        26.36 o
   6  16   2          0.22         -5.51         5.51 o
   7  16   2       1053.00       1084.62        33.16 o
   8  16   2         13.10         15.42        11.49 o
   9  16   2        281.79        304.61        19.89 o
  10  16   2          0.30         -8.53        13.13 o
 -10  17   2         60.52         55.14        15.75 o
  -9  17   2        382.38        460.81        45.95 o
  -8  17   2        148.51        171.95        13.37 o
  -7  17   2        695.27        735.51        22.35 o
  -6  17   2        145.77        152.61         9.64 o
  -5  17   2        453.90        446.64        10.13 o
  -4  17   2         83.71         87.38         6.97 o
  -3  17   2        354.85        329.06         8.56 o
  -2  17   2        494.81        477.50         9.48 o
  -1  17   2       1031.77       1026.31        12.22 o
   0  17   2       1385.47       1374.22        14.92 o
   1  17   2       1547.74       1540.10        17.78 o
   2  17   2       1292.79       1283.81        16.57 o
   3  17   2       1014.43        961.85        13.80 o
   4  17   2        280.55        284.99         9.47 o
   5  17   2        590.86        589.91        13.30 o
   6  17   2         12.23         19.42         6.59 o
   7  17   2          0.20         -1.21         7.91 o
   8  17   2        131.01        137.45        19.36 o
   9  17   2         74.19         67.15        13.36 o
  10  17   2         83.50         97.14        17.07 o
  -9  18   2          3.88         29.91        11.83 o
  -8  18   2        153.73        164.72        15.76 o
  -7  18   2          0.15          0.14         8.28 o
  -6  18   2        638.60        653.38        20.55 o
  -5  18   2         97.80         86.22         6.63 o
  -4  18   2       1628.25       1664.79        24.54 o
  -3  18   2        438.71        428.70         9.86 o
  -2  18   2       1605.49       1628.79        19.95 o
  -1  18   2         53.34         46.93         3.96 o
   0  18   2        471.01        458.25         8.03 o
   1  18   2        142.46        140.72         5.36 o
   2  18   2        461.79        440.52         9.27 o
   3  18   2         18.35         14.47         4.00 o
   4  18   2       1156.03       1175.51        19.51 o
   5  18   2        186.20        168.76         8.72 o
   6  18   2       1041.26       1066.96        23.44 o
   7  18   2         91.43         99.18        11.47 o
   8  18   2        569.44        580.90        25.48 o
   9  18   2         36.22         60.01        12.90 o
  -9  19   2         44.65         37.41        17.07 o
  -8  19   2        413.74        421.07        19.73 o
  -7  19   2         32.96         31.15         9.60 o
  -6  19   2        227.82        216.71        15.45 o
  -5  19   2         26.07         18.90         7.52 o
  -4  19   2          4.77          4.44         4.83 o
  -3  19   2          4.32         -3.52         3.52 o
  -2  19   2       1022.03       1005.68        14.83 o
  -1  19   2        239.23        241.88         7.22 o
   0  19   2       1720.40       1750.64        17.17 o
   1  19   2         82.80         61.31         4.50 o
   2  19   2       2440.19       2347.51        26.42 o
   3  19   2        134.90        121.07         5.77 o
   4  19   2        409.55        422.57        12.25 o
   5  19   2         26.75         31.81        12.91 o
   6  19   2          2.27         13.68         8.46 o
   7  19   2          0.12          6.78         8.72 o
   8  19   2        185.79        164.63        16.69 o
   9  19   2         14.64         14.44        15.75 o
  -9  20   2         13.24         -7.88        15.10 o
  -8  20   2          9.57         -2.28        15.10 o
  -7  20   2         39.45         41.39        12.76 o
  -6  20   2        158.10        166.69        15.54 o
  -5  20   2        478.85        492.94        30.85 o
  -4  20   2        222.28        220.99        11.66 o
  -3  20   2        843.88        830.57        16.63 o
  -2  20   2        147.11        134.08         6.33 o
  -1  20   2        815.95        822.00        15.18 o
   0  20   2          5.51         -0.44         3.33 o
   1  20   2         58.27         59.83         4.69 o
   2  20   2        129.19        116.28         5.63 o
   3  20   2         46.27         40.32         7.31 o
   4  20   2        151.54        138.18         9.52 o
   5  20   2        322.39        291.43        25.60 o
   6  20   2        355.35        378.21        17.42 o
   7  20   2        313.04        320.72        16.80 o
   8  20   2         99.68        113.20        12.14 o
  -8  21   2         18.56          1.31        11.60 o
  -7  21   2        478.32        497.54        24.60 o
  -6  21   2         31.51         43.98        17.07 o
  -5  21   2        380.00        383.98        28.88 o
  -4  21   2          9.69         12.10         8.03 o
  -3  21   2         39.79         36.98         5.22 o
  -2  21   2         60.68         49.59         6.02 o
  -1  21   2        342.93        318.58         9.85 o
   0  21   2          4.94          1.68         2.97 o
   1  21   2       1007.70        978.99        14.96 o
   2  21   2          0.15         -2.27         4.47 o
   3  21   2       1252.38       1282.89        23.10 o
   4  21   2          3.80         -1.61         7.56 o
   5  21   2        265.65        223.17        23.63 o
   6  21   2          2.04        -11.81        14.44 o
   7  21   2          0.13         -6.71        10.44 o
   8  21   2          4.20          8.53        11.14 o
  -7  22   2         23.83         24.87        12.51 o
  -6  22   2        149.05        140.47        21.66 o
  -5  22   2        250.56        242.86        24.29 o
  -4  22   2        561.50        556.41        36.76 o
  -3  22   2        661.32        633.19        14.58 o
  -2  22   2        344.07        341.68        11.42 o
  -1  22   2        536.97        521.59        12.21 o
   0  22   2         81.08         78.21         6.62 o
   1  22   2        317.26        335.81         9.56 o
   2  22   2         11.09          8.65         5.03 o
   3  22   2         69.04         69.44         6.05 o
   4  22   2        456.13        446.25        43.32 o
   5  22   2         78.50         81.39        18.38 o
   6  22   2        328.50        363.63        30.19 o
   7  22   2        143.66        122.00        19.04 o
  -7  23   2         12.41         11.16        16.41 o
  -6  23   2        127.75        123.40        20.35 o
  -5  23   2         70.70         72.20        18.38 o
  -4  23   2          3.43        -10.50        10.50 o
  -3  23   2         70.20         78.63         6.30 o
  -2  23   2        166.11        168.50         8.37 o
  -1  23   2         31.82         30.41         6.41 o
   0  23   2        979.06        936.91        18.96 o
   1  23   2          2.08         -1.02         4.67 o
   2  23   2        701.64        692.97        15.74 o
   3  23   2          2.30         -1.02         6.85 o
   4  23   2        295.44        331.23        16.40 o
   5  23   2         13.67          3.28        14.44 o
   6  23   2         19.24          3.28        15.10 o
   7  23   2          0.40         -9.97         9.97 o
  -6  24   2        153.85        165.41        21.66 o
  -5  24   2        142.63        184.44        21.66 o
  -4  24   2        317.27        310.17        15.46 o
  -3  24   2        169.95        193.07        12.71 o
  -2  24   2        359.96        364.60        11.65 o
  -1  24   2         98.10         98.20         7.51 o
   0  24   2         16.24         10.26         5.54 o
   1  24   2          0.18          3.05         6.35 o
   2  24   2         58.03         58.37         6.41 o
   3  24   2         47.17         33.58         8.97 o
   4  24   2        318.10        309.81        24.94 o
   5  24   2        113.42         89.27        18.38 o
   6  24   2        307.81        285.53        26.26 o
  -5  25   2        101.34        125.37        18.38 o
  -4  25   2         29.99         28.22        13.78 o
  -3  25   2         18.85         15.70         8.11 o
  -2  25   2         36.13         40.04        12.47 o
  -1  25   2        260.26        262.87        15.08 o
   0  25   2         99.65         75.12         9.97 o
   1  25   2        522.45        509.02        22.32 o
   2  25   2         56.83         45.89         7.85 o
   3  25   2        350.91        347.44        16.01 o
   4  25   2         26.83         28.22        13.78 o
   5  25   2         44.70         28.88        14.44 o
  -4  26   2         44.94         49.23        13.13 o
  -3  26   2        375.28        363.33        14.77 o
  -2  26   2         70.13         57.76        13.13 o
  -1  26   2        267.92        263.80        15.08 o
   0  26   2         29.18         21.98         8.58 o
   1  26   2         20.58          2.04         8.86 o
   2  26   2          2.61         -8.53        10.50 o
   3  26   2         15.01         -4.59         7.18 o
   4  26   2          0.46          7.22        11.81 o
  -2  27   2         31.04         38.07        12.47 o
  -1  27   2         36.08         38.10         8.82 o
   0  27   2        279.46        310.48        18.38 o
   1  27   2         97.29         79.16        10.21 o
   2  27   2        285.23        332.13        22.32 o
 -11   0   3        901.69        993.08        31.18 o
  -9   0   3       2423.34       2329.06        40.54 o
  -7   0   3        347.64        340.80        11.13 o
  -5   0   3       4178.61       4187.90        45.52 o
  -3   0   3       4422.71       4619.45        48.61 o
   3   0   3        953.30        882.32        27.42 o
   5   0   3        466.10        453.04         7.92 o
   7   0   3       1636.89       1576.05        28.14 o
   9   0   3       2140.35       2081.47        37.21 o
  11   0   3        898.64        939.87        49.88 o
 -12   1   3         45.05         51.22        13.44 o
 -11   1   3          2.51         -6.27         6.61 o
 -10   1   3         15.17          9.52         4.93 o
  -9   1   3        446.69        421.72        10.05 o
  -8   1   3        501.47        469.79        10.05 o
  -7   1   3       2416.17       2427.76        30.43 o
  -6   1   3        864.50        893.00        12.54 o
  -5   1   3      12832.42      12680.29       102.46 o
  -4   1   3       2852.81       2933.94        22.96 o
  -3   1   3       5512.10       5761.40        47.76 o
  -2   1   3        244.34        244.82         3.48 o
  -1   1   3        348.54        320.33         4.59 o
   0   1   3         29.53         36.50         1.44 o
   1   1   3       5548.43       5508.21        67.28 o
   2   1   3       9446.55       9801.88        82.65 o
   3   1   3       6133.40       6525.13        63.48 o
   4   1   3       3915.93       3956.63        34.43 o
   5   1   3      10403.23      10427.11        85.73 o
   6   1   3       2047.72       2057.43        21.20 o
   7   1   3       1440.64       1401.54        18.31 o
   8   1   3        331.74        287.53         8.00 o
   9   1   3        161.96        160.87         6.79 o
  10   1   3          0.09         -4.43         4.43 o
  11   1   3         88.37        104.33        21.65 o
  12   1   3         46.80         45.50        13.17 o
 -12   2   3        381.83        358.42        22.26 o
 -11   2   3         87.74         93.23         9.95 o
 -10   2   3        831.67        791.93        20.37 o
  -9   2   3         84.76         74.12         5.06 o
  -8   2   3       1465.91       1417.27        16.65 o
  -7   2   3        131.89        112.50         4.46 o
  -6   2   3       1820.58       1758.31        17.55 o
  -5   2   3        172.15        167.99         4.49 o
  -4   2   3        418.16        387.42         6.85 o
  -3   2   3       1238.23       1290.45        16.87 o
  -2   2   3      12482.44      12488.86        95.09 o
  -1   2   3       8685.07       8946.11        72.97 o
   0   2   3         97.22         81.35         2.76 o
   1   2   3       1747.16       1854.73        20.72 o
   2   2   3      17334.11      18416.96       142.68 o
   3   2   3       1094.74       1111.28        11.50 o
   4   2   3        248.13        251.06         3.81 o
   5   2   3         75.86         59.88         2.71 o
   6   2   3       1141.96       1087.34        13.18 o
   7   2   3         77.44         63.55         4.01 o
   8   2   3       1391.23       1376.22        18.73 o
   9   2   3         63.36         53.42         4.57 o
  10   2   3        889.39        865.25        22.51 o
  11   2   3          7.93         13.84         7.51 o
  12   2   3        229.02        216.98        18.50 o
 -12   3   3         94.76        104.34        15.08 o
 -11   3   3          0.05         -5.31         7.24 o
 -10   3   3          4.95         -5.74        10.48 o
  -9   3   3         79.94         69.83         4.69 o
  -8   3   3        512.09        499.38         8.83 o
  -7   3   3       1179.05       1138.51        14.17 o
  -6   3   3       3996.07       4042.11        34.59 o
  -5   3   3       2616.18       2570.39        21.35 o
  -4   3   3       6471.16       6590.83        44.80 o
  -3   3   3       4047.34       4029.53        33.14 o
  -2   3   3       6611.59       7022.39        71.90 o
  -1   3   3       7818.81       8474.50        70.52 o
   0   3   3        354.28        356.45         4.38 o
   1   3   3        614.47        634.04         6.76 o
   2   3   3       2589.06       2717.45        22.04 o
   3   3   3       2424.79       2312.72        19.10 o
   4   3   3       4949.24       4888.24        37.02 o
   5   3   3        999.63       1006.35        10.21 o
   6   3   3       3843.16       3836.35        45.35 o
   7   3   3        669.40        659.25         9.85 o
   8   3   3        360.70        312.04         7.69 o
   9   3   3         17.80         11.74         4.11 o
  10   3   3          4.78         -2.13         6.53 o
  11   3   3         22.77         25.81        14.96 o
  12   3   3        110.64        115.19        16.08 o
 -12   4   3          7.43          3.00         8.50 o
 -11   4   3        661.60        651.02        17.00 o
 -10   4   3        129.60        111.83        14.95 o
  -9   4   3       1495.48       1515.92        20.16 o
  -8   4   3        179.53        166.70         5.49 o
  -7   4   3        608.41        614.09         9.59 o
  -6   4   3         83.67         74.32         2.87 o
  -5   4   3          8.11         12.83         2.59 o
  -4   4   3        258.01        297.76         3.91 o
  -3   4   3       9602.25      10033.30        68.58 o
  -2   4   3        371.47        345.67         4.51 o
  -1   4   3      28072.20      28818.57       217.97 o
   0   4   3       4286.97       4404.46        35.78 o
   1   4   3      13311.05      13001.45       113.98 o
   2   4   3          5.44         13.75         1.58 o
   3   4   3       4277.69       4372.53        32.90 o
   4   4   3         28.55         34.64         2.12 o
   5   4   3          5.36          7.92         1.65 o
   6   4   3        387.05        374.02         5.80 o
   7   4   3       2100.40       2144.25        22.86 o
   8   4   3        116.08        105.82         5.30 o
   9   4   3       1415.11       1393.69        22.65 o
  10   4   3        366.97        356.48        15.16 o
  11   4   3        531.23        522.31        15.44 o
  12   4   3         33.63         27.17        12.44 o
 -12   5   3          4.90         -0.99         8.10 o
 -11   5   3          9.03          4.12         7.48 o
 -10   5   3          0.16         -6.13         6.63 o
  -9   5   3        569.84        549.02        10.82 o
  -8   5   3        367.29        363.86         8.34 o
  -7   5   3       4017.12       3943.53        35.53 o
  -6   5   3         46.30         64.96         3.89 o
  -5   5   3       7858.19       8047.45        54.83 o
  -4   5   3       1681.32       1784.62        13.88 o
  -3   5   3      14616.62      14507.45        97.84 o
  -2   5   3        221.27        366.34         4.22 o
  -1   5   3        286.58        332.93         6.08 o
   0   5   3        252.26        334.88         5.01 o
   1   5   3       4351.21       4612.19        37.11 o
   2   5   3       1112.07       1028.58         9.48 o
   3   5   3      22248.98      22494.97       150.89 o
   4   5   3       1806.08       1712.42        14.91 o
   5   5   3       7561.91       7904.31        59.44 o
   6   5   3        193.14        159.63         5.04 o
   7   5   3       3444.90       3440.20        34.27 o
   8   5   3         60.13         40.99         4.27 o
   9   5   3        257.40        251.54         6.95 o
  10   5   3          2.04          2.08         5.91 o
  11   5   3         68.16         55.39        12.90 o
  12   5   3         18.24         18.38        11.81 o
 -12   6   3        257.13        276.37        16.10 o
 -11   6   3        316.36        304.24        12.97 o
 -10   6   3        542.51        525.57        22.51 o
  -9   6   3        549.10        557.46        10.62 o
  -8   6   3       1000.85        956.36        13.90 o
  -7   6   3        302.54        302.69         6.61 o
  -6   6   3         24.01         39.83         5.76 o
  -5   6   3        221.87        229.40         5.34 o
  -4   6   3       3731.38       3655.15        27.46 o
  -3   6   3      13294.01      13584.19        87.79 o
  -2   6   3       9122.46       9148.53        63.02 o
  -1   6   3      11652.78      11960.41        95.11 o
   0   6   3      18468.28      19512.37       151.23 o
   1   6   3       8971.73       9174.77        68.99 o
   2   6   3      10129.40      10648.73        71.46 o
   3   6   3       5862.16       6134.27        44.53 o
   4   6   3        456.24        498.46         5.87 o
   5   6   3          0.05         -2.45         2.45 o
   6   6   3        132.47        122.35         5.24 o
   7   6   3        504.12        517.02         8.38 o
   8   6   3        933.16        916.48        13.52 o
   9   6   3        594.50        580.92        10.52 o
  10   6   3        754.13        700.34        17.67 o
  11   6   3        149.43        127.97        11.54 o
  12   6   3        179.57        164.10        17.72 o
 -12   7   3        136.89        125.12        12.99 o
 -11   7   3          0.16         -3.53         9.19 o
 -10   7   3          5.91         -4.11         4.42 o
  -9   7   3         41.02         37.95         4.38 o
  -8   7   3        563.87        601.64        10.78 o
  -7   7   3        309.44        326.94         6.69 o
  -6   7   3       4131.51       4270.04        35.87 o
  -5   7   3         56.82         27.31         2.36 o
  -4   7   3       4979.96       5020.94        39.13 o
  -3   7   3        519.71        519.88         6.78 o
  -2   7   3       4552.04       4657.87        31.81 o
  -1   7   3        165.83        248.27         4.32 o
   0   7   3        521.09        582.45         6.63 o
   1   7   3         33.72         44.58         1.63 o
   2   7   3       2969.31       3000.23        23.52 o
   3   7   3        628.63        636.90         5.62 o
   4   7   3       8194.82       7951.14        60.19 o
   5   7   3         60.02         55.79         4.00 o
   6   7   3       2706.52       2664.11        25.40 o
   7   7   3          2.01         -3.19         3.19 o
   8   7   3        322.19        320.17         7.77 o
   9   7   3         17.81          9.05         4.75 o
  10   7   3          0.36          0.51         7.30 o
  11   7   3          0.24         -7.27         7.87 o
  12   7   3        187.10        153.59        17.07 o
 -12   8   3        129.34        113.55        16.41 o
 -11   8   3        233.86        224.72        13.37 o
 -10   8   3        501.73        485.07        12.28 o
  -9   8   3        596.34        588.28        13.81 o
  -8   8   3        876.83        871.13        14.25 o
  -7   8   3        332.33        313.39         6.74 o
  -6   8   3        336.40        332.00         5.91 o
  -5   8   3        210.10        198.27         6.03 o
  -4   8   3         94.17        110.91         3.39 o
  -3   8   3        133.66        158.08         3.50 o
  -2   8   3       1292.17       1355.53        10.94 o
  -1   8   3       6400.72       6501.51        52.63 o
   0   8   3       8075.63       8212.19        65.41 o
   1   8   3       1768.14       1710.13        14.25 o
   2   8   3       1671.12       1566.41        12.35 o
   3   8   3       1234.71       1151.50         8.34 o
   4   8   3        566.02        553.44         7.03 o
   5   8   3         74.51         80.32         4.39 o
   6   8   3        181.12        175.87         8.68 o
   7   8   3        520.40        514.27        12.14 o
   8   8   3        627.12        610.33        13.57 o
   9   8   3        464.16        431.20        11.81 o
  10   8   3        482.19        497.60        14.66 o
  11   8   3        137.73        134.49        11.23 o
  12   8   3         84.56         67.61        13.78 o
 -12   9   3         21.93         17.72        12.47 o
 -11   9   3         15.90         12.97         8.74 o
 -10   9   3         14.49         10.11         5.55 o
  -9   9   3        209.20        205.62        10.09 o
  -8   9   3        111.91         91.30         6.87 o
  -7   9   3       2345.20       2219.05        29.56 o
  -6   9   3        249.50        236.63         7.25 o
  -5   9   3       6288.80       6192.84        56.09 o
  -4   9   3         74.05         58.81         5.65 o
  -3   9   3       5694.66       5785.75        37.20 o
  -2   9   3         43.10         35.77         3.05 o
  -1   9   3       2656.74       2708.40        21.77 o
   0   9   3         45.66         38.06         1.83 o
   1   9   3       1866.30       1962.55        16.13 o
   2   9   3          3.59          0.36         1.99 o
   3   9   3       6913.84       7159.79        46.11 o
   4   9   3         76.84         60.32         3.45 o
   5   9   3       4339.33       4385.24        44.91 o
   6   9   3          6.40          2.36         2.82 o
   7   9   3       2118.30       2071.32        28.19 o
   8   9   3          0.33         -4.81         6.78 o
   9   9   3        125.17        119.24         7.46 o
  10   9   3          4.83         12.23         5.51 o
  11   9   3         75.99         83.07        10.26 o
  12   9   3          3.31         -8.53        11.16 o
 -12  10   3        127.00        139.15        16.41 o
 -11  10   3        344.84        368.42        16.50 o
 -10  10   3        161.48        177.90         9.45 o
  -9  10   3        704.08        668.25        18.06 o
  -8  10   3        195.08        198.65         8.65 o
  -7  10   3        316.75        298.57        11.37 o
  -6  10   3         10.14          3.49         4.53 o
  -5  10   3         53.89         54.32         3.50 o
  -4  10   3       1902.12       1787.43        16.62 o
  -3  10   3       2962.87       2991.25        20.45 o
  -2  10   3       1412.44       1486.72        12.48 o
  -1  10   3       8803.69       8938.29        60.20 o
   0  10   3       8124.35       8368.99        60.04 o
   1  10   3       6328.49       6776.51        44.78 o
   2  10   3       1420.42       1563.73        13.38 o
   3  10   3       1750.56       1835.46        14.64 o
   4  10   3          0.68         -2.33         2.33 o
   5  10   3        191.62        210.51         8.65 o
   6  10   3        168.11        139.42         5.49 o
   7  10   3        906.61        884.13        16.28 o
   8  10   3        220.58        209.55         9.09 o
   9  10   3        865.73        847.11        17.74 o
  10  10   3        359.49        353.59        11.64 o
  11  10   3        452.36        445.95        20.96 o
 -11  11   3          6.60          2.23         8.19 o
 -10  11   3         52.60         55.94         7.23 o
  -9  11   3        100.25        113.36         7.60 o
  -8  11   3        639.24        631.46        14.66 o
  -7  11   3        860.05        833.45        14.95 o
  -6  11   3       3455.17       3616.79        42.68 o
  -5  11   3       2241.35       2264.56        22.18 o
  -4  11   3       5214.02       5309.06        44.99 o
  -3  11   3        820.45        849.33         8.11 o
  -2  11   3        995.29        997.22         9.83 o
  -1  11   3        374.93        424.32         5.62 o
   0  11   3       1687.44       1660.14        15.09 o
   1  11   3        503.15        521.99         7.03 o
   2  11   3       1266.95       1288.50        12.30 o
   3  11   3        330.72        383.76         4.90 o
   4  11   3       6602.71       6648.77        55.39 o
   5  11   3       1581.83       1612.02        20.89 o
   6  11   3       4090.61       4157.00        41.15 o
   7  11   3        288.63        289.41        10.50 o
   8  11   3        199.23        184.26         8.36 o
   9  11   3         21.60         12.64         5.83 o
  10  11   3         11.09          2.38         5.91 o
  11  11   3          0.17          1.51         9.03 o
 -11  12   3          8.15          0.21         8.12 o
 -10  12   3        635.98        697.82        16.19 o
  -9  12   3        113.37        111.18         7.85 o
  -8  12   3        813.10        822.30        16.84 o
  -7  12   3         22.60         16.57         4.29 o
  -6  12   3        133.25        115.84         7.77 o
  -5  12   3        281.75        261.48         7.18 o
  -4  12   3       1239.81       1235.46        13.55 o
  -3  12   3         75.24         80.78         3.16 o
  -2  12   3       5596.27       5737.35        44.29 o
  -1  12   3        413.01        378.21         6.24 o
   0  12   3      11114.42      11198.11        86.79 o
   1  12   3          1.76         12.82         3.55 o
   2  12   3       5176.68       5227.66        40.40 o
   3  12   3        562.82        504.82         7.38 o
   4  12   3        493.60        487.36         7.49 o
   5  12   3         11.38         -2.38         4.07 o
   6  12   3         83.82         74.64         5.77 o
   7  12   3        104.11         97.33         5.48 o
   8  12   3        824.91        805.64        16.47 o
   9  12   3         38.61         39.23         6.60 o
  10  12   3        511.39        550.83        17.51 o
  11  12   3          3.91          0.00        11.16 o
 -11  13   3         21.42          5.17         7.38 o
 -10  13   3         15.92         14.64         7.03 o
  -9  13   3          4.52          2.12         6.97 o
  -8  13   3        190.38        203.39        11.18 o
  -7  13   3        663.61        661.86        18.15 o
  -6  13   3        257.28        253.33         9.20 o
  -5  13   3       1040.04       1041.75        16.34 o
  -4  13   3        854.94        903.22        13.24 o
  -3  13   3       1482.69       1476.46        16.90 o
  -2  13   3        416.87        404.24         9.47 o
  -1  13   3        812.68        734.23         9.50 o
   0  13   3         14.25          1.15         2.96 o
   1  13   3        120.29        106.70         3.63 o
   2  13   3       1222.65       1159.40        12.73 o
   3  13   3       2751.20       2703.09        25.47 o
   4  13   3        842.22        861.73        11.84 o
   5  13   3        342.58        353.89         7.67 o
   6  13   3        488.67        497.12        12.15 o
   7  13   3        589.35        612.80        21.22 o
   8  13   3        165.38        163.70        12.32 o
   9  13   3         14.18          9.97         6.70 o
  10  13   3          3.01         -0.74         7.72 o
  11  13   3         97.96         66.29        13.78 o
 -11  14   3        250.66        213.98        17.72 o
 -10  14   3          2.05         -6.55         6.55 o
  -9  14   3        714.13        726.87        18.15 o
  -8  14   3          0.03         -5.60         5.60 o
  -7  14   3        265.51        234.79        11.97 o
  -6  14   3          0.37         -2.29         6.14 o
  -5  14   3         30.81         17.70         3.72 o
  -4  14   3        462.92        448.80        10.44 o
  -3  14   3        823.72        810.35        11.47 o
  -2  14   3        180.51        178.53         5.02 o
  -1  14   3       3551.76       3562.86        30.18 o
   0  14   3         30.49         20.17         2.74 o
   1  14   3       3607.65       3570.61        30.18 o
   2  14   3         57.65         49.95         3.92 o
   3  14   3        739.84        716.76         9.96 o
   4  14   3          4.69          0.52         3.39 o
   5  14   3          8.07          4.76         2.60 o
   6  14   3         32.37         29.16         5.11 o
   7  14   3        730.76        764.58        17.48 o
   8  14   3          0.67         -2.71         6.98 o
   9  14   3        462.68        485.54        24.02 o
  10  14   3         18.21         11.72         7.67 o
 -10  15   3         22.49         12.91         9.49 o
  -9  15   3         16.36         16.09         9.21 o
  -8  15   3        805.94        883.30        24.49 o
  -7  15   3        294.90        289.97        44.63 o
  -6  15   3       1065.08       1083.94        22.74 o
  -5  15   3       1364.35       1341.49        18.26 o
  -4  15   3       1903.46       1866.45        22.08 o
  -3  15   3        615.80        612.74        10.08 o
  -2  15   3        753.37        758.74        11.35 o
  -1  15   3         72.82         60.73         3.27 o
   0  15   3        119.26         92.42         3.96 o
   1  15   3        107.00        104.80         5.62 o
   2  15   3       1786.49       1822.65        18.46 o
   3  15   3       1022.92       1061.23        14.07 o
   4  15   3       2182.18       2192.37        26.37 o
   5  15   3       1022.62       1016.89        17.40 o
   6  15   3       1244.64       1188.33        23.78 o
   7  15   3        375.52        369.84        19.94 o
   8  15   3        233.33        203.84        16.43 o
   9  15   3          8.55         20.47        11.49 o
  10  15   3         14.27          6.59        10.41 o
 -10  16   3        391.21        441.74        28.22 o
  -9  16   3          2.27          0.51         9.15 o
  -8  16   3        417.49        434.65        19.46 o
  -7  16   3         15.76         12.43         7.81 o
  -6  16   3         74.39         78.79        10.81 o
  -5  16   3          2.20         -3.20         3.26 o
  -4  16   3       1108.88       1108.95        16.14 o
  -3  16   3        235.61        239.54         6.79 o
  -2  16   3       3758.91       3730.11        34.87 o
  -1  16   3         41.08         39.55         3.13 o
   0  16   3       3238.39       3105.22        27.56 o
   1  16   3          7.76          0.86         2.27 o
   2  16   3       3138.32       3048.30        43.44 o
   3  16   3        211.67        194.45         6.16 o
   4  16   3         29.30         34.65         7.04 o
   5  16   3          0.22          2.59         3.88 o
   6  16   3        151.07        158.41         9.67 o
   7  16   3          1.17         -1.94         9.04 o
   8  16   3        780.51        820.75        29.87 o
   9  16   3          1.50          4.15        10.84 o
  10  16   3        474.72        517.88        29.54 o
 -10  17   3          2.03         -4.59        13.78 o
  -9  17   3          1.24          6.24         9.08 o
  -8  17   3        771.69        872.85        25.48 o
  -7  17   3         30.25         43.27         9.22 o
  -6  17   3       1105.76       1151.59        23.87 o
  -5  17   3        479.70        494.99        13.31 o
  -4  17   3       2150.08       2128.64        39.51 o
  -3  17   3        189.43        155.04         6.26 o
  -2  17   3       1405.34       1370.29        17.48 o
  -1  17   3         44.01         44.95         3.75 o
   0  17   3         28.95         23.05         3.07 o
   1  17   3         44.72         44.97         3.87 o
   2  17   3       1213.15       1156.38        15.57 o
   3  17   3        239.49        227.48         6.90 o
   4  17   3       1722.67       1719.12        24.74 o
   5  17   3        417.67        436.06        15.91 o
   6  17   3       1026.08        999.60        31.58 o
   7  17   3         46.98         40.50         9.31 o
   8  17   3        328.51        387.80        22.61 o
   9  17   3          0.64         -0.42        10.84 o
  10  17   3          0.03          3.28        13.13 o
  -9  18   3        344.80        353.88        32.82 o
  -8  18   3         39.84         62.83        10.73 o
  -7  18   3        244.53        256.69        15.46 o
  -6  18   3         23.53         24.61         7.96 o
  -5  18   3          0.42         -5.87         5.87 o
  -4  18   3         61.59         60.08         5.70 o
  -3  18   3        373.63        372.68         9.22 o
  -2  18   3        272.10        259.46         9.78 o
  -1  18   3       2026.02       2016.48        19.84 o
   0  18   3        426.85        401.48         7.50 o
   1  18   3       1409.17       1401.25        17.09 o
   2  18   3        221.24        186.40         6.35 o
   3  18   3        510.33        481.55        10.26 o
   4  18   3         18.61         20.13         4.84 o
   5  18   3         26.64         23.40         4.99 o
   6  18   3         22.83         18.53         8.17 o
   7  18   3        296.51        307.27        16.42 o
   8  18   3        101.83        107.88        14.83 o
   9  18   3        217.50        227.11        23.63 o
  -9  19   3         16.82         -1.97        15.10 o
  -8  19   3         67.40         74.94        13.44 o
  -7  19   3         72.74         72.64        10.98 o
  -6  19   3         86.28         83.32        10.34 o
  -5  19   3        910.13        930.46        28.71 o
  -4  19   3        139.26        149.50         8.01 o
  -3  19   3        270.24        239.63         7.87 o
  -2  19   3          1.67         -2.64         3.84 o
  -1  19   3         44.49         32.09         4.62 o
   0  19   3          1.93         -2.64         2.64 o
   1  19   3        106.27         94.58         5.04 o
   2  19   3        109.97         92.39         5.30 o
   3  19   3        789.57        787.96        13.51 o
   4  19   3         56.77         41.14         6.25 o
   5  19   3        892.34        882.12        24.33 o
   6  19   3         90.39         70.83        10.22 o
   7  19   3        131.79        148.89        12.99 o
   8  19   3          8.22         18.53        11.96 o
   9  19   3         20.10         13.13        15.75 o
  -8  20   3        142.02        138.58        15.78 o
  -7  20   3         66.00         60.24        15.42 o
  -6  20   3          0.41        -12.47        12.47 o
  -5  20   3          4.16         19.04        13.78 o
  -4  20   3        280.71        281.74        12.93 o
  -3  20   3          2.13         -0.40         3.66 o
  -2  20   3       1210.49       1200.12        18.12 o
  -1  20   3        221.06        210.50         7.24 o
   0  20   3       1565.53       1617.77        16.26 o
   1  20   3        182.28        169.04         6.79 o
   2  20   3        904.09        935.48        15.36 o
   3  20   3         67.55         59.77         5.37 o
   4  20   3         21.08         17.67         6.36 o
   5  20   3          1.03         -5.91        13.78 o
   6  20   3         64.01         78.90        11.23 o
   7  20   3         10.41         13.54         9.51 o
   8  20   3        235.18        250.82        15.12 o
  -8  21   3        222.99        228.85        27.90 o
  -7  21   3         31.25         30.34        12.51 o
  -6  21   3       1090.07       1182.14        50.54 o
  -5  21   3         60.20         78.11        17.07 o
  -4  21   3        920.66        956.84        33.48 o
  -3  21   3         36.22         35.36         7.16 o
  -2  21   3        685.44        660.93        14.10 o
  -1  21   3          0.43         -3.70         3.70 o
   0  21   3         35.67         42.21         3.74 o
   1  21   3         33.05         22.35         4.00 o
   2  21   3        644.63        598.66        13.38 o
   3  21   3         76.13         91.86         5.91 o
   4  21   3        979.52        970.15        26.79 o
   5  21   3         94.00         96.49        18.38 o
   6  21   3        910.18        914.99        43.98 o
   7  21   3         37.67         24.97        12.24 o
   8  21   3        132.67        146.80        17.07 o
  -7  22   3         63.87         60.09        13.46 o
  -6  22   3          7.43         -3.28        14.44 o
  -5  22   3          0.05         -8.53        14.44 o
  -4  22   3         92.75         78.11        10.41 o
  -3  22   3         94.18         98.39         7.01 o
  -2  22   3        599.89        572.07        14.23 o
  -1  22   3        386.54        388.13        10.68 o
   0  22   3       1232.21       1280.84        20.93 o
   1  22   3        430.08        438.35        11.40 o
   2  22   3        446.51        425.88        12.33 o
   3  22   3         54.41         42.30         5.27 o
   4  22   3         82.79         78.01        10.25 o
   5  22   3         23.03          6.56        15.10 o
   6  22   3         39.23         53.82        17.72 o
   7  22   3         93.66        104.71        14.61 o
  -7  23   3        291.77        326.88        28.88 o
  -6  23   3         45.84         43.98        17.72 o
  -5  23   3        409.83        376.76        29.54 o
  -4  23   3         52.59         33.06         9.11 o
  -3  23   3        459.33        482.25        14.34 o
  -2  23   3          9.12         -1.35         5.15 o
  -1  23   3         69.16         49.26         7.86 o
   0  23   3          7.02          5.07         5.49 o
   1  23   3         60.75         52.27         5.85 o
   2  23   3         12.43         -0.21         6.92 o
   3  23   3        527.68        534.22        17.21 o
   4  23   3         72.31         71.41        10.07 o
   5  23   3        349.88        327.53        26.91 o
   6  23   3         80.37         53.17        17.07 o
   7  23   3        174.20        178.54        22.32 o
  -6  24   3          4.31         -6.56        14.44 o
  -5  24   3          3.52         -9.19        13.13 o
  -4  24   3         37.97         30.75         8.97 o
  -3  24   3        163.58        178.98        12.04 o
  -2  24   3        194.12        208.15         9.52 o
  -1  24   3        209.61        201.73         9.57 o
   0  24   3        184.61        184.91         9.05 o
   1  24   3        207.13        186.85        10.46 o
   2  24   3        123.53        125.71         7.63 o
   3  24   3         99.43         87.80        12.14 o
   4  24   3         31.54         28.22        15.10 o
   5  24   3          7.24        -11.16        13.78 o
   6  24   3          8.54          7.22        15.10 o
  -5  25   3          2.20        -12.47        12.47 o
  -4  25   3        297.73        289.46        22.97 o
  -3  25   3         28.03         30.31         8.35 o
  -2  25   3         76.41         72.86        13.78 o
  -1  25   3          1.65         -7.38         7.38 o
   0  25   3         31.99         14.38         8.11 o
   1  25   3          1.44         -7.43         7.43 o
   2  25   3        187.02        180.94        11.31 o
   3  25   3          0.37         -5.03         8.86 o
   4  25   3        419.37        418.77        26.91 o
   5  25   3          2.11        -12.47        12.47 o
  -4  26   3         45.50         53.17        13.13 o
  -3  26   3         82.23         82.39        22.97 o
  -2  26   3        375.12        402.36        24.29 o
  -1  26   3        174.99        168.36        14.11 o
   0  26   3        603.10        555.71        19.96 o
   1  26   3         75.24         69.91         9.75 o
   2  26   3        292.12        279.62        21.00 o
   3  26   3         42.68         50.57         9.85 o
   4  26   3         53.21         59.07        13.78 o
  -2  27   3         30.19         15.75        11.16 o
  -1  27   3         23.69         28.55         8.86 o
   0  27   3         10.23          6.24         8.20 o
   1  27   3         39.04         41.91         9.85 o
   2  27   3         96.53         79.42        13.78 o
 -12   0   4         18.75         28.22        18.38 o
 -10   0   4        100.20        115.87        10.54 o
  -8   0   4       2284.99       2181.53        37.70 o
  -6   0   4       2840.24       2923.79        37.03 o
  -4   0   4        559.92        531.53         8.42 o
  -2   0   4       2479.13       2566.96        37.06 o
   0   0   4      25411.47      25783.75       292.31 o
   2   0   4      37245.91      37174.01       505.51 o
   4   0   4      11752.02      12056.75       189.20 o
   6   0   4       1071.73       1093.53        20.73 o
   8   0   4         39.01         27.60         5.42 o
  10   0   4        739.07        694.21        23.30 o
  12   0   4        429.79        431.90        32.82 o
 -12   1   4        235.28        204.31        18.33 o
 -11   1   4        390.45        397.31        11.37 o
 -10   1   4        315.48        291.73        10.44 o
  -9   1   4        223.95        215.37         7.65 o
  -8   1   4        149.26        150.61         6.32 o
  -7   1   4         49.24         41.10         3.22 o
  -6   1   4        189.86        188.51         5.11 o
  -5   1   4       2277.49       2245.52        20.65 o
  -4   1   4       4285.22       4308.99        32.90 o
  -3   1   4       3294.41       3358.01        29.03 o
  -2   1   4      30748.68      30847.53       296.52 o
  -1   1   4      28874.81      27663.76       281.24 o
   0   1   4        573.64        584.73         6.18 o
   1   1   4         96.47         93.38         3.03 o
   2   1   4      18634.79      19735.34       165.65 o
   3   1   4        790.65        814.87         9.80 o
   4   1   4        729.76        681.94         7.49 o
   5   1   4        208.96        223.88         4.67 o
   6   1   4       2700.54       2558.04        25.48 o
   7   1   4       1800.59       1739.96        21.46 o
   8   1   4       1205.75       1264.70        17.82 o
   9   1   4        823.05        805.34        13.90 o
  10   1   4        439.93        403.81        11.94 o
  11   1   4         93.76         88.29         9.52 o
  12   1   4         28.91         21.72        12.76 o
 -12   2   4          0.09        -11.14        11.14 o
 -11   2   4        157.83        133.64        10.72 o
 -10   2   4          0.59          2.35         4.40 o
  -9   2   4       2163.32       2147.69        30.14 o
  -8   2   4         12.09          0.76         2.53 o
  -7   2   4       4414.10       4289.48        44.06 o
  -6   2   4         15.91         17.70         3.35 o
  -5   2   4      12644.69      12500.31        92.08 o
  -4   2   4         76.33         72.18         2.36 o
  -3   2   4       2983.25       3065.84        27.19 o
  -2   2   4        157.92        150.49         2.57 o
  -1   2   4       7926.02       8385.54        68.49 o
   0   2   4         22.60         36.09         1.22 o
   1   2   4       8272.30       8489.53        95.82 o
   2   2   4       2808.65       2783.41        24.09 o
   3   2   4      12621.69      12772.06       100.19 o
   4   2   4          3.49          7.68         1.96 o
   5   2   4       8357.15       8232.25        68.43 o
   6   2   4          1.91          1.06         2.44 o
   7   2   4        424.65        403.33         8.75 o
   8   2   4         40.36         30.98         3.85 o
   9   2   4         36.75         30.39         4.09 o
  10   2   4         98.22        101.41        11.46 o
  11   2   4        288.53        295.94        19.16 o
  12   2   4         43.97         45.89        13.22 o
 -12   3   4        130.76        139.17        16.47 o
 -11   3   4        595.18        627.18        20.08 o
 -10   3   4         87.98         90.75         9.27 o
  -9   3   4        880.48        863.38        14.31 o
  -8   3   4        220.94        202.37         6.09 o
  -7   3   4          8.66         14.26         2.99 o
  -6   3   4         39.35         30.16         3.43 o
  -5   3   4       4788.85       5087.73        39.10 o
  -4   3   4       1885.12       1866.35        14.94 o
  -3   3   4      13900.02      13979.04       103.96 o
  -2   3   4       2565.54       2504.41        22.42 o
  -1   3   4      18427.19      18735.71       151.56 o
   0   3   4       2008.36       1971.65        21.05 o
   1   3   4       6938.00       6946.74        62.91 o
   2   3   4       1054.25       1238.15        12.36 o
   3   3   4         29.10         46.97         2.05 o
   4   3   4       1063.91       1025.26        11.51 o
   5   3   4       1810.60       1828.62        17.22 o
   6   3   4       1215.09       1201.89        21.43 o
   7   3   4       3204.13       3146.42        31.38 o
   8   3   4        449.73        383.47         7.56 o
   9   3   4       1365.25       1372.05        18.90 o
  10   3   4        222.69        218.91        13.38 o
  11   3   4        228.84        242.09        13.60 o
  12   3   4         12.92          0.00        11.60 o
 -12   4   4          2.07         -0.92         7.79 o
 -11   4   4         18.59         -0.39         6.46 o
 -10   4   4        135.60        139.21         8.58 o
  -9   4   4        703.21        691.43        12.27 o
  -8   4   4       2066.70       2066.07        22.79 o
  -7   4   4       1637.89       1653.46        17.55 o
  -6   4   4       4494.22       4607.73        36.55 o
  -5   4   4       2261.96       2291.30        18.18 o
  -4   4   4       1537.77       1515.24        12.56 o
  -3   4   4       2437.33       2514.82        20.79 o
  -2   4   4        457.24        553.32         5.35 o
  -1   4   4        848.75        951.76         8.76 o
   0   4   4       5573.05       5652.72        42.98 o
   1   4   4       1862.43       1903.07        17.26 o
   2   4   4      17174.01      18126.10       141.24 o
   3   4   4       6910.45       7185.84        50.78 o
   4   4   4       8411.19       8626.47        66.85 o
   5   4   4       1452.04       1442.83        12.75 o
   6   4   4       1673.27       1667.93        21.62 o
   7   4   4        342.74        327.42         7.73 o
   8   4   4          4.51         -0.57         3.06 o
   9   4   4         85.62         59.40         5.61 o
  10   4   4        379.42        373.35        16.37 o
  11   4   4         13.61          9.70         8.28 o
  12   4   4        290.98        302.83        22.65 o
 -12   5   4        299.66        317.14        15.62 o
 -11   5   4         42.18         31.24         7.21 o
 -10   5   4        593.45        599.00        17.91 o
  -9   5   4          0.88         -3.58         3.58 o
  -8   5   4          2.09         -3.06         3.06 o
  -7   5   4         64.17         75.34         3.62 o
  -6   5   4        285.55        281.26         4.63 o
  -5   5   4        359.02        350.25         4.59 o
  -4   5   4       6374.14       6043.95        41.57 o
  -3   5   4        169.14        168.48         3.71 o
  -2   5   4       7391.06       7630.84        50.96 o
  -1   5   4       4766.49       4830.13        40.13 o
   0   5   4      39700.51      39641.09       311.97 o
   1   5   4       2101.20       2237.76        20.26 o
   2   5   4         77.14        143.54         4.48 o
   3   5   4          7.60         13.63         2.01 o
   4   5   4       1308.77       1381.63        11.01 o
   5   5   4          1.02          2.66         2.91 o
   6   5   4       2890.57       3022.57        28.12 o
   7   5   4        115.27         90.42         5.31 o
   8   5   4       2062.92       2001.13        24.97 o
   9   5   4         30.18         21.39         3.55 o
  10   5   4        884.55        938.95        20.36 o
  11   5   4          8.25          0.02         7.98 o
  12   5   4         26.37         30.19        12.47 o
 -12   6   4          0.34         -2.95         8.17 o
 -11   6   4        114.30         96.01         8.83 o
 -10   6   4         63.80         63.08         7.46 o
  -9   6   4        672.91        657.54        11.60 o
  -8   6   4        103.73        104.90         5.23 o
  -7   6   4       1734.70       1670.99        19.64 o
  -6   6   4        930.49        944.68        11.04 o
  -5   6   4       3582.21       3535.68        25.64 o
  -4   6   4        477.70        429.96         4.87 o
  -3   6   4          4.08          8.51         1.63 o
  -2   6   4        705.91        648.57         6.36 o
  -1   6   4       3605.93       3444.14        27.34 o
   0   6   4       1928.76       1940.30        17.96 o
   1   6   4       5777.26       5906.50        47.29 o
   2   6   4       3024.96       3271.73        25.47 o
   3   6   4       8464.56       8492.61        53.25 o
   4   6   4       1430.76       1434.41        12.38 o
   5   6   4       3480.89       3629.20        30.65 o
   6   6   4       1085.82       1095.07        12.73 o
   7   6   4         79.27         68.64         3.75 o
   8   6   4        292.11        266.17         7.41 o
   9   6   4         57.76         52.67         4.24 o
  10   6   4        175.11        168.88         9.90 o
  11   6   4        266.88        289.03        15.07 o
  12   6   4        165.80        161.47        17.72 o
 -12   7   4         17.31         24.69         9.50 o
 -11   7   4        577.66        582.27        19.80 o
 -10   7   4          2.78         -4.39         4.39 o
  -9   7   4        795.38        790.25        13.54 o
  -8   7   4         77.59         91.06         7.84 o
  -7   7   4          1.58          4.96         2.55 o
  -6   7   4         56.81         50.62         3.83 o
  -5   7   4       1567.92       1679.18        15.49 o
  -4   7   4         23.07         26.37         1.70 o
  -3   7   4      15066.39      15487.36        89.84 o
  -2   7   4       1288.58       1284.49        10.84 o
  -1   7   4      14876.68      14897.88       111.27 o
   0   7   4        642.15        636.98         8.06 o
   1   7   4       3711.92       3616.47        27.37 o
   2   7   4        660.51        630.40         6.65 o
   3   7   4        274.05        302.08         3.42 o
   4   7   4         81.41         61.02         3.53 o
   5   7   4       1437.41       1414.27        13.30 o
   6   7   4          8.82          1.27         2.38 o
   7   7   4       3061.60       2992.65        28.79 o
   8   7   4         21.22         19.84         3.55 o
   9   7   4        978.82        997.84        21.67 o
  10   7   4          8.94          4.88         6.40 o
  11   7   4        202.50        207.66        13.83 o
  12   7   4          1.34         -2.63        11.16 o
 -12   8   4          0.05          3.28        12.47 o
 -11   8   4         51.09         47.82        12.05 o
 -10   8   4        147.98        143.77         7.94 o
  -9   8   4        825.74        809.66        17.10 o
  -8   8   4       1489.84       1455.24        19.69 o
  -7   8   4       2792.04       2764.92        30.76 o
  -6   8   4       2234.87       2312.21        21.41 o
  -5   8   4       3306.86       3371.27        27.99 o
  -4   8   4       2602.11       2734.77        18.72 o
  -3   8   4       1110.81       1116.84         8.67 o
  -2   8   4        615.42        599.89         6.64 o
  -1   8   4        456.42        422.12         5.43 o
   0   8   4       2393.14       2663.93        23.12 o
   1   8   4       5247.51       5317.10        39.39 o
   2   8   4       7474.32       7549.95        50.94 o
   3   8   4       7105.74       7273.75        43.98 o
   4   8   4       2166.87       2101.05        18.19 o
   5   8   4       1818.74       1881.34        16.95 o
   6   8   4       1413.15       1360.01        17.97 o
   7   8   4        540.19        524.03        11.25 o
   8   8   4         19.23          8.98         4.90 o
   9   8   4         18.19          4.89         4.94 o
  10   8   4        115.25        114.08        11.90 o
  11   8   4        229.48        240.30        14.01 o
  12   8   4        102.19         77.45        14.44 o
 -12   9   4        356.45        393.17        24.29 o
 -11   9   4         68.50         66.72        12.43 o
 -10   9   4        514.87        522.04        13.47 o
  -9   9   4         58.08         61.33         6.49 o
  -8   9   4        135.43        133.20        11.89 o
  -7   9   4          0.09         -0.79         4.58 o
  -6   9   4        314.13        290.82         5.83 o
  -5   9   4        383.23        363.68         6.64 o
  -4   9   4       6141.99       6087.72        43.64 o
  -3   9   4        401.72        380.03         5.54 o
  -2   9   4      10313.43      10506.10        68.19 o
  -1   9   4       3634.96       3683.83        27.44 o
   0   9   4      11113.26      11337.99        77.00 o
   1   9   4       2239.72       2301.87        17.48 o
   2   9   4       1484.76       1468.28        12.45 o
   3   9   4         69.73         88.05         2.40 o
   4   9   4        919.26        921.76         9.84 o
   5   9   4          4.92         -3.52         3.52 o
   6   9   4       2478.90       2420.94        27.86 o
   7   9   4          3.86         -3.61         5.15 o
   8   9   4       1791.83       1879.00        27.00 o
   9   9   4         38.09         37.72         5.88 o
  10   9   4        717.47        723.89        15.26 o
  11   9   4         24.89         25.64         8.83 o
 -12  10   4          0.20        -11.16        11.16 o
 -11  10   4          7.54          6.58         8.58 o
 -10  10   4        170.48        183.56         8.94 o
  -9  10   4        190.24        197.97        11.46 o
  -8  10   4       1137.05       1116.49        19.53 o
  -7  10   4        121.35        103.71         7.20 o
  -6  10   4       2268.76       2335.72        24.97 o
  -5  10   4         21.97         24.93         2.94 o
  -4  10   4       1453.59       1507.34        12.75 o
  -3  10   4        136.21        131.62         4.97 o
  -2  10   4          0.76          7.03         2.01 o
  -1  10   4       1013.29        999.02         9.09 o
   0  10   4       2334.90       2457.90        19.76 o
   1  10   4       1234.76       1268.42        10.40 o
   2  10   4       6879.63       7019.32        52.34 o
   3  10   4       1474.35       1491.51        12.01 o
   4  10   4       5486.23       5603.88        44.58 o
   5  10   4        273.16        238.52         8.01 o
   6  10   4       1061.34       1060.75        15.81 o
   7  10   4          0.89         -3.59         4.28 o
   8  10   4          3.19         -0.90         4.90 o
   9  10   4         19.39         12.33         5.44 o
  10  10   4         68.19         72.98         8.91 o
  11  10   4        102.77        116.35        20.35 o
 -11  11   4        209.58        209.91        21.84 o
 -10  11   4          6.26          5.85         5.92 o
  -9  11   4        225.07        215.91         9.58 o
  -8  11   4         68.82         62.68         6.50 o
  -7  11   4         54.86         52.77         4.90 o
  -6  11   4          0.26         -4.68         4.68 o
  -5  11   4       1305.08       1402.39        16.22 o
  -4  11   4         47.47         64.03         2.95 o
  -3  11   4       5945.81       6152.48        41.43 o
  -2  11   4        520.66        539.82         7.41 o
  -1  11   4       3903.78       4135.34        29.28 o
   0  11   4        973.10        919.45         9.73 o
   1  11   4       1537.12       1577.48        15.58 o
   2  11   4         75.71         43.28         2.43 o
   3  11   4         10.17         14.28         1.66 o
   4  11   4        677.31        681.33        11.35 o
   5  11   4       1162.49       1162.71        16.67 o
   6  11   4        602.24        610.80        11.81 o
   7  11   4       1563.86       1617.98        24.30 o
   8  11   4        340.33        372.82        14.64 o
   9  11   4        795.69        829.77        17.09 o
  10  11   4         47.32         34.49         7.77 o
  11  11   4         81.66         79.18        14.11 o
 -11  12   4         44.83         40.30         6.90 o
 -10  12   4         61.73         57.20         7.33 o
  -9  12   4        541.61        539.08        14.50 o
  -8  12   4        117.59        120.88         7.56 o
  -7  12   4       1709.03       1684.09        26.51 o
  -6  12   4       1425.24       1438.17        30.60 o
  -5  12   4       1436.29       1404.70        17.04 o
  -4  12   4        362.07        322.62         6.06 o
  -3  12   4        673.23        642.41         8.37 o
  -2  12   4         50.05         50.94         4.49 o
  -1  12   4        611.40        716.04         9.15 o
   0  12   4         10.26          9.08         2.11 o
   1  12   4       4446.62       4560.80        35.10 o
   2  12   4       1706.17       1655.12        16.19 o
   3  12   4       4386.47       4438.25        34.52 o
   4  12   4        813.50        787.06        10.11 o
   5  12   4       1270.86       1270.42        16.88 o
   6  12   4        273.76        275.34        13.08 o
   7  12   4        133.54        123.74         7.22 o
   8  12   4          0.44          2.47         5.19 o
   9  12   4        114.61        107.60         8.57 o
  10  12   4          1.57          7.03         8.00 o
  11  12   4        297.71        317.03        21.66 o
 -11  13   4        145.68        127.10        10.18 o
 -10  13   4        523.45        555.95        16.19 o
  -9  13   4        117.24        101.85         8.74 o
  -8  13   4        160.32        158.80         8.96 o
  -7  13   4          0.31         -5.94         5.94 o
  -6  13   4         54.88         46.34         5.36 o
  -5  13   4        558.06        599.55         8.62 o
  -4  13   4       2231.27       2164.43        22.61 o
  -3  13   4       2001.33       2019.26        21.56 o
  -2  13   4       4116.01       4143.53        34.85 o
  -1  13   4       3959.83       3953.93        32.88 o
   0  13   4       6120.08       5836.66        49.79 o
   1  13   4       1344.36       1364.74        13.79 o
   2  13   4        500.40        499.34         8.84 o
   3  13   4        234.52        224.90         5.59 o
   4  13   4         34.04         37.67         2.86 o
   5  13   4         87.31         73.53         3.41 o
   6  13   4       1086.39       1127.27        20.82 o
   7  13   4        317.55        328.77        13.76 o
   8  13   4        638.27        622.20        17.99 o
   9  13   4        221.14        209.78        10.90 o
  10  13   4        331.50        351.22        16.39 o
  11  13   4         55.79         34.13        12.47 o
 -11  14   4          2.93          0.66        10.50 o
 -10  14   4        257.31        277.96        11.92 o
  -9  14   4          3.86          4.12         6.73 o
  -8  14   4       1127.18       1147.27        30.50 o
  -7  14   4         16.24          8.22         6.12 o
  -6  14   4       2250.22       2299.85        30.30 o
  -5  14   4         99.52         84.99         4.64 o
  -4  14   4       1977.49       1923.83        20.97 o
  -3  14   4          1.77         -2.57         2.57 o
  -2  14   4          9.20          8.98         2.39 o
  -1  14   4        197.30        177.74         4.87 o
   0  14   4       2323.18       2264.56        20.75 o
   1  14   4          2.71          2.30         2.18 o
   2  14   4       4604.76       4570.55        38.36 o
   3  14   4         58.54         56.78         3.35 o
   4  14   4       4280.14       4285.57        44.73 o
   5  14   4          6.26          2.21         2.72 o
   6  14   4        971.05       1003.47        19.42 o
   7  14   4          0.65         -1.49         5.88 o
   8  14   4         39.76         42.97         7.87 o
   9  14   4         20.92          7.28         7.38 o
  10  14   4        123.01        113.59        15.48 o
 -10  15   4        173.57        180.83        13.02 o
  -9  15   4          4.50         14.72         9.33 o
  -8  15   4         64.50         71.16        11.51 o
  -7  15   4         17.72         12.82         9.04 o
  -6  15   4        142.21        146.41         8.90 o
  -5  15   4        613.76        603.90        11.25 o
  -4  15   4        828.46        805.44        12.40 o
  -3  15   4        714.31        708.71        11.02 o
  -2  15   4       3203.95       3203.08        30.46 o
  -1  15   4       1432.14       1450.51        15.09 o
   0  15   4       1943.06       1950.47        18.76 o
   1  15   4        149.05        143.04         4.43 o
   2  15   4        273.37        285.06         6.72 o
   3  15   4        308.92        307.14         8.50 o
   4  15   4          3.14          2.68         3.55 o
   5  15   4        406.58        404.71        10.32 o
   6  15   4        481.38        523.14        24.60 o
   7  15   4        599.20        621.59        24.75 o
   8  15   4        519.15        507.03        23.45 o
   9  15   4        311.16        319.83        20.28 o
  10  15   4        152.72        192.75        31.83 o
 -10  16   4          0.41          3.94        13.78 o
  -9  16   4        232.91        227.82        17.36 o
  -8  16   4          1.47          4.92         8.59 o
  -7  16   4        887.91        942.06        25.01 o
  -6  16   4          0.25          6.46         6.13 o
  -5  16   4       1060.77       1048.10        15.83 o
  -4  16   4         23.27         21.68         3.47 o
  -3  16   4         32.71         27.90         3.68 o
  -2  16   4         23.54         18.19         3.60 o
  -1  16   4        537.88        544.49         8.29 o
   0  16   4          0.37         -2.42         2.42 o
   1  16   4       1619.86       1595.69        16.13 o
   2  16   4         11.94          8.43         3.14 o
   3  16   4       1878.49       1883.87        21.56 o
   4  16   4         21.72         14.55         6.16 o
   5  16   4       1443.93       1461.59        22.60 o
   6  16   4          0.91         -1.71         7.14 o
   7  16   4         30.57         34.38        15.75 o
   8  16   4          0.35         -3.66        10.84 o
   9  16   4         66.45         70.39        15.10 o
  10  16   4          4.36         -6.56        12.47 o
 -10  17   4         70.16         78.11        17.07 o
  -9  17   4         82.55         69.85        15.56 o
  -8  17   4         19.00         27.11         9.58 o
  -7  17   4          9.75         -3.15         7.92 o
  -6  17   4         48.63         62.47        10.99 o
  -5  17   4        431.89        426.65        10.62 o
  -4  17   4        446.07        433.74         9.34 o
  -3  17   4        618.94        593.64        11.31 o
  -2  17   4       2330.31       2308.76        27.37 o
  -1  17   4        649.70        664.94         9.37 o
   0  17   4        543.46        534.57         8.49 o
   1  17   4        678.22        649.83        10.45 o
   2  17   4        769.19        717.84        11.69 o
   3  17   4        306.54        306.77         7.82 o
   4  17   4         20.66         18.13         4.59 o
   5  17   4        767.11        781.66        15.57 o
   6  17   4        183.53        179.88        15.32 o
   7  17   4        546.29        540.03        19.80 o
   8  17   4        150.57        160.99        16.63 o
   9  17   4        366.45        392.96        22.15 o
  -9  18   4         21.66         27.22        12.29 o
  -8  18   4        847.90        967.50        45.95 o
  -7  18   4        119.97        128.12        11.55 o
  -6  18   4       1157.63       1160.85        24.28 o
  -5  18   4         97.52         88.29         5.81 o
  -4  18   4        583.91        595.69        10.75 o
  -3  18   4         37.67         30.16         4.60 o
  -2  18   4        150.78        121.28         5.88 o
  -1  18   4          1.55         -2.42         2.58 o
   0  18   4        745.55        767.99        10.58 o
   1  18   4        243.49        232.98         6.89 o
   2  18   4       2412.17       2349.60        26.11 o
   3  18   4        111.97        103.74         5.39 o
   4  18   4       1315.30       1355.69        21.95 o
   5  18   4        185.58        181.14        12.06 o
   6  18   4        355.41        336.53        16.17 o
   7  18   4         10.43         12.87         8.96 o
   8  18   4         35.50         35.13        12.51 o
   9  18   4          1.01         -6.56        14.44 o
  -9  19   4         27.75         14.44        15.75 o
  -8  19   4         52.50         46.46        10.48 o
  -7  19   4          3.49         14.23        13.46 o
  -6  19   4        116.01        126.93        27.57 o
  -5  19   4         98.15        118.06        12.76 o
  -4  19   4        943.60        945.13        22.76 o
  -3  19   4          8.18          4.54         3.62 o
  -2  19   4       3478.55       3335.00        37.49 o
  -1  19   4         54.20         41.57         4.43 o
   0  19   4       1822.89       1861.79        18.02 o
   1  19   4          0.56         -3.81         3.81 o
   2  19   4        772.49        719.45        12.31 o
   3  19   4         13.51          1.82         3.65 o
   4  19   4          0.69         -5.57         5.57 o
   5  19   4         68.41         74.44        12.04 o
   6  19   4        416.66        436.19        18.54 o
   7  19   4         87.71        107.90        12.18 o
   8  19   4        367.22        392.94        22.69 o
   9  19   4         25.05         24.94        15.10 o
  -8  20   4        109.61        109.92        15.08 o
  -7  20   4        221.58        239.91        18.57 o
  -6  20   4        347.04        347.88        28.88 o
  -5  20   4        324.46        294.06        26.26 o
  -4  20   4        261.28        253.93        14.99 o
  -3  20   4          2.33         -3.67         3.67 o
  -2  20   4         10.91          9.30         4.18 o
  -1  20   4        300.89        293.55         8.32 o
   0  20   4         86.69         75.55         3.79 o
   1  20   4        689.41        696.21        12.19 o
   2  20   4        423.06        403.10        10.04 o
   3  20   4       1148.11       1195.36        19.28 o
   4  20   4        331.93        337.57        15.93 o
   5  20   4        415.32        416.80        30.19 o
   6  20   4        188.73        191.74        13.87 o
   7  20   4          8.37          1.17         9.25 o
   8  20   4          3.43          5.41         9.33 o
  -8  21   4         10.75          8.66        13.13 o
  -7  21   4          2.60        -15.75        15.75 o
  -6  21   4          7.86          9.19        15.75 o
  -5  21   4        183.66        190.35        22.32 o
  -4  21   4         47.69         42.83         8.83 o
  -3  21   4        903.36        962.64        17.32 o
  -2  21   4         28.19         36.79         5.87 o
  -1  21   4        873.45        877.08        17.47 o
   0  21   4          0.15         -2.41         3.12 o
   1  21   4        212.63        198.27         8.02 o
   2  21   4          1.15          1.06         5.49 o
   3  21   4         12.04          5.54         6.73 o
   4  21   4         39.16         38.89         8.97 o
   5  21   4        244.65        195.60        22.97 o
   6  21   4         16.40         42.01        16.41 o
   7  21   4        479.42        518.50        24.36 o
   8  21   4          6.94          9.80        17.39 o
  -7  22   4        127.99        112.62        15.08 o
  -6  22   4        251.22        261.24        25.60 o
  -5  22   4         55.13         66.95        17.72 o
  -4  22   4        223.40        225.20        14.30 o
  -3  22   4         77.66         75.99         6.46 o
  -2  22   4         28.05         21.00         5.50 o
  -1  22   4         36.12         25.53         4.91 o
   0  22   4        285.25        285.72         9.98 o
   1  22   4        397.48        430.45        12.09 o
   2  22   4        361.26        390.32        11.95 o
   3  22   4        364.77        348.70        11.70 o
   4  22   4        283.72        272.25        15.13 o
   5  22   4         89.08        103.71        18.38 o
   6  22   4        156.35        148.34        21.66 o
   7  22   4         14.49         -2.95        10.84 o
  -7  23   4          3.57         25.60        16.41 o
  -6  23   4         19.09         14.44        15.75 o
  -5  23   4          0.09        -13.13        13.13 o
  -4  23   4        651.85        720.42        22.69 o
  -3  23   4          3.39         -6.06         6.06 o
  -2  23   4        672.54        695.57        19.52 o
  -1  23   4         42.92         37.49         6.29 o
   0  23   4        683.04        688.05        16.09 o
   1  23   4          0.20         -1.03         4.71 o
   2  23   4         85.91         70.63         8.64 o
   3  23   4          0.19         -1.33         6.82 o
   4  23   4         52.84         42.96         8.97 o
   5  23   4         50.62         37.41        16.41 o
   6  23   4        286.49        320.97        27.57 o
   7  23   4          1.16         -9.85        14.44 o
  -6  24   4        382.41        414.18        30.19 o
  -5  24   4        166.32        177.88        21.66 o
  -4  24   4        232.71        203.83        14.11 o
  -3  24   4          0.63         -4.82         7.38 o
  -2  24   4          2.23         -5.02         5.09 o
  -1  24   4         30.75         41.83         6.48 o
   0  24   4         90.65         83.12         7.27 o
   1  24   4        140.83        140.07         9.76 o
   2  24   4        421.91        436.38        12.37 o
   3  24   4        253.94        272.51        15.75 o
   4  24   4        480.91        450.28        28.22 o
   5  24   4         89.21        108.30        18.38 o
   6  24   4        155.89        164.10        21.00 o
  -5  25   4        143.06        144.40        19.04 o
  -4  25   4         43.40         24.94        13.78 o
  -3  25   4        340.38        371.04        16.01 o
  -2  25   4        108.07         78.11        13.78 o
  -1  25   4        594.72        602.89        20.89 o
   0  25   4        189.37        162.45        12.07 o
   1  25   4        251.60        239.46        23.96 o
   2  25   4         19.86         17.90         7.56 o
   3  25   4          0.07         -7.38         7.38 o
   4  25   4         13.06         15.75        13.13 o
   5  25   4         67.00         87.30        17.07 o
  -4  26   4          4.10          9.85        11.16 o
  -3  26   4          9.08         -9.85         9.85 o
  -2  26   4          8.94          4.59        11.16 o
  -1  26   4         40.43         51.83         9.51 o
   0  26   4         37.38         41.61        15.75 o
   1  26   4        241.37        227.54        14.39 o
   2  26   4         82.14        101.08        15.10 o
   3  26   4        374.03        393.39        15.76 o
   4  26   4         16.30         29.54        12.47 o
  -2  27   4        215.65        253.08        14.61 o
  -1  27   4         72.79         71.76         9.75 o
   0  27   4        122.45        123.72        11.11 o
   1  27   4         10.32         11.01         8.11 o
   2  27   4         15.22          1.31        10.50 o
 -11   0   5        753.96        783.81        27.57 o
  -9   0   5         15.08         15.66         5.44 o
  -7   0   5        493.80        511.99        14.15 o
  -5   0   5       7109.80       7334.68        69.77 o
  -3   0   5      25542.21      26027.78       487.79 o
  -1   0   5      17346.40      16340.11       184.88 o
   1   0   5       8881.72       9333.04       116.02 o
   3   0   5       8239.32       7816.26       107.47 o
   5   0   5       3754.28       3941.61        47.66 o
   7   0   5       2545.55       2444.20        40.03 o
   9   0   5        576.93        576.20        16.44 o
  11   0   5          6.80         -6.35         6.46 o
 -12   1   5         73.31         65.40        25.60 o
 -11   1   5        335.39        322.10        10.67 o
 -10   1   5        362.03        352.97        11.32 o
  -9   1   5       1456.03       1418.44        20.20 o
  -8   1   5       1286.51       1282.50        18.22 o
  -7   1   5       2893.17       2836.71        28.66 o
  -6   1   5        587.49        580.00         9.17 o
  -5   1   5       4725.02       4641.06        33.99 o
  -4   1   5         59.40         77.77         2.05 o
  -3   1   5       4370.85       4196.20        53.74 o
  -2   1   5        689.13        685.63         7.51 o
  -1   1   5       4017.00       4225.29        38.38 o
   0   1   5       7359.06       6906.20        55.16 o
   1   1   5      24605.88      24998.06       217.30 o
   2   1   5       8067.20       8132.65        68.83 o
   3   1   5       5197.10       5496.66        57.78 o
   4   1   5       1822.26       1902.02        16.92 o
   5   1   5       2614.93       2712.72        29.86 o
   6   1   5         29.06         25.11         2.81 o
   7   1   5        171.85        189.85         6.32 o
   8   1   5         68.68         60.08         4.50 o
   9   1   5        557.32        542.19        11.25 o
  10   1   5        503.80        499.85        13.07 o
  11   1   5        259.22        291.25        13.73 o
  12   1   5        177.67        198.20        17.86 o
 -12   2   5        178.71        170.33        17.40 o
 -11   2   5         47.76         36.14         8.80 o
 -10   2   5         45.02         42.22         5.54 o
  -9   2   5         56.62         48.23         4.75 o
  -8   2   5        354.18        328.07         7.04 o
  -7   2   5          4.30         -0.32         2.62 o
  -6   2   5       5273.17       5233.27        46.25 o
  -5   2   5          2.13         12.48         2.04 o
  -4   2   5       9961.58       9651.70        65.17 o
  -3   2   5        274.97        219.28         4.47 o
  -2   2   5      14427.77      14683.39       108.79 o
  -1   2   5         15.93         30.81         2.57 o
   0   2   5       2021.11       2103.37        19.80 o
   1   2   5        165.13        183.62         3.18 o
   2   2   5       1733.17       1877.43        19.69 o
   3   2   5       1153.24       1134.17         9.89 o
   4   2   5       6684.50       6788.13        64.87 o
   5   2   5        437.24        443.36         6.69 o
   6   2   5       7709.88       7535.60       136.87 o
   7   2   5         29.63         24.88         2.90 o
   8   2   5       2245.99       2225.39        26.96 o
   9   2   5         55.44         59.16         4.73 o
  10   2   5        240.30        223.11        12.24 o
  11   2   5          5.55          8.80         7.44 o
  12   2   5          5.79         20.67        12.29 o
 -12   3   5         70.72         66.19        10.27 o
 -11   3   5         63.42         70.89         9.32 o
 -10   3   5        707.22        727.80        20.94 o
  -9   3   5        314.83        308.76         9.00 o
  -8   3   5       1014.27       1006.79        13.67 o
  -7   3   5         92.26         90.57         5.51 o
  -6   3   5        431.97        444.90         7.50 o
  -5   3   5        771.30        867.70         9.76 o
  -4   3   5         81.80        108.99         3.72 o
  -3   3   5        484.45        519.29         5.68 o
  -2   3   5       7490.72       7654.30        56.33 o
  -1   3   5       6387.62       6566.82        53.31 o
   0   3   5      22399.10      22981.29       200.51 o
   1   3   5       4685.27       5243.74        45.67 o
   2   3   5      13562.60      13674.90       119.72 o
   3   3   5       2983.03       2768.02        24.27 o
   4   3   5       3821.39       3884.14        38.66 o
   5   3   5        722.78        728.64         9.62 o
   6   3   5         61.49         54.35         3.48 o
   7   3   5        176.20        156.21         5.26 o
   8   3   5        513.37        527.95         8.92 o
   9   3   5        162.12        159.78         6.10 o
  10   3   5       1032.30       1000.92        24.89 o
  11   3   5        102.23        114.92        22.97 o
 -12   4   5         28.42         24.35         8.84 o
 -11   4   5        246.82        246.20        11.56 o
 -10   4   5          2.07          2.18         5.67 o
  -9   4   5         25.30         14.87         3.48 o
  -8   4   5        268.57        273.84         6.92 o
  -7   4   5        521.10        533.91         8.36 o
  -6   4   5       1356.48       1379.37        14.48 o
  -5   4   5       7123.44       7113.56        50.83 o
  -4   4   5       2114.72       2018.43        15.52 o
  -3   4   5      12630.04      13335.57        95.37 o
  -2   4   5       4251.49       4692.68        33.51 o
  -1   4   5       6689.16       6711.01        54.60 o
   0   4   5       8179.15       8387.79        89.35 o
   1   4   5        209.71        225.04         3.95 o
   2   4   5        971.54        896.20         9.74 o
   3   4   5       3498.42       3498.55        27.08 o
   4   4   5        588.83        649.04         6.84 o
   5   4   5       5672.33       5587.09        42.04 o
   6   4   5        678.28        676.73         8.45 o
   7   4   5       2823.97       2773.71        28.33 o
   8   4   5        735.03        720.65        13.09 o
   9   4   5        687.29        676.77        14.64 o
  10   4   5          3.83          2.42         6.03 o
  11   4   5          7.55         11.81         8.44 o
  12   4   5          1.90          1.97        11.16 o
 -12   5   5         33.26         37.32         9.30 o
 -11   5   5        452.61        472.59        15.31 o
 -10   5   5         86.12         76.14         7.62 o
  -9   5   5       2037.37       1996.89        23.35 o
  -8   5   5        628.37        620.73        10.94 o
  -7   5   5       5452.56       5421.95        52.06 o
  -6   5   5        171.45        152.89         3.89 o
  -5   5   5        930.89        963.41         8.81 o
  -4   5   5         20.44         17.52         1.56 o
  -3   5   5       1224.81       1330.98        11.64 o
  -2   5   5       1118.50       1172.41         9.49 o
  -1   5   5      12198.30      11787.76        93.80 o
   0   5   5       7033.94       7319.75        59.11 o
   1   5   5      16770.69      17747.81       137.92 o
   2   5   5       1302.80       1393.90        12.65 o
   3   5   5      12488.41      12467.33        96.42 o
   4   5   5         36.91         54.32         1.84 o
   5   5   5        620.78        637.51         7.06 o
   6   5   5         55.92         53.66         2.49 o
   7   5   5         41.98         31.67         3.43 o
   8   5   5          0.29         -3.04         3.04 o
   9   5   5        399.19        395.40         8.26 o
  10   5   5        113.99        122.30        11.56 o
  11   5   5        478.65        483.44        18.25 o
  12   5   5          7.59         15.10        11.81 o
 -12   6   5        238.69        231.30        26.86 o
 -11   6   5        122.33        114.98         9.10 o
 -10   6   5        173.83        174.34         9.63 o
  -9   6   5        117.26        118.38         6.54 o
  -8   6   5        280.22        253.36         7.38 o
  -7   6   5         54.01         64.66         4.50 o
  -6   6   5       1607.90       1558.20        13.68 o
  -5   6   5       2445.94       2506.10        19.04 o
  -4   6   5       5679.98       5787.32        38.57 o
  -3   6   5       7474.94       7746.64        48.01 o
  -2   6   5      12289.64      12624.27        86.53 o
  -1   6   5        575.62        602.09         6.94 o
   0   6   5        186.16        199.26         3.80 o
   1   6   5          4.96          7.96         1.38 o
   2   6   5         56.39         66.43         3.01 o
   3   6   5        174.59        198.02         3.55 o
   4   6   5       1641.64       1654.95        13.01 o
   5   6   5       4172.81       4072.30        34.14 o
   6   6   5       2597.64       2678.83        25.67 o
   7   6   5        513.23        480.64         9.01 o
   8   6   5        796.62        789.18        12.39 o
   9   6   5        244.28        262.89         7.49 o
  10   6   5         66.19         57.17         7.77 o
  11   6   5          9.07          2.67         8.28 o
  12   6   5          9.36          7.22        12.47 o
 -12   7   5        157.81        145.48        24.29 o
 -11   7   5          1.03         -5.98         7.96 o
 -10   7   5        789.01        790.33        15.25 o
  -9   7   5          0.37         -1.20         3.72 o
  -8   7   5       1431.51       1433.13        18.48 o
  -7   7   5        221.11        210.15         7.19 o
  -6   7   5       1703.95       1696.48        16.70 o
  -5   7   5        136.21        131.49         3.04 o
  -4   7   5         55.79         55.00         2.29 o
  -3   7   5       1684.66       1755.70        12.45 o
  -2   7   5       7041.46       7472.91        54.48 o
  -1   7   5         12.20         23.97         1.81 o
   0   7   5      12439.90      12965.54       107.39 o
   1   7   5        207.01        297.95         4.46 o
   2   7   5      14497.99      14994.88        99.97 o
   3   7   5        228.68        233.67         3.16 o
   4   7   5       2963.04       2901.46        23.79 o
   5   7   5         52.30         60.69         2.83 o
   6   7   5        115.32        120.93         3.94 o
   7   7   5        246.73        235.62         5.90 o
   8   7   5        774.74        749.41        12.15 o
   9   7   5          0.55         -4.48         4.48 o
  10   7   5        935.70        921.22        20.70 o
  11   7   5          6.85         -5.23         9.44 o
  12   7   5        358.97        327.53        22.97 o
 -12   8   5         95.64         87.30        15.10 o
 -11   8   5          4.01         -1.54         7.96 o
 -10   8   5         72.16         67.42         8.38 o
  -9   8   5          0.35         -3.38         3.57 o
  -8   8   5        144.75        127.17         7.31 o
  -7   8   5        354.12        370.12        11.25 o
  -6   8   5       1426.44       1359.55        15.50 o
  -5   8   5       4264.75       4276.62        34.67 o
  -4   8   5       3400.18       3422.64        23.65 o
  -3   8   5       2851.15       2759.39        18.44 o
  -2   8   5       2993.66       3109.77        25.49 o
  -1   8   5       2014.44       2005.88        17.23 o
   0   8   5        810.10        829.37         9.72 o
   1   8   5        594.54        606.98         7.43 o
   2   8   5        900.81       1005.88         8.47 o
   3   8   5       3036.13       3091.00        22.03 o
   4   8   5       2821.21       2982.67        24.55 o
   5   8   5       3191.30       3210.94        28.05 o
   6   8   5       2614.29       2753.10        26.52 o
   7   8   5       1566.87       1488.21        17.52 o
   8   8   5        967.86        965.95        17.32 o
   9   8   5        396.55        380.03        11.17 o
  10   8   5        104.79        104.63         9.03 o
  11   8   5          4.98         -1.23         8.27 o
  12   8   5          6.83         -9.85        11.16 o
 -12   9   5          7.24          4.59        11.81 o
 -11   9   5        258.23        253.81        14.68 o
 -10   9   5          9.27          3.17         6.09 o
  -9   9   5       1343.26       1372.76        22.47 o
  -8   9   5         39.73         42.35         5.92 o
  -7   9   5       1460.01       1462.45        18.66 o
  -6   9   5         49.54         50.57         3.03 o
  -5   9   5        652.14        625.24         9.18 o
  -4   9   5          1.58          1.61         2.80 o
  -3   9   5        149.33        172.32         3.89 o
  -2   9   5        185.37        197.91         3.75 o
  -1   9   5      10293.39      10160.78        68.80 o
   0   9   5        660.88        642.17         7.36 o
   1   9   5       8939.58       8932.43        62.55 o
   2   9   5        666.46        755.38         7.34 o
   3   9   5       8330.11       8512.72        56.33 o
   4   9   5        257.08        258.91         4.99 o
   5   9   5       1026.83       1080.18        12.37 o
   6   9   5         77.64         64.06         5.32 o
   7   9   5        183.58        185.95         8.62 o
   8   9   5         13.58         19.93         5.24 o
   9   9   5        433.26        414.11        12.06 o
  10   9   5         24.68         35.16         6.02 o
  11   9   5        483.33        528.15        22.67 o
 -12  10   5         85.67         65.64        13.78 o
 -11  10   5        149.19        129.96        11.31 o
 -10  10   5        143.00        140.04         8.41 o
  -9  10   5          2.16         -5.41         5.41 o
  -8  10   5        121.11        127.54         7.46 o
  -7  10   5        655.15        680.09        15.89 o
  -6  10   5        291.73        302.25         6.19 o
  -5  10   5       3501.83       3545.26        32.23 o
  -4  10   5        792.49        784.56         7.71 o
  -3  10   5       6343.36       6596.14        44.06 o
  -2  10   5       2481.78       2485.82        18.16 o
  -1  10   5       7212.41       7399.95        52.75 o
   0  10   5        657.30        689.53         7.86 o
   1  10   5        282.02        327.84         4.77 o
   2  10   5        232.89        197.12         4.28 o
   3  10   5       1782.43       1799.00        14.07 o
   4  10   5        428.11        428.82         6.39 o
   5  10   5       1422.61       1410.44        15.23 o
   6  10   5        224.09        204.08         7.13 o
   7  10   5       1767.43       1699.41        28.68 o
   8  10   5        208.63        204.93         9.73 o
   9  10   5        411.03        399.80        11.99 o
  10  10   5         17.43         13.47         6.37 o
  11  10   5          0.16         -6.39         8.85 o
 -11  11   5         19.78          9.64        12.17 o
 -10  11   5        573.03        592.92        16.52 o
  -9  11   5        194.37        193.23         9.05 o
  -8  11   5       1490.60       1466.47        23.36 o
  -7  11   5        126.92        111.33         7.39 o
  -6  11   5       2558.61       2578.00        26.92 o
  -5  11   5       1135.87       1098.70        13.75 o
  -4  11   5          1.50         -0.02         1.86 o
  -3  11   5        166.88        184.60         5.22 o
  -2  11   5       1156.31       1199.78        12.03 o
  -1  11   5         38.13         49.24         2.28 o
   0  11   5       3724.16       3780.89        31.69 o
   1  11   5        893.17        837.45         8.96 o
   2  11   5       6706.61       6653.21        58.82 o
   3  11   5        246.68        232.01         5.95 o
   4  11   5        955.68       1005.45        11.67 o
   5  11   5        373.30        386.99         7.10 o
   6  11   5        159.94        144.26         6.39 o
   7  11   5          1.53         -2.44         5.43 o
   8  11   5        245.36        262.84        10.14 o
   9  11   5         34.97         27.06         6.70 o
  10  11   5        391.03        385.14        16.98 o
  11  11   5         22.22          7.88        11.16 o
 -11  12   5          2.91          5.97         6.52 o
 -10  12   5        171.19        161.23         8.93 o
  -9  12   5         15.05          3.68         5.60 o
  -8  12   5        121.69        105.22         8.36 o
  -7  12   5         13.94         -2.44         4.10 o
  -6  12   5        982.89        997.83        15.53 o
  -5  12   5        331.78        321.02         6.93 o
  -4  12   5       4188.94       4157.04        34.18 o
  -3  12   5        582.77        543.37         8.78 o
  -2  12   5       4591.87       4482.48        36.48 o
  -1  12   5          9.99         12.11         3.28 o
   0  12   5       1012.41        941.45        10.43 o
   1  12   5        142.36        155.42         4.15 o
   2  12   5        152.18        145.29         4.29 o
   3  12   5         45.22         46.73         3.37 o
   4  12   5       2352.34       2427.23        23.18 o
   5  12   5       1063.31       1071.49        13.59 o
   6  12   5       2497.00       2485.72        45.00 o
   7  12   5        142.84        145.20         9.76 o
   8  12   5        717.66        760.26        23.78 o
   9  12   5         38.97         44.82         7.48 o
  10  12   5        189.66        186.20        11.08 o
  11  12   5          1.86        -10.50        10.50 o
 -11  13   5        122.55        126.06        11.16 o
 -10  13   5        137.32        148.54        10.86 o
  -9  13   5        516.73        528.26        26.62 o
  -8  13   5        390.09        392.68        13.10 o
  -7  13   5        383.63        395.32        18.30 o
  -6  13   5        531.41        547.56         9.16 o
  -5  13   5          9.68         -1.86         2.81 o
  -4  13   5         13.69         14.73         2.69 o
  -3  13   5        128.51        124.05         5.70 o
  -2  13   5        424.35        411.42         8.87 o
  -1  13   5       6093.39       6011.16        47.84 o
   0  13   5       1753.90       1783.82        20.16 o
   1  13   5       5093.63       5222.83        42.12 o
   2  13   5       1842.86       1874.17        18.29 o
   3  13   5       2448.27       2495.88        22.63 o
   4  13   5        728.91        775.08        10.05 o
   5  13   5        329.07        315.17         6.61 o
   6  13   5         17.06         18.25         6.12 o
   7  13   5        113.04         88.78        13.35 o
   8  13   5        111.36        106.00         9.23 o
   9  13   5        537.21        550.02        16.07 o
  10  13   5        175.86        149.68        17.72 o
 -11  14   5        105.59        105.68        13.78 o
 -10  14   5         14.75         13.87         7.06 o
  -9  14   5          7.17         -4.17         6.40 o
  -8  14   5          4.22         15.43        10.23 o
  -7  14   5        254.87        280.80        12.41 o
  -6  14   5        113.94        122.43         5.28 o
  -5  14   5       2945.70       2993.75        34.49 o
  -4  14   5         14.27         13.33         3.01 o
  -3  14   5       2894.91       2812.23        28.68 o
  -2  14   5         50.19         53.87         3.45 o
  -1  14   5       1519.57       1593.33        15.91 o
   0  14   5        104.82         82.98         3.49 o
   1  14   5         45.30         48.77         2.81 o
   2  14   5         25.88         16.31         2.85 o
   3  14   5       1627.54       1620.26        18.68 o
   4  14   5         20.79         19.30         3.75 o
   5  14   5       2401.30       2380.25        33.01 o
   6  14   5          0.46         -4.94         5.72 o
   7  14   5       1303.32       1369.96        36.49 o
   8  14   5          9.96          0.39         6.82 o
   9  14   5        297.76        313.37        19.56 o
  10  14   5          0.03         -7.15         7.15 o
 -10  15   5        225.92        257.24        14.57 o
  -9  15   5        404.15        430.07        26.80 o
  -8  15   5        606.58        631.89        20.93 o
  -7  15   5        400.51        371.18        19.26 o
  -6  15   5        640.11        625.11        19.33 o
  -5  15   5        101.25        102.09         9.00 o
  -4  15   5        136.06        120.58         5.45 o
  -3  15   5        251.48        257.21         6.86 o
  -2  15   5        211.08        196.90         6.36 o
  -1  15   5       1419.58       1385.58        14.66 o
   0  15   5        724.01        735.93         9.70 o
   1  15   5       2460.78       2484.30        22.68 o
   2  15   5       1696.67       1629.44        17.91 o
   3  15   5       1459.61       1494.17        18.03 o
   4  15   5        614.75        602.60        11.43 o
   5  15   5        207.08        180.28         8.53 o
   6  15   5          0.08         -3.38         6.80 o
   7  15   5         20.73         12.87         9.25 o
   8  15   5          2.17         -4.86        10.37 o
   9  15   5        147.59        149.55        15.75 o
  10  15   5         91.25        110.27        17.07 o
 -10  16   5         83.59         99.11        17.72 o
  -9  16   5          5.53         -0.71         8.86 o
  -8  16   5         26.62         13.79         9.20 o
  -7  16   5          9.88         13.78         7.96 o
  -6  16   5        903.26        895.03        20.34 o
  -5  16   5         28.13         33.79         4.34 o
  -4  16   5       2682.62       2729.72        31.87 o
  -3  16   5          9.20          6.49         3.33 o
  -2  16   5       3595.10       3545.99        35.94 o
  -1  16   5        222.15        224.42         5.67 o
   0  16   5        435.57        400.16         7.10 o
   1  16   5          0.55         -1.65         2.49 o
   2  16   5          1.43         -2.85         2.85 o
   3  16   5          7.56          4.00         3.01 o
   4  16   5        439.33        438.41        10.72 o
   5  16   5          0.42          0.98         4.16 o
   6  16   5       1681.96       1775.81        36.10 o
   7  16   5         29.35         22.96        10.44 o
   8  16   5        469.32        491.47        23.82 o
   9  16   5          4.76         -4.16        11.02 o
  10  16   5         57.60         69.58        15.75 o
 -10  17   5        208.11        206.10        21.00 o
  -9  17   5        121.30        123.90        14.77 o
  -8  17   5        517.66        558.22        20.59 o
  -7  17   5         55.86         56.01         9.60 o
  -6  17   5        501.31        477.53        15.42 o
  -5  17   5         65.84         69.98         5.29 o
  -4  17   5        175.21        163.73         6.34 o
  -3  17   5        417.66        422.25         9.72 o
  -2  17   5         50.36         49.63         4.63 o
  -1  17   5        487.71        456.84         8.15 o
   0  17   5       1793.72       1810.02        18.37 o
   1  17   5       1343.29       1350.91        16.42 o
   2  17   5       1484.50       1507.40        18.67 o
   3  17   5        310.36        309.53         7.90 o
   4  17   5        554.37        513.00        12.13 o
   5  17   5        126.41        126.58         7.73 o
   6  17   5         35.59         31.34         8.57 o
   7  17   5        123.95        115.99        24.61 o
   8  17   5         36.00         31.16        18.38 o
   9  17   5        130.46        133.57        15.42 o
  -9  18   5          1.29          8.63        11.36 o
  -8  18   5          3.68         33.10        12.24 o
  -7  18   5        298.20        326.05        31.83 o
  -6  18   5         82.61         76.53        11.51 o
  -5  18   5       1063.21       1114.86        22.74 o
  -4  18   5        289.67        269.06         8.00 o
  -3  18   5       1063.96       1072.96        16.49 o
  -2  18   5        465.81        435.42        10.57 o
  -1  18   5        712.58        721.92        10.51 o
   0  18   5        113.55        104.56         4.40 o
   1  18   5          0.82         -0.33         3.11 o
   2  18   5        104.39         92.78         5.16 o
   3  18   5       1587.68       1592.74        22.61 o
   4  18   5         90.80         88.30         6.62 o
   5  18   5        957.13        939.32        39.46 o
   6  18   5        107.70        111.58        10.85 o
   7  18   5        811.85        808.26        29.91 o
   8  18   5         58.10         61.63        13.44 o
   9  18   5        245.44        255.33        24.29 o
  -9  19   5        356.42        395.80        30.19 o
  -8  19   5         47.76         54.47        11.11 o
  -7  19   5        285.59        334.85        21.11 o
  -6  19   5         12.49         -6.35         9.25 o
  -5  19   5         85.41         64.22        10.84 o
  -4  19   5          8.08          3.17         3.49 o
  -3  19   5        249.44        249.30         8.11 o
  -2  19   5         84.66        101.56         5.78 o
  -1  19   5       1404.40       1379.64        18.30 o
   0  19   5        338.72        323.11         6.88 o
   1  19   5       2077.72       2037.06        28.31 o
   2  19   5        136.40        116.02         5.53 o
   3  19   5       1042.12       1057.59        16.20 o
   4  19   5         18.67         13.81         6.92 o
   5  19   5        148.81        170.68        26.26 o
   6  19   5          3.86          5.79        11.58 o
   7  19   5         89.14         95.32        12.09 o
   8  19   5          7.66         -4.17        11.58 o
   9  19   5        191.87        225.79        22.97 o
  -8  20   5         18.28         20.77        10.22 o
  -7  20   5         63.21         81.52        14.77 o
  -6  20   5        297.56        345.26        28.88 o
  -5  20   5        136.94        147.69        20.35 o
  -4  20   5        900.84        874.37        28.60 o
  -3  20   5        242.14        259.23        12.67 o
  -2  20   5       1072.13       1032.59        16.64 o
  -1  20   5         25.46         13.79         3.94 o
   0  20   5        256.23        256.15         6.74 o
   1  20   5         43.97         43.26         4.84 o
   2  20   5          0.52         -2.46         3.99 o
   3  20   5        126.54        108.19         6.55 o
   4  20   5        213.29        230.88        13.72 o
   5  20   5        233.89        253.36        23.63 o
   6  20   5        360.45        377.87        18.17 o
   7  20   5        198.28        199.19        13.88 o
   8  20   5        124.60        120.95        14.85 o
  -8  21   5        341.91        323.00        20.68 o
  -7  21   5         19.19         27.58        12.76 o
  -6  21   5        565.82        544.80        35.44 o
  -5  21   5         31.21         26.91        15.10 o
  -4  21   5         13.77         -4.38         7.40 o
  -3  21   5          3.00          0.07         5.39 o
  -2  21   5        305.34        318.42        10.26 o
  -1  21   5          5.05         -3.75         3.75 o
   0  21   5        672.70        688.20        13.86 o
   1  21   5          4.09          0.68         4.23 o
   2  21   5       1306.38       1285.78        22.51 o
   3  21   5          6.99          5.36         5.59 o
   4  21   5        612.34        626.57        65.97 o
   5  21   5          5.98         10.50        14.44 o
   6  21   5         39.82         57.11        17.72 o
   7  21   5          1.07         -1.88        13.13 o
   8  21   5         49.56         64.98        18.38 o
  -7  22   5         64.61         59.85        14.77 o
  -6  22   5        104.98         90.58        19.69 o
  -5  22   5        310.46        290.12        25.60 o
  -4  22   5        431.18        453.41        18.59 o
  -3  22   5        406.99        430.34        12.45 o
  -2  22   5        479.65        447.33        12.84 o
  -1  22   5        139.90        142.94         7.34 o
   0  22   5        423.86        407.57        14.96 o
   1  22   5          0.68         -3.09         4.34 o
   2  22   5          4.13         -4.67         4.67 o
   3  22   5        241.71        239.47         8.88 o
   4  22   5        172.01        214.07        13.72 o
   5  22   5        437.62        416.80        30.19 o
   6  22   5        127.41        123.40        20.35 o
   7  22   5        244.14        241.59        17.86 o
  -7  23   5        204.42        190.35        22.97 o
  -6  23   5         44.31         32.16        16.41 o
  -5  23   5          7.63        -12.47        12.47 o
  -4  23   5         94.52         77.40        10.07 o
  -3  23   5         16.17          7.65         5.24 o
  -2  23   5         37.30         27.32         5.88 o
  -1  23   5        699.02        749.27        16.97 o
   0  23   5          5.82         -3.73         5.21 o
   1  23   5        737.93        703.06        15.42 o
   2  23   5          2.08          4.80         5.23 o
   3  23   5        426.75        430.90        15.67 o
   4  23   5         17.30         13.78        14.44 o
   5  23   5         41.90         19.69        15.10 o
   6  23   5         22.84         15.75        15.10 o
  -6  24   5        115.83        110.93        19.04 o
  -5  24   5        253.86        286.84        24.94 o
  -4  24   5        151.80        173.38        15.42 o
  -3  24   5        433.85        403.45        17.15 o
  -2  24   5        111.68         94.17         7.58 o
  -1  24   5        228.64        238.88        10.76 o
   0  24   5          0.83          1.75         5.45 o
   1  24   5          7.95         -1.46         6.42 o
   2  24   5         12.09          7.00         5.78 o
   3  24   5        110.18         88.33        12.47 o
   4  24   5        129.88        140.47        19.04 o
   5  24   5        333.72        389.23        28.88 o
   6  24   5        118.69        136.53        19.69 o
  -5  25   5          1.35         19.04        13.78 o
  -4  25   5          6.43        -11.81        11.81 o
  -3  25   5         30.33         31.83         8.35 o
  -2  25   5        130.66        117.49        15.75 o
  -1  25   5         34.09         34.72         8.58 o
   0  25   5        471.54        500.42        19.26 o
   1  25   5         67.56         60.43         9.51 o
   2  25   5        510.42        537.20        17.76 o
   3  25   5         26.12         13.71         7.85 o
   4  25   5        159.06        179.19        19.04 o
   5  25   5          0.12          1.31        13.78 o
  -4  26   5        284.47        301.28        20.35 o
  -3  26   5         77.80         50.54        12.47 o
  -2  26   5        260.09        242.86        20.35 o
  -1  26   5         81.80         69.36         9.97 o
   0  26   5         92.48         49.01         9.28 o
   1  26   5          8.82         -7.12         7.65 o
   2  26   5          5.68         -9.85         9.85 o
   3  26   5          0.87          5.91         7.43 o
   4  26   5         95.69         84.67        15.10 o
  -2  27   5          9.71          4.26         7.65 o
  -1  27   5        165.48        162.08        11.83 o
   0  27   5         77.89         62.04         9.75 o
   1  27   5        295.59        335.74        23.63 o
   2  27   5         84.31         70.89        13.13 o
 -12   0   6        453.18        431.90        34.79 o
 -10   0   6       1620.30       1690.31        39.43 o
  -8   0   6       1655.00       1545.94        29.64 o
  -6   0   6         20.75         25.38         3.46 o
  -4   0   6       1801.04       1751.45        17.64 o
  -2   0   6       4465.45       4154.68        70.44 o
   0   0   6      66981.41      64258.05       720.72 o
   2   0   6      12661.82      13082.55       177.16 o
   4   0   6        472.25        515.99         8.43 o
   6   0   6        879.01        919.57        14.52 o
   8   0   6       1667.08       1523.72        29.08 o
  10   0   6       1620.14       1678.36        49.23 o
 -12   1   6         22.12         26.26        13.00 o
 -11   1   6         36.82         40.95         5.72 o
 -10   1   6         92.16         82.42        10.23 o
  -9   1   6        112.83        112.12         5.91 o
  -8   1   6        632.64        593.29        11.53 o
  -7   1   6       1235.53       1214.40        14.95 o
  -6   1   6       5130.80       5073.79        41.56 o
  -5   1   6       2461.72       2457.32        18.37 o
  -4   1   6       3870.33       3826.24        26.13 o
  -3   1   6       3600.79       3394.61        26.83 o
  -2   1   6       3236.53       3461.94        29.51 o
  -1   1   6         92.97        118.73         3.04 o
   0   1   6       4920.98       4787.17        38.79 o
   1   1   6        203.55        158.60         3.20 o
   2   1   6       3057.94       3435.10        32.38 o
   3   1   6       8833.44       8855.23        85.94 o
   4   1   6       9440.73       9553.00        69.97 o
   5   1   6       1198.20       1233.02        11.99 o
   6   1   6       5413.84       5233.92        48.36 o
   7   1   6        456.29        445.89         9.20 o
   8   1   6        652.95        687.90        12.38 o
   9   1   6          3.57         -0.88         3.52 o
  10   1   6          1.54          4.12         5.59 o
  11   1   6         61.03         62.85        13.90 o
 -12   2   6         30.72         31.18        13.00 o
 -11   2   6        505.93        506.85        17.91 o
 -10   2   6         94.92        124.02         7.69 o
  -9   2   6       1225.10       1195.27        18.10 o
  -8   2   6          1.79         -2.73         2.73 o
  -7   2   6        992.14        991.78        15.66 o
  -6   2   6         36.84         32.02         3.01 o
  -5   2   6        115.22        124.61         3.85 o
  -4   2   6        218.99        201.44         5.19 o
  -3   2   6      13395.48      13000.25        95.94 o
  -2   2   6        844.82        925.76         8.45 o
  -1   2   6      20627.71      20874.33       161.97 o
   0   2   6       3199.03       3462.42        30.12 o
   1   2   6      15168.18      15919.50       173.73 o
   2   2   6        181.28        171.62         3.69 o
   3   2   6       3175.91       3129.31        27.74 o
   4   2   6        518.17        549.93         8.36 o
   5   2   6        257.06        284.89         5.34 o
   6   2   6          7.85          7.74         2.61 o
   7   2   6       1500.13       1509.71        17.43 o
   8   2   6        123.63        101.98         5.28 o
   9   2   6       1256.05       1257.25        18.41 o
  10   2   6         32.08         31.92         7.49 o
  11   2   6        317.99        288.20        19.72 o
 -12   3   6          4.28          9.01         8.19 o
 -11   3   6         36.05         34.86         8.59 o
 -10   3   6         21.45         21.23         4.18 o
  -9   3   6        253.25        246.12         7.85 o
  -8   3   6        423.37        411.12         8.34 o
  -7   3   6       2439.59       2368.81        25.25 o
  -6   3   6       2044.33       2050.15        20.96 o
  -5   3   6       8655.84       8675.45        68.92 o
  -4   3   6       2097.10       2089.02        16.81 o
  -3   3   6       9098.43       9347.35        67.60 o
  -2   3   6       4780.15       5371.29        39.78 o
  -1   3   6        612.17        651.38         6.73 o
   0   3   6         17.98          8.80         1.06 o
   1   3   6       1804.17       1817.80        17.08 o
   2   3   6       2194.96       2267.44        20.51 o
   3   3   6       5901.82       5949.80        50.04 o
   4   3   6       1769.47       1776.73        15.89 o
   5   3   6       4322.92       4412.68        38.53 o
   6   3   6       1240.11       1262.75        14.94 o
   7   3   6        724.63        686.64        10.39 o
   8   3   6        161.08        141.33         5.15 o
   9   3   6         28.85         23.18         3.68 o
  10   3   6          0.48          4.51         7.01 o
  11   3   6         86.85         70.69        13.69 o
  12   3   6         16.89         -1.31        11.81 o
 -12   4   6        325.16        345.66        16.51 o
 -11   4   6         79.76         76.06         8.18 o
 -10   4   6        977.81        930.48        20.01 o
  -9   4   6        316.50        306.65         6.75 o
  -8   4   6        607.44        603.51         9.49 o
  -7   4   6        390.31        369.26         7.25 o
  -6   4   6        227.18        203.25         5.02 o
  -5   4   6        146.04        140.06         3.80 o
  -4   4   6       1065.94       1182.10         9.75 o
  -3   4   6         67.52         86.15         2.49 o
  -2   4   6      21436.73      22222.50       152.17 o
  -1   4   6       4134.15       3980.04        30.18 o
   0   4   6       8144.05       7959.62        64.37 o
   1   4   6       4115.69       4208.67        39.38 o
   2   4   6       7868.73       7825.21        69.76 o
   3   4   6         65.93         60.92         2.13 o
   4   4   6        675.77        725.27         7.51 o
   5   4   6        276.31        253.83         4.83 o
   6   4   6        991.16        920.89        12.31 o
   7   4   6        230.90        215.38         5.95 o
   8   4   6       1797.99       1789.69        21.53 o
   9   4   6        158.71        164.27         7.65 o
  10   4   6        970.88        955.80        23.72 o
  11   4   6        111.44         95.67        10.50 o
  12   4   6        204.98        212.67        19.04 o
 -12   5   6         46.32         39.94         9.77 o
 -11   5   6          0.05         -5.01         6.40 o
 -10   5   6         24.00         15.88         8.53 o
  -9   5   6         51.35         47.37         4.50 o
  -8   5   6       1971.85       1976.65        20.76 o
  -7   5   6        190.76        200.92         5.83 o
  -6   5   6       3748.65       3840.00        31.13 o
  -5   5   6         60.76         65.80         2.29 o
  -4   5   6       8057.20       8174.79        53.42 o
  -3   5   6        164.99        126.07         2.84 o
  -2   5   6       4456.52       4438.79        32.20 o
  -1   5   6        805.24       1169.45        10.87 o
   0   5   6          4.24          8.71         1.26 o
   1   5   6         44.19         24.18         1.79 o
   2   5   6      13585.15      13824.72       102.15 o
   3   5   6       2893.74       2751.40        20.15 o
   4   5   6       8206.09       8350.69        58.80 o
   5   5   6        328.82        287.15         4.64 o
   6   5   6       5425.62       5655.53        45.96 o
   7   5   6        141.72        124.33         4.16 o
   8   5   6        842.67        798.39        12.37 o
   9   5   6         25.18         21.43         4.33 o
  10   5   6         19.27         10.46         6.45 o
  11   5   6         12.12         10.56         8.50 o
  12   5   6        120.50        117.49        15.75 o
 -12   6   6        147.18        139.88        11.94 o
 -11   6   6        356.89        356.28        14.03 o
 -10   6   6        369.09        345.61        13.05 o
  -9   6   6       1210.45       1168.02        21.69 o
  -8   6   6        104.39        104.62         5.08 o
  -7   6   6        609.41        642.32         9.43 o
  -6   6   6        101.07        101.16         3.39 o
  -5   6   6        613.35        567.34         6.36 o
  -4   6   6       1943.81       2083.20        15.53 o
  -3   6   6       4206.94       4084.55        27.59 o
  -2   6   6      12244.53      12893.77        85.33 o
  -1   6   6       9592.89       9782.40        78.69 o
   0   6   6       1584.04       1854.72        18.04 o
   1   6   6      11655.47      12521.10        98.49 o
   2   6   6       8736.24       9040.94        67.89 o
   3   6   6       1271.38       1365.10        11.69 o
   4   6   6        565.42        572.22         6.24 o
   5   6   6         26.70         31.03         2.13 o
   6   6   6        180.84        169.53         4.83 o
   7   6   6        702.79        721.53        11.28 o
   8   6   6        783.26        838.98        12.87 o
   9   6   6        868.67        903.17        15.61 o
  10   6   6        346.21        323.81        12.98 o
  11   6   6        320.36        314.77        15.72 o
  12   6   6        125.40        129.31        16.41 o
 -12   7   6          9.26          3.94        12.47 o
 -11   7   6         10.78         -1.37         7.80 o
 -10   7   6          0.14         -0.37         4.58 o
  -9   7   6        297.52        318.00         8.86 o
  -8   7   6         84.08         75.08         5.37 o
  -7   7   6       1656.21       1691.16        20.29 o
  -6   7   6          0.36          1.93         3.66 o
  -5   7   6       7094.90       7155.22        49.62 o
  -4   7   6         98.27         84.85         2.43 o
  -3   7   6       2327.61       2521.79        17.70 o
  -2   7   6        169.18        247.33         4.02 o
  -1   7   6        210.92        198.50         3.70 o
   0   7   6        450.70        400.97         6.40 o
   1   7   6       3684.51       3624.93        28.93 o
   2   7   6        803.14        759.54         7.25 o
   3   7   6       8661.85       8792.42        54.26 o
   4   7   6         56.58         57.09         2.02 o
   5   7   6       6372.07       6217.93        50.74 o
   6   7   6          0.24          2.63         2.51 o
   7   7   6        666.53        684.88        12.69 o
   8   7   6         79.40         58.38         4.50 o
   9   7   6        140.44        145.97         7.51 o
  10   7   6         28.86         24.65         7.15 o
  11   7   6        102.60        101.42        12.26 o
  12   7   6          0.23        -11.16        11.16 o
 -12   8   6         94.13         76.80        15.10 o
 -11   8   6        312.73        315.28        15.55 o
 -10   8   6        378.91        370.04        11.34 o
  -9   8   6        852.10        824.49        14.07 o
  -8   8   6        128.02        108.31         5.57 o
  -7   8   6        694.27        716.23        13.14 o
  -6   8   6        173.19        150.43         4.49 o
  -5   8   6         50.58         59.18         3.13 o
  -4   8   6        638.75        630.13         6.16 o
  -3   8   6        783.44        753.55         6.70 o
  -2   8   6       3750.90       3883.11        27.09 o
  -1   8   6       8457.25       8437.35        60.18 o
   0   8   6       8110.74       8014.95        59.63 o
   1   8   6       4780.51       4694.75        36.95 o
   2   8   6       1779.50       1735.03        13.62 o
   3   8   6        513.03        492.58         5.13 o
   4   8   6        210.17        204.17         5.45 o
   5   8   6         25.39         29.04         4.13 o
   6   8   6        425.42        412.26         8.93 o
   7   8   6        581.64        614.10        14.13 o
   8   8   6        484.79        440.55        11.73 o
   9   8   6        519.55        506.05        12.70 o
  10   8   6        271.18        279.01        12.56 o
  11   8   6        161.91        146.68        13.35 o
 -12   9   6         44.05         43.98        13.13 o
 -11   9   6         34.04         28.50         9.00 o
 -10   9   6          6.01         -5.31         5.31 o
  -9   9   6          2.28          0.26         5.08 o
  -8   9   6       1277.47       1276.58        18.40 o
  -7   9   6        137.27        121.05         6.37 o
  -6   9   6       4053.82       4081.69        37.05 o
  -5   9   6         27.29         24.94         2.57 o
  -4   9   6       6429.83       6333.52        43.30 o
  -3   9   6        471.28        469.75         5.16 o
  -2   9   6       4781.41       4663.59        33.04 o
  -1   9   6          9.48         10.23         1.71 o
   0   9   6          4.40         10.33         1.62 o
   1   9   6         74.11         69.07         2.34 o
   2   9   6       4469.75       4558.69        31.77 o
   3   9   6          3.15          9.19         1.71 o
   4   9   6       4201.17       4284.43        36.89 o
   5   9   6          1.34          1.10         1.98 o
   6   9   6       2860.46       2781.07        26.56 o
   7   9   6          3.31         -4.85         4.85 o
   8   9   6        441.38        469.69        12.22 o
   9   9   6         35.87         24.76         5.77 o
  10   9   6         30.78         39.31         6.58 o
  11   9   6         10.18         -3.89         9.59 o
 -12  10   6        185.93        192.32        17.72 o
 -11  10   6        143.90        141.65        14.42 o
 -10  10   6        522.27        502.93        14.98 o
  -9  10   6        193.93        201.97         9.14 o
  -8  10   6        481.78        463.45        12.57 o
  -7  10   6         87.43         87.66         6.65 o
  -6  10   6        102.74         84.72         3.80 o
  -5  10   6        696.23        693.65         9.75 o
  -4  10   6       1128.74       1146.34        11.24 o
  -3  10   6        485.21        463.48         6.58 o
  -2  10   6       4087.25       4207.12        29.07 o
  -1  10   6       2090.76       2138.92        20.47 o
   0  10   6       6577.48       6656.75        49.86 o
   1  10   6       3300.99       3401.97        25.62 o
   2  10   6       3358.85       3510.02        28.05 o
   3  10   6         20.64         21.23         2.25 o
   4  10   6         20.01         20.85         2.20 o
   5  10   6        159.30        164.88         8.43 o
   6  10   6        796.40        807.57        13.43 o
   7  10   6        297.14        281.67         9.84 o
   8  10   6        819.65        793.42        20.03 o
   9  10   6        328.15        334.70        12.38 o
  10  10   6        698.44        727.29        17.15 o
  11  10   6        184.83        196.71        14.69 o
 -11  11   6          0.30         -4.28         7.78 o
 -10  11   6         36.55         31.24         6.73 o
  -9  11   6        300.56        312.19        11.17 o
  -8  11   6        194.76        177.37        14.59 o
  -7  11   6       1218.16       1214.07        16.78 o
  -6  11   6       1505.02       1512.01        19.80 o
  -5  11   6       4387.84       4506.65        58.27 o
  -4  11   6        625.44        631.54         8.00 o
  -3  11   6       2286.25       2311.51        19.06 o
  -2  11   6        802.67        761.10         8.14 o
  -1  11   6        143.63        143.03         3.93 o
   0  11   6        249.69        199.64         4.52 o
   1  11   6       2551.56       2540.31        20.99 o
   2  11   6        234.53        262.18         5.47 o
   3  11   6       2575.36       2621.16        20.61 o
   4  11   6       1374.08       1427.93        15.17 o
   5  11   6       5969.97       6076.09        60.59 o
   6  11   6        895.74        858.04        15.61 o
   7  11   6        866.33        851.26        18.19 o
   8  11   6        139.46        154.91         9.95 o
   9  11   6         43.54         43.71         7.16 o
  10  11   6         16.12         20.20         8.01 o
  11  11   6         44.54         42.01        12.47 o
 -11  12   6        412.28        470.35        13.78 o
 -10  12   6         89.95         79.66         8.37 o
  -9  12   6        623.38        647.10        15.43 o
  -8  12   6         46.74         49.75         8.06 o
  -7  12   6        282.10        256.75        13.29 o
  -6  12   6        155.05        157.93         7.24 o
  -5  12   6        241.30        223.84         6.90 o
  -4  12   6         66.37         58.63         3.05 o
  -3  12   6       3096.50       3072.79        33.93 o
  -2  12   6       1205.64       1134.15        11.28 o
  -1  12   6       9548.87       9641.11        73.92 o
   0  12   6         13.29         14.97         2.69 o
   1  12   6       7106.85       7174.62        56.12 o
   2  12   6        234.51        205.13         5.23 o
   3  12   6       1544.99       1513.19        15.16 o
   4  12   6        152.40        139.18         4.41 o
   5  12   6         11.73         11.62         2.71 o
   6  12   6         22.52         24.57         6.25 o
   7  12   6        605.00        594.17        15.19 o
   8  12   6         88.81         92.94         7.96 o
   9  12   6        775.34        808.51        18.86 o
  10  12   6          0.88         -6.73         6.73 o
  11  12   6        224.27        219.89        19.69 o
 -11  13   6         20.39         13.33         7.65 o
 -10  13   6          2.74         -6.46         6.46 o
  -9  13   6          7.38         -6.22         6.39 o
  -8  13   6        317.52        318.11        12.40 o
  -7  13   6        383.53        394.52        14.29 o
  -6  13   6       1120.15       1099.43        15.94 o
  -5  13   6        461.79        488.57         8.50 o
  -4  13   6       1274.57       1262.60        15.32 o
  -3  13   6        791.80        802.31        11.42 o
  -2  13   6        627.22        605.20         7.98 o
  -1  13   6         54.72         52.99         3.21 o
   0  13   6         44.71         27.40         2.70 o
   1  13   6        128.88        135.99         4.07 o
   2  13   6       2774.37       2767.73        24.96 o
   3  13   6       1452.70       1446.97        14.99 o
   4  13   6       1372.45       1378.82        22.85 o
   5  13   6        465.23        508.57        11.30 o
   6  13   6        597.60        611.36        16.86 o
   7  13   6        300.75        318.80        13.38 o
   8  13   6        204.88        213.36        11.89 o
   9  13   6          9.52         10.05         7.67 o
  10  13   6         28.32         26.81         8.02 o
 -11  14   6          1.12         -1.31         9.85 o
 -10  14   6        450.49        466.25        14.74 o
  -9  14   6         15.02         15.75         6.92 o
  -8  14   6        776.91        778.51        25.23 o
  -7  14   6          7.98          5.64         6.13 o
  -6  14   6         49.66         43.00         7.12 o
  -5  14   6        341.34        332.05        11.14 o
  -4  14   6         90.10         95.77         4.83 o
  -3  14   6        452.54        473.36         8.74 o
  -2  14   6       2601.90       2595.61        27.16 o
  -1  14   6        165.39        162.38         5.79 o
   0  14   6       3276.67       3360.33        28.95 o
   1  14   6         78.66         80.01         3.30 o
   2  14   6       2216.43       2157.42        21.80 o
   3  14   6          0.58         -2.68         2.68 o
   4  14   6         38.94         45.98         4.70 o
   5  14   6          5.49          4.13         4.00 o
   6  14   6        395.17        377.67        13.77 o
   7  14   6         13.20         20.78         6.81 o
   8  14   6        541.09        551.29        17.33 o
   9  14   6         28.74         26.00         7.89 o
  10  14   6        358.73        397.13        35.44 o
 -10  15   6          6.33         -3.83         8.68 o
  -9  15   6        281.82        309.16        24.45 o
  -8  15   6        115.03        131.09        11.81 o
  -7  15   6        915.25        936.33        33.15 o
  -6  15   6        810.23        813.83        17.52 o
  -5  15   6       1347.24       1317.90        18.31 o
  -4  15   6       1304.35       1291.65        17.18 o
  -3  15   6       1195.12       1160.70        16.30 o
  -2  15   6        305.00        293.93         7.37 o
  -1  15   6         28.84         22.54         3.01 o
   0  15   6          1.76          2.05         2.97 o
   1  15   6        373.84        358.16         6.42 o
   2  15   6        452.33        436.56         8.59 o
   3  15   6       2135.28       2121.38        23.51 o
   4  15   6       1018.05        991.31        16.30 o
   5  15   6       1265.42       1234.68        22.09 o
   6  15   6        518.72        501.67        17.89 o
   7  15   6        318.96        319.11        18.69 o
   8  15   6         67.71         68.05        14.11 o
   9  15   6         34.62         35.92        14.11 o
  10  15   6          3.75         14.44        13.13 o
 -10  16   6          0.54         -1.31        13.78 o
  -9  16   6        380.63        398.21        22.15 o
  -8  16   6          1.26          7.34         8.18 o
  -7  16   6        138.30        166.20        20.30 o
  -6  16   6          3.86          2.64         3.90 o
  -5  16   6        112.40        113.65         5.70 o
  -4  16   6         58.72         58.69         4.83 o
  -3  16   6       2829.23       2847.49        32.17 o
  -2  16   6        286.75        300.94         7.72 o
  -1  16   6       3158.32       3119.98        39.97 o
   0  16   6        134.48        142.21         4.62 o
   1  16   6       2765.21       2642.76        40.82 o
   2  16   6         69.39         58.63         4.11 o
   3  16   6        637.16        641.35        10.83 o
   4  16   6         90.83         80.27         5.96 o
   5  16   6         91.04         86.60         6.21 o
   6  16   6          1.19          5.46         7.30 o
   7  16   6        520.76        548.13        23.82 o
   8  16   6          6.20          4.76        10.72 o
   9  16   6        779.74        840.24        29.90 o
  10  16   6          3.77         21.66        13.78 o
 -10  17   6          3.60         -1.31        13.78 o
  -9  17   6        164.88        209.13        40.37 o
  -8  17   6          9.59         13.57        11.36 o
  -7  17   6       1050.12       1105.82        33.87 o
  -6  17   6        290.46        351.53        33.18 o
  -5  17   6       1051.49       1055.18        19.34 o
  -4  17   6        179.26        172.08         6.73 o
  -3  17   6       1687.17       1666.56        21.87 o
  -2  17   6        248.13        233.49         7.81 o
  -1  17   6        118.22        110.00         4.45 o
   0  17   6        110.09        116.90         4.66 o
   1  17   6        700.31        706.68        11.12 o
   2  17   6        136.63        133.74         5.40 o
   3  17   6       1836.67       1817.80        22.84 o
   4  17   6        357.59        378.39        11.42 o
   5  17   6       1390.38       1419.43        25.03 o
   6  17   6        235.39        238.01        13.49 o
   7  17   6        710.10        727.80        28.41 o
   8  17   6          7.03          6.41        11.67 o
   9  17   6         54.99         77.50        22.65 o
  -9  18   6         33.37         18.49        11.77 o
  -8  18   6        265.48        273.03        18.96 o
  -7  18   6         30.14         30.80        11.83 o
  -6  18   6         39.96         35.16         8.32 o
  -5  18   6         33.82         23.88         6.28 o
  -4  18   6        154.39        146.16         7.20 o
  -3  18   6        259.43        250.70         8.07 o
  -2  18   6       1333.32       1343.09        19.13 o
  -1  18   6        141.63        129.14         4.82 o
   0  18   6       2221.31       2235.10        24.03 o
   1  18   6        233.53        221.04         7.68 o
   2  18   6        698.73        679.10        12.50 o
   3  18   6        106.70         98.20         5.86 o
   4  18   6        187.85        180.18         9.66 o
   5  18   6          7.51         -3.14         7.30 o
   6  18   6        116.34        133.21        11.33 o
   7  18   6         66.76         97.13        11.74 o
   8  18   6        227.12        230.04        18.12 o
   9  18   6         61.54         60.39        17.72 o
  -9  19   6         28.99         52.51        17.72 o
  -8  19   6         48.68         60.48        11.47 o
  -7  19   6         75.61         61.38        17.72 o
  -6  19   6        474.55        474.09        23.19 o
  -5  19   6        105.63         80.24        11.58 o
  -4  19   6        776.60        767.39        13.89 o
  -3  19   6         42.52         37.90         4.64 o
  -2  19   6        125.11        107.98         5.93 o
  -1  19   6        119.08        124.60         5.87 o
   0  19   6          3.93          2.28         2.85 o
   1  19   6         30.92         28.99         4.48 o
   2  19   6        340.91        334.50         9.16 o
   3  19   6        293.87        300.09         9.60 o
   4  19   6       1004.94       1023.16        26.79 o
   5  19   6         87.73         73.10        11.96 o
   6  19   6        285.69        314.56        22.40 o
   7  19   6         25.25         24.52         9.79 o
   8  19   6         32.91         41.35        13.17 o
   9  19   6          3.10          0.66        14.44 o
  -8  20   6        142.71        129.24        13.63 o
  -7  20   6         43.03         37.69        12.04 o
  -6  20   6         22.34         26.91        17.07 o
  -5  20   6         84.63         72.86        17.07 o
  -4  20   6         23.77         18.48         4.14 o
  -3  20   6        537.83        529.89        17.35 o
  -2  20   6          6.50          2.10         3.99 o
  -1  20   6       1391.41       1407.73        18.76 o
   0  20   6        460.20        437.49         7.80 o
   1  20   6       1021.32        992.58        16.04 o
   2  20   6         81.33         73.11         8.30 o
   3  20   6        128.93        131.69         7.25 o
   4  20   6         13.20         14.81         7.73 o
   5  20   6         15.41         15.75        14.44 o
   6  20   6          2.02        -10.60        11.16 o
   7  20   6        229.41        265.11        15.51 o
   8  20   6         42.34         24.92        18.05 o
  -8  21   6         14.92         -1.64        11.60 o
  -7  21   6        533.56        558.93        26.20 o
  -6  21   6         55.45         58.42        18.38 o
  -5  21   6       1026.36       1018.70        43.98 o
  -4  21   6         13.39          6.05        17.07 o
  -3  21   6        677.11        653.79        14.03 o
  -2  21   6         61.15         52.01         5.70 o
  -1  21   6         69.26         68.27         5.77 o
   0  21   6         19.47         12.96         3.62 o
   1  21   6        407.58        406.22        10.88 o
   2  21   6         28.08         33.06         5.56 o
   3  21   6        779.43        763.04        15.66 o
   4  21   6          7.12          1.78         7.53 o
   5  21   6       1033.06       1037.74        45.95 o
   6  21   6         59.67         63.60        12.97 o
   7  21   6        371.43        398.03        22.01 o
  -7  22   6         26.27          7.98        11.83 o
  -6  22   6         14.15         -6.56        15.10 o
  -5  22   6         32.12          9.85        14.44 o
  -4  22   6        105.82         97.99        10.55 o
  -3  22   6        344.33        316.45        11.17 o
  -2  22   6        305.15        324.79        11.23 o
  -1  22   6        999.85        974.08        15.38 o
   0  22   6        349.48        365.98        10.99 o
   1  22   6        801.78        823.30        15.70 o
   2  22   6        323.69        353.16        11.61 o
   3  22   6        226.52        221.26         9.19 o
   4  22   6          5.42          5.06        14.77 o
   5  22   6          0.01          1.97        13.78 o
   6  22   6        100.86         80.73        18.38 o
   7  22   6         89.25         91.23        14.11 o
  -7  23   6         10.61         -4.59        15.10 o
  -6  23   6        404.42        412.86        30.19 o
  -5  23   6         27.95         37.41        15.75 o
  -4  23   6        400.35        440.26        21.99 o
  -3  23   6         40.59         29.70         6.01 o
  -2  23   6        179.81        178.91         8.73 o
  -1  23   6         15.12          2.82         5.55 o
   0  23   6          0.14         -5.12         5.12 o
   1  23   6         22.22         16.38         5.87 o
   2  23   6        449.01        465.59        13.09 o
   3  23   6          0.05          1.18         7.15 o
   4  23   6        435.44        418.77        28.22 o
   5  23   6         71.65         83.36        17.72 o
   6  23   6        272.80        325.56        28.22 o
  -6  24   6         34.32         -1.31        15.10 o
  -5  24   6          9.21          2.63        15.10 o
  -4  24   6         13.77         15.40         8.35 o
  -3  24   6         89.56        110.93        10.68 o
  -2  24   6        233.76        224.78         9.75 o
  -1  24   6        276.05        304.43        11.60 o
   0  24   6        165.93        161.07        13.36 o
   1  24   6        129.67        133.64         9.70 o
   2  24   6        149.46        164.75        11.60 o
   3  24   6         25.18         15.43         8.50 o
   4  24   6          1.48        -12.47        12.47 o
   5  24   6          5.92         14.44        15.10 o
   6  24   6         38.56         36.76        15.75 o
  -5  25   6        319.21        279.62        23.63 o
  -4  25   6         34.08         22.32        13.13 o
  -3  25   6        176.90        153.28        10.90 o
  -2  25   6         16.45         -2.63        11.16 o
  -1  25   6          1.08         -7.43         7.43 o
   0  25   6          4.95          2.63         7.89 o
   1  25   6        103.90         98.57        10.68 o
   2  25   6          0.70         -4.16         8.20 o
   3  25   6        299.97        325.22        19.36 o
   4  25   6          1.45          0.00        12.47 o
   5  25   6        313.81        336.07        26.26 o
  -4  26   6         67.22         86.64        13.78 o
  -3  26   6        165.39        166.06        15.75 o
  -2  26   6        112.05        128.68        10.90 o
  -1  26   6        555.96        536.61        19.72 o
   0  26   6         80.43         76.28        10.21 o
   1  26   6        419.86        404.99        17.17 o
   2  26   6         36.93         57.11        13.13 o
   3  26   6        130.47        127.81        13.46 o
   4  26   6          0.19         -4.59        11.16 o
  -2  27   6         82.34         77.08         9.51 o
  -1  27   6         13.00          6.56         7.89 o
   0  27   6         10.03         -0.66         7.89 o
   1  27   6          9.64          8.76         8.11 o
   2  27   6        179.16        210.70        19.04 o
 -11   0   7         25.17         20.02         8.44 o
  -9   0   7        725.73        694.59        28.74 o
  -7   0   7       3512.50       3434.51        50.32 o
  -5   0   7        946.59       1025.71        12.40 o
  -3   0   7       2368.06       2183.06        31.05 o
  -1   0   7       2409.41       2451.93        33.49 o
   1   0   7      29684.36      30783.67       332.66 o
   3   0   7      19878.41      19929.58       269.27 o
   5   0   7       1550.15       1550.62        21.72 o
   7   0   7        124.03        141.99         8.14 o
   9   0   7        515.66        529.65        16.06 o
  11   0   7        639.36        638.66        39.38 o
 -12   1   7        168.05        187.94        17.86 o
 -11   1   7        319.22        307.93        10.76 o
 -10   1   7        383.58        391.35        12.16 o
  -9   1   7        317.00        319.73         9.21 o
  -8   1   7          6.08          6.94         3.58 o
  -7   1   7          6.40          7.08         3.00 o
  -6   1   7        523.50        506.87         7.45 o
  -5   1   7        931.14        916.14         7.94 o
  -4   1   7       2623.87       2579.04        18.01 o
  -3   1   7      19520.41      20139.47       148.22 o
  -2   1   7       2649.35       2364.79        19.80 o
  -1   1   7      12597.29      13644.46       106.18 o
   0   1   7      11174.76      11001.45        87.41 o
   1   1   7       3860.64       4281.76        34.19 o
   2   1   7       2289.16       2546.24        23.42 o
   3   1   7        992.85       1046.25        11.80 o
   4   1   7        273.47        231.88         4.02 o
   5   1   7       2440.89       2388.97        29.20 o
   6   1   7       1715.10       1705.91        21.32 o
   7   1   7       1444.55       1438.31        19.06 o
   8   1   7       1285.70       1243.32        18.57 o
   9   1   7        550.66        542.43        11.40 o
  10   1   7        408.69        425.34        12.23 o
  11   1   7         49.29         28.29        12.29 o
 -12   2   7         11.20          0.92        11.31 o
 -11   2   7         12.23         16.55        12.50 o
 -10   2   7       1061.26       1038.09        20.02 o
  -9   2   7          3.26         -2.33         3.47 o
  -8   2   7       2621.85       2575.76        27.36 o
  -7   2   7        279.63        262.89         7.34 o
  -6   2   7       7384.02       7260.32        65.83 o
  -5   2   7          3.43          9.87         1.50 o
  -4   2   7       4956.39       5123.73        35.57 o
  -3   2   7          8.89         17.87         1.66 o
  -2   2   7        381.54        434.17         5.07 o
  -1   2   7          0.54         11.29         1.99 o
   0   2   7       9015.99       9268.48        72.91 o
   1   2   7       1616.34       1955.47        16.46 o
   2   2   7      10407.65      10656.62        95.70 o
   3   2   7       1397.08       1420.61        13.90 o
   4   2   7      11448.35      11587.42        88.49 o
   5   2   7         26.46         20.51         2.26 o
   6   2   7       2567.45       2452.33        25.58 o
   7   2   7          0.11         -2.92         2.92 o
   8   2   7         26.18         25.82         3.92 o
   9   2   7         76.48         66.09         4.98 o
  10   2   7        150.03        151.34        10.58 o
  11   2   7         46.79         50.06        16.74 o
 -12   3   7        445.54        473.85        18.24 o
 -11   3   7         86.33         85.50        11.41 o
 -10   3   7        461.58        459.33        12.04 o
  -9   3   7         47.30         48.24         4.64 o
  -8   3   7        170.21        158.02         5.57 o
  -7   3   7         27.14         19.00         3.68 o
  -6   3   7       1063.16       1020.52        13.74 o
  -5   3   7       1246.86       1212.57        12.04 o
  -4   3   7       9731.41       9895.23        79.22 o
  -3   3   7       3033.76       3040.03        22.57 o
  -2   3   7      13549.51      13229.13        91.21 o
  -1   3   7       4136.80       4147.36        33.44 o
   0   3   7       8199.81       8252.28        73.10 o
   1   3   7       3106.50       3364.37        28.25 o
   2   3   7       1727.26       1614.52        15.67 o
   3   3   7          2.11          3.21         1.26 o
   4   3   7        350.89        343.80         6.73 o
   5   3   7        871.08        919.00        10.80 o
   6   3   7       2853.64       2844.89        28.60 o
   7   3   7        475.81        467.63         8.51 o
   8   3   7       2186.23       2175.41        23.64 o
   9   3   7        357.85        340.58         9.05 o
  10   3   7        566.36        593.66        25.30 o
  11   3   7         21.20         22.97        12.07 o
  12   3   7         86.25         95.83        15.10 o
 -12   4   7          0.70         -2.25         8.28 o
 -11   4   7         24.37         17.90         7.07 o
 -10   4   7         75.18         86.59        11.08 o
  -9   4   7       1001.36        987.45        13.98 o
  -8   4   7       1085.60       1075.40        13.50 o
  -7   4   7       2995.65       2989.39        28.40 o
  -6   4   7        399.40        415.97        11.09 o
  -5   4   7       3746.46       3574.81        27.44 o
  -4   4   7       2018.41       1940.44        15.24 o
  -3   4   7        571.18        579.53         6.78 o
  -2   4   7         64.17         99.51         2.77 o
  -1   4   7        689.28        697.53         6.69 o
   0   4   7        694.04        730.06         8.45 o
   1   4   7      12903.68      12614.84       109.33 o
   2   4   7       2560.84       2436.72        20.07 o
   3   4   7       8716.42       8839.91        66.03 o
   4   4   7       3961.61       3903.07        28.22 o
   5   4   7       3545.50       3621.63        30.37 o
   6   4   7        504.39        473.35         7.64 o
   7   4   7         81.72         90.04         4.34 o
   8   4   7        151.41        151.78         5.36 o
   9   4   7        201.73        187.29        10.34 o
  10   4   7          0.98         -1.83         7.11 o
  11   4   7        369.69        352.32        16.32 o
  12   4   7         38.33         24.29        12.47 o
 -12   5   7          7.93         -0.37         9.35 o
 -11   5   7        488.98        495.93        15.60 o
 -10   5   7         94.19         93.31         8.01 o
  -9   5   7        344.10        340.49         8.57 o
  -8   5   7         29.49         21.07         3.63 o
  -7   5   7         25.05         27.40         3.06 o
  -6   5   7         65.99         71.59         3.35 o
  -5   5   7       3018.79       2949.14        23.33 o
  -4   5   7        537.66        537.61         5.55 o
  -3   5   7       4563.41       4504.47        30.19 o
  -2   5   7       1115.17       1081.69         9.23 o
  -1   5   7      17359.21      17205.10       122.92 o
   0   5   7       2629.01       2439.98        21.57 o
   1   5   7       8002.64       8593.17        72.90 o
   2   5   7          6.10          3.62         1.62 o
   3   5   7       2399.60       2335.80        16.68 o
   4   5   7          1.33          2.39         1.47 o
   5   5   7       3216.27       3359.20        32.03 o
   6   5   7        417.43        384.40         6.89 o
   7   5   7       2448.37       2396.77        25.40 o
   8   5   7          1.67         -2.47         3.11 o
   9   5   7       1488.98       1508.79        24.15 o
  10   5   7          8.94          0.37         6.30 o
  11   5   7        166.60        184.54        12.54 o
  12   5   7          0.14        -10.50        10.50 o
 -12   6   7         15.48          4.96         9.21 o
 -11   6   7         39.15         37.66         7.62 o
 -10   6   7        319.49        339.19        12.92 o
  -9   6   7        170.61        173.35         6.53 o
  -8   6   7        655.50        655.67        15.97 o
  -7   6   7        595.99        600.32         9.19 o
  -6   6   7       3263.83       3345.83        30.56 o
  -5   6   7       2279.92       2182.67        18.28 o
  -4   6   7        564.12        582.89         6.17 o
  -3   6   7          4.40         10.09         1.54 o
  -2   6   7       2355.84       2309.34        18.17 o
  -1   6   7        382.25        366.03         5.08 o
   0   6   7       4247.02       4351.02        33.01 o
   1   6   7       4385.08       4598.62        38.02 o
   2   6   7       9870.68      10036.57        71.02 o
   3   6   7        690.41        764.32         9.80 o
   4   6   7       4707.76       4769.90        34.93 o
   5   6   7       1203.56       1258.60        13.08 o
   6   6   7        714.09        685.30         8.64 o
   7   6   7          7.95          1.32         3.18 o
   8   6   7         15.94         17.55         3.56 o
   9   6   7        286.88        277.64         8.78 o
  10   6   7        277.33        273.17        12.25 o
  11   6   7        156.21        146.58        13.60 o
  12   6   7        214.39        232.36        21.00 o
 -12   7   7        434.50        473.25        26.26 o
 -11   7   7          0.07         -5.44         7.64 o
 -10   7   7        655.63        656.19        13.97 o
  -9   7   7          3.15         12.56         4.15 o
  -8   7   7         84.29         70.24         4.96 o
  -7   7   7          6.77          3.97         3.39 o
  -6   7   7        650.51        724.09         9.11 o
  -5   7   7         38.00         42.08         2.35 o
  -4   7   7       4599.74       4838.34        33.01 o
  -3   7   7         21.47         18.25         2.24 o
  -2   7   7      23375.49      23624.91       152.70 o
  -1   7   7        128.41         97.17         2.89 o
   0   7   7       3914.14       3934.04        34.82 o
   1   7   7         16.05         16.07         1.87 o
   2   7   7       2602.55       2614.88        21.10 o
   3   7   7          2.24          3.16         1.39 o
   4   7   7        116.32        129.95         3.83 o
   5   7   7          4.89         -0.27         1.94 o
   6   7   7       2391.59       2374.49        23.64 o
   7   7   7         27.33         31.90         4.65 o
   8   7   7       1421.17       1387.98        21.82 o
   9   7   7         92.77         95.04         7.82 o
  10   7   7        294.72        292.96        17.53 o
  11   7   7          5.63          6.90         9.11 o
 -12   8   7         10.47          9.19        11.81 o
 -11   8   7         32.97         35.71         9.05 o
 -10   8   7        215.10        214.78        12.62 o
  -9   8   7        894.77        889.16        15.01 o
  -8   8   7       1673.26       1612.75        21.62 o
  -7   8   7       2195.24       2135.46        28.04 o
  -6   8   7       2324.55       2344.13        23.19 o
  -5   8   7        969.91       1001.45         9.86 o
  -4   8   7       1142.71       1181.12        10.17 o
  -3   8   7       3701.91       3641.50        23.91 o
  -2   8   7         26.46         36.04         2.48 o
  -1   8   7        571.75        613.99         6.80 o
   0   8   7       2714.91       2623.10        21.47 o
   1   8   7       3420.14       3390.52        25.54 o
   2   8   7       8653.08       8659.73        58.10 o
   3   8   7       3639.00       3670.06        25.89 o
   4   8   7       3767.07       3874.06        27.90 o
   5   8   7       1593.77       1565.19        15.76 o
   6   8   7       1159.52       1152.44        14.54 o
   7   8   7        349.48        364.68         9.19 o
   8   8   7        140.63        132.29         5.61 o
   9   8   7         19.47         15.46         6.14 o
  10   8   7        168.70        161.81        16.94 o
  11   8   7        100.29         88.53        12.12 o
 -12   9   7         23.47          5.25        11.81 o
 -11   9   7        383.87        384.58        16.80 o
 -10   9   7         40.67         45.66         6.44 o
  -9   9   7        235.14        227.99        12.32 o
  -8   9   7         34.69         38.96         4.99 o
  -7   9   7          0.56         -3.44         3.56 o
  -6   9   7         53.82         77.47         4.56 o
  -5   9   7       3088.90       3027.20        24.87 o
  -4   9   7        155.76        146.02         4.47 o
  -3   9   7       6991.63       6980.54        46.09 o
  -2   9   7         98.52        109.75         2.97 o
  -1   9   7       8680.94       8915.02        63.97 o
   0   9   7       2666.21       2752.11        22.59 o
   1   9   7       5577.48       5478.21        39.08 o
   2   9   7        367.84        421.52         5.81 o
   3   9   7        436.37        465.92         5.88 o
   4   9   7          1.27          0.55         2.75 o
   5   9   7       1780.22       1707.06        29.44 o
   6   9   7          1.34          1.73         2.05 o
   7   9   7       2335.27       2391.42        29.69 o
   8   9   7         72.16         78.14         6.56 o
   9   9   7       1379.59       1463.47        25.44 o
  10   9   7         86.83         89.67        10.12 o
  11   9   7        175.06        190.92        20.02 o
 -12  10   7          2.11         -7.22        11.16 o
 -11  10   7         22.27         22.09         8.80 o
 -10  10   7         27.79         29.02         6.44 o
  -9  10   7        560.86        566.78        16.51 o
  -8  10   7        212.61        214.06         8.37 o
  -7  10   7       1403.33       1410.47        20.78 o
  -6  10   7        115.75        116.03         5.18 o
  -5  10   7       1903.70       1895.27        16.77 o
  -4  10   7         44.48         46.12         3.75 o
  -3  10   7        610.16        617.59         6.66 o
  -2  10   7        519.78        498.95         6.18 o
  -1  10   7       1514.98       1506.01        16.46 o
   0  10   7        815.56        838.07         9.94 o
   1  10   7       2734.46       2861.56        21.88 o
   2  10   7       2412.11       2403.21        20.40 o
   3  10   7       5648.78       5825.65        45.78 o
   4  10   7        517.85        494.94         6.94 o
   5  10   7       2284.49       2324.78        26.39 o
   6  10   7         17.58         19.74         3.56 o
   7  10   7         12.50         17.60         5.66 o
   8  10   7         22.88         20.33         5.94 o
   9  10   7         63.16         66.63        12.13 o
  10  10   7        143.00        160.24        13.63 o
  11  10   7        155.96        147.41        15.10 o
 -11  11   7         25.94         16.46         9.91 o
 -10  11   7        333.50        327.92        11.91 o
  -9  11   7         18.99         14.84         5.66 o
  -8  11   7         12.57          7.65         5.28 o
  -7  11   7         14.36         15.66         4.66 o
  -6  11   7        495.91        481.41         9.94 o
  -5  11   7         26.22         25.37         2.77 o
  -4  11   7       2525.00       2619.03        25.66 o
  -3  11   7       1071.12       1092.08        11.48 o
  -2  11   7       8187.35       8020.17        56.94 o
  -1  11   7         21.95         29.02         2.31 o
   0  11   7        591.48        647.82        10.11 o
   1  11   7         52.91         61.66         4.07 o
   2  11   7        400.82        400.07         6.63 o
   3  11   7          8.12         13.20         2.00 o
   4  11   7        673.32        655.46         8.39 o
   5  11   7        579.90        564.52         9.96 o
   6  11   7       1944.64       1905.41        23.37 o
   7  11   7        393.69        390.08        20.05 o
   8  11   7       1004.54        958.52        33.21 o
   9  11   7         86.29         75.10         8.00 o
  10  11   7        212.81        238.99        15.18 o
  11  11   7          3.71         18.38        11.81 o
 -11  12   7         32.67         35.92         8.40 o
 -10  12   7        262.08        284.17        12.78 o
  -9  12   7        108.56        111.89        13.22 o
  -8  12   7       1167.28       1209.65        24.73 o
  -7  12   7        210.61        208.67         7.03 o
  -6  12   7       2287.45       2344.93        30.03 o
  -5  12   7        774.73        736.36        12.18 o
  -4  12   7        668.92        665.37         9.01 o
  -3  12   7          5.43         13.43         2.64 o
  -2  12   7         31.29         39.74         5.82 o
  -1  12   7         71.15         62.42         3.00 o
   0  12   7       2134.69       2222.29        21.27 o
   1  12   7        591.92        565.59         7.73 o
   2  12   7       5964.23       6061.22        48.97 o
   3  12   7        828.40        790.26         9.80 o
   4  12   7       1960.24       1934.94        23.09 o
   5  12   7       1038.92       1070.26        14.89 o
   6  12   7        437.28        404.12        17.28 o
   7  12   7         28.65         11.14         5.41 o
   8  12   7          1.79         -5.28         5.56 o
   9  12   7          1.19          0.94         8.43 o
  10  12   7        271.67        300.00        13.66 o
  11  12   7          6.72         -7.22        10.50 o
 -11  13   7        279.40        328.33        14.37 o
 -10  13   7        182.56        178.37        10.99 o
  -9  13   7        183.85        189.60        13.24 o
  -8  13   7         14.78         16.65         6.28 o
  -7  13   7         11.96          3.35         6.27 o
  -6  13   7         74.80         67.94         4.74 o
  -5  13   7       1339.11       1358.97        16.22 o
  -4  13   7        978.70       1002.12        13.16 o
  -3  13   7       2724.16       2750.09        30.22 o
  -2  13   7       2185.68       2252.31        20.52 o
  -1  13   7       5023.98       5050.70        43.71 o
   0  13   7       2875.97       2842.22        26.47 o
   1  13   7       3085.74       3046.20        26.47 o
   2  13   7        211.03        199.52         5.68 o
   3  13   7         18.45         14.53         2.78 o
   4  13   7         25.31         23.07         3.88 o
   5  13   7        307.33        343.68         8.95 o
   6  13   7        268.50        254.18        18.14 o
   7  13   7        661.57        642.20        17.92 o
   8  13   7        238.19        236.98        12.29 o
   9  13   7        492.00        505.05        17.12 o
  10  13   7        129.80        131.47        10.20 o
 -11  14   7         31.54         23.63        11.81 o
 -10  14   7          0.04         -4.73         8.23 o
  -9  14   7        817.11        910.38        30.70 o
  -8  14   7         21.76         20.58        10.16 o
  -7  14   7       1087.74       1118.76        38.75 o
  -6  14   7          0.89         -1.75         3.76 o
  -5  14   7       1833.53       1813.68        22.58 o
  -4  14   7          1.26         -0.51         3.16 o
  -3  14   7        387.66        352.18         8.23 o
  -2  14   7         15.36         10.25         2.55 o
  -1  14   7        915.03        899.49        11.43 o
   0  14   7          7.56          1.69         2.79 o
   1  14   7       4098.40       4102.28        34.48 o
   2  14   7         11.41         18.83         3.01 o
   3  14   7       4033.39       3994.49        41.69 o
   4  14   7         95.67         90.89         5.39 o
   5  14   7       2628.39       2653.37        44.00 o
   6  14   7         41.43         34.14         6.82 o
   7  14   7        123.08        140.10        14.46 o
   8  14   7          8.18         -4.97         7.15 o
   9  14   7         21.73          9.25         7.44 o
  10  14   7         19.55         23.15        10.55 o
 -10  15   7         73.69         86.14        13.36 o
  -9  15   7        100.78        102.80        14.37 o
  -8  15   7          3.48          7.58         9.25 o
  -7  15   7          1.05         -4.59        10.50 o
  -6  15   7        211.24        216.55         9.39 o
  -5  15   7        572.77        568.76        11.96 o
  -4  15   7        603.66        574.43        11.31 o
  -3  15   7       1566.79       1504.64        19.69 o
  -2  15   7        976.24        942.72        14.11 o
  -1  15   7       2219.83       2174.47        21.87 o
   0  15   7        527.41        530.96         8.61 o
   1  15   7        723.99        729.89        10.00 o
   2  15   7        271.10        262.97         7.43 o
   3  15   7          0.01          1.26         3.17 o
   4  15   7        579.02        577.96        12.16 o
   5  15   7        306.92        327.72        10.72 o
   6  15   7        889.49        878.81        23.43 o
   7  15   7        590.93        616.36        24.95 o
   8  15   7        429.09        437.99        60.06 o
   9  15   7        346.58        380.52        20.81 o
  10  15   7         98.98         83.36        15.75 o
 -10  16   7        154.54        157.53        19.69 o
  -9  16   7          6.50         13.15        11.31 o
  -8  16   7        311.40        280.27        24.94 o
  -7  16   7         28.59         20.35        10.21 o
  -6  16   7       1542.49       1575.95        30.43 o
  -5  16   7         75.70         78.98         5.53 o
  -4  16   7        244.76        230.86         9.56 o
  -3  16   7         20.45         12.39         3.92 o
  -2  16   7         73.91         87.02         7.73 o
  -1  16   7          1.42         -2.70         2.70 o
   0  16   7       1230.20       1235.75        14.66 o
   1  16   7          6.75          0.92         2.33 o
   2  16   7       1761.30       1720.28        21.65 o
   3  16   7         18.84         17.07         4.01 o
   4  16   7       1128.37       1115.24        20.00 o
   5  16   7          6.88          7.41         4.53 o
   6  16   7        321.51        335.86        15.75 o
   7  16   7          0.08         12.76        12.14 o
   8  16   7         47.94         62.21        12.97 o
   9  16   7          0.04          7.06        14.44 o
  10  16   7        138.53        129.96        17.07 o
 -10  17   7        129.63        135.87        19.04 o
  -9  17   7         25.62         21.36        11.96 o
  -8  17   7         23.66         34.13        17.07 o
  -7  17   7         13.78         18.38        10.21 o
  -6  17   7         96.60         97.29         9.96 o
  -5  17   7        220.92        230.00         8.91 o
  -4  17   7        790.79        763.47        13.86 o
  -3  17   7       1243.34       1223.74        17.85 o
  -2  17   7        807.35        799.19        13.70 o
  -1  17   7       1147.83       1142.44        14.20 o
   0  17   7       1007.37       1026.94        13.68 o
   1  17   7        622.10        590.82        10.76 o
   2  17   7         21.20         13.52         3.72 o
   3  17   7         78.46         69.67         5.10 o
   4  17   7        366.70        402.07        13.74 o
   5  17   7        116.64        127.07         7.76 o
   6  17   7        623.15        610.19        23.42 o
   7  17   7        135.46        151.84        15.70 o
   8  17   7        328.04        293.78        34.13 o
   9  17   7        119.85        127.00        14.82 o
  -9  18   7        409.87        461.84        36.76 o
  -8  18   7         31.46         41.52        15.10 o
  -7  18   7       1173.23       1180.79        39.05 o
  -6  18   7         93.13         94.95        10.19 o
  -5  18   7        656.13        670.54        17.90 o
  -4  18   7         48.97         54.76         4.63 o
  -3  18   7        307.03        310.76        11.40 o
  -2  18   7         19.08         11.84         3.94 o
  -1  18   7        171.86        177.42         5.62 o
   0  18   7         34.62         28.38         3.48 o
   1  18   7       1532.44       1536.26        20.67 o
   2  18   7        160.44        128.95         5.93 o
   3  18   7       2252.58       2236.65        29.23 o
   4  18   7         94.34         96.23         6.79 o
   5  18   7        684.32        661.00        33.27 o
   6  18   7         69.74         71.67        10.19 o
   7  18   7        150.42        173.31        13.39 o
   8  18   7          0.40         -2.57        10.55 o
   9  18   7         19.25         21.66        15.10 o
  -9  19   7         96.81         89.92        19.69 o
  -8  19   7          3.23         -2.38         9.22 o
  -7  19   7          1.89          6.89        11.36 o
  -6  19   7          7.12          8.24         9.97 o
  -5  19   7        404.21        393.10        20.42 o
  -4  19   7        177.21        191.84         8.11 o
  -3  19   7       1927.48       1896.10        24.66 o
  -2  19   7         26.40         25.10         4.33 o
  -1  19   7       2056.38       2027.25        21.43 o
   0  19   7         19.68         17.06         3.13 o
   1  19   7        952.38        930.09        15.34 o
   2  19   7         17.48         13.12         4.47 o
   3  19   7         73.64         62.89         5.01 o
   4  19   7         11.35         11.67         6.92 o
   5  19   7        245.75        257.09        17.36 o
   6  19   7        141.34        137.62        12.33 o
   7  19   7        527.75        553.65        20.52 o
   8  19   7         27.03         44.78        12.71 o
  -8  20   7        180.23        201.18        14.39 o
  -7  20   7        255.95        231.24        18.08 o
  -6  20   7        270.69        337.38        30.19 o
  -5  20   7        210.75        204.13        22.32 o
  -4  20   7         65.07         57.70         5.31 o
  -3  20   7         58.53         54.24         5.73 o
  -2  20   7        115.22        111.50         5.99 o
  -1  20   7        170.87        172.05         7.02 o
   0  20   7        532.20        541.87         8.65 o
   1  20   7        300.63        277.60         8.72 o
   2  20   7        969.23        970.25        27.69 o
   3  20   7        536.05        556.47        13.20 o
   4  20   7        614.86        662.45        21.29 o
   5  20   7        253.24        243.52        23.63 o
   6  20   7         46.39         43.70        12.07 o
   7  20   7         82.76        109.84        12.33 o
   8  20   7          4.96          2.45        10.44 o
  -8  21   7         18.88         28.22        12.07 o
  -7  21   7          6.94          6.41        12.14 o
  -6  21   7         79.05         75.48        19.04 o
  -5  21   7         23.06         38.07        16.41 o
  -4  21   7        401.51        389.89        17.35 o
  -3  21   7          6.64         11.73         5.70 o
  -2  21   7       1086.11       1138.33        19.32 o
  -1  21   7          0.34         -1.76         3.89 o
   0  21   7        451.53        420.00        12.48 o
   1  21   7          4.39          3.58         4.46 o
   2  21   7          7.42          9.65         5.09 o
   3  21   7         51.58         36.22         5.23 o
   4  21   7        141.26        135.61        10.92 o
   5  21   7         52.61         47.92        17.07 o
   6  21   7        332.49        320.31        20.42 o
   7  21   7         11.05          2.43        10.90 o
  -7  22   7        211.13        224.14        17.83 o
  -6  22   7         74.45         60.39        18.38 o
  -5  22   7        180.51        168.69        21.00 o
  -4  22   7        140.54        121.62        11.03 o
  -3  22   7        100.71         87.67         7.18 o
  -2  22   7         17.29         14.33         5.49 o
  -1  22   7         80.64         70.86         6.76 o
   0  22   7         99.39        100.26         6.70 o
   1  22   7        409.03        440.75        11.47 o
   2  22   7        346.32        352.25        11.45 o
   3  22   7        272.92        271.40        11.08 o
   4  22   7        177.37        149.00        19.69 o
   5  22   7        235.04        229.08        23.63 o
   6  22   7         15.87          0.00        15.10 o
   7  22   7          8.50          3.92        11.36 o
  -7  23   7          3.19        -15.10        15.10 o
  -6  23   7         15.51         32.82        16.41 o
  -5  23   7        312.57        294.71        26.26 o
  -4  23   7          0.27         -6.74         7.40 o
  -3  23   7        847.25        878.61        17.96 o
  -2  23   7         17.76         16.32         5.74 o
  -1  23   7        720.29        710.18        18.95 o
   0  23   7         40.48         35.48         6.28 o
   1  23   7        327.68        316.70        10.94 o
   2  23   7          2.30         -2.23         5.22 o
   3  23   7          0.01         -6.21         6.21 o
   4  23   7         27.26         22.32        15.10 o
   5  23   7        190.36        185.10        21.66 o
   6  23   7          9.76         -2.63        14.44 o
  -6  24   7        123.97        152.94        21.00 o
  -5  24   7        353.37        370.20        27.57 o
  -4  24   7         36.14         35.69         8.97 o
  -3  24   7         14.25         -2.82         7.65 o
  -2  24   7         21.13         25.74         8.01 o
  -1  24   7         37.58         28.15         6.26 o
   0  24   7         91.81         91.51         7.37 o
   1  24   7        282.18        271.43        12.99 o
   2  24   7        286.45        300.99        14.83 o
   3  24   7        468.68        484.31        20.35 o
   4  24   7        134.77        157.53        19.04 o
   5  24   7        329.56        332.78        27.57 o
  -5  25   7         31.75         18.38        14.44 o
  -4  25   7        194.19        175.25        18.38 o
  -3  25   7         81.20         69.61        14.11 o
  -2  25   7        414.08        386.61        24.29 o
  -1  25   7        211.26        182.10        12.29 o
   0  25   7        265.92        259.93        25.93 o
   1  25   7         78.95         65.73        11.16 o
   2  25   7         26.64         29.68         8.20 o
   3  25   7         18.65         15.83         8.03 o
   4  25   7         56.98         57.11        15.10 o
   5  25   7          0.72          6.56        13.13 o
  -4  26   7         63.16         53.82        12.47 o
  -3  26   7          5.68         14.44        10.50 o
  -2  26   7          2.31          2.50        12.47 o
  -1  26   7         51.44         45.40         9.04 o
   0  26   7        147.96        144.86        11.60 o
   1  26   7         32.94         37.55         8.82 o
   2  26   7        315.90        309.81        21.00 o
   3  26   7         32.75         26.91        11.16 o
  -2  27   7         32.18         27.74        11.16 o
  -1  27   7        171.89        213.70        16.41 o
   0  27   7         66.18         74.76        22.97 o
   1  27   7         63.68         54.55        11.81 o
 -12   0   8        268.03        334.75        30.19 o
 -10   0   8        239.08        230.03        21.66 o
  -8   0   8        432.67        425.45        14.02 o
  -6   0   8       3246.87       3256.23        41.74 o
  -4   0   8      13556.72      13891.87       130.87 o
  -2   0   8      11874.78      11355.04       124.81 o
   0   0   8      26947.57      25917.65       291.00 o
   2   0   8        630.70        561.45         8.53 o
   4   0   8       1927.95       1823.29        22.20 o
   6   0   8       2816.91       2875.64        37.00 o
   8   0   8       1346.72       1312.90        34.00 o
  10   0   8        167.81        200.20        15.75 o
 -12   1   8        139.20        134.58        26.91 o
 -11   1   8        121.65        119.07         8.04 o
 -10   1   8        914.41        879.45        19.68 o
  -9   1   8        596.43        583.16        12.25 o
  -8   1   8       1435.26       1418.43        19.99 o
  -7   1   8       1070.78       1052.95        13.83 o
  -6   1   8       3436.46       3336.55        30.05 o
  -5   1   8         70.37         78.49         2.36 o
  -4   1   8        280.84        278.97         4.15 o
  -3   1   8        333.67        331.13         4.90 o
  -2   1   8       6704.60       7068.22        55.34 o
  -1   1   8      11526.21      11325.09        85.09 o
   0   1   8       3910.87       3771.62        38.75 o
   1   1   8       8245.76       8045.69        60.32 o
   2   1   8      10632.56      10840.22        93.24 o
   3   1   8       4535.64       4622.98        37.89 o
   4   1   8       3703.92       3818.60        31.14 o
   5   1   8         91.59         96.64         3.40 o
   6   1   8        349.00        337.72         6.80 o
   7   1   8        141.47        132.99         4.40 o
   8   1   8        263.65        276.35         8.16 o
   9   1   8        418.66        419.31        10.12 o
  10   1   8        313.27        337.87        11.14 o
  11   1   8        258.39        280.60        35.12 o
 -12   2   8         23.82          9.63        14.11 o
 -11   2   8        164.96        171.06        18.81 o
 -10   2   8         43.53         46.25         5.82 o
  -9   2   8         13.12          9.50         4.70 o
  -8   2   8          4.57          1.46         3.13 o
  -7   2   8       1426.34       1394.83        19.64 o
  -6   2   8         14.50         25.21         3.28 o
  -5   2   8       6294.18       6206.63        42.68 o
  -4   2   8        173.09        215.31         3.77 o
  -3   2   8      15284.39      15352.80       113.35 o
  -2   2   8         41.45         30.28         1.54 o
  -1   2   8       1247.68       1230.37        11.60 o
   0   2   8       1236.89       1063.74        10.23 o
   1   2   8        888.72        843.67         9.09 o
   2   2   8         29.08         41.44         1.78 o
   3   2   8       7407.33       7529.90        57.31 o
   4   2   8         35.46         35.42         2.03 o
   5   2   8       9987.13       9934.03        87.57 o
   6   2   8         41.86         52.51         3.31 o
   7   2   8       3499.43       3487.17        34.61 o
   8   2   8          2.06         -3.37         3.37 o
   9   2   8        554.99        528.51        14.92 o
  10   2   8         16.64         18.45         6.16 o
  11   2   8          0.04         -6.01        17.72 o
 -12   3   8         22.15          7.92         8.28 o
 -11   3   8        246.88        260.52        11.70 o
 -10   3   8        250.06        252.23        11.08 o
  -9   3   8       1207.71       1170.55        18.01 o
  -8   3   8        234.46        224.76         6.58 o
  -7   3   8       1193.27       1200.55        15.42 o
  -6   3   8        374.23        399.14         7.17 o
  -5   3   8         23.35         37.67         2.15 o
  -4   3   8        251.61        296.21         4.38 o
  -3   3   8        888.16        901.74         8.43 o
  -2   3   8       1886.55       1924.45        15.56 o
  -1   3   8      15331.70      15680.75       109.23 o
   0   3   8       1090.74       1220.36        10.69 o
   1   3   8      18764.13      19686.52       170.84 o
   2   3   8       3388.22       3436.10        29.15 o
   3   3   8       3212.86       3357.98        24.62 o
   4   3   8        489.94        474.63         7.35 o
   5   3   8        199.74        197.54         6.93 o
   6   3   8         14.32         13.97         2.75 o
   7   3   8        495.61        515.21        11.82 o
   8   3   8        237.92        254.83         6.51 o
   9   3   8       1334.44       1350.61        21.04 o
  10   3   8        143.62        145.55        10.88 o
  11   3   8        578.73        596.02        26.66 o
  12   3   8         94.68        104.36        15.10 o
 -12   4   8        174.88        179.31        14.52 o
 -11   4   8         40.50         33.73         7.28 o
 -10   4   8        113.10         91.12         7.73 o
  -9   4   8        117.81        109.83         4.54 o
  -8   4   8         51.81         51.05         3.79 o
  -7   4   8        384.59        397.32         9.10 o
  -6   4   8       3633.19       3589.26        32.31 o
  -5   4   8       2335.31       2179.39        18.17 o
  -4   4   8       6707.53       6684.73        42.35 o
  -3   4   8       1038.80       1106.87        10.28 o
  -2   4   8      10098.13      10469.17        69.81 o
  -1   4   8       3942.47       4269.13        32.89 o
   0   4   8       2489.89       2833.51        23.42 o
   1   4   8        180.97        146.67         2.94 o
   2   4   8        366.90        382.66         4.94 o
   3   4   8       4689.35       4563.76        34.15 o
   4   4   8       3684.96       3717.41        27.98 o
   5   4   8       1348.52       1383.64        13.79 o
   6   4   8       3222.69       3103.41        28.77 o
   7   4   8       1126.69       1148.30        13.69 o
   8   4   8       1363.40       1434.75        16.30 o
   9   4   8        179.23        156.14         7.99 o
  10   4   8         95.34         99.77         9.00 o
  11   4   8          0.04         -7.40         7.40 o
  12   4   8          7.00         -6.56        10.50 o
 -12   5   8        156.58        145.36        17.86 o
 -11   5   8         39.98         35.25         7.77 o
 -10   5   8        940.90        943.28        20.67 o
  -9   5   8        251.63        242.60         7.52 o
  -8   5   8       2235.76       2184.78        22.72 o
  -7   5   8        467.37        458.12         8.21 o
  -6   5   8       2373.08       2323.69        22.56 o
  -5   5   8        137.10        153.98         3.90 o
  -4   5   8         11.83         21.69         1.69 o
  -3   5   8        421.00        464.84         5.18 o
  -2   5   8       1906.05       1860.71        14.50 o
  -1   5   8        770.95        742.98         7.95 o
   0   5   8      11855.82      11733.41        94.60 o
   1   5   8       3073.27       3102.81        25.06 o
   2   5   8      16052.21      16279.04       120.37 o
   3   5   8        373.73        357.55         5.28 o
   4   5   8       5643.86       5639.19        43.06 o
   5   5   8         18.40         11.61         2.19 o
   6   5   8          3.31          5.10         2.44 o
   7   5   8        122.48        132.10         4.69 o
   8   5   8         33.18         31.38         3.89 o
   9   5   8         54.56         55.02         6.40 o
  10   5   8        440.06        469.05        14.76 o
  11   5   8         17.97         -3.71         9.11 o
  12   5   8        300.75        328.85        23.63 o
 -12   6   8        131.97        139.46        13.48 o
 -11   6   8        203.01        186.06        12.59 o
 -10   6   8         48.63         46.52         7.32 o
  -9   6   8         59.53         61.70         5.10 o
  -8   6   8         14.57         15.33         2.89 o
  -7   6   8        943.57        933.07        13.62 o
  -6   6   8       1056.82       1101.04        13.01 o
  -5   6   8       3478.63       3558.23        26.69 o
  -4   6   8       2982.01       3082.10        22.11 o
  -3   6   8       9711.19       9864.03        64.63 o
  -2   6   8       8676.61       8642.54        60.99 o
  -1   6   8       3452.19       3415.42        27.88 o
   0   6   8        146.12        124.44         3.11 o
   1   6   8         99.80        120.30         3.22 o
   2   6   8       2492.92       2403.51        18.11 o
   3   6   8        836.47        818.83         8.97 o
   4   6   8        269.17        293.62         4.93 o
   5   6   8       2827.95       2851.46        25.45 o
   6   6   8       1163.83       1111.67        12.97 o
   7   6   8       1314.10       1274.83        16.47 o
   8   6   8        248.26        271.66         7.67 o
   9   6   8        326.22        312.02        11.73 o
  10   6   8         43.76         26.95         7.05 o
  11   6   8          0.32         -0.48         9.71 o
 -12   7   8          0.05        -11.16        11.16 o
 -11   7   8        423.44        420.01        17.38 o
 -10   7   8          2.04         -0.38         4.68 o
  -9   7   8       1473.21       1515.27        22.85 o
  -8   7   8         81.17         71.06         5.10 o
  -7   7   8       1843.58       1800.70        21.44 o
  -6   7   8         10.30         13.94         3.47 o
  -5   7   8        609.08        584.67         7.04 o
  -4   7   8         99.60        121.66         2.91 o
  -3   7   8       1203.61       1177.30         8.93 o
  -2   7   8       1922.64       2027.08        15.41 o
  -1   7   8       8986.81       9232.08        66.62 o
   0   7   8         45.36         74.30         3.11 o
   1   7   8      14948.76      14968.51       104.54 o
   2   7   8         18.20         21.25         2.12 o
   3   7   8       2880.32       3015.34        23.91 o
   4   7   8         89.07         90.15         3.30 o
   5   7   8        769.99        752.14         7.93 o
   6   7   8        253.41        253.20         6.75 o
   7   7   8        402.57        375.11         8.37 o
   8   7   8        101.25        103.69         5.59 o
   9   7   8       1306.39       1356.52        28.97 o
  10   7   8          0.62         -6.99         6.99 o
  11   7   8        483.28        488.71        21.71 o
 -12   8   8         51.50         55.79        13.78 o
 -11   8   8        124.73        106.37        10.90 o
 -10   8   8         12.75          2.17         6.15 o
  -9   8   8          6.05         10.48         5.19 o
  -8   8   8         13.57         12.69         6.15 o
  -7   8   8        324.71        285.80         8.88 o
  -6   8   8       1255.57       1221.67        13.80 o
  -5   8   8       2841.17       2887.48        23.34 o
  -4   8   8       3667.08       3493.42        25.47 o
  -3   8   8       2923.78       2900.41        20.07 o
  -2   8   8        787.28        759.23         8.49 o
  -1   8   8        811.79        843.39         8.69 o
   0   8   8        918.81        905.68         9.39 o
   1   8   8        171.22        185.28         4.01 o
   2   8   8       1493.96       1499.49        13.47 o
   3   8   8       3388.37       3415.29        25.63 o
   4   8   8       3204.55       3215.45        26.09 o
   5   8   8       3535.32       3573.22        35.05 o
   6   8   8       2190.70       2179.39        25.51 o
   7   8   8       1303.37       1291.10        17.88 o
   8   8   8        538.72        500.66        11.12 o
   9   8   8        279.87        277.22        11.22 o
  10   8   8         19.95          3.26         7.27 o
  11   8   8          0.29         20.74        12.80 o
 -12   9   8         82.37         96.49        15.10 o
 -11   9   8          0.63         -7.70         7.70 o
 -10   9   8        681.10        690.09        15.47 o
  -9   9   8          9.32         17.94         5.54 o
  -8   9   8       1118.29       1117.15        17.10 o
  -7   9   8          9.01          3.16         3.96 o
  -6   9   8        909.58        921.41        12.90 o
  -5   9   8        124.98        129.32         4.17 o
  -4   9   8          0.06          3.37         1.76 o
  -3   9   8        120.17        130.44         3.49 o
  -2   9   8       3933.58       4044.95        30.33 o
  -1   9   8        665.50        687.36         7.91 o
   0   9   8       9580.46       9772.46        79.26 o
   1   9   8        999.81       1013.27         9.59 o
   2   9   8       7364.31       7428.17        55.03 o
   3   9   8        796.20        799.07         8.32 o
   4   9   8       3585.21       3561.06        29.64 o
   5   9   8          8.12         11.05         2.72 o
   6   9   8         56.52         62.13         3.18 o
   7   9   8        118.95        111.79         5.87 o
   8   9   8        247.85        257.04        10.80 o
   9   9   8          9.77          9.51         5.91 o
  10   9   8        557.62        581.90        19.47 o
  11   9   8         40.79         37.23        14.44 o
 -11  10   8        116.49        128.25        10.97 o
 -10  10   8         49.23         43.81         6.74 o
  -9  10   8         28.89         27.69         5.85 o
  -8  10   8        178.83        197.70         8.40 o
  -7  10   8        270.72        309.71         9.27 o
  -6  10   8       2153.81       2129.72        27.45 o
  -5  10   8        937.81        951.47        11.77 o
  -4  10   8       3793.93       3751.26        43.67 o
  -3  10   8       1114.44       1198.98        11.27 o
  -2  10   8       5569.81       5688.43        43.46 o
  -1  10   8       2253.01       2176.92        18.61 o
   0  10   8       3180.77       3238.81        29.59 o
   1  10   8         41.88         49.86         4.24 o
   2  10   8        998.01        961.41        13.63 o
   3  10   8        194.62        183.19         4.55 o
   4  10   8       1333.35       1378.90        14.77 o
   5  10   8        238.94        250.15         8.71 o
   6  10   8       1824.18       1924.30        21.95 o
   7  10   8        253.13        264.24         7.87 o
   8  10   8       1096.49       1085.49        21.60 o
   9  10   8         87.94         88.62         9.19 o
  10  10   8         62.80         60.02         8.06 o
  11  10   8          8.28        -10.50        10.50 o
 -11  11   8        297.55        318.50        18.84 o
 -10  11   8        130.77        115.68         9.20 o
  -9  11   8        847.99        839.22        17.34 o
  -8  11   8        148.25        145.86         8.06 o
  -7  11   8       1665.20       1672.70        23.94 o
  -6  11   8        398.58        427.60        10.13 o
  -5  11   8        650.63        622.00        10.12 o
  -4  11   8        424.29        410.05         6.42 o
  -3  11   8        931.40        960.13        10.59 o
  -2  11   8        250.77        246.31         4.94 o
  -1  11   8       2125.04       2165.85        19.50 o
   0  11   8        114.57        120.57         6.19 o
   1  11   8       6926.22       6829.72        53.70 o
   2  11   8        393.43        400.58         9.33 o
   3  11   8       2347.71       2423.79        21.39 o
   4  11   8        196.81        198.25         5.17 o
   5  11   8        653.55        732.13        13.88 o
   6  11   8        150.65        149.97         6.30 o
   7  11   8         17.83         12.78         5.73 o
   8  11   8         33.56         30.80         6.44 o
   9  11   8        400.90        397.50        17.45 o
  10  11   8         27.49         38.72         7.66 o
  11  11   8        214.00        188.38        17.07 o
 -11  12   8        154.40        153.27         9.54 o
 -10  12   8         22.63         22.87         7.20 o
  -9  12   8          6.03         -4.77         5.54 o
  -8  12   8          1.30         -4.94         5.67 o
  -7  12   8        491.00        536.10        12.16 o
  -6  12   8        205.35        202.18         7.50 o
  -5  12   8       2247.95       2268.45        24.61 o
  -4  12   8        157.39        137.00         4.94 o
  -3  12   8       5031.39       5064.07        44.65 o
  -2  12   8        293.56        264.36         5.11 o
  -1  12   8       2043.54       1991.08        18.45 o
   0  12   8        429.08        430.94         7.29 o
   1  12   8        219.16        198.96         5.10 o
   2  12   8        130.80        142.63         4.99 o
   3  12   8        917.88        913.55        11.40 o
   4  12   8        986.11        944.68        11.86 o
   5  12   8       2323.87       2319.55        29.45 o
   6  12   8        380.87        357.79        11.65 o
   7  12   8        941.89        939.62        22.06 o
   8  12   8         61.73         53.23         7.14 o
   9  12   8        252.75        256.62        14.97 o
  10  12   8          0.77          5.59         7.21 o
 -11  13   8         64.62         70.27         9.04 o
 -10  13   8        312.83        336.43        13.17 o
  -9  13   8        216.29        212.10        11.07 o
  -8  13   8        676.10        725.88        19.29 o
  -7  13   8        517.88        542.13        12.51 o
  -6  13   8        103.34         80.68         5.57 o
  -5  13   8        110.49        104.05         4.28 o
  -4  13   8         26.10         21.65         3.62 o
  -3  13   8        122.21        135.54         5.19 o
  -2  13   8       1297.57       1266.92        13.37 o
  -1  13   8       1080.84       1118.00        13.18 o
   0  13   8       5321.04       5304.50        45.66 o
   1  13   8       1523.16       1552.65        16.32 o
   2  13   8       2621.46       2576.42        26.52 o
   3  13   8       1292.83       1301.86        15.89 o
   4  13   8        450.14        422.85         7.98 o
   5  13   8        104.72        116.42         5.75 o
   6  13   8         56.48         77.29         9.47 o
   7  13   8         16.66         17.29        10.78 o
   8  13   8        412.56        415.01        15.34 o
   9  13   8        165.91        161.41        10.80 o
  10  13   8        493.79        532.17        16.85 o
 -10  14   8          7.80          5.63        10.72 o
  -9  14   8          0.55         -7.02         7.02 o
  -8  14   8         94.21         89.07         8.75 o
  -7  14   8         21.66         11.97         6.31 o
  -6  14   8       1134.93       1179.53        19.69 o
  -5  14   8         80.68         82.09         5.25 o
  -4  14   8       2829.85       2730.32        33.05 o
  -3  14   8         38.16         43.29         5.23 o
  -2  14   8       1849.45       1723.15        18.03 o
  -1  14   8         62.70         69.66         3.72 o
   0  14   8         76.29         78.76         3.74 o
   1  14   8          5.37          0.36         2.41 o
   2  14   8        600.18        624.37        10.18 o
   3  14   8         10.23         10.03         3.35 o
   4  14   8       2801.78       2723.10        33.70 o
   5  14   8         13.27         18.08         4.50 o
   6  14   8       1899.53       1870.10        44.96 o
   7  14   8          1.70         -7.89         7.89 o
   8  14   8        692.63        720.63        23.84 o
   9  14   8          0.04         -1.76         7.15 o
  10  14   8         27.20         24.94        13.13 o
 -10  15   8        171.27        162.84        27.24 o
  -9  15   8        345.17        371.23        21.49 o
  -8  15   8        425.78        429.27        30.85 o
  -7  15   8        446.60        458.81        30.85 o
  -6  15   8        171.53        175.54        15.73 o
  -5  15   8        131.72        116.51         7.19 o
  -4  15   8         13.88          8.27         3.57 o
  -3  15   8         67.60         58.53         4.48 o
  -2  15   8       1048.27       1039.62        15.89 o
  -1  15   8        978.77        982.09        12.53 o
   0  15   8       2180.27       2131.40        24.47 o
   1  15   8       1302.13       1301.27        14.78 o
   2  15   8       1921.74       1879.71        22.89 o
   3  15   8       1345.57       1321.93        17.91 o
   4  15   8        564.35        553.19        12.17 o
   5  15   8        163.37        165.89         8.04 o
   6  15   8         19.42         13.96         7.68 o
   7  15   8          1.89          1.54         9.14 o
   8  15   8        135.95        171.88        20.68 o
   9  15   8         36.05         43.25        12.30 o
  10  15   8        128.74        145.06        17.07 o
 -10  16   8         12.62         13.78        14.44 o
  -9  16   8         12.84        -10.07        10.64 o
  -8  16   8          0.89        -12.47        13.13 o
  -7  16   8        504.24        481.68        53.82 o
  -6  16   8          1.87          3.93         5.40 o
  -5  16   8       1401.54       1431.81        21.53 o
  -4  16   8         35.52         27.97         5.01 o
  -3  16   8       3780.96       3748.21        40.49 o
  -2  16   8         75.04         83.50         5.12 o
  -1  16   8       1445.43       1400.21        16.18 o
   0  16   8         50.50         49.08         3.71 o
   1  16   8         42.13         39.10         2.93 o
   2  16   8          6.98         -1.75         4.04 o
   3  16   8        120.53        116.70         5.54 o
   4  16   8          3.43          3.07         7.67 o
   5  16   8       1103.74       1171.27        22.01 o
   6  16   8          0.30         -2.01         6.99 o
   7  16   8        887.47        897.22        30.93 o
   8  16   8          7.96          7.01        11.31 o
   9  16   8        208.53        212.53        16.87 o
 -10  17   8         87.67        129.31        19.04 o
  -9  17   8        392.52        407.61        22.61 o
  -8  17   8         57.06         64.33        18.38 o
  -7  17   8        579.75        564.21        24.60 o
  -6  17   8         72.27         74.29         9.41 o
  -5  17   8        284.47        268.75         9.72 o
  -4  17   8         10.35          7.62         4.70 o
  -3  17   8         28.13         19.04         4.20 o
  -2  17   8        707.13        731.70        13.50 o
  -1  17   8        445.28        448.44         8.37 o
   0  17   8        460.56        452.45         8.44 o
   1  17   8       1483.99       1521.45        20.45 o
   2  17   8        695.91        711.46        12.66 o
   3  17   8       1036.26       1053.58        17.11 o
   4  17   8         88.36         75.86         6.34 o
   5  17   8         50.64         68.00        10.77 o
   6  17   8         21.20         10.03         9.17 o
   7  17   8          0.22          2.64        11.31 o
   8  17   8        195.22        209.83        17.56 o
   9  17   8        121.35        108.96        19.04 o
  -9  18   8          8.98          7.09        11.58 o
  -8  18   8        100.52        102.40        20.35 o
  -7  18   8         18.19         30.15        11.83 o
  -6  18   8        582.73        585.81        20.65 o
  -5  18   8        207.72        205.60        10.43 o
  -4  18   8       1177.09       1169.42        18.45 o
  -3  18   8        271.69        257.95         8.30 o
  -2  18   8        517.82        531.25        11.33 o
  -1  18   8        501.32        481.01         8.86 o
   0  18   8        293.69        285.63         7.19 o
   1  18   8         52.16         46.33         4.67 o
   2  18   8        739.15        727.33        13.08 o
   3  18   8          9.34          8.79         4.63 o
   4  18   8       1158.32       1189.90        24.32 o
   5  18   8        122.53         91.77        10.07 o
   6  18   8        770.71        760.52        23.18 o
   7  18   8        109.23        113.41        12.09 o
   8  18   8        325.15        342.59        21.58 o
   9  18   8         33.54         32.82        15.75 o
  -9  19   8         65.07        103.05        19.69 o
  -8  19   8        292.09        294.32        19.69 o
  -7  19   8         63.03         76.29        20.02 o
  -6  19   8        118.38        105.70        18.38 o
  -5  19   8         25.05         41.79        17.72 o
  -4  19   8         24.75         33.68         5.21 o
  -3  19   8          2.28         -3.69         3.69 o
  -2  19   8        930.84        944.67        15.75 o
  -1  19   8        258.80        280.23         6.87 o
   0  19   8       2129.25       2118.63        20.95 o
   1  19   8        303.14        286.10         8.69 o
   2  19   8       1393.02       1367.77        21.24 o
   3  19   8          9.12          2.77         3.72 o
   4  19   8        463.82        445.64        17.18 o
   5  19   8          2.54         -1.13         9.71 o
   6  19   8          1.63          6.55         8.82 o
   7  19   8          0.79         -4.60         8.90 o
   8  19   8        205.30        264.08        19.36 o
  -8  20   8         19.34         22.97         9.97 o
  -7  20   8        118.95        115.61        15.04 o
  -6  20   8         45.09         38.73        17.07 o
  -5  20   8        656.18        704.30        36.10 o
  -4  20   8        309.08        315.61        10.01 o
  -3  20   8       1018.72        976.38        17.69 o
  -2  20   8         82.72         67.36         5.37 o
  -1  20   8        352.76        353.37         8.72 o
   0  20   8         13.95         14.58         3.73 o
   1  20   8         27.98         25.25         4.53 o
   2  20   8        118.43        113.47         7.20 o
   3  20   8        176.44        193.49         8.39 o
   4  20   8        203.09        211.81        31.18 o
   5  20   8        467.22        463.40        32.16 o
   6  20   8        223.74        255.53        17.86 o
   7  20   8        219.36        225.80        14.71 o
   8  20   8         78.92         96.49        19.69 o
  -8  21   8          1.01        -11.14        11.14 o
  -7  21   8        460.31        472.17        24.13 o
  -6  21   8         16.70          0.00        16.41 o
  -5  21   8        231.28        214.64        22.97 o
  -4  21   8          0.68         -4.53         4.53 o
  -3  21   8         80.75         91.22         7.11 o
  -2  21   8         40.30         50.02         5.72 o
  -1  21   8        507.40        502.17        10.78 o
   0  21   8          8.40          3.68         3.81 o
   1  21   8        948.27        965.14        17.21 o
   2  21   8         47.85         46.80         6.11 o
   3  21   8        810.99        815.52        16.43 o
   4  21   8         13.75          7.22        14.44 o
   5  21   8        217.77        208.73        22.97 o
   6  21   8          0.48         -4.55        10.90 o
   7  21   8          4.85          8.89        11.11 o
  -7  22   8         13.76          1.22        11.31 o
  -6  22   8        207.86        258.61        25.60 o
  -5  22   8        322.62        332.78        27.57 o
  -4  22   8        246.54        227.89        18.05 o
  -3  22   8        310.60        292.21        11.09 o
  -2  22   8        360.82        395.11        12.32 o
  -1  22   8        563.84        569.21        12.13 o
   0  22   8         11.37          8.93         5.57 o
   1  22   8        152.52        152.24         8.12 o
   2  22   8        120.07        105.86         7.29 o
   3  22   8         43.32         43.33         9.14 o
   4  22   8        247.96        222.51        22.32 o
   5  22   8        122.80        111.58        19.04 o
   6  22   8        326.12        352.48        29.54 o
   7  22   8        122.43        150.89        15.54 o
  -7  23   8          6.29         12.47        15.75 o
  -6  23   8         87.08        104.36        19.69 o
  -5  23   8         93.55        125.37        19.69 o
  -4  23   8          4.33         -0.38         7.88 o
  -3  23   8         13.21         12.00         5.54 o
  -2  23   8        242.48        261.98        10.55 o
  -1  23   8         18.39         15.51         5.87 o
   0  23   8        718.78        755.14        17.24 o
   1  23   8          2.61         -6.00         6.00 o
   2  23   8        499.46        501.61        13.47 o
   3  23   8         51.73         45.50        22.65 o
   4  23   8        115.10        126.03        18.38 o
   5  23   8         42.31         59.73        17.72 o
   6  23   8          7.74         -1.97        14.44 o
  -6  24   8        240.22        261.90        24.29 o
  -5  24   8        190.21        228.42        22.32 o
  -4  24   8        276.82        269.42        14.66 o
  -3  24   8        136.33        128.72        10.90 o
  -2  24   8        416.97        392.90        14.98 o
  -1  24   8          1.64         -7.48         7.48 o
   0  24   8         11.27         10.49         5.67 o
   1  24   8          3.07         -3.61         9.52 o
   2  24   8         57.25         46.18         8.82 o
   3  24   8         67.87         69.95        14.77 o
   4  24   8        268.92        288.15        24.29 o
   5  24   8        185.50        151.62        20.35 o
  -5  25   8          6.43         21.66        14.44 o
  -4  25   8          7.58         -5.25        11.81 o
  -3  25   8         34.80         38.79         8.11 o
  -2  25   8         16.25         10.39         7.85 o
  -1  25   8        346.66        346.43        22.65 o
   0  25   8         50.58         35.52         8.58 o
   1  25   8        672.99        687.72        22.04 o
   2  25   8         35.02         27.69         7.56 o
   3  25   8        267.80        301.98        14.83 o
   4  25   8          0.38         -4.59        12.47 o
  -3  26   8        295.00        292.75        20.35 o
  -2  26   8         81.78         84.67         9.97 o
  -1  26   8        128.00        108.85        10.68 o
   0  26   8         37.46         27.34         8.58 o
   1  26   8         12.66         -2.24         9.52 o
   2  26   8         14.69          9.85        10.50 o
   3  26   8         57.56         83.36        13.13 o
  -2  27   8         77.84         64.33        13.13 o
  -1  27   8         40.45         40.51         9.04 o
   0  27   8        188.82        182.87        15.42 o
   1  27   8         57.29         78.67         9.75 o
 -11   0   9        957.05       1023.48        32.82 o
  -9   0   9       1480.85       1453.70        29.97 o
  -7   0   9       1069.03       1022.13        17.22 o
  -5   0   9       2664.43       2579.62        26.11 o
  -3   0   9       2868.55       2619.06        35.06 o
  -1   0   9      39275.24      37305.37       375.74 o
   1   0   9      28327.53      29683.59       296.20 o
   3   0   9       5536.86       5984.94        59.29 o
   5   0   9        911.83        954.21        20.65 o
   7   0   9       1706.10       1577.30        42.86 o
   9   0   9       1684.77       1714.74        39.52 o
  11   0   9        691.31        760.74        42.01 o
 -12   1   9         31.52         20.35        12.07 o
 -11   1   9          6.39          9.17         5.36 o
 -10   1   9         18.15         10.26         5.12 o
  -9   1   9        285.61        277.05        12.52 o
  -8   1   9        725.15        692.87        11.74 o
  -7   1   9       1608.23       1590.99        19.79 o
  -6   1   9       2316.56       2214.34        21.48 o
  -5   1   9       5582.12       5441.72        35.59 o
  -4   1   9       3033.29       3001.47        22.70 o
  -3   1   9       2379.26       2431.88        20.69 o
  -2   1   9        924.65        845.64         8.51 o
  -1   1   9        757.99        654.94         7.89 o
   0   1   9        310.94        359.25         4.40 o
   1   1   9      12730.06      12983.61        96.35 o
   2   1   9       2424.27       2301.85        21.91 o
   3   1   9       8820.47       8792.40        63.21 o
   4   1   9       1757.37       1910.60        17.31 o
   5   1   9      11023.86      10778.22        87.68 o
   6   1   9        285.51        310.01         6.68 o
   7   1   9       1741.77       1745.11        22.37 o
   8   1   9        138.55        124.01         5.89 o
   9   1   9         30.34         31.73         5.72 o
  10   1   9         26.11         28.35         5.54 o
  11   1   9         81.10        104.12        14.85 o
 -12   2   9        280.73        245.79        19.26 o
 -11   2   9         53.02         59.70         5.71 o
 -10   2   9        850.35        841.58        17.94 o
  -9   2   9         94.17         88.16         5.62 o
  -8   2   9        745.87        743.62        14.42 o
  -7   2   9          0.52          0.92         3.24 o
  -6   2   9         89.30         84.07         3.31 o
  -5   2   9          1.24          3.81         1.68 o
  -4   2   9       2461.32       2531.63        18.68 o
  -3   2   9        176.25        167.85         4.21 o
  -2   2   9      10856.44      11098.64        76.87 o
  -1   2   9       4788.92       4868.06        35.59 o
   0   2   9       9565.67       9917.87        74.08 o
   1   2   9        393.13        440.20         5.95 o
   2   2   9       3091.22       3118.49        29.99 o
   3   2   9        194.57        227.92         4.12 o
   4   2   9         46.74         35.15         2.21 o
   5   2   9          6.74         11.96         2.68 o
   6   2   9        635.68        676.70        14.32 o
   7   2   9        289.38        275.52         6.78 o
   8   2   9       1350.14       1327.82        21.03 o
   9   2   9        168.58        172.00         8.60 o
  10   2   9        535.72        554.94        21.43 o
  11   2   9         33.58         17.07        12.07 o
 -12   3   9         61.98         50.10         9.46 o
 -11   3   9          1.40         -3.62         6.25 o
 -10   3   9          7.17         12.58         4.38 o
  -9   3   9         79.39         78.64         5.36 o
  -8   3   9        981.95        962.57        13.84 o
  -7   3   9        612.63        602.53         9.45 o
  -6   3   9       3973.72       4041.83        34.01 o
  -5   3   9       1126.30       1218.18        14.90 o
  -4   3   9       6767.20       6744.11        44.23 o
  -3   3   9       1781.70       1744.35        14.42 o
  -2   3   9       3882.09       3886.48        26.61 o
  -1   3   9        338.85        386.25         4.73 o
   0   3   9        106.18        149.90         4.73 o
   1   3   9       1100.76       1362.91        17.87 o
   2   3   9        868.75        877.09         9.44 o
   3   3   9        957.40        908.77         7.87 o
   4   3   9       1927.35       2062.15        17.16 o
   5   3   9       2105.67       2051.15        19.98 o
   6   3   9        871.28        859.38        11.94 o
   7   3   9        207.22        191.14         6.09 o
   8   3   9        163.12        166.37         7.21 o
   9   3   9          5.51          3.56         4.74 o
  10   3   9         12.76          6.00         7.31 o
  11   3   9          7.86         10.79         8.12 o
 -12   4   9         58.06         57.48         9.54 o
 -11   4   9        619.50        621.83        20.15 o
 -10   4   9         74.10         59.77         7.24 o
  -9   4   9        586.06        593.45         9.80 o
  -8   4   9        452.33        460.63         8.62 o
  -7   4   9        358.32        349.80         7.30 o
  -6   4   9          0.44          1.33         2.64 o
  -5   4   9         57.81         67.28         2.84 o
  -4   4   9        148.43        137.13         3.23 o
  -3   4   9       9262.96       9265.54        57.14 o
  -2   4   9          6.20         12.12         1.24 o
  -1   4   9      14762.37      14923.62       103.56 o
   0   4   9       2683.76       2471.15        22.25 o
   1   4   9       9636.39       9319.85        70.76 o
   2   4   9        822.89        816.99         8.93 o
   3   4   9       1787.41       1853.99        14.40 o
   4   4   9          3.03          5.31         1.53 o
   5   4   9        137.80        118.57         4.37 o
   6   4   9         14.09          6.75         2.51 o
   7   4   9       1747.99       1724.23        18.54 o
   8   4   9          5.45          3.09         2.88 o
   9   4   9       1501.27       1461.83        44.13 o
  10   4   9         65.16         71.36         7.78 o
  11   4   9        404.15        438.12        30.85 o
 -12   5   9          0.02         -0.33         8.11 o
 -11   5   9          1.98          3.14         6.48 o
 -10   5   9         29.61         22.57         6.32 o
  -9   5   9        729.89        749.22        11.07 o
  -8   5   9        135.43        122.29         4.91 o
  -7   5   9       3449.98       3446.30        32.41 o
  -6   5   9        492.55        482.05         7.97 o
  -5   5   9       4920.73       5050.90        39.64 o
  -4   5   9        189.14        162.40         3.16 o
  -3   5   9       7042.32       7057.25        42.68 o
  -2   5   9        164.54        207.50         3.58 o
  -1   5   9         99.80         84.50         2.53 o
   0   5   9         41.48         48.50         2.25 o
   1   5   9       5657.41       5935.60        45.71 o
   2   5   9       4884.10       4706.48        34.95 o
   3   5   9      15460.67      15343.17       117.95 o
   4   5   9       1635.35       1592.90        14.41 o
   5   5   9       6915.86       7060.55        59.76 o
   6   5   9        173.98        174.05         5.08 o
   7   5   9       2401.36       2394.08        23.95 o
   8   5   9        137.01        137.34         5.69 o
   9   5   9          6.49          6.85         7.01 o
  10   5   9         10.84          7.71         6.45 o
  11   5   9         82.63         76.80        11.90 o
 -12   6   9        205.32        205.65        15.41 o
 -11   6   9        195.34        191.92        24.81 o
 -10   6   9        813.04        811.65        19.32 o
  -9   6   9        385.99        397.01         9.96 o
  -8   6   9       1096.47       1091.42        13.97 o
  -7   6   9          1.22          1.40         3.35 o
  -6   6   9         18.84         16.74         2.68 o
  -5   6   9         23.61         24.39         2.24 o
  -4   6   9       1598.45       1610.88        13.55 o
  -3   6   9      11680.56      12128.47        68.33 o
  -2   6   9       8391.98       8330.95        51.75 o
  -1   6   9       4776.77       5145.27        39.38 o
   0   6   9      10127.28      10417.81        91.13 o
   1   6   9       6804.22       6878.91        49.54 o
   2   6   9       3662.09       3676.58        27.14 o
   3   6   9       1275.48       1330.51        12.99 o
   4   6   9        100.28        120.75         3.40 o
   5   6   9         83.78         77.60         3.46 o
   6   6   9        559.41        607.26         8.96 o
   7   6   9       1239.79       1298.66        16.86 o
   8   6   9        748.20        782.50        12.62 o
   9   6   9        807.34        806.66        16.47 o
  10   6   9        391.17        407.42        15.98 o
  11   6   9        222.26        218.57        15.41 o
 -12   7   9         51.52         33.48        13.13 o
 -11   7   9          2.67          3.94         8.36 o
 -10   7   9         50.91         48.83         5.81 o
  -9   7   9          3.07          3.27         3.99 o
  -8   7   9        524.69        521.19        11.21 o
  -7   7   9         68.27         62.69         4.07 o
  -6   7   9       4030.05       3982.90        36.09 o
  -5   7   9          0.46          4.59         3.30 o
  -4   7   9       3475.77       3497.83        25.69 o
  -3   7   9        500.70        518.67         5.72 o
  -2   7   9        164.42        192.75         3.33 o
  -1   7   9          1.82          5.48         1.69 o
   0   7   9        354.36        371.05         5.46 o
   1   7   9        372.41        355.46         4.77 o
   2   7   9       6623.42       6751.04        45.84 o
   3   7   9       3023.52       3041.37        23.14 o
   4   7   9       7464.80       7674.53        61.45 o
   5   7   9          7.66          3.01         2.11 o
   6   7   9       1550.73       1537.27        16.61 o
   7   7   9        107.44        102.25         5.46 o
   8   7   9        324.10        339.94         9.51 o
   9   7   9         41.93         34.42         6.10 o
  10   7   9         11.19         10.88         7.48 o
  11   7   9          0.57          0.46         9.59 o
 -12   8   9        144.15        137.18        16.41 o
 -11   8   9        205.31        209.03        18.02 o
 -10   8   9        536.24        514.40        14.40 o
  -9   8   9         85.48         82.44         6.67 o
  -8   8   9        777.19        751.61        13.67 o
  -7   8   9        184.56        181.41         7.25 o
  -6   8   9         78.49         91.01         3.76 o
  -5   8   9         78.17         75.54         5.74 o
  -4   8   9        157.25        154.83         3.74 o
  -3   8   9       1453.54       1373.90        10.81 o
  -2   8   9       2062.93       1870.98        15.66 o
  -1   8   9       2254.27       2279.19        20.38 o
   0   8   9       4661.88       4919.95        39.76 o
   1   8   9       3071.78       3166.72        25.62 o
   2   8   9        754.24        761.21         7.13 o
   3   8   9        243.27        247.01         4.68 o
   4   8   9        198.50        224.28         5.27 o
   5   8   9         79.46         86.68         4.29 o
   6   8   9         93.97         90.01         5.36 o
   7   8   9        348.15        307.07         9.01 o
   8   8   9        442.63        450.24        10.87 o
   9   8   9        496.42        489.38        13.70 o
  10   8   9        229.32        236.46        13.13 o
  11   8   9         92.80         64.95        11.29 o
 -12   9   9         27.77         41.35        13.13 o
 -11   9   9         24.03         11.77         8.36 o
 -10   9   9          0.02         -5.59         5.59 o
  -9   9   9        439.53        445.24        12.39 o
  -8   9   9          1.48          0.79         3.75 o
  -7   9   9       2432.25       2477.74        31.95 o
  -6   9   9         53.41         57.25         4.06 o
  -5   9   9       3685.12       3700.58        31.57 o
  -4   9   9        504.64        503.35         6.71 o
  -3   9   9       6934.20       6666.82        45.07 o
  -2   9   9        533.37        526.08         6.87 o
  -1   9   9        534.38        548.92         6.95 o
   0   9   9        225.59        204.07         4.16 o
   1   9   9        785.76        806.43         9.87 o
   2   9   9        906.38        918.76         9.53 o
   3   9   9       2990.63       2980.03        30.26 o
   4   9   9        164.61        157.90         5.02 o
   5   9   9       3236.91       3126.70        34.23 o
   6   9   9         10.34          8.62         2.19 o
   7   9   9        940.02        869.27        15.19 o
   8   9   9         12.97          6.02         5.64 o
   9   9   9          0.61         -1.30         5.69 o
  10   9   9          4.35         -4.56         9.23 o
  11   9   9         46.66         42.01        13.13 o
 -11  10   9        324.25        356.66        21.10 o
 -10  10   9        199.92        211.86        13.97 o
  -9  10   9        389.79        410.85        12.34 o
  -8  10   9        229.40        231.25        10.88 o
  -7  10   9        325.37        305.87         9.32 o
  -6  10   9        334.54        370.97         7.28 o
  -5  10   9        417.79        441.91         7.73 o
  -4  10   9        658.25        690.74         8.47 o
  -3  10   9       3025.94       3160.66        25.69 o
  -2  10   9       2563.47       2550.04        29.71 o
  -1  10   9       6147.65       6088.55        46.31 o
   0  10   9       4240.99       4113.33        32.15 o
   1  10   9       6237.33       6201.05        46.52 o
   2  10   9        953.94        915.05        10.65 o
   3  10   9       1055.97       1080.13        12.02 o
   4  10   9         37.43         61.82         3.72 o
   5  10   9        297.97        304.95         8.55 o
   6  10   9        620.41        611.51        10.79 o
   7  10   9        577.85        536.93        18.05 o
   8  10   9        320.41        328.13        12.26 o
   9  10   9        759.95        753.71        17.83 o
  10  10   9        243.92        273.84        12.34 o
  11  10   9        283.47        278.31        21.66 o
 -11  11   9          0.74          2.38         7.71 o
 -10  11   9        163.36        182.80         9.22 o
  -9  11   9         25.04         19.30         6.04 o
  -8  11   9        562.70        566.05        11.59 o
  -7  11   9        412.00        410.63        19.12 o
  -6  11   9       3330.79       3315.98        39.54 o
  -5  11   9        844.10        851.63        11.83 o
  -4  11   9       3286.11       3319.92        29.88 o
  -3  11   9        237.38        225.58         5.50 o
  -2  11   9        338.91        338.21         5.76 o
  -1  11   9          5.10          5.76         2.13 o
   0  11   9       1771.13       1773.05        16.67 o
   1  11   9       1399.41       1419.97        14.97 o
   2  11   9       4364.87       4408.80        50.98 o
   3  11   9        907.85        922.21        10.84 o
   4  11   9       4359.38       4393.00        40.42 o
   5  11   9       1630.57       1590.07        24.53 o
   6  11   9       2327.79       2412.10        28.43 o
   7  11   9        281.12        260.07        11.18 o
   8  11   9        259.16        259.00        11.23 o
   9  11   9         38.38         44.81         7.25 o
  10  11   9         30.71         35.06         7.42 o
  11  11   9          4.08         -1.31        10.50 o
 -11  12   9         29.45         27.96        10.58 o
 -10  12   9        648.46        676.28        17.48 o
  -9  12   9         81.32         76.82         7.31 o
  -8  12   9        369.57        360.21        14.07 o
  -7  12   9         24.07         22.55         3.96 o
  -6  12   9          0.12         -2.61         4.57 o
  -5  12   9        440.88        452.39         8.98 o
  -4  12   9        737.32        720.43        10.88 o
  -3  12   9        282.69        262.64         6.64 o
  -2  12   9       5925.69       5914.82        45.70 o
  -1  12   9          1.74          4.73         2.17 o
   0  12   9       6920.28       6906.82        58.46 o
   1  12   9         46.57         48.07         3.04 o
   2  12   9       1635.60       1721.50        19.29 o
   3  12   9         35.47         29.65         3.18 o
   4  12   9        164.23        132.61         4.64 o
   5  12   9         86.34         95.74         5.39 o
   6  12   9        596.62        635.69        13.46 o
   7  12   9         36.10         29.44         6.82 o
   8  12   9        983.11        993.79        23.77 o
   9  12   9          6.84          1.98         6.17 o
  10  12   9        457.07        518.88        16.40 o
 -11  13   9         21.99          5.25        10.50 o
 -10  13   9          1.80         -3.16         7.39 o
  -9  13   9         59.25         65.52         7.95 o
  -8  13   9         85.29         83.21         8.58 o
  -7  13   9        554.43        561.95        12.98 o
  -6  13   9        705.27        690.24        13.24 o
  -5  13   9        613.00        591.44        11.55 o
  -4  13   9        684.40        661.98        11.23 o
  -3  13   9        715.57        712.16        10.89 o
  -2  13   9        221.10        221.74         5.31 o
  -1  13   9         16.77          9.90         2.67 o
   0  13   9         12.77         12.36         2.80 o
   1  13   9        384.80        373.19         6.86 o
   2  13   9        574.09        568.31         9.54 o
   3  13   9       1816.99       1810.88        21.76 o
   4  13   9        788.01        807.02        11.96 o
   5  13   9        760.55        737.86        16.00 o
   6  13   9        310.94        343.62        16.30 o
   7  13   9        263.95        246.87        12.25 o
   8  13   9         79.56        100.99         9.66 o
   9  13   9          2.84         -5.40         7.25 o
  10  13   9          3.87         10.99         8.70 o
 -10  14   9          0.35          0.36        10.25 o
  -9  14   9        475.29        471.07        27.57 o
  -8  14   9         39.08         32.13         8.62 o
  -7  14   9        452.45        460.63        13.80 o
  -6  14   9        119.39        119.26         7.26 o
  -5  14   9         66.42         75.48         6.21 o
  -4  14   9        531.62        533.88        11.08 o
  -3  14   9        906.78        865.60        13.63 o
  -2  14   9        416.40        457.69         7.73 o
  -1  14   9       2258.29       2302.70        22.93 o
   0  14   9        233.84        225.55         5.92 o
   1  14   9       3184.09       3112.73        29.04 o
   2  14   9          0.39         -0.43         2.89 o
   3  14   9        606.19        568.05        11.24 o
   4  14   9         54.70         60.26         3.88 o
   5  14   9         38.37         32.28         5.72 o
   6  14   9         52.56         44.65         7.14 o
   7  14   9        329.72        334.96        13.90 o
   8  14   9         69.14         79.46         8.92 o
   9  14   9        355.29        359.61        14.72 o
  10  14   9         28.52         27.57        13.13 o
 -10  15   9         78.89         88.44        13.41 o
  -9  15   9         61.70         51.16        12.43 o
  -8  15   9        555.58        621.59        36.10 o
  -7  15   9        464.03        432.41        20.65 o
  -6  15   9       1548.70       1606.84        27.57 o
  -5  15   9        970.39        981.95        20.94 o
  -4  15   9       1259.09       1252.43        22.45 o
  -3  15   9        985.96        965.72        14.95 o
  -2  15   9        265.79        245.98         5.91 o
  -1  15   9         98.59         89.17         4.14 o
   0  15   9         43.89         43.79         3.55 o
   1  15   9        187.45        170.75         6.10 o
   2  15   9       1589.45       1619.53        20.77 o
   3  15   9        526.08        527.68        10.33 o
   4  15   9       1921.90       1911.62        22.75 o
   5  15   9        737.81        731.16        16.38 o
   6  15   9        452.66        445.77        17.03 o
   7  15   9        183.04        161.95        14.95 o
   8  15   9         93.07         93.62        14.01 o
   9  15   9          8.79         -1.63        10.72 o
  10  15   9          5.36         11.16        12.47 o
 -10  16   9        352.45        376.11        26.91 o
  -9  16   9          1.97         -1.15        10.90 o
  -8  16   9        132.11        139.81        21.00 o
  -7  16   9          1.53         -6.43         6.43 o
  -6  16   9          2.03         -1.58         4.32 o
  -5  16   9          2.01         -3.86         3.86 o
  -4  16   9       1302.34       1330.94        19.93 o
  -3  16   9         93.90        110.51         6.10 o
  -2  16   9       4127.72       4146.84        45.84 o
  -1  16   9        223.23        239.43         6.48 o
   0  16   9       2949.37       2906.69        28.23 o
   1  16   9         89.72         99.35         5.29 o
   2  16   9       1293.26       1253.56        17.91 o
   3  16   9          5.89         -0.25         3.52 o
   4  16   9         10.38          4.89         4.20 o
   5  16   9         28.66         33.37         5.44 o
   6  16   9        475.17        483.88        18.03 o
   7  16   9         17.59          4.52        10.84 o
   8  16   9        821.79        883.77        31.12 o
   9  16   9         15.01         13.71        17.72 o
 -10  17   9          5.96          5.25        14.44 o
  -9  17   9         27.51         35.27        12.43 o
  -8  17   9        403.55        443.06        32.82 o
  -7  17   9         70.93         49.66        12.07 o
  -6  17   9        883.85        897.34        24.50 o
  -5  17   9        213.93        213.13        11.50 o
  -4  17   9        948.68        920.88        18.25 o
  -3  17   9        187.32        147.98         6.50 o
  -2  17   9        362.05        351.40         9.28 o
  -1  17   9          7.48          8.46         3.05 o
   0  17   9        148.11        160.93         6.26 o
   1  17   9        261.14        270.34         8.23 o
   2  17   9       1842.60       1867.04        23.59 o
   3  17   9         57.89         57.17         5.30 o
   4  17   9       1632.77       1680.96        27.09 o
   5  17   9        389.82        406.37        16.86 o
   6  17   9        920.58        955.78        25.59 o
   7  17   9         38.04         34.18        12.43 o
   8  17   9        171.91        199.88        17.56 o
   9  17   9          4.31          1.97        15.10 o
  -9  18   9        208.70        210.38        17.36 o
  -8  18   9         25.86         14.13        11.58 o
  -7  18   9        217.89        215.68        17.17 o
  -6  18   9         26.18         30.89        10.44 o
  -5  18   9         63.79         68.95        10.90 o
  -4  18   9         23.60         22.16         4.42 o
  -3  18   9        202.44        180.85         7.04 o
  -2  18   9        383.07        377.91         9.83 o
  -1  18   9       1725.20       1711.18        19.17 o
   0  18   9        118.49        107.68         4.36 o
   1  18   9        859.94        846.46        14.42 o
   2  18   9        280.14        253.39         8.48 o
   3  18   9        168.46        156.78         7.34 o
   4  18   9          9.84         -2.82         6.78 o
   5  18   9         16.52         22.66         8.19 o
   6  18   9         23.53         24.89         8.95 o
   7  18   9        167.04        157.48        13.05 o
   8  18   9         62.55         83.82        14.48 o
   9  18   9        266.44        286.18        26.26 o
  -9  19   9         59.18         76.14        19.04 o
  -8  19   9         28.50         19.06        12.29 o
  -7  19   9        246.18        259.41        19.01 o
  -6  19   9         95.00         91.24        19.04 o
  -5  19   9        785.13        760.22        27.12 o
  -4  19   9         26.78         37.10         6.63 o
  -3  19   9        522.14        498.03        11.27 o
  -2  19   9         48.31         53.40         5.12 o
  -1  19   9         27.53         22.88         4.28 o
   0  19   9        137.13        129.28         4.95 o
   1  19   9         72.33         65.71         5.19 o
   2  19   9        282.15        275.95         9.44 o
   3  19   9        537.56        504.45        13.65 o
   4  19   9        233.83        225.90        15.42 o
   5  19   9        597.47        623.56        35.44 o
   6  19   9         25.67         12.45         9.28 o
   7  19   9         87.25         95.51        11.53 o
   8  19   9         12.04          7.22        15.10 o
  -8  20   9        109.50        101.66        18.05 o
  -7  20   9        113.66        117.42        15.08 o
  -6  20   9         18.77          9.19        15.75 o
  -5  20   9          0.07        -13.13        13.13 o
  -4  20   9        308.97        347.66        14.40 o
  -3  20   9         10.82          2.70         5.77 o
  -2  20   9       1284.89       1281.26        21.14 o
  -1  20   9        107.65        107.97         5.42 o
   0  20   9       1274.91       1308.19        17.50 o
   1  20   9        313.17        290.93         9.13 o
   2  20   9        431.97        431.51        12.48 o
   3  20   9         45.01         38.95         5.78 o
   4  20   9         19.37          0.00        13.13 o
   5  20   9          4.12          5.25        15.10 o
   6  20   9        151.46        166.40        37.09 o
   7  20   9          8.05          5.88        10.64 o
   8  20   9        214.41        250.74        24.94 o
  -8  21   9        223.23        229.39        17.64 o
  -7  21   9         59.69         53.73        16.08 o
  -6  21   9        730.03        744.99        39.38 o
  -5  21   9         26.66         34.79        16.41 o
  -4  21   9        760.66        759.77        16.94 o
  -3  21   9         55.76         48.27         6.27 o
  -2  21   9        189.81        185.46        11.92 o
  -1  21   9          8.15         -1.70         3.87 o
   0  21   9         93.71        105.12         5.71 o
   1  21   9         49.41         43.49         5.50 o
   2  21   9        760.92        737.17        16.32 o
   3  21   9          1.05          1.84         4.66 o
   4  21   9        892.24        921.56        42.01 o
   5  21   9         30.49         20.35        15.75 o
   6  21   9        629.67        672.12        45.29 o
   7  21   9          5.27         15.11        11.36 o
  -7  22   9         13.16         14.44        16.41 o
  -6  22   9          2.28         -1.97        15.10 o
  -5  22   9         20.91         13.13        15.10 o
  -4  22   9        119.37        115.13        11.03 o
  -3  22   9        300.07        295.43        11.30 o
  -2  22   9        622.92        585.44        14.75 o
  -1  22   9        204.25        207.70         8.11 o
   0  22   9        767.83        806.40        17.54 o
   1  22   9        380.86        396.77        12.12 o
   2  22   9        350.97        354.89        11.76 o
   3  22   9         19.54         11.16         7.88 o
   4  22   9         16.64         10.50        14.44 o
   5  22   9         97.85        105.02        19.04 o
   6  22   9         74.70         73.51        18.38 o
  -6  23   9         21.47          8.53        15.10 o
  -5  23   9        358.40        353.79        26.91 o
  -4  23   9         29.48         19.11        22.97 o
  -3  23   9        233.90        236.52        10.44 o
  -2  23   9         80.29         79.52         7.13 o
  -1  23   9         19.32          9.81         5.87 o
   0  23   9          6.45         -1.61         7.11 o
   1  23   9        124.22        117.89         7.54 o
   2  23   9          0.03          2.40         5.38 o
   3  23   9        542.79        567.98        20.09 o
   4  23   9          9.13          1.31        13.13 o
   5  23   9        289.91        293.40        26.26 o
   6  23   9         63.36         65.64        17.72 o
  -6  24   9          1.20        -13.78        13.78 o
  -5  24   9          7.82          6.56        14.44 o
  -4  24   9         20.27         22.42         8.35 o
  -3  24   9        153.86        151.31        19.04 o
  -2  24   9        203.21        233.55        12.56 o
  -1  24   9        244.92        221.94        13.90 o
   0  24   9        155.90        158.41        11.60 o
   1  24   9        218.71        231.97        14.15 o
   2  24   9         25.06         20.01        11.81 o
   3  24   9         49.19         53.93         9.44 o
   4  24   9          7.98         19.69        14.44 o
   5  24   9          1.03         -6.56        13.78 o
  -5  25   9         34.69         13.13        13.13 o
  -4  25   9        304.98        349.19        23.63 o
  -3  25   9         38.34         31.28         7.85 o
  -2  25   9         33.94         35.82         8.82 o
  -1  25   9         25.19         12.02         8.11 o
   0  25   9         51.93         51.14         9.04 o
   1  25   9          6.33         -3.34         7.65 o
   2  25   9        207.92        213.28        12.71 o
   3  25   9          0.50         -4.59        11.16 o
   4  25   9        314.02        334.10        24.29 o
  -3  26   9        132.45        148.34        15.10 o
  -2  26   9        272.55        302.68        15.30 o
  -1  26   9         94.37        102.36        10.50 o
   0  26   9        455.86        462.37        18.57 o
   1  26   9         68.31         79.58        15.10 o
   2  26   9        191.68        157.53        15.75 o
  -1  27   9          1.07        -11.49        11.49 o
   0  27   9          0.38         -7.08         7.65 o
   1  27   9        112.90        118.80        15.10 o
 -12   0  10          4.43         17.07        17.07 o
 -10   0  10        291.09        306.40        16.08 o
  -8   0  10       1910.10       1853.36        39.98 o
  -6   0  10        987.26       1021.86        15.64 o
  -4   0  10       1221.53       1271.65        15.87 o
  -2   0  10        749.15        760.50        10.75 o
   0   0  10       1517.59       1698.48        19.93 o
   2   0  10      15676.68      16048.87       203.88 o
   4   0  10       1486.74       1524.62        19.79 o
   6   0  10         73.67        103.87         5.25 o
   8   0  10         90.56        103.21         7.84 o
  10   0  10        635.37        638.77        21.85 o
 -12   1  10        165.26        171.48        17.17 o
 -11   1  10        330.78        356.84        12.16 o
 -10   1  10        293.30        264.34        10.70 o
  -9   1  10        200.18        190.68         7.74 o
  -8   1  10         29.97         34.28         3.76 o
  -7   1  10         25.99         24.09         3.02 o
  -6   1  10        332.37        325.96         6.28 o
  -5   1  10       2036.54       1963.97        15.77 o
  -4   1  10       1332.94       1413.08        12.23 o
  -3   1  10       4158.26       3836.59        32.91 o
  -2   1  10      10255.62      11202.18        81.68 o
  -1   1  10       8103.51       7468.15        53.77 o
   0   1  10         74.77         56.95         1.86 o
   1   1  10       4127.08       3945.04        29.62 o
   2   1  10         61.61         88.15         3.10 o
   3   1  10        616.21        554.74         6.67 o
   4   1  10        504.74        622.32         7.42 o
   5   1  10       1268.34       1178.20        12.95 o
   6   1  10       1317.04       1265.45        15.51 o
   7   1  10       1263.10       1243.50        15.35 o
   8   1  10        770.56        793.71        18.64 o
   9   1  10        618.69        635.90        15.32 o
  10   1  10         79.68         71.28         6.67 o
  11   1  10        133.74        130.50        15.54 o
 -12   2  10          0.90         -7.62         7.62 o
 -11   2  10        211.42        224.15        11.37 o
 -10   2  10         12.88          9.46         5.16 o
  -9   2  10       1646.85       1624.94        22.98 o
  -8   2  10          4.43          0.35         3.29 o
  -7   2  10       4912.13       4836.79        46.72 o
  -6   2  10         49.77         54.87         2.61 o
  -5   2  10       6197.48       6118.93        41.28 o
  -4   2  10        287.72        255.31         4.27 o
  -3   2  10        672.32        683.16         6.98 o
  -2   2  10        491.37        469.57         5.71 o
  -1   2  10       3551.97       3726.30        28.07 o
   0   2  10         80.20        122.51         2.90 o
   1   2  10      20221.53      20225.87       149.23 o
   2   2  10       1402.53       1508.91        14.70 o
   3   2  10      13854.87      13848.08       108.61 o
   4   2  10         45.95         48.92         2.49 o
   5   2  10       7653.05       7368.91        61.33 o
   6   2  10          4.49          3.12         2.88 o
   7   2  10        372.94        359.66         7.64 o
   8   2  10          0.03         -0.48         3.52 o
   9   2  10         82.88         83.87         6.78 o
  10   2  10         23.18         10.50         7.60 o
  11   2  10        284.26        320.83        21.11 o
 -12   3  10         61.51         56.96         9.71 o
 -11   3  10        501.59        508.35        15.56 o
 -10   3  10         34.57         34.51         5.05 o
  -9   3  10        102.08         99.96         4.33 o
  -8   3  10          1.24          0.89         3.10 o
  -7   3  10         24.50         21.44         3.07 o
  -6   3  10        300.53        331.02         6.03 o
  -5   3  10       5764.88       5570.75        43.35 o
  -4   3  10       2453.56       2397.14        17.22 o
  -3   3  10      23476.08      22391.64       155.56 o
  -2   3  10       3522.08       3714.54        27.44 o
  -1   3  10      17441.15      17113.20       113.83 o
   0   3  10       4453.17       4685.15        38.03 o
   1   3  10      10469.77      10468.06        81.51 o
   2   3  10        155.96        167.10         3.53 o
   3   3  10        265.44        301.19         3.92 o
   4   3  10        344.70        347.32         5.41 o
   5   3  10       2683.53       2694.92        25.19 o
   6   3  10        547.40        591.63         8.94 o
   7   3  10       2954.83       3038.27        31.31 o
   8   3  10        718.75        701.65        10.83 o
   9   3  10       1334.82       1376.97        42.44 o
  10   3  10         75.39         95.97        10.09 o
  11   3  10        240.82        267.02        16.87 o
 -12   4  10          1.07         -3.73         7.91 o
 -11   4  10          8.10          0.02         6.44 o
 -10   4  10        386.49        380.31         9.85 o
  -9   4  10        493.45        519.83         9.23 o
  -8   4  10       1432.92       1409.75        16.75 o
  -7   4  10       1384.90       1422.70        16.42 o
  -6   4  10       2320.84       2277.39        21.26 o
  -5   4  10       1350.61       1345.80        11.75 o
  -4   4  10       1552.59       1542.14        11.98 o
  -3   4  10       2911.19       2703.92        17.03 o
  -2   4  10        317.59        344.90         4.53 o
  -1   4  10        420.50        441.71         5.17 o
   0   4  10       4780.30       4287.17        33.15 o
   1   4  10       1192.15       1073.04        10.03 o
   2   4  10       5683.89       5841.39        39.19 o
   3   4  10       4520.90       4393.67        35.06 o
   4   4  10       4111.86       4216.85        33.07 o
   5   4  10       1551.47       1542.68        16.26 o
   6   4  10        366.60        373.81         7.15 o
   7   4  10        105.80        114.19         4.71 o
   8   4  10         36.20         29.56         3.37 o
   9   4  10          7.23          8.68         5.94 o
  10   4  10        315.91        340.47        14.64 o
  11   4  10         52.44         68.05        11.29 o
 -12   5  10        263.43        284.39        21.93 o
 -11   5  10         46.88         30.04         7.24 o
 -10   5  10        505.23        507.85        18.23 o
  -9   5  10         15.16         23.74         3.57 o
  -8   5  10        174.38        167.17         5.67 o
  -7   5  10         16.66         15.01         3.22 o
  -6   5  10       1036.21       1059.71        12.27 o
  -5   5  10         67.08         59.64         2.79 o
  -4   5  10       1844.33       1940.98        14.40 o
  -3   5  10         50.04         62.19         1.91 o
  -2   5  10       1646.56       1668.81        11.15 o
  -1   5  10          1.76          9.67         1.87 o
   0   5  10       8410.78       8459.35        66.04 o
   1   5  10         52.82         63.76         2.29 o
   2   5  10        926.63        894.06         7.91 o
   3   5  10         34.02         31.76         1.95 o
   4   5  10       2224.03       2171.75        18.86 o
   5   5  10        240.84        237.88         5.70 o
   6   5  10       2037.00       2070.23        21.09 o
   7   5  10         24.06         15.54         3.24 o
   8   5  10       1343.22       1256.95        16.91 o
   9   5  10         12.58         -3.99         6.22 o
  10   5  10        339.06        373.41        15.45 o
  11   5  10          5.09         -6.16         8.94 o
 -12   6  10          0.15          9.85        11.81 o
 -11   6  10        142.06        155.92        11.76 o
 -10   6  10        215.71        229.78        14.84 o
  -9   6  10        432.76        439.79        10.66 o
  -8   6  10         39.88         34.40         3.80 o
  -7   6  10       1816.90       1795.52        20.67 o
  -6   6  10       1161.96       1130.71        14.95 o
  -5   6  10       1937.96       1995.53        18.02 o
  -4   6  10          5.80          9.35         1.96 o
  -3   6  10        179.91        192.38         4.36 o
  -2   6  10        115.37        116.99         2.59 o
  -1   6  10       2492.02       2496.79        19.62 o
   0   6  10       2976.24       3127.78        27.34 o
   1   6  10       6596.25       6861.82        47.41 o
   2   6  10        366.36        447.90         5.16 o
   3   6  10       4751.10       4625.67        37.66 o
   4   6  10        557.63        622.37         8.06 o
   5   6  10       1440.36       1405.63        14.09 o
   6   6  10         56.31         42.97         3.39 o
   7   6  10         39.79         29.59         3.33 o
   8   6  10         66.32         62.21         5.60 o
   9   6  10        259.19        286.68        10.05 o
  10   6  10        123.44        115.78        10.14 o
  11   6  10        216.55        217.83        22.97 o
 -12   7  10          6.27          7.88        11.81 o
 -11   7  10        542.77        562.84        26.38 o
 -10   7  10          0.73         -4.61         4.61 o
  -9   7  10        136.14        135.31         7.56 o
  -8   7  10          9.62          7.23         3.18 o
  -7   7  10        104.58        122.13         5.54 o
  -6   7  10         25.10         27.83         3.13 o
  -5   7  10       2151.77       2179.14        19.55 o
  -4   7  10        189.26        195.04         6.43 o
  -3   7  10      14739.21      14775.52       103.65 o
  -2   7  10        994.07        944.41         8.99 o
  -1   7  10      12273.28      12403.22        88.41 o
   0   7  10        264.70        254.65         4.58 o
   1   7  10       2636.59       2634.32        20.48 o
   2   7  10        555.38        494.13         5.39 o
   3   7  10        374.96        374.81         5.32 o
   4   7  10         60.09         57.22         3.11 o
   5   7  10       2165.89       2224.20        20.71 o
   6   7  10          4.23          3.93         4.33 o
   7   7  10       1874.59       1843.05        27.84 o
   8   7  10        205.20        236.87         8.46 o
   9   7  10        703.04        692.69        15.68 o
  10   7  10         19.89         12.37         9.62 o
  11   7  10        141.95        172.21        26.58 o
 -12   8  10          2.89         22.32        12.47 o
 -11   8  10         63.23         65.06         9.84 o
 -10   8  10        283.00        288.17        10.80 o
  -9   8  10        585.94        592.93        18.49 o
  -8   8  10       1442.81       1449.80        20.49 o
  -7   8  10       2718.15       2648.98        29.69 o
  -6   8  10       1299.25       1285.69        15.71 o
  -5   8  10       1171.35       1198.37        13.88 o
  -4   8  10       1366.88       1350.35        12.50 o
  -3   8  10        386.61        386.56         5.92 o
  -2   8  10        399.37        368.96         5.71 o
  -1   8  10       1270.74       1163.53        10.96 o
   0   8  10       3379.23       3331.34        26.44 o
   1   8  10       8203.78       8010.14        61.91 o
   2   8  10       5128.85       5179.81        34.32 o
   3   8  10       7364.19       7488.15        56.43 o
   4   8  10       3140.80       3071.69        32.36 o
   5   8  10       2196.59       2226.30        23.38 o
   6   8  10        699.30        731.42        18.62 o
   7   8  10        562.60        555.49        16.32 o
   8   8  10         22.55         20.61         4.37 o
   9   8  10         42.71         43.61         6.39 o
  10   8  10         77.74         73.31        11.16 o
  11   8  10        181.56        236.30        21.00 o
 -12   9  10        299.64        352.48        22.97 o
 -11   9  10         50.37         54.83         9.85 o
 -10   9  10        244.46        235.76        10.71 o
  -9   9  10         86.07         85.48         7.08 o
  -8   9  10        112.74        107.69         8.67 o
  -7   9  10         11.88          1.09         3.91 o
  -6   9  10       1040.87       1079.91        13.18 o
  -5   9  10        140.75        159.87         5.41 o
  -4   9  10       4486.16       4492.24        33.66 o
  -3   9  10        345.02        332.50         5.30 o
  -2   9  10       7345.54       7311.25        55.00 o
  -1   9  10       1767.28       1758.18        15.87 o
   0   9  10       7424.53       7289.12        54.40 o
   1   9  10       2740.16       2614.95        21.52 o
   2   9  10        149.95        129.04         3.54 o
   3   9  10         71.65         72.14         3.45 o
   4   9  10       1142.50       1123.71        13.91 o
   5   9  10          8.21          7.08         2.53 o
   6   9  10       1941.88       1832.92        22.34 o
   7   9  10         68.83         67.60         5.08 o
   8   9  10       1944.09       1992.18        31.71 o
   9   9  10         95.90         95.26         8.05 o
  10   9  10        406.75        415.29        27.90 o
  11   9  10         26.71         15.75        12.47 o
 -11  10  10         13.67          9.11         8.48 o
 -10  10  10        252.58        255.31        11.48 o
  -9  10  10         89.37         92.51         7.14 o
  -8  10  10        889.53        898.04        15.27 o
  -7  10  10        183.50        178.90        12.38 o
  -6  10  10       1494.51       1499.37        17.83 o
  -5  10  10         17.41         18.28         3.27 o
  -4  10  10       1958.26       1880.22        18.71 o
  -3  10  10        213.38        205.56         4.11 o
  -2  10  10        169.45        164.19         4.38 o
  -1  10  10        553.02        573.87         7.85 o
   0  10  10        991.84       1068.41        11.44 o
   1  10  10        458.71        463.09         6.59 o
   2  10  10       2086.08       2098.20        18.75 o
   3  10  10        712.18        698.59         9.19 o
   4  10  10       2738.87       2737.35        29.55 o
   5  10  10         46.65         51.15         4.52 o
   6  10  10        137.85        156.43         5.06 o
   7  10  10         56.10         51.37         7.89 o
   8  10  10         84.61         89.24         8.72 o
   9  10  10        113.44        101.96         8.39 o
  10  10  10        130.20        137.50        37.09 o
  11  10  10         73.08         61.70        13.78 o
 -11  11  10        228.74        228.81        18.05 o
 -10  11  10          7.82         -2.01         5.75 o
  -9  11  10        159.85        150.97        12.34 o
  -8  11  10          0.69         -0.23         3.79 o
  -7  11  10         78.89         69.79         7.77 o
  -6  11  10          6.26         13.09         2.99 o
  -5  11  10        756.13        715.10        11.68 o
  -4  11  10        295.38        289.45         6.21 o
  -3  11  10       4602.23       4439.73        46.86 o
  -2  11  10        558.86        539.55         7.43 o
  -1  11  10       1524.46       1520.73        15.13 o
   0  11  10        214.70        193.31         6.76 o
   1  11  10         25.24         37.73         2.83 o
   2  11  10          2.72         -2.26         2.43 o
   3  11  10         15.84         15.96         2.51 o
   4  11  10        234.14        232.32         7.14 o
   5  11  10       1706.05       1681.07        30.65 o
   6  11  10        333.72        319.43         8.04 o
   7  11  10        971.27        973.44        16.40 o
   8  11  10        196.93        191.80         9.67 o
   9  11  10        335.64        334.36        12.90 o
  10  11  10         18.81         22.12        10.41 o
 -11  12  10         74.46         64.83         8.78 o
 -10  12  10        143.75        144.60        11.50 o
  -9  12  10        507.12        500.94        17.53 o
  -8  12  10         59.97         59.26         7.91 o
  -7  12  10       1542.00       1565.29        29.80 o
  -6  12  10        611.95        656.58        17.81 o
  -5  12  10        822.06        822.70        13.11 o
  -4  12  10        146.85        147.30         5.23 o
  -3  12  10         12.82         14.29         2.89 o
  -2  12  10          5.31         11.88         2.49 o
  -1  12  10        550.76        570.96         8.13 o
   0  12  10       1218.55       1166.89        14.10 o
   1  12  10       5277.43       5302.53        45.67 o
   2  12  10        556.37        564.78         9.41 o
   3  12  10       3975.07       4023.29        41.56 o
   4  12  10       1546.63       1542.33        21.33 o
   5  12  10        843.28        785.07        14.18 o
   6  12  10        356.17        343.27        10.03 o
   7  12  10        184.00        172.27        10.20 o
   8  12  10          0.68          4.93         6.17 o
   9  12  10         89.36        104.21        12.60 o
  10  12  10         12.41         -4.83         7.02 o
 -11  13  10        104.57        101.08        13.78 o
 -10  13  10        169.35        176.74        11.14 o
  -9  13  10        134.21        142.20        10.29 o
  -8  13  10         15.61          2.99         7.73 o
  -7  13  10         15.04          3.15         4.37 o
  -6  13  10        376.51        383.40        10.12 o
  -5  13  10        214.93        220.47         7.51 o
  -4  13  10       2940.80       2969.33        32.65 o
  -3  13  10       1249.40       1266.92        15.95 o
  -2  13  10       3811.86       3856.24        32.83 o
  -1  13  10       2486.52       2516.46        24.51 o
   0  13  10       5564.60       5448.26        47.24 o
   1  13  10        865.53        811.49        11.70 o
   2  13  10        352.77        343.06         7.58 o
   3  13  10         20.60         19.27         4.06 o
   4  13  10        103.30        124.41         5.18 o
   5  13  10         37.91         34.93         4.31 o
   6  13  10        766.15        776.63        18.36 o
   7  13  10        300.73        328.68        13.65 o
   8  13  10        769.92        763.93        20.55 o
   9  13  10        157.50        171.68        11.03 o
  10  13  10        206.98        245.72        24.94 o
 -10  14  10        271.55        276.04        18.12 o
  -9  14  10          0.06          1.53        10.25 o
  -8  14  10       1224.50       1319.32        51.85 o
  -7  14  10         33.42         41.39         9.44 o
  -6  14  10       1298.97       1304.53        24.25 o
  -5  14  10         60.17         54.58         4.13 o
  -4  14  10       1244.12       1211.09        18.27 o
  -3  14  10         11.10         19.22         3.34 o
  -2  14  10         44.99         55.49         3.42 o
  -1  14  10         23.18         20.55         3.11 o
   0  14  10       2365.68       2407.89        28.59 o
   1  14  10          1.88          8.25         2.64 o
   2  14  10       4122.88       4108.46        42.88 o
   3  14  10         64.60         65.57         4.66 o
   4  14  10       3285.67       3365.18        38.74 o
   5  14  10        122.79        119.65         7.44 o
   6  14  10        567.75        586.65        12.83 o
   7  14  10         21.39         21.57         6.98 o
   8  14  10          2.18          5.69         7.15 o
   9  14  10         10.19         19.56        11.19 o
  10  14  10        130.44        150.31        16.41 o
 -10  15  10        152.84        153.50        22.65 o
  -9  15  10         24.67         28.09        11.49 o
  -8  15  10         25.36         24.29        16.41 o
  -7  15  10         54.50         73.81         9.34 o
  -6  15  10         54.32         65.15         6.38 o
  -5  15  10        349.63        357.02         8.35 o
  -4  15  10       1404.57       1405.04        20.57 o
  -3  15  10        513.97        488.56        10.38 o
  -2  15  10       1567.72       1568.00        18.17 o
  -1  15  10        338.55        318.28         7.10 o
   0  15  10       1341.68       1312.83        15.38 o
   1  15  10          2.24          1.39         2.52 o
   2  15  10        189.94        206.65         6.89 o
   3  15  10        584.76        549.30        11.58 o
   4  15  10        223.24        242.97         6.71 o
   5  15  10        695.40        679.92        16.18 o
   6  15  10        445.95        475.27        17.89 o
   7  15  10        428.34        403.08        21.40 o
   8  15  10        430.79        420.32        22.97 o
   9  15  10        118.82        122.73        14.82 o
 -10  16  10          0.00         -2.63        13.13 o
  -9  16  10        215.41        205.69        30.19 o
  -8  16  10         19.45         12.47        15.10 o
  -7  16  10        607.26        610.43        24.83 o
  -6  16  10         69.76         71.03         9.32 o
  -5  16  10        775.63        754.02        14.00 o
  -4  16  10         14.12          3.56         3.91 o
  -3  16  10          1.76         -0.38         3.45 o
  -2  16  10         27.12         23.69         4.11 o
  -1  16  10        454.40        453.25         8.51 o
   0  16  10         13.80         11.63         3.13 o
   1  16  10       1407.32       1339.50        19.54 o
   2  16  10          0.60         -0.93         3.23 o
   3  16  10        625.40        611.20        13.28 o
   4  16  10         51.56         53.25         5.15 o
   5  16  10        456.03        468.78        18.76 o
   6  16  10         10.19         11.82         7.66 o
   7  16  10          0.90         13.67        10.72 o
   8  16  10          1.43          4.73        11.31 o
   9  16  10        148.27        137.38        14.82 o
 -10  17  10         31.10         36.76        15.75 o
  -9  17  10         38.86         39.34        22.65 o
  -8  17  10          0.14          0.66        15.75 o
  -7  17  10         13.63         24.89        10.90 o
  -6  17  10        175.94        167.43        13.29 o
  -5  17  10        485.47        460.58        15.84 o
  -4  17  10        437.83        422.09        10.61 o
  -3  17  10        667.43        616.50        15.83 o
  -2  17  10       1422.60       1408.06        19.77 o
  -1  17  10        981.76        957.41        12.06 o
   0  17  10        639.70        649.70         9.66 o
   1  17  10        198.63        193.82         6.97 o
   2  17  10        148.04        140.26         6.20 o
   3  17  10         78.93         90.32         6.08 o
   4  17  10         27.29         36.47         5.59 o
   5  17  10        414.88        425.74        18.62 o
   6  17  10        157.67        165.20        12.33 o
   7  17  10        464.74        423.63        23.35 o
   8  17  10        193.04        213.88        17.29 o
   9  17  10        198.58        174.60        21.00 o
  -9  18  10         13.20         -0.66        15.10 o
  -8  18  10        773.48        853.95        43.32 o
  -7  18  10         22.07         26.50        11.83 o
  -6  18  10        732.36        729.06        27.34 o
  -5  18  10        141.89        140.41        13.00 o
  -4  18  10        393.13        412.32        16.27 o
  -3  18  10         28.44         13.20         4.02 o
  -2  18  10        105.27         93.03         6.16 o
  -1  18  10          3.30         -0.79         2.81 o
   0  18  10        752.53        775.74        10.82 o
   1  18  10          9.93          6.59         3.94 o
   2  18  10       2933.31       2933.42        36.93 o
   3  18  10         74.48         61.98         5.56 o
   4  18  10       1568.81       1627.60        35.63 o
   5  18  10         43.82         29.92         8.69 o
   6  18  10        297.39        299.84        16.09 o
   7  18  10          2.95         -8.85         8.85 o
   8  18  10         12.58         13.44        11.77 o
  -9  19  10          0.15        -14.44        14.44 o
  -8  19  10         30.68         13.03        12.04 o
  -7  19  10          0.59         -8.35        10.84 o
  -6  19  10        109.65        105.02        19.04 o
  -5  19  10         59.07         63.67        15.75 o
  -4  19  10        964.20        980.70        18.85 o
  -3  19  10        328.83        343.88         9.63 o
  -2  19  10       2166.85       2154.00        27.32 o
  -1  19  10          1.66         -1.90         2.90 o
   0  19  10       1057.06       1088.01        13.28 o
   1  19  10          0.06          0.28         3.93 o
   2  19  10        385.52        354.87        10.33 o
   3  19  10         14.99          2.49         5.12 o
   4  19  10         77.69         66.95        15.10 o
   5  19  10        120.01        113.55        19.04 o
   6  19  10        487.80        498.72        19.76 o
   7  19  10         63.93         51.02        10.83 o
   8  19  10        350.93        425.99        30.85 o
  -8  20  10        140.99        117.69        15.08 o
  -7  20  10        271.30        316.41        19.96 o
  -6  20  10        312.88        332.13        29.54 o
  -5  20  10        166.44        123.40        19.04 o
  -4  20  10         65.37         62.22         7.30 o
  -3  20  10          0.78         -4.49         4.49 o
  -2  20  10          1.01          2.40         4.58 o
  -1  20  10        192.57        200.55         6.95 o
   0  20  10        467.57        477.84        10.13 o
   1  20  10        663.97        664.51        14.15 o
   2  20  10        561.23        554.16        14.11 o
   3  20  10        431.09        458.14        13.09 o
   4  20  10        361.23        429.27        29.54 o
   5  20  10        136.37        143.75        21.66 o
   6  20  10        199.81        215.91        17.40 o
   7  20  10          1.87          0.34        10.44 o
  -8  21  10          1.13         -7.70        10.90 o
  -7  21  10          6.64         26.92        12.29 o
  -6  21  10         23.78         36.10        17.07 o
  -5  21  10        208.75        180.50        21.66 o
  -4  21  10          0.61          1.92         5.04 o
  -3  21  10        597.78        591.25        21.01 o
  -2  21  10          5.72         -3.75         4.44 o
  -1  21  10        690.35        664.83        12.47 o
   0  21  10          0.00         -3.74         3.74 o
   1  21  10         85.72         77.57         6.08 o
   2  21  10         68.79         62.55         7.67 o
   3  21  10         53.11         53.00         6.01 o
   4  21  10         35.81         38.07        15.75 o
   5  21  10        235.74        245.49        23.63 o
   6  21  10          7.22          9.29        20.68 o
   7  21  10        286.88        296.10        19.03 o
  -7  22  10        116.75         97.14        20.35 o
  -6  22  10        150.14        129.31        21.00 o
  -5  22  10         67.52         41.35        17.07 o
  -4  22  10         73.55         47.27         9.45 o
  -3  22  10         59.89         57.91         7.58 o
  -2  22  10         17.83         11.55         5.59 o
  -1  22  10         14.71          6.30         4.13 o
   0  22  10        291.55        304.10         9.19 o
   1  22  10        137.36        134.34         8.06 o
   2  22  10        363.47        361.41        11.81 o
   3  22  10        305.35        314.33        43.32 o
   4  22  10        308.68        274.37        24.94 o
   5  22  10         43.88         61.04        17.72 o
   6  22  10         35.19         46.60        17.07 o
  -6  23  10        154.17        165.41        21.66 o
  -5  23  10         24.81         43.32        15.75 o
  -4  23  10        629.22        630.01        21.11 o
  -3  23  10         12.70          9.26         5.82 o
  -2  23  10        830.61        823.75        17.43 o
  -1  23  10         23.90         24.45         6.17 o
   0  23  10        550.79        569.53        14.92 o
   1  23  10          4.42          7.45         5.44 o
   2  23  10         26.58         26.64         6.54 o
   3  23  10          0.07          0.10         7.73 o
   4  23  10         61.27         69.58        17.07 o
   5  23  10          0.21         -3.28        13.78 o
   6  23  10        304.63        360.35        28.88 o
  -6  24  10        311.42        325.56        26.91 o
  -5  24  10         40.60         52.51        15.75 o
  -4  24  10        144.55        133.01        10.88 o
  -3  24  10          0.04         -7.22         7.22 o
  -2  24  10          2.33          4.74        13.46 o
  -1  24  10         67.12         74.48         9.51 o
   0  24  10        153.23        150.65        17.39 o
   1  24  10        314.74        320.24        16.01 o
   2  24  10        306.69        331.80        15.78 o
   3  24  10        171.39        212.21        13.44 o
   4  24  10        397.44        441.74        28.22 o
   5  24  10         64.56         76.80        16.41 o
  -5  25  10         94.26        129.31        17.72 o
  -4  25  10         86.84        113.55        15.75 o
  -3  25  10        302.86        311.99        13.90 o
  -2  25  10        133.44        127.93        22.65 o
  -1  25  10        237.48        205.88        13.17 o
   0  25  10        163.38        136.06        11.36 o
   1  25  10         75.47         58.46         9.51 o
   2  25  10         40.69         37.94         7.85 o
   3  25  10          5.70         -2.63        11.16 o
   4  25  10          1.48         14.44        13.13 o
  -3  26  10         11.25         -6.56         9.85 o
  -2  26  10         27.36         21.70        11.16 o
  -1  26  10         67.42         60.84         9.28 o
   0  26  10         20.49         23.70         9.52 o
   1  26  10        274.51        256.78        14.85 o
   2  26  10          6.14          7.88        10.50 o
  -1  27  10         45.26         34.13        11.81 o
   0  27  10        110.41        106.61        10.44 o
 -11   0  11        349.70        381.30        17.85 o
  -9   0  11          1.04         -1.33         7.89 o
  -7   0  11       1074.79       1035.94        26.77 o
  -5   0  11       7855.58       7975.63        72.16 o
  -3   0  11       9862.77       9697.82       102.67 o
  -1   0  11      27305.61      27086.84       301.78 o
   1   0  11       5092.49       5058.45        53.14 o
   3   0  11       1324.30       1159.74        19.49 o
   5   0  11       2910.56       2861.10        37.27 o
   7   0  11       2235.16       2188.87        44.05 o
   9   0  11        561.38        592.10        30.52 o
  11   0  11         11.73         15.75        16.41 o
 -12   1  11         53.33         55.02        13.46 o
 -11   1  11        405.20        408.18        12.89 o
 -10   1  11        214.70        221.82        10.23 o
  -9   1  11       1230.44       1226.42        22.89 o
  -8   1  11        595.86        572.05        10.02 o
  -7   1  11       2256.06       2250.99        22.44 o
  -6   1  11         17.98         28.12         2.70 o
  -5   1  11       3401.36       3202.99        22.34 o
  -4   1  11        494.74        521.98         6.45 o
  -3   1  11        351.85        347.74         5.49 o
  -2   1  11       5577.42       5527.58        40.36 o
  -1   1  11       2255.52       2288.75        18.60 o
   0   1  11       8449.41       8528.70        58.84 o
   1   1  11      10493.19      10326.26        74.17 o
   2   1  11       2229.05       2181.22        18.52 o
   3   1  11       6518.61       6726.88        49.00 o
   4   1  11        702.17        675.42         8.30 o
   5   1  11       1888.37       1910.79        18.94 o
   6   1  11        211.30        201.10         5.98 o
   7   1  11          0.84          1.46         2.55 o
   8   1  11        489.00        482.83        11.90 o
   9   1  11        337.47        318.78        11.22 o
  10   1  11        315.56        331.55        11.43 o
  11   1  11        291.04        298.65        28.22 o
 -12   2  11        221.20        227.80        13.88 o
 -11   2  11         11.48         18.98         5.35 o
 -10   2  11          1.04         -3.01         5.49 o
  -9   2  11          7.99          5.00         4.11 o
  -8   2  11        401.20        414.64         8.96 o
  -7   2  11          5.11          9.03         3.32 o
  -6   2  11       3654.63       3650.54        26.88 o
  -5   2  11        440.28        500.64         6.48 o
  -4   2  11       6994.01       6924.38        45.94 o
  -3   2  11        738.46        753.63         7.56 o
  -2   2  11       4227.28       4292.63        33.53 o
  -1   2  11       1961.78       1873.52        15.58 o
   0   2  11       3159.75       3316.57        26.74 o
   1   2  11       2353.17       2225.70        18.69 o
   2   2  11       4269.79       4259.80        32.15 o
   3   2  11          2.44          3.89         1.41 o
   4   2  11       9035.98       9197.39        70.51 o
   5   2  11         47.31         62.63         4.65 o
   6   2  11       4120.22       4054.54        39.36 o
   7   2  11          9.95         -1.31         2.99 o
   8   2  11       1040.52       1033.27        16.78 o
   9   2  11         11.83          3.39         5.07 o
  10   2  11         17.22          3.82         7.49 o
  11   2  11          0.47        -13.13        15.75 o
 -12   3  11        106.78        107.51        10.75 o
 -11   3  11        177.19        177.88        10.12 o
 -10   3  11        642.13        653.77        13.95 o
  -9   3  11        172.40        173.75         5.60 o
  -8   3  11       1032.00       1023.14        13.67 o
  -7   3  11        490.96        457.80         8.43 o
  -6   3  11         79.40        102.49         3.61 o
  -5   3  11         46.21         62.01         2.68 o
  -4   3  11       1273.12       1200.29        10.48 o
  -3   3  11        117.20        117.55         2.89 o
  -2   3  11       7700.91       7536.40        51.66 o
  -1   3  11       1242.37       1209.59        10.50 o
   0   3  11      15760.12      16317.51       120.80 o
   1   3  11       2210.60       2282.47        19.78 o
   2   3  11       4281.51       4575.48        48.19 o
   3   3  11       1430.46       1431.11        12.44 o
   4   3  11        146.72        145.44         3.95 o
   5   3  11          0.76          1.73         2.31 o
   6   3  11        214.68        224.78         5.94 o
   7   3  11         27.45         24.77         3.48 o
   8   3  11       1020.31       1067.46        16.78 o
   9   3  11        144.38        149.46         9.76 o
  10   3  11        648.44        680.58        26.32 o
  11   3  11        105.87         80.70        11.98 o
 -12   4  11         18.54         12.20         8.88 o
 -11   4  11        139.68        135.48         9.56 o
 -10   4  11         15.64          4.56         4.15 o
  -9   4  11         10.87          7.30         3.25 o
  -8   4  11        289.30        286.32         7.39 o
  -7   4  11       1211.89       1176.35        14.72 o
  -6   4  11        435.26        450.78         7.54 o
  -5   4  11       4453.85       4379.86        32.50 o
  -4   4  11        503.10        449.35         5.66 o
  -3   4  11       8464.90       8330.07        64.23 o
  -2   4  11        183.55        163.87         3.02 o
  -1   4  11       6820.58       7167.61        52.97 o
   0   4  11         59.57         72.09         2.40 o
   1   4  11        227.20        275.66         6.05 o
   2   4  11       6958.75       6649.26        44.51 o
   3   4  11       1353.80       1435.61        12.44 o
   4   4  11       2500.52       2475.51        22.04 o
   5   4  11       3518.41       3391.88        30.98 o
   6   4  11       1023.28       1043.22        12.94 o
   7   4  11       1984.47       2023.46        21.24 o
   8   4  11        331.79        343.97         8.74 o
   9   4  11        332.75        360.24        14.53 o
  10   4  11         17.15         21.07        10.20 o
  11   4  11          6.52          4.93         9.34 o
 -12   5  11         11.83         19.69        12.47 o
 -11   5  11        371.08        396.20        16.70 o
 -10   5  11         79.38         78.38         8.05 o
  -9   5  11       1159.51       1165.40        15.09 o
  -8   5  11        597.21        606.98        11.45 o
  -7   5  11       2591.05       2509.10        25.43 o
  -6   5  11         21.76         22.65         2.89 o
  -5   5  11        795.77        750.43         9.14 o
  -4   5  11        209.29        198.33         3.93 o
  -3   5  11        107.96        134.08         2.82 o
  -2   5  11         33.70         31.52         1.53 o
  -1   5  11       4277.67       4266.41        31.57 o
   0   5  11       2003.47       1931.26        16.47 o
   1   5  11      11316.54      11351.86        71.01 o
   2   5  11       1086.86       1121.39         9.70 o
   3   5  11      11728.50      11701.11        84.66 o
   4   5  11        493.58        460.75         6.81 o
   5   5  11        461.08        409.56         7.82 o
   6   5  11         39.66         44.34         3.66 o
   7   5  11         25.89         16.31         3.37 o
   8   5  11          4.84          0.04         3.05 o
   9   5  11        385.08        421.55        15.37 o
  10   5  11         40.35         38.82        12.51 o
  11   5  11        495.34        502.15        21.61 o
 -12   6  11        171.56        197.57        18.38 o
 -11   6  11         51.68         56.25         9.52 o
 -10   6  11          8.40          9.82         4.61 o
  -9   6  11         21.47         19.31         5.16 o
  -8   6  11        216.04        226.31         6.86 o
  -7   6  11        287.16        308.14         7.68 o
  -6   6  11       1675.29       1688.52        17.32 o
  -5   6  11       1910.14       1875.72        17.37 o
  -4   6  11       5631.97       5713.07        37.04 o
  -3   6  11      11770.43      11553.53        71.02 o
  -2   6  11       4231.19       4271.65        26.56 o
  -1   6  11       5012.01       5203.00        36.80 o
   0   6  11        463.71        419.37         5.83 o
   1   6  11       1843.34       1850.03        13.99 o
   2   6  11        951.28        935.18        10.80 o
   3   6  11        818.48        731.27         8.48 o
   4   6  11       2348.01       2282.63        22.42 o
   5   6  11        830.15        825.10         9.64 o
   6   6  11       1640.41       1632.61        19.01 o
   7   6  11        725.99        760.68        11.59 o
   8   6  11        716.67        706.61        13.89 o
   9   6  11        107.77         97.17         6.66 o
  10   6  11         31.51         38.34         8.73 o
  11   6  11          3.85          9.39        10.07 o
 -12   7  11        146.72        167.38        17.72 o
 -11   7  11          0.24          0.61         8.17 o
 -10   7  11       1022.62       1062.06        18.77 o
  -9   7  11         84.60         80.93         8.16 o
  -8   7  11       1685.16       1699.98        20.31 o
  -7   7  11        175.46        182.83         7.53 o
  -6   7  11        599.15        599.76         9.40 o
  -5   7  11        126.15        146.27         4.46 o
  -4   7  11          0.38          8.19         1.70 o
  -3   7  11       2658.21       2647.64        19.31 o
  -2   7  11       5286.29       5084.66        34.76 o
  -1   7  11         56.29         69.40         3.99 o
   0   7  11      13363.61      13116.98        91.78 o
   1   7  11          7.46         18.55         2.14 o
   2   7  11       5036.21       5089.82        36.14 o
   3   7  11        181.92        213.80         4.47 o
   4   7  11       1268.41       1294.87        14.52 o
   5   7  11        188.88        170.31         4.68 o
   6   7  11          9.29         10.88         3.17 o
   7   7  11        270.00        296.21         9.22 o
   8   7  11       1016.94        994.44        17.18 o
   9   7  11         12.96          3.33         5.19 o
  10   7  11        515.10        496.63        21.43 o
  11   7  11          4.51         -7.88        11.16 o
 -12   8  11         77.70         70.23        13.78 o
 -11   8  11         17.01         16.32         8.44 o
 -10   8  11         15.49         17.78         5.92 o
  -9   8  11         13.00         10.97         5.34 o
  -8   8  11        153.95        151.31         6.87 o
  -7   8  11        670.00        642.53        11.31 o
  -6   8  11        825.13        783.21        11.61 o
  -5   8  11       1542.28       1484.62        21.23 o
  -4   8  11       2969.70       3053.36        25.33 o
  -3   8  11       1995.96       1909.89        15.42 o
  -2   8  11         99.03        110.49         3.33 o
  -1   8  11        131.78        133.79         3.60 o
   0   8  11         32.26         51.31         3.34 o
   1   8  11        427.54        380.87         6.16 o
   2   8  11       2793.86       2748.77        21.08 o
   3   8  11       1763.93       1757.02        16.40 o
   4   8  11       3310.46       3236.41        34.19 o
   5   8  11       2241.37       2286.46        22.60 o
   6   8  11       1533.30       1482.88        18.59 o
   7   8  11        718.99        676.02        13.51 o
   8   8  11        395.23        365.05        12.79 o
   9   8  11         49.47         43.40         6.53 o
  10   8  11         26.80         20.14        17.72 o
  11   8  11          0.37          1.31        11.81 o
 -12   9  11          2.36         -5.25        11.16 o
 -11   9  11        291.07        294.69        14.96 o
 -10   9  11          4.05         -2.13         5.65 o
  -9   9  11        722.67        736.88        16.16 o
  -8   9  11          0.56          3.83         4.07 o
  -7   9  11        852.02        817.89        12.78 o
  -6   9  11         63.11         76.22         3.84 o
  -5   9  11        205.94        222.60         5.88 o
  -4   9  11        724.97        746.53         9.83 o
  -3   9  11       1905.30       1919.28        16.85 o
  -2   9  11        295.70        329.29         8.87 o
  -1   9  11       3812.56       3924.28        30.14 o
   0   9  11        274.05        295.58         5.05 o
   1   9  11       7583.39       7689.55        56.94 o
   2   9  11        284.07        281.02         4.77 o
   3   9  11       3518.89       3417.53        28.67 o
   4   9  11          1.58          0.29         2.63 o
   5   9  11         55.46         57.99         3.39 o
   6   9  11        257.08        254.70         8.50 o
   7   9  11        195.02        222.60         8.18 o
   8   9  11         43.68         35.10         6.43 o
   9   9  11        500.97        491.06        14.40 o
  10   9  11         24.58         25.08        10.04 o
 -11  10  11        135.08        142.02        20.35 o
 -10  10  11         19.06         22.91         7.62 o
  -9  10  11          0.06         -1.42         5.16 o
  -8  10  11         55.89         52.38         5.31 o
  -7  10  11        822.32        831.04        15.44 o
  -6  10  11        524.31        569.69         9.79 o
  -5  10  11       2288.82       2210.71        23.69 o
  -4  10  11       1696.44       1740.21        17.85 o
  -3  10  11       3315.14       3280.08        27.87 o
  -2  10  11       1162.87       1173.49        12.16 o
  -1  10  11       3914.18       3925.01        28.73 o
   0  10  11       2441.61       2260.05        19.20 o
   1  10  11          2.87          5.93         2.12 o
   2  10  11        171.18        173.65         3.94 o
   3  10  11       1515.73       1532.71        15.86 o
   4  10  11        246.41        238.86         8.02 o
   5  10  11       1859.11       1963.14        23.07 o
   6  10  11        416.46        402.44         7.75 o
   7  10  11       1537.55       1565.47        25.07 o
   8  10  11        226.05        250.80        11.18 o
   9  10  11        310.09        313.06        12.52 o
  10  10  11         26.72         16.28         9.44 o
  11  10  11          4.99          1.97        10.50 o
 -11  11  11         72.87         57.32        12.14 o
 -10  11  11        624.97        666.09        19.22 o
  -9  11  11        197.50        178.95        10.00 o
  -8  11  11        942.70        957.30        22.25 o
  -7  11  11        238.59        231.88        21.31 o
  -6  11  11       1143.85       1182.60        17.40 o
  -5  11  11        823.78        856.04        12.33 o
  -4  11  11         19.47         18.91         3.01 o
  -3  11  11         14.93          9.41         2.88 o
  -2  11  11       2122.16       2170.07        20.18 o
  -1  11  11        303.66        297.44         5.53 o
   0  11  11       4502.10       4493.13        34.81 o
   1  11  11        610.81        623.38         9.89 o
   2  11  11       3872.40       3820.90        34.31 o
   3  11  11        447.75        453.45         8.20 o
   4  11  11       1500.39       1561.49        19.39 o
   5  11  11        461.20        477.99        12.18 o
   6  11  11         46.87         49.20         3.56 o
   7  11  11          7.85          4.30         4.49 o
   8  11  11        396.98        386.00        13.24 o
   9  11  11         31.51         28.66         6.81 o
  10  11  11        261.39        269.71        12.08 o
 -11  12  11          1.50          5.61         7.18 o
 -10  12  11         15.27         16.96         7.72 o
  -9  12  11         24.40         31.83         8.33 o
  -8  12  11         78.73         85.73        10.25 o
  -7  12  11        116.19        125.97         7.06 o
  -6  12  11       1710.49       1777.65        21.74 o
  -5  12  11          9.53         14.11         3.36 o
  -4  12  11       4210.02       4228.87        43.41 o
  -3  12  11         95.55         72.00         4.05 o
  -2  12  11       3591.64       3543.54        43.99 o
  -1  12  11        486.64        473.25         7.07 o
   0  12  11       1418.76       1381.74        14.45 o
   1  12  11        635.59        636.25        10.71 o
   2  12  11         29.99         34.18         3.68 o
   3  12  11        552.27        569.16        10.28 o
   4  12  11       1564.77       1568.39        25.31 o
   5  12  11        554.24        516.93        11.44 o
   6  12  11       1114.30       1094.63        17.50 o
   7  12  11         46.50         49.03         7.67 o
   8  12  11        411.78        421.13        14.11 o
   9  12  11          0.10         13.42         7.53 o
  10  12  11         41.45         43.53         7.90 o
 -11  13  11        197.72        229.08        18.38 o
 -10  13  11         91.56         96.68        13.35 o
  -9  13  11        334.95        331.04        15.83 o
  -8  13  11        346.37        389.60        31.83 o
  -7  13  11        549.97        522.87        12.97 o
  -6  13  11        208.15        206.56         7.75 o
  -5  13  11        157.06        185.27         7.38 o
  -4  13  11          1.01          1.31         3.14 o
  -3  13  11        430.73        424.76         8.57 o
  -2  13  11        409.80        442.49         7.46 o
  -1  13  11       2607.05       2539.47        21.90 o
   0  13  11       1264.56       1303.04        15.01 o
   1  13  11       3511.68       3533.15        36.73 o
   2  13  11       1041.23       1012.55        13.81 o
   3  13  11        783.30        768.46        15.80 o
   4  13  11        345.29        333.42         8.99 o
   5  13  11         22.78         36.99         4.77 o
   6  13  11          0.20          1.18         3.60 o
   7  13  11         88.40         87.01         8.63 o
   8  13  11         67.86         46.92         8.46 o
   9  13  11        431.76        456.09        16.27 o
  10  13  11        151.41        163.48        10.90 o
 -10  14  11          0.32         -0.17         9.91 o
  -9  14  11         33.19         25.87        11.77 o
  -8  14  11         10.12         11.81        14.44 o
  -7  14  11        397.38        386.38        19.48 o
  -6  14  11         77.92         72.44         6.50 o
  -5  14  11       1188.12       1162.02        18.65 o
  -4  14  11        327.75        326.71         9.16 o
  -3  14  11       1896.05       1765.22        23.72 o
  -2  14  11        137.05        145.08         4.79 o
  -1  14  11        114.95        104.27         4.90 o
   0  14  11        213.59        224.60         6.59 o
   1  14  11        556.87        566.24         9.35 o
   2  14  11          6.70          2.17         3.25 o
   3  14  11       1489.33       1520.76        21.51 o
   4  14  11         29.00         24.98         3.93 o
   5  14  11       2481.95       2414.63        36.57 o
   6  14  11          1.59          7.42         5.46 o
   7  14  11       1009.47       1006.23        31.67 o
   8  14  11          4.48         14.57        11.19 o
   9  14  11        110.77        100.54        17.39 o
  10  14  11          0.04         -3.94        11.16 o
 -10  15  11        220.05        209.25        16.40 o
  -9  15  11        175.80        150.06        15.70 o
  -8  15  11        371.53        359.70        29.54 o
  -7  15  11        369.12        391.26        17.00 o
  -6  15  11        193.66        206.48         9.50 o
  -5  15  11          5.82          6.15         3.82 o
  -4  15  11         64.87         77.52         6.16 o
  -3  15  11        269.64        261.73         7.38 o
  -2  15  11        685.95        670.73        10.67 o
  -1  15  11       1594.69       1570.24        16.50 o
   0  15  11       1215.30       1231.89        13.88 o
   1  15  11       1513.21       1421.42        22.84 o
   2  15  11        985.84        993.34        17.40 o
   3  15  11        723.52        722.19        13.49 o
   4  15  11        755.54        788.17        12.47 o
   5  15  11        107.37         96.52         7.07 o
   6  15  11          4.51         -6.82         6.82 o
   7  15  11         58.72         82.88        13.54 o
   8  15  11         64.97         78.23        13.64 o
   9  15  11        169.89        204.04        16.24 o
 -10  16  11         21.58         40.70        15.75 o
  -9  16  11          3.91          6.63        11.11 o
  -8  16  11         24.52          9.19        15.75 o
  -7  16  11          5.57         -0.09         7.02 o
  -6  16  11       1228.95       1263.94        45.39 o
  -5  16  11         45.78         44.62         4.93 o
  -4  16  11       2048.04       2060.40        27.72 o
  -3  16  11        214.31        203.27        10.91 o
  -2  16  11       2967.06       2996.71        33.86 o
  -1  16  11        113.25        123.26         4.68 o
   0  16  11        455.61        445.26         7.87 o
   1  16  11        135.84        132.19         4.69 o
   2  16  11         33.58         28.69         5.72 o
   3  16  11          2.02          1.13         3.77 o
   4  16  11        729.47        744.09        12.10 o
   5  16  11          0.33         -0.78         6.99 o
   6  16  11        919.10        923.82        25.10 o
   7  16  11          5.38         19.77        11.77 o
   8  16  11        558.35        584.20        26.91 o
   9  16  11          6.72          3.28        14.44 o
  -9  17  11         40.27         48.99        12.71 o
  -8  17  11        639.07        716.11        38.73 o
  -7  17  11         43.24         38.81        12.04 o
  -6  17  11        304.50        313.75        18.10 o
  -5  17  11          0.03         -3.42         5.85 o
  -4  17  11        125.27        116.92         6.33 o
  -3  17  11        380.03        397.92        10.86 o
  -2  17  11        113.57        109.46         5.87 o
  -1  17  11        430.92        415.74         7.84 o
   0  17  11       1032.54       1067.41        13.00 o
   1  17  11        534.50        529.65        11.13 o
   2  17  11       1745.64       1790.27        23.29 o
   3  17  11        148.64        140.57         7.28 o
   4  17  11        468.76        425.78        15.40 o
   5  17  11          0.78          1.84         8.17 o
   6  17  11          1.09         -2.39         8.04 o
   7  17  11         95.63         94.25        14.48 o
   8  17  11         14.00         -0.46        11.31 o
   9  17  11        133.74        115.52        18.38 o
  -9  18  11         23.27         17.72        15.75 o
  -8  18  11          2.04          2.03        19.69 o
  -7  18  11        332.66        357.34        21.80 o
  -6  18  11         64.93         40.19        11.36 o
  -5  18  11        954.13        915.96        29.91 o
  -4  18  11        177.61        172.88         7.38 o
  -3  18  11        733.99        741.72        13.88 o
  -2  18  11        330.06        321.72        10.86 o
  -1  18  11        262.94        244.52         6.48 o
   0  18  11        233.40        231.03         6.38 o
   1  18  11         54.98         59.63         5.06 o
   2  18  11          5.77          7.60         4.39 o
   3  18  11        788.05        794.58        16.13 o
   4  18  11         12.62          9.19        12.47 o
   5  18  11        842.17        868.12        42.95 o
   6  18  11        161.57        179.57        13.19 o
   7  18  11        327.50        305.61        20.05 o
   8  18  11         65.42         86.50        14.19 o
  -9  19  11        240.52        284.21        25.60 o
  -8  19  11         98.66         96.05        14.61 o
  -7  19  11        124.52        118.39        22.32 o
  -6  19  11          0.90         -7.88        14.44 o
  -5  19  11          8.76          5.91        13.13 o
  -4  19  11         25.97         17.49         5.20 o
  -3  19  11        431.14        473.85        12.44 o
  -2  19  11         54.95         52.98         5.18 o
  -1  19  11       1192.66       1217.94        15.06 o
   0  19  11        440.95        469.15        10.42 o
   1  19  11       1564.21       1512.43        21.34 o
   2  19  11         79.73         65.55         5.64 o
   3  19  11        419.38        408.12        12.75 o
   4  19  11          6.30         -1.31        12.47 o
   5  19  11         57.78         59.73        17.07 o
   6  19  11          0.08         -0.19        11.49 o
   7  19  11        151.49        151.63        16.40 o
   8  19  11         18.91         18.38        15.75 o
  -8  20  11         28.21         17.62        11.83 o
  -7  20  11         30.56         14.70        11.58 o
  -6  20  11        340.67        297.34        26.26 o
  -5  20  11         83.79         57.76        17.07 o
  -4  20  11        675.50        666.83        16.65 o
  -3  20  11        234.09        229.42         9.40 o
  -2  20  11        447.45        432.93        11.70 o
  -1  20  11          2.90          8.94         3.81 o
   0  20  11         63.82         70.42         4.94 o
   1  20  11         74.25         74.54         6.19 o
   2  20  11         88.83         87.66         6.89 o
   3  20  11        180.81        173.99         8.90 o
   4  20  11        555.49        594.68        34.13 o
   5  20  11        183.25        179.85        22.32 o
   6  20  11        333.54        399.06        22.04 o
   7  20  11         99.55         93.54        13.92 o
  -7  21  11          0.09        -10.67        11.11 o
  -6  21  11        366.98        369.54        30.19 o
  -5  21  11          2.50        -13.13        13.78 o
  -4  21  11         16.22          0.96         5.32 o
  -3  21  11         28.14         31.05         6.03 o
  -2  21  11        318.59        326.21        11.45 o
  -1  21  11          4.26          8.94         4.10 o
   0  21  11        782.40        778.25        13.77 o
   1  21  11          0.15          1.51         4.60 o
   2  21  11        833.03        863.96        18.00 o
   3  21  11         27.94         39.72         7.04 o
   4  21  11        403.55        392.52        28.88 o
   5  21  11          6.82          1.97        14.44 o
   6  21  11         27.11         22.16        11.83 o
   7  21  11          2.81         12.80        12.80 o
  -7  22  11        148.07        175.25        22.32 o
  -6  22  11        138.29        124.06        20.35 o
  -5  22  11        185.11        167.38        21.66 o
  -4  22  11        448.58        461.10        16.16 o
  -3  22  11        351.79        355.52        13.55 o
  -2  22  11        401.64        411.49        12.71 o
  -1  22  11        138.86        139.02         8.27 o
   0  22  11        500.98        522.82        11.70 o
   1  22  11         46.05         56.90         6.64 o
   2  22  11          3.42         -2.75         5.23 o
   3  22  11        132.73        129.48        11.19 o
   4  22  11         74.88         74.83        17.07 o
   5  22  11        247.27        245.49        24.29 o
   6  22  11        149.94        183.79        22.32 o
  -6  23  11         68.86         99.11        18.38 o
  -5  23  11          6.04          5.91        13.78 o
  -4  23  11         30.17         31.59        10.50 o
  -3  23  11        122.13        112.92        12.80 o
  -2  23  11         14.38          4.21         4.87 o
  -1  23  11        485.83        509.98        14.52 o
   0  23  11          8.17          4.71         5.84 o
   1  23  11        589.85        571.05        20.18 o
   2  23  11         49.65         42.95        11.49 o
   3  23  11        263.51        278.85        19.69 o
   4  23  11         40.81         53.17        16.41 o
   5  23  11          0.69        -13.13        13.13 o
   6  23  11         22.68          5.91        14.44 o
  -5  24  11        213.29        225.79        21.66 o
  -4  24  11        226.32        255.99        22.32 o
  -3  24  11        259.39        289.82        14.39 o
  -2  24  11         10.84         -3.94         7.43 o
  -1  24  11         85.42         67.28         9.51 o
   0  24  11          3.25          5.27         7.65 o
   1  24  11         18.88         22.97         8.35 o
   2  24  11         29.33         48.90         8.82 o
   3  24  11        177.64        195.60        19.69 o
   4  24  11        154.55        158.19        19.04 o
   5  24  11        272.30        261.24        23.63 o
  -4  25  11         13.92         43.98        13.13 o
  -3  25  11          1.02         -6.24        10.17 o
  -2  25  11        139.94        134.41        12.47 o
  -1  25  11         47.36         42.63         9.04 o
   0  25  11        496.04        473.73        18.79 o
   1  25  11         23.60         14.70         8.11 o
   2  25  11        379.33        408.49        15.70 o
   3  25  11          8.69         12.47        11.81 o
   4  25  11         85.83         70.89        15.10 o
  -3  26  11         32.26         23.63        10.50 o
  -2  26  11        206.54        222.99        13.69 o
  -1  26  11         38.28         32.76         8.58 o
   0  26  11         47.94         49.83        14.77 o
   1  26  11          3.81         -1.31         7.89 o
   2  26  11          6.76         -4.59         9.85 o
 -12   0  12        373.05        429.27        33.48 o
 -10   0  12        731.81        758.54        25.38 o
  -8   0  12       1041.55       1003.90        23.37 o
  -6   0  12        903.92        833.64        14.26 o
  -4   0  12       7515.04       7389.95        80.40 o
  -2   0  12      14903.29      14551.27       155.54 o
   0   0  12      29748.68      30575.70       276.71 o
   2   0  12       5900.03       6348.06        69.62 o
   4   0  12         26.51         22.63         3.56 o
   6   0  12       2459.14       2429.39        33.01 o
   8   0  12       1554.92       1540.84        32.25 o
  10   0  12        776.94        832.19        25.34 o
 -12   1  12         13.49         12.36        11.83 o
 -11   1  12         13.47          4.51         5.81 o
 -10   1  12        343.53        355.75        14.59 o
  -9   1  12        171.40        156.05         7.22 o
  -8   1  12        655.48        642.22        10.91 o
  -7   1  12       1243.27       1235.71        14.99 o
  -6   1  12       3595.76       3505.71        27.51 o
  -5   1  12       1904.24       1878.33        18.81 o
  -4   1  12       3530.56       3433.21        25.62 o
  -3   1  12       1251.40       1269.72        11.82 o
  -2   1  12         41.37         52.06         2.54 o
  -1   1  12       1047.70       1074.57        10.28 o
   0   1  12       8738.03       8696.64        60.21 o
   1   1  12        775.17        741.63         8.03 o
   2   1  12       7210.49       7181.69        55.42 o
   3   1  12       2647.99       2673.06        21.25 o
   4   1  12       9164.02       9242.69        71.05 o
   5   1  12        802.13        827.55        10.42 o
   6   1  12       2392.31       2228.28        25.12 o
   7   1  12        569.84        586.13         9.69 o
   8   1  12        125.36        138.95         7.00 o
   9   1  12          5.98         -4.45         5.00 o
  10   1  12         38.16         56.80         6.83 o
  11   1  12         39.57         53.82        18.38 o
 -12   2  12         24.84          8.23        14.15 o
 -11   2  12        671.11        682.91        14.29 o
 -10   2  12        123.99        126.40         7.22 o
  -9   2  12        898.38        884.42        15.91 o
  -8   2  12         49.40         41.13         3.84 o
  -7   2  12        463.60        447.18         8.40 o
  -6   2  12         88.57         98.98         3.35 o
  -5   2  12        127.58        117.22         3.45 o
  -4   2  12         26.90         37.40         2.74 o
  -3   2  12       4530.33       4530.29        32.41 o
  -2   2  12       1459.67       1378.28        11.22 o
  -1   2  12       4294.10       4167.60        32.87 o
   0   2  12       2215.03       2329.98        18.09 o
   1   2  12       6790.55       6712.29        44.39 o
   2   2  12          1.94          1.02         1.67 o
   3   2  12        641.08        642.00         6.75 o
   4   2  12         11.89         10.39         2.30 o
   5   2  12        100.13        104.35         3.46 o
   6   2  12        136.59        139.89         5.24 o
   7   2  12        884.45        905.95        13.03 o
   8   2  12        231.35        217.68         7.73 o
   9   2  12        907.08        921.52        29.84 o
  10   2  12         39.25         31.06         9.71 o
  11   2  12        293.94        338.04        30.19 o
 -12   3  12         11.80         23.26         8.58 o
 -11   3  12         30.19         30.92         7.21 o
 -10   3  12          8.48          2.09         5.63 o
  -9   3  12         66.49         67.51         4.22 o
  -8   3  12        238.56        245.07         7.34 o
  -7   3  12       2294.48       2255.17        23.38 o
  -6   3  12        435.28        461.63         6.54 o
  -5   3  12       3199.61       3232.43        25.08 o
  -4   3  12       1960.98       1939.55        15.37 o
  -3   3  12       6774.32       6632.60        46.35 o
  -2   3  12        229.72        217.96         3.42 o
  -1   3  12       3399.77       3576.34        26.32 o
   0   3  12          2.20          5.64         1.55 o
   1   3  12        199.03        183.83         3.44 o
   2   3  12        346.62        360.12         5.09 o
   3   3  12        878.17        945.75        10.20 o
   4   3  12       1236.08       1110.74        12.31 o
   5   3  12       1475.14       1500.67        16.17 o
   6   3  12        462.94        454.07         8.84 o
   7   3  12        606.43        574.58         9.44 o
   8   3  12          2.05          6.23         3.66 o
   9   3  12          3.36          4.18         4.61 o
  10   3  12          0.93          5.21         7.11 o
  11   3  12         75.72         90.97        12.12 o
 -12   4  12        287.42        323.40        31.51 o
 -11   4  12         60.74         54.70         9.36 o
 -10   4  12        506.44        516.70        12.12 o
  -9   4  12         41.63         44.74         3.95 o
  -8   4  12        348.45        358.19         8.14 o
  -7   4  12        471.93        490.49         9.01 o
  -6   4  12         35.31         31.33         2.85 o
  -5   4  12         95.64         92.75         3.11 o
  -4   4  12       3002.12       2911.00        21.41 o
  -3   4  12         20.03         17.87         1.65 o
  -2   4  12      12357.64      12443.17        72.98 o
  -1   4  12        291.16        345.35         4.41 o
   0   4  12      11722.51      11640.60        82.81 o
   1   4  12       1959.93       1921.60        14.06 o
   2   4  12       2124.75       2114.01        17.83 o
   3   4  12       1140.02       1029.70        10.30 o
   4   4  12         17.29         23.75         1.87 o
   5   4  12         17.02         23.37         2.98 o
   6   4  12        888.56        852.84        12.36 o
   7   4  12          1.98          3.84         3.09 o
   8   4  12       1694.68       1695.62        20.06 o
   9   4  12         57.55         53.61         7.92 o
  10   4  12        595.80        611.89        18.67 o
  11   4  12         55.29         62.37        11.16 o
 -12   5  12         26.12         26.26        12.47 o
 -11   5  12         11.25          9.57         8.03 o
 -10   5  12        263.85        273.13        12.05 o
  -9   5  12        176.49        173.87         6.22 o
  -8   5  12       1935.44       1974.46        21.81 o
  -7   5  12        384.01        393.21         8.25 o
  -6   5  12       3194.15       3174.44        28.43 o
  -5   5  12        604.94        588.82         7.24 o
  -4   5  12       5059.38       5104.30        33.93 o
  -3   5  12        163.77        145.87         3.20 o
  -2   5  12          4.09         12.27         1.57 o
  -1   5  12        118.92        130.12         3.52 o
   0   5  12       1967.66       2124.99        16.29 o
   1   5  12       2475.31       2460.12        19.36 o
   2   5  12      12749.06      12691.79        86.35 o
   3   5  12       3883.15       3787.09        31.10 o
   4   5  12       9372.99       9002.22        71.63 o
   5   5  12        124.07        117.42         4.47 o
   6   5  12       2878.00       2928.28        30.12 o
   7   5  12        190.34        203.00         6.44 o
   8   5  12        281.50        253.07         6.94 o
   9   5  12          0.04         -9.22        10.36 o
  10   5  12         25.62         19.01         7.74 o
  11   5  12         32.42         43.16        11.03 o
 -12   6  12        123.45        141.78        17.07 o
 -11   6  12        370.03        389.58        16.68 o
 -10   6  12        319.05        342.89        10.41 o
  -9   6  12        772.99        745.05        12.75 o
  -8   6  12        102.07        103.51         5.14 o
  -7   6  12        120.97        112.14         5.33 o
  -6   6  12         83.83         81.86         3.86 o
  -5   6  12        495.95        505.88         7.98 o
  -4   6  12       1905.72       1882.48        15.94 o
  -3   6  12       4574.93       4697.97        29.13 o
  -2   6  12      10983.32      11040.22        69.02 o
  -1   6  12       8732.07       8581.21        58.97 o
   0   6  12       3356.45       3259.17        26.52 o
   1   6  12       3887.91       3775.77        27.87 o
   2   6  12       1093.80       1152.88        10.17 o
   3   6  12        855.11        820.83         8.88 o
   4   6  12         13.01         12.13         2.95 o
   5   6  12        319.80        303.18         5.95 o
   6   6  12        684.62        700.86        11.17 o
   7   6  12        784.97        831.31        14.58 o
   8   6  12       1086.93       1128.26        18.57 o
   9   6  12        441.68        470.13        16.63 o
  10   6  12        260.26        265.57        16.71 o
  11   6  12        239.08        271.74        21.66 o
 -12   7  12          7.22        -10.50        10.50 o
 -11   7  12          3.17         -5.70         7.78 o
 -10   7  12          0.95          1.29         5.04 o
  -9   7  12        118.61        119.40         9.31 o
  -8   7  12         40.53         40.47         8.38 o
  -7   7  12       2124.14       2066.62        24.88 o
  -6   7  12        100.25         95.80         6.14 o
  -5   7  12       3978.46       3922.64        33.58 o
  -4   7  12         17.66         19.07         2.39 o
  -3   7  12       1483.05       1540.87        12.33 o
  -2   7  12        940.21        866.80         7.97 o
  -1   7  12         90.14         84.38         3.17 o
   0   7  12         16.72         21.28         2.67 o
   1   7  12       1871.52       1894.34        16.27 o
   2   7  12       2668.59       2637.35        21.27 o
   3   7  12       5765.51       5906.48        46.35 o
   4   7  12        191.01        166.90         5.62 o
   5   7  12       2722.85       2701.50        25.82 o
   6   7  12          3.83         -3.04         3.04 o
   7   7  12        578.59        590.90        12.65 o
   8   7  12         22.39         10.32         5.70 o
   9   7  12          2.92         -2.38         6.63 o
  10   7  12          0.59          1.54         9.11 o
  11   7  12        143.07        133.90        16.41 o
 -12   8  12        134.28        145.06        16.41 o
 -11   8  12        325.93        329.68        15.74 o
 -10   8  12        167.42        176.51         8.82 o
  -9   8  12        575.56        519.84        17.26 o
  -8   8  12        191.36        206.69         6.82 o
  -7   8  12        608.76        627.89        11.53 o
  -6   8  12        136.75        142.75         4.99 o
  -5   8  12         19.54         23.35         3.23 o
  -4   8  12        353.24        309.65         5.14 o
  -3   8  12        252.14        247.33         4.52 o
  -2   8  12        584.30        541.89         7.09 o
  -1   8  12       2945.69       2976.10        22.48 o
   0   8  12       1907.84       1974.23        17.35 o
   1   8  12       1647.02       1707.68        16.28 o
   2   8  12       1143.85       1229.42        11.66 o
   3   8  12        747.00        751.15         9.07 o
   4   8  12          2.04          5.95         3.11 o
   5   8  12          3.17          4.72         2.42 o
   6   8  12         97.88         94.29         4.77 o
   7   8  12        231.44        232.55         8.47 o
   8   8  12        523.86        500.47        14.14 o
   9   8  12        328.88        343.12        12.98 o
  10   8  12        188.00        182.77        47.92 o
  11   8  12        133.78        152.94        17.07 o
 -11   9  12         23.23         34.21        10.43 o
 -10   9  12         43.88         28.09         6.25 o
  -9   9  12          1.69         -3.49         4.91 o
  -8   9  12       1026.74       1021.38        17.41 o
  -7   9  12         25.86         23.19         3.76 o
  -6   9  12       2277.34       2272.88        24.89 o
  -5   9  12         11.68          9.40         2.92 o
  -4   9  12       3748.91       3587.34        32.06 o
  -3   9  12        815.30        806.45         9.06 o
  -2   9  12       2197.19       2051.16        17.75 o
  -1   9  12        671.18        576.02         6.94 o
   0   9  12        390.75        390.62         6.02 o
   1   9  12        518.22        496.75         6.97 o
   2   9  12       1179.09       1168.38        11.83 o
   3   9  12        237.86        223.18         5.36 o
   4   9  12       3773.14       3764.08        39.34 o
   5   9  12         16.91         14.54         3.31 o
   6   9  12       1533.70       1401.77        21.12 o
   7   9  12         28.25         31.46         4.69 o
   8   9  12        101.49         95.24         7.72 o
   9   9  12          4.23          4.76         6.29 o
  10   9  12          9.49         16.18         9.94 o
  11   9  12          2.01        -10.50        10.50 o
 -11  10  12         92.88         94.62        12.39 o
 -10  10  12        229.38        228.02        12.03 o
  -9  10  12        129.22        131.16         8.89 o
  -8  10  12        241.63        246.96        10.05 o
  -7  10  12         31.60         37.50         3.85 o
  -6  10  12         68.93         76.90         4.85 o
  -5  10  12       1680.83       1734.83        20.01 o
  -4  10  12       2505.63       2480.41        24.90 o
  -3  10  12       1676.75       1697.48        16.60 o
  -2  10  12       4536.04       4629.13        36.83 o
  -1  10  12       5117.02       4954.02        54.47 o
   0  10  12       6791.42       6595.09        49.21 o
   1  10  12       1137.57       1070.19        11.78 o
   2  10  12       2726.32       2732.94        22.24 o
   3  10  12         73.87         69.83         3.51 o
   4  10  12          2.00          1.61         3.02 o
   5  10  12        733.51        741.55        16.17 o
   6  10  12        399.50        402.31         8.61 o
   7  10  12        435.03        405.61        10.71 o
   8  10  12        708.68        732.17        19.80 o
   9  10  12        212.95        213.20        10.64 o
  10  10  12        403.59        388.17        27.57 o
 -11  11  12         40.03         44.71        10.54 o
 -10  11  12          3.84          0.03         9.91 o
  -9  11  12        346.39        388.79        13.86 o
  -8  11  12        134.60        143.62        11.35 o
  -7  11  12       1854.12       1892.01        29.32 o
  -6  11  12        535.56        555.75        11.30 o
  -5  11  12       2745.27       2752.36        32.30 o
  -4  11  12        267.96        257.44         6.54 o
  -3  11  12       1054.45       1036.97        12.31 o
  -2  11  12        105.32        116.41         3.95 o
  -1  11  12        262.90        258.72         5.31 o
   0  11  12        839.38        810.34         9.43 o
   1  11  12       5010.54       4941.07        43.44 o
   2  11  12        755.10        770.43        10.59 o
   3  11  12       3994.82       3934.76        37.08 o
   4  11  12        800.48        840.24        17.42 o
   5  11  12       2359.81       2469.91        32.79 o
   6  11  12        381.87        347.30         9.31 o
   7  11  12        780.83        810.28        18.43 o
   8  11  12         24.95         19.70         6.62 o
   9  11  12          0.01          3.10         6.36 o
  10  11  12          1.91          2.47         9.03 o
 -11  12  12        376.48        404.54        15.30 o
 -10  12  12         43.86         42.12        11.58 o
  -9  12  12        674.78        674.66        27.21 o
  -8  12  12         56.43         46.52         8.97 o
  -7  12  12         80.02         66.79         5.82 o
  -6  12  12        205.43        214.94         9.39 o
  -5  12  12         49.23         61.17         4.08 o
  -4  12  12        167.80        170.94         6.53 o
  -3  12  12       1914.46       1853.13        18.96 o
  -2  12  12         55.33         54.56         3.31 o
  -1  12  12       5168.24       5107.52        39.67 o
   0  12  12          3.50          8.28         2.34 o
   1  12  12       2072.04       2119.75        21.31 o
   2  12  12         52.32         48.88         3.70 o
   3  12  12        253.21        266.18         7.50 o
   4  12  12        107.64        114.95         5.18 o
   5  12  12        185.83        208.28         8.60 o
   6  12  12          5.62          1.32         4.27 o
   7  12  12        928.61        888.24        28.60 o
   8  12  12         52.10         34.95         8.24 o
   9  12  12        571.54        615.96        19.58 o
  10  12  12          0.25         -6.96         6.96 o
 -10  13  12          0.64          0.00        10.25 o
  -9  13  12         44.44         36.97         8.21 o
  -8  13  12        280.72        273.12        15.27 o
  -7  13  12        191.66        172.71         8.30 o
  -6  13  12        431.76        404.65        12.90 o
  -5  13  12       1168.60       1126.83        26.63 o
  -4  13  12       1087.01       1056.48        14.63 o
  -3  13  12        283.41        276.16         8.64 o
  -2  13  12        137.21        142.27         4.59 o
  -1  13  12         75.47         71.93         3.42 o
   0  13  12         21.60         22.17         2.81 o
   1  13  12         26.09         25.76         3.07 o
   2  13  12        731.29        746.83        12.37 o
   3  13  12        809.61        799.22        12.93 o
   4  13  12       1105.78       1092.42        17.50 o
   5  13  12        503.17        505.32        11.45 o
   6  13  12        341.61        341.10        10.35 o
   7  13  12        164.43        178.49        10.96 o
   8  13  12         28.22         24.81        10.86 o
   9  13  12          6.94          6.13         7.67 o
  10  13  12          8.30         -1.97        10.50 o
 -10  14  12        319.79        318.60        19.70 o
  -9  14  12         13.10          4.34        10.55 o
  -8  14  12        394.80        392.52        29.54 o
  -7  14  12         63.39         59.97        10.64 o
  -6  14  12         47.71         53.52         6.19 o
  -5  14  12        311.62        293.00         9.36 o
  -4  14  12        495.41        486.78        10.21 o
  -3  14  12        460.57        465.54        12.01 o
  -2  14  12       1423.07       1409.11        16.04 o
  -1  14  12        319.05        333.96         6.77 o
   0  14  12       2724.39       2708.95        24.81 o
   1  14  12          7.70         11.31         2.99 o
   2  14  12       1665.69       1511.48        19.86 o
   3  14  12        100.92        114.00         7.11 o
   4  14  12         76.18         73.96         5.05 o
   5  14  12        144.19        144.57        12.84 o
   6  14  12        166.36        157.15        14.30 o
   7  14  12         30.75         24.18        13.13 o
   8  14  12        383.33        364.66        21.21 o
   9  14  12         46.86         66.60        12.74 o
 -10  15  12          2.42          3.28        13.13 o
  -9  15  12        264.33        262.61        18.22 o
  -8  15  12        262.85        263.21        24.94 o
  -7  15  12        887.44        990.69        40.12 o
  -6  15  12        564.62        564.03        15.41 o
  -5  15  12       1149.98       1230.50        23.21 o
  -4  15  12        819.35        825.08        14.95 o
  -3  15  12        190.10        179.08         6.36 o
  -2  15  12        469.87        457.01         8.90 o
  -1  15  12         21.92         29.03         3.73 o
   0  15  12         32.15         30.62         3.23 o
   1  15  12       1160.69       1197.22        15.06 o
   2  15  12        620.48        611.59        11.61 o
   3  15  12       1988.65       1965.61        26.40 o
   4  15  12        604.41        573.38        17.76 o
   5  15  12        861.78        825.31        18.34 o
   6  15  12        504.50        510.27        22.89 o
   7  15  12        175.74        177.29        16.07 o
   8  15  12         78.18         60.19        16.74 o
   9  15  12          0.14          8.88        11.19 o
 -10  16  12         18.31         15.75        13.78 o
  -9  16  12        185.00        163.35        15.76 o
  -8  16  12          0.52         -5.91        15.10 o
  -7  16  12          1.36         -9.19         9.19 o
  -6  16  12         12.57         19.00         7.89 o
  -5  16  12        278.93        299.61        10.13 o
  -4  16  12          1.51          0.64         3.81 o
  -3  16  12       3740.12       3791.98        41.75 o
  -2  16  12         91.30        105.79         7.05 o
  -1  16  12       2984.91       2954.42        27.20 o
   0  16  12        122.00        116.62         4.55 o
   1  16  12       1761.98       1729.44        19.56 o
   2  16  12         18.10         13.63         3.90 o
   3  16  12        135.24        128.61         6.75 o
   4  16  12          1.80         -0.73         3.33 o
   5  16  12        210.63        223.00        13.09 o
   6  16  12          1.33          2.37         7.46 o
   7  16  12        724.33        759.83        31.18 o
   8  16  12         12.19          5.29        11.77 o
   9  16  12        481.22        494.25        30.19 o
  -9  17  12        135.95        183.96        16.54 o
  -8  17  12         55.43         57.11        18.38 o
  -7  17  12        490.81        520.21        24.59 o
  -6  17  12        118.11        133.88        11.11 o
  -5  17  12        943.62        942.14        21.10 o
  -4  17  12        297.58        304.42         9.55 o
  -3  17  12        391.25        368.62         9.92 o
  -2  17  12         74.32         63.75         5.24 o
  -1  17  12          0.58         -2.44         2.90 o
   0  17  12         38.82         26.15         3.30 o
   1  17  12        606.22        607.51        12.58 o
   2  17  12         59.36         50.21         4.75 o
   3  17  12       1559.03       1600.77        25.33 o
   4  17  12        219.78        238.92        21.66 o
   5  17  12        787.04        773.60        22.55 o
   6  17  12        108.98        106.97        11.43 o
   7  17  12        227.21        228.95        18.50 o
   8  17  12          0.59         -0.46        11.31 o
   9  17  12          1.77          1.31        13.78 o
  -9  18  12         17.75          5.25        15.75 o
  -8  18  12        302.89        331.08        21.33 o
  -7  18  12         12.94         11.81        11.14 o
  -6  18  12         15.77          4.34         9.97 o
  -5  18  12         13.74          7.24         7.58 o
  -4  18  12         46.40         44.38         5.83 o
  -3  18  12        133.23        119.76         6.34 o
  -2  18  12        375.85        364.66         9.79 o
  -1  18  12        337.38        357.48         7.65 o
   0  18  12       1423.63       1429.80        16.77 o
   1  18  12        139.51        123.12         6.25 o
   2  18  12        193.31        207.87         8.34 o
   3  18  12         82.43         97.36         7.35 o
   4  18  12          3.16         10.50        11.81 o
   5  18  12          0.45          7.22         9.28 o
   6  18  12         76.99         84.13        11.47 o
   7  18  12         49.31         66.52        13.82 o
   8  18  12        240.87        269.12        24.94 o
  -8  19  12        113.50         95.29        14.39 o
  -7  19  12         82.97         95.59        14.37 o
  -6  19  12        567.06        534.95        34.79 o
  -5  19  12         38.63         33.48        15.10 o
  -4  19  12        569.46        568.41        15.07 o
  -3  19  12          8.32         10.74         4.95 o
  -2  19  12        287.73        265.42         8.80 o
  -1  19  12         54.92         60.26         4.28 o
   0  19  12         30.66         25.87         3.57 o
   1  19  12        351.24        369.10        12.69 o
   2  19  12        265.71        264.45        10.41 o
   3  19  12        219.80        252.63        10.61 o
   4  19  12        768.50        726.61        37.41 o
   5  19  12         54.21         71.34        12.07 o
   6  19  12        310.22        320.77        19.72 o
   7  19  12         13.40         19.85        10.90 o
   8  19  12         45.66         36.76        17.07 o
  -8  20  12        122.68        101.46        14.61 o
  -7  20  12          0.16         -6.69        11.11 o
  -6  20  12         71.83         68.92        17.72 o
  -5  20  12        155.98        175.91        21.66 o
  -4  20  12          8.13         10.78         5.57 o
  -3  20  12       1127.87       1179.84        20.20 o
  -2  20  12         66.13         60.27         5.85 o
  -1  20  12       1161.87       1173.14        17.59 o
   0  20  12        187.61        182.63         7.17 o
   1  20  12        671.16        686.13        14.75 o
   2  20  12        254.07        253.27        10.22 o
   3  20  12        128.78        125.13         8.00 o
   4  20  12         22.40         24.29        15.10 o
   5  20  12         74.34         58.42        18.38 o
   6  20  12          0.41        -10.40        10.44 o
   7  20  12        221.58        233.07        20.35 o
  -7  21  12        474.37        528.75        25.05 o
  -6  21  12         12.20         20.35        16.41 o
  -5  21  12        565.08        601.24        34.79 o
  -4  21  12         33.36         48.62        11.62 o
  -3  21  12        352.56        331.98        12.04 o
  -2  21  12          1.60         -4.13         5.15 o
  -1  21  12          6.90         14.03         4.54 o
   0  21  12         28.97         31.18         5.01 o
   1  21  12        487.42        496.82        13.70 o
   2  21  12         18.91         25.25         5.83 o
   3  21  12        746.47        794.07        20.39 o
   4  21  12         12.65          1.97        13.78 o
   5  21  12        660.90        638.00        35.44 o
   6  21  12         11.64         14.86        11.81 o
  -7  22  12         12.47          1.97        15.10 o
  -6  22  12          7.54         13.13        16.41 o
  -5  22  12         62.00         57.76        17.07 o
  -4  22  12        135.80        139.10         8.40 o
  -3  22  12        182.37        172.01         8.98 o
  -2  22  12        220.33        218.49         8.81 o
  -1  22  12        637.75        661.72        25.20 o
   0  22  12        301.52        319.69         9.64 o
   1  22  12        339.33        342.82        11.84 o
   2  22  12         85.02         89.41         7.36 o
   3  22  12         69.95         55.56         9.30 o
   4  22  12         21.40         24.94        15.10 o
   5  22  12         27.99         51.20        17.07 o
   6  22  12         99.96        131.93        20.35 o
  -6  23  12        330.87        296.03        26.26 o
  -5  23  12          8.81         18.38        15.10 o
  -4  23  12        344.19        380.03        16.74 o
  -3  23  12         37.03         28.44         8.32 o
  -2  23  12         61.63         46.82         5.64 o
  -1  23  12          0.12          2.34         5.81 o
   0  23  12          2.46         -1.05         5.51 o
   1  23  12          7.36          0.95         4.76 o
   2  23  12        285.43        276.03        15.30 o
   3  23  12          1.14         -3.03         7.73 o
   4  23  12        377.57        404.33        28.88 o
   5  23  12         55.78         25.60        15.75 o
  -5  24  12          2.47          8.53        13.78 o
  -4  24  12         21.97         30.19        13.78 o
  -3  24  12         97.29        117.59        15.75 o
  -2  24  12        289.80        296.91        15.76 o
  -1  24  12        151.89        176.90        12.07 o
   0  24  12        299.38        296.08        15.78 o
   1  24  12         35.87         30.19         8.35 o
   2  24  12        139.80        169.28        11.83 o
   3  24  12         13.07         11.16        13.13 o
   4  24  12         12.18         17.72        13.78 o
  -4  25  12         70.30         72.86        13.13 o
  -3  25  12        113.95        112.90        14.44 o
  -2  25  12         59.01         52.65         9.52 o
  -1  25  12          7.12          4.75         8.53 o
   0  25  12         42.42         59.04         9.51 o
   1  25  12        225.70        221.63        14.15 o
   2  25  12          0.40          2.58         6.92 o
   3  25  12        292.70        330.16        22.97 o
  -2  26  12        110.85        115.81        10.64 o
  -1  26  12        284.85        274.67        25.60 o
   0  26  12         96.79        112.11        19.69 o
   1  26  12        245.45        262.64        17.72 o
 -11   0  13        118.16        111.16        11.90 o
  -9   0  13        719.56        699.89        19.98 o
  -7   0  13       1585.16       1609.87        25.14 o
  -5   0  13        511.15        576.27         9.50 o
  -3   0  13        243.01        267.06         6.36 o
  -1   0  13        839.20        791.92         9.93 o
   1   0  13       4149.05       4303.77        60.37 o
   3   0  13       7848.73       7844.85        84.44 o
   5   0  13        361.64        356.63         9.34 o
   7   0  13        187.84        202.79        11.92 o
   9   0  13        283.90        309.84        17.07 o
 -12   1  13        189.93        190.95        12.64 o
 -11   1  13        193.39        175.53        11.38 o
 -10   1  13        131.81        145.55        10.80 o
  -9   1  13        217.37        214.87         8.58 o
  -8   1  13         46.95         50.35         4.28 o
  -7   1  13         40.07         37.06         3.34 o
  -6   1  13       1459.29       1420.28        13.02 o
  -5   1  13         24.12         30.68         2.75 o
  -4   1  13       5218.53       5136.68        36.44 o
  -3   1  13       2828.86       2904.04        30.42 o
  -2   1  13       4863.80       4791.46        30.13 o
  -1   1  13        778.06        887.60         7.55 o
   0   1  13       7354.54       7293.86        48.77 o
   1   1  13         60.88         63.61         2.81 o
   2   1  13        287.19        293.13         5.86 o
   3   1  13         40.66         77.25         2.51 o
   4   1  13       1392.22       1328.89        13.45 o
   5   1  13        635.08        614.84         8.81 o
   6   1  13        865.25        859.40        10.87 o
   7   1  13       1291.04       1297.94        16.28 o
   8   1  13        495.96        503.21        11.59 o
   9   1  13        264.13        265.67        11.51 o
  10   1  13        230.59        245.34        11.52 o
 -12   2  13         32.02         29.02        11.16 o
 -11   2  13          0.04          4.18         7.88 o
 -10   2  13        668.63        697.33        14.83 o
  -9   2  13          1.25          0.57         3.75 o
  -8   2  13       2879.49       2830.39        32.56 o
  -7   2  13          0.72          7.41         3.05 o
  -6   2  13       4960.51       4896.40        35.18 o
  -5   2  13         34.08         34.19         2.55 o
  -4   2  13       1557.16       1472.56        14.22 o
  -3   2  13        437.16        437.42         5.95 o
  -2   2  13        564.05        581.75         6.08 o
  -1   2  13         52.36         52.54         2.00 o
   0   2  13      12849.25      13263.81        82.69 o
   1   2  13        476.87        498.11         5.54 o
   2   2  13      11493.33      11395.95        81.05 o
   3   2  13        573.87        532.80         6.59 o
   4   2  13       7563.90       7411.45        61.48 o
   5   2  13         40.78         43.00         2.81 o
   6   2  13        817.08        789.07        11.95 o
   7   2  13          6.09          0.52         3.82 o
   8   2  13         87.90        101.89         6.32 o
   9   2  13          1.59          0.06         5.39 o
  10   2  13        235.27        261.12        16.40 o
  11   2  13         17.56          3.28        11.16 o
 -12   3  13        367.54        408.92        25.60 o
 -11   3  13         59.19         54.07         9.36 o
 -10   3  13        222.36        222.09         8.87 o
  -9   3  13          8.89          6.15         3.37 o
  -8   3  13          7.61          7.60         3.41 o
  -7   3  13        141.18        149.25         5.39 o
  -6   3  13       1654.20       1579.34        14.56 o
  -5   3  13        494.94        533.35         7.08 o
  -4   3  13      16000.36      15562.46        99.81 o
  -3   3  13       1838.90       1802.96        15.03 o
  -2   3  13      19157.27      18693.92       108.32 o
  -1   3  13       2856.04       2863.86        21.39 o
   0   3  13       9123.86       9391.00        60.70 o
   1   3  13        124.86        137.41         2.78 o
   2   3  13       1087.34       1172.54        12.00 o
   3   3  13         92.43         89.00         3.18 o
   4   3  13       1616.35       1584.17        16.28 o
   5   3  13        509.94        539.48         9.15 o
   6   3  13       2763.31       2803.84        29.08 o
   7   3  13        852.34        824.42        12.45 o
   8   3  13       1746.94       1808.79        33.00 o
   9   3  13        251.55        240.20        10.42 o
  10   3  13        439.11        451.10        16.31 o
  11   3  13         12.60          2.01         9.59 o
 -12   4  13         10.53         11.16        12.47 o
 -11   4  13        107.10        101.48        12.28 o
 -10   4  13        213.45        214.34         8.47 o
  -9   4  13        602.79        585.43        10.98 o
  -8   4  13       1334.50       1370.81        19.10 o
  -7   4  13       1197.18       1205.84        15.26 o
  -6   4  13       1385.36       1425.07        14.67 o
  -5   4  13       1591.64       1602.95        14.51 o
  -4   4  13       2119.70       2150.07        16.89 o
  -3   4  13         43.06         63.57         2.25 o
  -2   4  13         29.75         41.23         2.71 o
  -1   4  13       1899.85       1865.47        13.56 o
   0   4  13        857.53        845.78         8.13 o
   1   4  13       4178.10       4018.92        27.81 o
   2   4  13       2161.30       2203.47        18.74 o
   3   4  13       4031.60       4176.73        32.63 o
   4   4  13       1369.47       1329.60        12.61 o
   5   4  13       1152.16       1128.86        15.00 o
   6   4  13        181.34        180.98         6.03 o
   7   4  13         34.01         37.42         3.87 o
   8   4  13         12.47         12.87         3.52 o
   9   4  13        191.44        169.06        10.66 o
  10   4  13         42.49         49.13        10.55 o
  11   4  13        321.41        361.01        24.29 o
 -12   5  13         23.02         24.29        12.47 o
 -11   5  13        300.99        288.32        14.85 o
 -10   5  13          5.98          3.17         6.24 o
  -9   5  13        316.67        309.20         8.78 o
  -8   5  13         47.89         66.15         4.70 o
  -7   5  13         30.36         34.58         3.74 o
  -6   5  13         14.09         14.10         2.71 o
  -5   5  13       1664.12       1778.84        15.62 o
  -4   5  13         19.26         24.37         2.25 o
  -3   5  13        455.32        541.81         5.91 o
  -2   5  13         56.68         53.56         3.07 o
  -1   5  13       5305.52       5095.88        34.73 o
   0   5  13          0.50          5.55         2.27 o
   1   5  13        690.60        712.73         7.32 o
   2   5  13          1.38          3.75         1.79 o
   3   5  13        445.51        438.70         6.37 o
   4   5  13         91.97         99.21         3.79 o
   5   5  13       1361.68       1363.86        16.60 o
   6   5  13         96.42         89.82         5.80 o
   7   5  13       1306.78       1217.99        16.12 o
   8   5  13          5.42         -2.92         3.47 o
   9   5  13        465.75        498.76        16.93 o
  10   5  13          5.66          5.06         9.23 o
  11   5  13         65.16         67.61        14.44 o
 -12   6  13         28.21         29.54        13.13 o
 -11   6  13         16.30         14.66         8.19 o
 -10   6  13        328.68        336.49        10.43 o
  -9   6  13         68.88         75.98         6.75 o
  -8   6  13       1155.11       1135.55        16.65 o
  -7   6  13         47.62         45.65         4.36 o
  -6   6  13       1753.53       1706.60        18.60 o
  -5   6  13        502.53        500.22         7.69 o
  -4   6  13        513.91        514.34         8.97 o
  -3   6  13        119.27        123.46         3.02 o
  -2   6  13        773.49        802.08         7.90 o
  -1   6  13        193.67        242.24         4.17 o
   0   6  13       4581.91       4594.28        34.25 o
   1   6  13       1607.74       1649.56        12.92 o
   2   6  13       4556.12       4461.06        33.78 o
   3   6  13        340.26        356.01         5.70 o
   4   6  13       2526.41       2492.92        23.00 o
   5   6  13        500.86        487.00         8.97 o
   6   6  13        446.31        453.86         9.44 o
   7   6  13          0.55         -1.24         3.33 o
   8   6  13         65.55         72.73         6.94 o
   9   6  13         47.85         31.90         7.81 o
  10   6  13        171.54        182.86        14.66 o
  11   6  13        114.04        111.58        15.75 o
 -12   7  13        351.29        355.76        22.97 o
 -11   7  13          0.99          7.23         8.17 o
 -10   7  13        319.21        334.33        14.60 o
  -9   7  13          0.36         -4.49         4.73 o
  -8   7  13          0.78          5.82         3.49 o
  -7   7  13        214.62        227.29         7.64 o
  -6   7  13        488.27        484.93         8.75 o
  -5   7  13        110.48        110.76         4.61 o
  -4   7  13       6648.90       6475.29        46.55 o
  -3   7  13       2058.15       1985.34        15.15 o
  -2   7  13       9442.48       9441.58        62.12 o
  -1   7  13        510.68        460.47         6.02 o
   0   7  13       3802.14       3756.83        27.51 o
   1   7  13        234.95        203.61         5.24 o
   2   7  13        242.85        264.67         4.78 o
   3   7  13          0.80         -1.92         1.92 o
   4   7  13       1289.03       1332.36        16.05 o
   5   7  13         12.99          5.71         2.42 o
   6   7  13       2279.43       2300.85        26.80 o
   7   7  13         78.29         75.57         6.41 o
   8   7  13       1186.02       1149.81        21.60 o
   9   7  13         21.58          9.40         5.36 o
  10   7  13        308.34        308.00        35.12 o
  11   7  13          0.04         -4.59        11.16 o
 -12   8  13         24.18         34.13        12.47 o
 -11   8  13         81.87         85.33        11.78 o
 -10   8  13        216.57        201.37         9.26 o
  -9   8  13        481.58        497.82        13.25 o
  -8   8  13       1593.91       1585.51        22.20 o
  -7   8  13       1263.04       1275.71        17.92 o
  -6   8  13       1841.97       1769.26        20.73 o
  -5   8  13        676.91        678.32        10.83 o
  -4   8  13        398.52        365.25         5.89 o
  -3   8  13         89.26         92.99         2.97 o
  -2   8  13        220.50        196.69         4.38 o
  -1   8  13        348.44        342.09         5.29 o
   0   8  13       4696.01       4423.52        32.84 o
   1   8  13       4636.70       4559.84        35.41 o
   2   8  13       7643.17       7704.93        59.24 o
   3   8  13       2882.02       2961.67        25.45 o
   4   8  13       2709.46       2648.27        29.54 o
   5   8  13        543.18        522.75         8.33 o
   6   8  13        753.09        782.49        12.60 o
   7   8  13         31.06         32.18         5.85 o
   8   8  13          0.48         -2.39         5.46 o
   9   8  13         60.88         59.92         7.11 o
  10   8  13        141.95        142.03        13.60 o
  11   8  13        181.02        181.82        17.72 o
 -11   9  13        273.27        275.71        24.29 o
 -10   9  13         46.74         43.64         7.23 o
  -9   9  13        120.49        118.49         8.50 o
  -8   9  13          3.68          0.44         4.46 o
  -7   9  13        266.40        298.98        12.11 o
  -6   9  13        179.52        184.65         6.67 o
  -5   9  13       2267.47       2263.82        25.88 o
  -4   9  13        577.33        589.97         7.73 o
  -3   9  13       5785.83       5675.69        43.78 o
  -2   9  13       1825.23       1719.20        16.24 o
  -1   9  13       7021.18       6936.34        48.44 o
   0   9  13       1486.42       1330.48        12.92 o
   1   9  13       1413.38       1347.06        13.85 o
   2   9  13        694.42        684.49         8.14 o
   3   9  13        191.03        218.10         5.35 o
   4   9  13          0.19         -3.10         5.19 o
   5   9  13       1150.37       1078.79        13.28 o
   6   9  13         54.06         52.66         3.81 o
   7   9  13       1929.05       1908.78        26.95 o
   8   9  13         30.93         27.66         7.67 o
   9   9  13        617.10        616.47        15.99 o
  10   9  13         19.50         16.71        25.27 o
 -11  10  13         87.50        112.39        12.12 o
 -10  10  13         34.26         27.74         7.11 o
  -9  10  13        498.93        499.40        15.09 o
  -8  10  13        197.06        186.02        10.99 o
  -7  10  13        994.81       1020.73        16.49 o
  -6  10  13         14.70         13.74         3.63 o
  -5  10  13       1799.73       1785.44        20.68 o
  -4  10  13         28.32         25.20         2.97 o
  -3  10  13        265.98        288.14         5.79 o
  -2  10  13        420.61        406.37         7.01 o
  -1  10  13        492.92        543.46         7.56 o
   0  10  13        156.49        180.45         5.10 o
   1  10  13        921.39        934.47        10.92 o
   2  10  13        531.56        527.36         7.64 o
   3  10  13       2092.34       2039.86        20.09 o
   4  10  13        226.98        203.63         6.67 o
   5  10  13        720.03        704.23        11.90 o
   6  10  13         17.75         15.85         4.42 o
   7  10  13          1.84          4.30         4.08 o
   8  10  13         50.30         32.11         6.91 o
   9  10  13        101.26        119.97         8.77 o
  10  10  13         44.73         54.55        12.80 o
 -11  11  13         11.75         -1.97        10.50 o
 -10  11  13        134.07        144.74        10.45 o
  -9  11  13         22.04         11.98         6.77 o
  -8  11  13         24.23         26.04        14.44 o
  -7  11  13          2.31          5.93         2.96 o
  -6  11  13        191.71        163.04         6.93 o
  -5  11  13          0.61          6.97         3.97 o
  -4  11  13       2321.54       2296.19        24.82 o
  -3  11  13        320.40        314.84         6.59 o
  -2  11  13       2194.40       2177.07        20.71 o
  -1  11  13          2.48          7.42         2.39 o
   0  11  13        457.75        498.17         7.26 o
   1  11  13          2.15         -0.35         2.36 o
   2  11  13         29.59         25.99         2.57 o
   3  11  13         67.68         68.11         3.74 o
   4  11  13        696.44        684.66        11.56 o
   5  11  13        166.01        151.54         6.08 o
   6  11  13        921.37        944.46        18.32 o
   7  11  13        265.22        276.91        11.64 o
   8  11  13        529.98        546.13        19.71 o
   9  11  13        102.16         96.35         9.45 o
  10  11  13        125.72        143.09        15.75 o
 -11  12  13         92.40         90.80        10.83 o
 -10  12  13        156.63        163.27        11.25 o
  -9  12  13        138.30        140.41        10.45 o
  -8  12  13        842.82        820.44        59.73 o
  -7  12  13        185.41        205.02         8.90 o
  -6  12  13        781.41        780.80        12.81 o
  -5  12  13        422.38        439.85        10.22 o
  -4  12  13        167.94        160.04         5.89 o
  -3  12  13         34.78         44.55         3.26 o
  -2  12  13        153.80        157.54         4.98 o
  -1  12  13        424.53        416.38         6.94 o
   0  12  13       2396.16       2370.64        20.82 o
   1  12  13       1617.73       1572.06        20.18 o
   2  12  13       4104.60       4150.36        40.26 o
   3  12  13        403.23        426.79         9.22 o
   4  12  13       1781.54       1777.18        21.90 o
   5  12  13        651.71        658.93        11.72 o
   6  12  13        295.00        256.21         9.47 o
   7  12  13         17.79         23.90         7.22 o
   8  12  13          5.82         -4.28         6.98 o
   9  12  13         28.38         38.28         8.16 o
  10  12  13        158.11        177.88        16.41 o
 -10  13  13         88.55        100.23        13.25 o
  -9  13  13         24.95         27.22         7.75 o
  -8  13  13         26.78         23.72         8.25 o
  -7  13  13        107.47        114.76        14.11 o
  -6  13  13        143.99        127.00         6.28 o
  -5  13  13       1231.65       1258.15        18.50 o
  -4  13  13        428.70        433.55         9.03 o
  -3  13  13       2837.40       2824.20        26.83 o
  -2  13  13       1697.63       1753.00        18.73 o
  -1  13  13       3618.96       3502.40        28.98 o
   0  13  13       1151.71       1146.76        13.14 o
   1  13  13        443.60        436.29         8.30 o
   2  13  13         85.55         61.86         4.48 o
   3  13  13         42.38         42.67         4.24 o
   4  13  13         17.27         17.42         3.98 o
   5  13  13        826.49        889.49        18.88 o
   6  13  13        186.20        203.43        10.98 o
   7  13  13        932.87        932.96        55.79 o
   8  13  13        210.51        220.88        12.76 o
   9  13  13        330.43        358.57        14.45 o
 -10  14  13          4.73          6.34        10.72 o
  -9  14  13        606.22        688.31        27.85 o
  -8  14  13          0.40         15.10        13.78 o
  -7  14  13       1551.54       1619.38        41.31 o
  -6  14  13          7.74          2.59         3.56 o
  -5  14  13       1014.56        989.63        20.55 o
  -4  14  13         34.65         31.34         4.24 o
  -3  14  13         50.20         45.72         4.07 o
  -2  14  13         11.04          9.91         2.92 o
  -1  14  13        796.10        810.54        10.80 o
   0  14  13          5.93          6.16         2.70 o
   1  14  13       3406.63       3401.33        33.62 o
   2  14  13         38.98         45.37         4.65 o
   3  14  13       3496.86       3352.82        40.18 o
   4  14  13         82.10         84.36         6.60 o
   5  14  13        985.12        971.77        20.14 o
   6  14  13         84.12         68.18        11.58 o
   7  14  13         51.59         64.54        16.74 o
   8  14  13         23.27         18.17        11.58 o
   9  14  13         79.51         69.64        12.93 o
 -10  15  13         14.77         13.78        14.44 o
  -9  15  13         71.59         71.39        13.17 o
  -8  15  13         16.65         24.94        16.41 o
  -7  15  13         10.71         28.37        11.48 o
  -6  15  13        333.02        353.86        15.89 o
  -5  15  13        537.89        575.33        13.03 o
  -4  15  13        466.24        474.38        11.34 o
  -3  15  13       1796.11       1770.09        27.53 o
  -2  15  13        317.05        319.70         7.81 o
  -1  15  13       1267.92       1216.70        14.16 o
   0  15  13        384.44        373.09         7.37 o
   1  15  13        638.81        643.99        10.43 o
   2  15  13         13.95         12.70         3.77 o
   3  15  13          0.29         -0.32         5.31 o
   4  15  13        510.56        505.89        11.52 o
   5  15  13        431.12        472.94        20.66 o
   6  15  13        281.06        288.76        18.08 o
   7  15  13        297.04        246.45        20.35 o
   8  15  13        166.06        144.50        15.89 o
   9  15  13        196.81        205.45        21.00 o
 -10  16  13        139.60        152.28        19.69 o
  -9  16  13          0.28         -9.56        11.81 o
  -8  16  13        298.26        268.46        25.60 o
  -7  16  13         25.71         24.94        11.14 o
  -6  16  13        481.77        482.39        18.16 o
  -5  16  13         32.80         36.49         6.82 o
  -4  16  13        341.83        331.64         9.83 o
  -3  16  13         29.62         17.50         4.47 o
  -2  16  13         51.94         60.59         4.22 o
  -1  16  13          2.79          6.41         3.06 o
   0  16  13       1089.72       1098.02        13.34 o
   1  16  13          3.12          2.01         2.69 o
   2  16  13        489.15        469.90        10.48 o
   3  16  13          4.43          2.55         4.15 o
   4  16  13        510.20        531.21        16.56 o
   5  16  13         39.59         37.64        11.66 o
   6  16  13        104.80        112.19        11.32 o
   7  16  13          0.15          7.89        14.11 o
   8  16  13         69.39         86.01        13.90 o
   9  16  13          0.02        -13.13        13.13 o
  -9  17  13          8.73          8.17        11.49 o
  -8  17  13         20.27         14.44        15.75 o
  -7  17  13        135.67        175.55        16.01 o
  -6  17  13        136.02        140.29        19.36 o
  -5  17  13        167.68        158.85        10.06 o
  -4  17  13        363.73        343.29        10.23 o
  -3  17  13        868.53        865.62        15.24 o
  -2  17  13        572.54        554.85         9.77 o
  -1  17  13        672.10        661.67        10.15 o
   0  17  13        505.59        515.79         9.25 o
   1  17  13         60.84         58.49         5.07 o
   2  17  13         12.70          9.87         4.32 o
   3  17  13          5.50         13.83         4.56 o
   4  17  13        169.82        194.94        20.35 o
   5  17  13        156.19        151.06        14.57 o
   6  17  13        478.97        454.76        18.90 o
   7  17  13        247.72        239.12        18.22 o
   8  17  13        329.54        332.85        52.84 o
  -9  18  13        264.30        276.99        25.60 o
  -8  18  13          9.34         14.44        11.58 o
[truncated: 429,850 more chars]
