# Supplementary material for: Halogen bonding in hypervalent iodine and bromine derivatives: halonium salts
Source: IUCrJ. 2017 May 10;4(Pt 4):411–9. doi: 10.1107/S2052252517004262 (PMC5571804; doi:10.1107/S2052252517004262)
Supplement: Supplementary file 4 [file m-04-00411-gc143sup4.hkl]

# 
# h,k,l, Fc-squared, Fo-squared, sigma(Fo-squared) and status flag 
# 
data_gc143 
_shelx_title ' GC143 in P-1' 
_shelx_refln_list_code          4 
_shelx_F_calc_maximum      386.74 
_exptl_crystal_F_000      1092.00 
_reflns_d_resolution_high  0.6118 
 
loop_ 
 _symmetry_equiv_pos_as_xyz 
 'x, y, z' 
 '-x, -y, -z' 
 
_cell_length_a    11.7183 
_cell_length_b    13.4322 
_cell_length_c    14.8978 
_cell_angle_alpha 113.429 
_cell_angle_beta  107.498 
_cell_angle_gamma 101.366 
 
_shelx_F_squared_multiplier     1.000 
 
loop_ 
 _refln_index_h 
 _refln_index_k 
 _refln_index_l 
 _refln_F_squared_calc 
 _refln_F_squared_meas 
 _refln_F_squared_sigma 
 _refln_observed_status 
   2   0   0    14547.12    14812.48    163.52 o 
   3   0   0    30299.53    31176.94    335.50 o 
   4   0   0     1935.37     2023.05     28.46 o 
   5   0   0     7226.84     7676.27     86.02 o 
   6   0   0        7.36        8.94      8.05 o 
   7   0   0      632.36      603.09     20.17 o 
   8   0   0        0.70       -3.53     12.10 o 
   9   0   0       35.59       51.44     21.93 o 
  10   0   0       62.24       46.11     24.03 o 
  11   0   0      179.33      186.91     37.58 o 
  12   0   0     3873.68     3759.36    135.99 o 
  13   0   0     1798.74     1635.01     92.24 o 
  14   0   0       97.67      100.32     44.78 o 
  15   0   0     2594.51     2810.53    163.33 o 
 -16   1   0     1466.76     1585.96    141.96 o 
 -15   1   0      267.63      262.55     76.32 o 
 -14   1   0      596.91      680.59     63.08 o 
 -13   1   0     5821.71     5600.28    175.92 o 
 -12   1   0     4522.14     4547.49    214.46 o 
 -11   1   0      556.69      552.03     43.30 o 
 -10   1   0    10124.90     9813.86    175.92 o 
  -9   1   0     6234.53     6194.77     93.84 o 
  -8   1   0      981.07     1047.51     30.04 o 
  -7   1   0     1408.99     1349.91     23.25 o 
  -6   1   0     2667.68     2912.61     37.48 o 
  -5   1   0     2034.28     2125.87     29.89 o 
  -4   1   0      888.07      860.45     14.94 o 
  -3   1   0     2452.69     2494.89     29.08 o 
  -2   1   0     1638.69     1631.26     26.56 o 
   2   1   0    15448.71    15528.71    170.99 o 
   3   1   0    60113.73    60180.77    685.04 o 
   4   1   0     1838.35     1960.33     29.91 o 
   5   1   0    20752.11    22196.22    247.01 o 
   6   1   0     4147.22     3906.10     76.73 o 
   7   1   0      268.75      255.68     16.46 o 
   8   1   0     4581.78     4565.15     86.30 o 
   9   1   0     3796.07     3754.63    134.40 o 
  10   1   0      427.99      310.62     35.16 o 
  11   1   0     1220.31     1226.52     61.37 o 
  12   1   0      325.46      409.35     52.89 o 
  13   1   0       27.07       41.72     40.21 o 
  14   1   0       19.42       35.56     45.63 o 
  15   1   0      419.73      402.92    104.56 o 
 -16   2   0        0.19       42.74     61.06 o 
 -15   2   0       16.32      -50.37     50.37 o 
 -14   2   0       69.83       60.10     57.24 o 
 -13   2   0     1333.64     1362.20     76.43 o 
 -12   2   0        0.33       20.87     23.21 o 
 -11   2   0     2214.42     2225.80     75.49 o 
 -10   2   0     3196.06     3263.69     73.45 o 
  -9   2   0        6.00      -12.47     12.47 o 
  -8   2   0     1426.41     1358.64     31.21 o 
  -7   2   0    15533.09    15386.52    218.41 o 
  -6   2   0       87.95       70.88      9.31 o 
  -5   2   0    18839.89    18704.18    247.67 o 
  -4   2   0      314.17      273.03     16.30 o 
  -3   2   0      997.20      948.05     18.61 o 
  -2   2   0     2799.54     2890.43     29.50 o 
  -1   2   0      892.23      875.99     27.07 o 
   0   2   0      159.70      126.83     12.53 o 
   1   2   0     1070.55     1130.28     20.82 o 
   2   2   0      101.73      115.17      9.93 o 
   3   2   0     3052.61     3251.20     46.88 o 
   4   2   0     1346.83     1484.26     29.23 o 
   5   2   0      129.20      115.61     12.19 o 
   6   2   0      457.87      429.02     23.89 o 
   7   2   0     1753.38     1715.53     39.76 o 
   8   2   0     5133.54     5294.33    113.50 o 
   9   2   0     1237.18     1286.26     59.27 o 
  10   2   0     3761.98     3917.27    114.56 o 
  11   2   0     7514.23     7201.66    218.55 o 
  12   2   0     1230.22     1438.59     89.51 o 
  13   2   0      485.78      372.65     60.41 o 
  14   2   0     1000.57     1096.87     89.04 o 
  15   2   0      571.78      622.32     76.61 o 
 -16   3   0       60.19       38.16     58.00 o 
 -15   3   0      953.58      845.64     94.64 o 
 -14   3   0     1546.08     1439.43    111.43 o 
 -13   3   0      112.63       73.19     49.61 o 
 -12   3   0      603.77      593.50     36.63 o 
 -11   3   0        3.44        2.24     23.12 o 
 -10   3   0      726.67      733.51     27.37 o 
  -9   3   0      817.48      810.65     30.29 o 
  -8   3   0      987.65      984.58     25.97 o 
  -7   3   0     5850.44     6111.20     86.60 o 
  -6   3   0     4374.67     4460.85     63.47 o 
  -5   3   0    17663.79    18101.40    229.25 o 
  -4   3   0     2927.89     2642.37     38.88 o 
  -3   3   0     8190.94     9102.59     91.13 o 
  -2   3   0   128659.76   129186.95   1169.64 o 
  -1   3   0    11166.98    11350.33    172.58 o 
   0   3   0     3921.86     3999.50     49.23 o 
   1   3   0    40050.12    39736.16    429.73 o 
   2   3   0    23318.39    23997.88    266.35 o 
   3   3   0        4.66        2.11      9.02 o 
   4   3   0     3891.33     3868.60     58.07 o 
   5   3   0      441.80      442.19     17.67 o 
   6   3   0        3.59       29.01     13.16 o 
   7   3   0        4.17      -11.93     14.09 o 
   8   3   0      864.76      849.69     49.84 o 
   9   3   0      155.49       69.47     29.26 o 
  10   3   0     3289.79     3278.40    164.87 o 
  11   3   0     2152.30     2121.77    165.62 o 
  12   3   0       21.71      -37.36     37.36 o 
  13   3   0     2069.08     2201.31    128.22 o 
  14   3   0     4422.11     4411.46    180.21 o 
  15   3   0       26.52      -65.64     65.64 o 
 -17   4   0      568.66      462.51     82.43 o 
 -16   4   0      101.10      109.90     59.53 o 
 -15   4   0     2951.00     2964.33    163.33 o 
 -14   4   0     3613.86     3290.99    164.85 o 
 -13   4   0       38.22       77.82     43.50 o 
 -12   4   0     7877.02     7873.77    172.95 o 
 -11   4   0     7476.26     7382.17    132.03 o 
 -10   4   0      630.87      659.68     32.24 o 
  -9   4   0      988.85      967.38     29.46 o 
  -8   4   0     1981.39     1959.67     40.70 o 
  -7   4   0      744.97      832.49     23.07 o 
  -6   4   0       90.51       82.01     11.06 o 
  -5   4   0      440.88      471.84     14.02 o 
  -4   4   0     3660.33     4014.15     46.81 o 
  -3   4   0     4123.33     3968.64     45.13 o 
  -2   4   0    13099.74    13809.29    165.47 o 
  -1   4   0      551.09      501.95     15.28 o 
   0   4   0    28706.45    29020.84    372.38 o 
   1   4   0    27946.88    27910.77    329.54 o 
   2   4   0    16109.92    17171.15    197.68 o 
   3   4   0    13501.36    14500.54    199.62 o 
   4   4   0    18995.75    19399.50    225.39 o 
   5   4   0     7487.11     7649.47    120.05 o 
   6   4   0      531.60      539.63     25.13 o 
   7   4   0     2045.06     2273.48     61.88 o 
   8   4   0      245.50      196.40     34.47 o 
   9   4   0      379.90      368.58     43.13 o 
  10   4   0      503.57      512.56     78.61 o 
  11   4   0        0.40       -8.14     45.79 o 
  12   4   0        1.04      -12.91     40.97 o 
  13   4   0      443.32      472.81     89.30 o 
  14   4   0      510.70      565.22     80.36 o 
 -17   5   0        0.86       58.00     53.43 o 
 -16   5   0       71.83       -1.53     47.32 o 
 -15   5   0      596.81      683.84     77.85 o 
 -14   5   0      115.45      157.22     48.85 o 
 -13   5   0     2244.68     2206.57     80.15 o 
 -12   5   0     4997.50     4877.48    109.23 o 
 -11   5   0      607.64      678.85     27.98 o 
 -10   5   0     2404.18     2441.91     50.23 o 
  -9   5   0     9105.10     8922.33    136.12 o 
  -8   5   0     2282.32     2302.66     40.83 o 
  -7   5   0      375.36      385.26     15.81 o 
  -6   5   0     5215.98     5283.39     69.97 o 
  -5   5   0     4205.59     4318.98     48.47 o 
  -4   5   0      132.24      173.61      9.40 o 
  -3   5   0     6761.28     7163.31     77.32 o 
  -2   5   0       11.21       12.91      6.89 o 
  -1   5   0     1416.37     1479.92     29.38 o 
   0   5   0       54.80       42.07     11.48 o 
   1   5   0      840.45      892.29     25.58 o 
   2   5   0     1360.15     1399.51     32.77 o 
   3   5   0    12477.54    12582.46    154.65 o 
   4   5   0     3279.26     3369.13     64.04 o 
   5   5   0      185.13      221.79     20.24 o 
   6   5   0     5865.82     5999.96    110.82 o 
   7   5   0     1947.98     2017.56     87.36 o 
   8   5   0      295.08      346.26     42.07 o 
   9   5   0     4048.11     4188.84    129.53 o 
  10   5   0     1658.58     1822.48    106.84 o 
  11   5   0      567.55      651.99     74.48 o 
  12   5   0     1175.02     1240.37     96.56 o 
  13   5   0     1834.56     1976.78    125.71 o 
  14   5   0       23.16       45.79     82.43 o 
 -17   6   0      322.93      454.88     71.74 o 
 -16   6   0      424.42      358.71     68.69 o 
 -15   6   0       86.80       70.22     45.79 o 
 -14   6   0       44.90      -12.21     38.16 o 
 -13   6   0       77.93       55.92     23.45 o 
 -12   6   0       43.51       44.13     17.45 o 
 -11   6   0       69.51       80.39     13.82 o 
 -10   6   0      639.95      671.70     29.15 o 
  -9   6   0     1881.73     1913.01     48.13 o 
  -8   6   0      388.24      436.99     22.46 o 
  -7   6   0     4080.14     4219.64     68.23 o 
  -6   6   0     1043.28      936.90     18.72 o 
  -5   6   0      790.05      709.29     16.93 o 
  -4   6   0    20868.69    20831.85    232.54 o 
  -3   6   0    23182.63    24371.06    270.10 o 
  -2   6   0      548.39      511.52     17.90 o 
  -1   6   0    22148.03    22370.10    270.45 o 
   0   6   0    17947.02    18137.41    210.57 o 
   1   6   0        9.96       14.47     11.46 o 
   2   6   0     5770.08     5856.23     84.37 o 
   3   6   0      160.71      154.09     18.32 o 
   4   6   0       69.33       74.64     17.36 o 
   5   6   0        8.83       24.17     16.42 o 
   6   6   0      246.72      274.94     32.82 o 
   7   6   0       39.61       -6.64     24.19 o 
   8   6   0     1014.28     1062.23    140.71 o 
   9   6   0     1766.03     1890.07    106.28 o 
  10   6   0       82.89       53.64     61.06 o 
  11   6   0     1075.60     1115.87     94.98 o 
  12   6   0     3957.29     3964.48    330.47 o 
  13   6   0      230.93      289.59     74.73 o 
 -17   7   0     1184.82     1372.26    109.90 o 
 -16   7   0     1811.52     1720.29    114.48 o 
 -15   7   0        4.36       -4.58     42.74 o 
 -14   7   0     3775.46     3552.01    160.28 o 
 -13   7   0     3037.01     2992.34     91.27 o 
 -12   7   0      134.87      127.41     17.95 o 
 -11   7   0     1451.42     1479.63     38.34 o 
 -10   7   0     1547.71     1575.84     35.46 o 
  -9   7   0      560.19      490.81     19.78 o 
  -8   7   0      125.30      128.30     13.38 o 
  -7   7   0      459.21      482.19     17.99 o 
  -6   7   0      363.02      373.39     13.37 o 
  -5   7   0       63.08       95.37     10.04 o 
  -4   7   0     5548.92     5669.49     71.40 o 
  -3   7   0     5567.83     5791.84     73.35 o 
  -2   7   0     9802.17    10043.97    124.83 o 
  -1   7   0    20428.80    20176.34    233.63 o 
   0   7   0     9753.44     9891.19    127.00 o 
   1   7   0    15301.14    15675.74    190.40 o 
   2   7   0    13263.14    13162.52    165.82 o 
   3   7   0     6036.05     6041.40     97.95 o 
   4   7   0      895.16      802.84     33.38 o 
   5   7   0     1511.55     1602.75     50.97 o 
   6   7   0      867.92      799.37     48.33 o 
   7   7   0      182.85      157.70     32.43 o 
   8   7   0      352.19      307.19     46.84 o 
   9   7   0       14.18       74.97     47.95 o 
  10   7   0        6.00      -38.68     38.68 o 
  11   7   0      151.18      176.12     61.41 o 
  12   7   0      698.00      720.80     90.36 o 
 -17   8   0      307.55      373.98     62.58 o 
 -16   8   0      316.97      315.97     61.06 o 
 -15   8   0      331.57      201.49     50.37 o 
 -14   8   0     2713.50     2773.53    134.33 o 
 -13   8   0     3024.36     2972.94     98.71 o 
 -12   8   0     1459.23     1479.95     54.54 o 
 -11   8   0     9105.64     8999.45    142.51 o 
 -10   8   0     4204.26     4249.85     77.75 o 
  -9   8   0     1592.80     1572.39     42.89 o 
  -8   8   0     5748.26     5594.08     87.88 o 
  -7   8   0      289.07      292.21     21.58 o 
  -6   8   0        0.79        0.25      9.62 o 
  -5   8   0      471.44      448.63     18.42 o 
  -4   8   0      488.93      500.25     21.13 o 
  -3   8   0      429.06      384.35     19.01 o 
  -2   8   0     1377.20     1447.34     35.36 o 
  -1   8   0     1972.93     1938.38     41.74 o 
   0   8   0      494.72      476.86     23.45 o 
   1   8   0     3659.29     3638.79     64.61 o 
   2   8   0     8120.11     8326.36    119.75 o 
   3   8   0      240.81      259.63     28.42 o 
   4   8   0     4766.35     4871.63     92.00 o 
   5   8   0     4847.29     5047.17    125.16 o 
   6   8   0      351.04      316.26     40.23 o 
   7   8   0     2512.53     2454.82     96.50 o 
   8   8   0     1766.75     1914.86    254.91 o 
   9   8   0       32.08       20.09     66.40 o 
  10   8   0      748.79      723.78     88.19 o 
  11   8   0     1395.79     1454.13    115.48 o 
  12   8   0       81.66       71.69     63.35 o 
 -17   9   0       45.66       45.79     47.32 o 
 -16   9   0       34.36       29.00     42.74 o 
 -15   9   0        2.76       38.16     41.21 o 
 -14   9   0       85.04       92.55     36.92 o 
 -13   9   0       14.33      -26.48     28.65 o 
 -12   9   0      982.61     1034.21     57.01 o 
 -11   9   0     1191.24     1168.01     42.74 o 
 -10   9   0       91.84       74.44     15.98 o 
  -9   9   0     2217.11     2173.82     51.99 o 
  -8   9   0     6480.70     6433.49    111.30 o 
  -7   9   0      160.25      175.45     16.88 o 
  -6   9   0     5524.77     5617.52     84.24 o 
  -5   9   0     3470.27     3324.50     55.09 o 
  -4   9   0      273.99      254.60     17.89 o 
  -3   9   0     5323.77     5265.69     91.32 o 
  -2   9   0     4857.73     4651.38     78.72 o 
  -1   9   0      517.02      547.06     27.54 o 
   0   9   0     1011.27     1066.54     36.63 o 
   1   9   0     2847.46     2999.90     64.46 o 
   2   9   0       72.50       72.67     20.08 o 
   3   9   0       11.31       -9.89     17.07 o 
   4   9   0      367.81      426.17     40.57 o 
   5   9   0      747.37      767.44     63.23 o 
   6   9   0      483.97      453.61     46.37 o 
   7   9   0     1590.83     1795.46     91.35 o 
   8   9   0       63.22       28.75     49.03 o 
   9   9   0      501.32      385.82     74.10 o 
  10   9   0     2851.15     2675.96    206.07 o 
  11   9   0      229.51      308.82    141.20 o 
 -17  10   0       52.87      145.01     51.90 o 
 -16  10   0     1165.78     1138.72     91.59 o 
 -15  10   0     1382.42     1436.37    100.74 o 
 -14  10   0       60.71       94.83     36.29 o 
 -13  10   0      605.20      701.02     58.42 o 
 -12  10   0      744.10      844.14     56.85 o 
 -11  10   0      253.13      275.28     26.25 o 
 -10  10   0      136.76      155.17     22.38 o 
  -9  10   0      772.98      665.44     51.80 o 
  -8  10   0       76.81      105.41     18.32 o 
  -7  10   0      236.89      317.72     32.99 o 
  -6  10   0     1615.42     1606.13     48.42 o 
  -5  10   0     1219.76     1318.06     39.96 o 
  -4  10   0     2298.25     2376.98     52.22 o 
  -3  10   0     8864.22     8696.53    137.73 o 
  -2  10   0     3029.40     2948.91     61.81 o 
  -1  10   0     8340.64     8188.14    125.39 o 
   0  10   0    12114.91    12152.09    179.64 o 
   1  10   0     3860.36     4022.16     86.79 o 
   2  10   0      501.97      480.57     33.81 o 
   3  10   0     2327.40     2350.00     66.65 o 
   4  10   0     1782.15     1760.28     75.10 o 
   5  10   0        6.98       -4.86     29.69 o 
   6  10   0       64.04       51.40     34.37 o 
   7  10   0        8.74        6.90     46.87 o 
   8  10   0        0.32      -37.09     46.94 o 
   9  10   0       71.66       22.75     55.52 o 
  10  10   0      363.89      459.69    177.83 o 
  11  10   0      134.10       45.79    102.27 o 
 -16  11   0      786.11      718.95     76.32 o 
 -15  11   0     1280.54     1196.11    106.85 o 
 -14  11   0      738.96      750.23     64.01 o 
 -13  11   0     4225.49     4082.91    145.60 o 
 -12  11   0     3301.60     3311.76     98.06 o 
 -11  11   0       46.64       23.33     23.89 o 
 -10  11   0     3465.73     3508.22     87.37 o 
  -9  11   0     2622.83     2570.76     72.32 o 
  -8  11   0      263.82      293.09     28.62 o 
  -7  11   0      295.89      286.08     29.22 o 
  -6  11   0       67.28       74.80     24.42 o 
  -5  11   0      205.18      264.78     26.27 o 
  -4  11   0       61.76       26.91     24.35 o 
  -3  11   0     1436.05     1511.60     62.02 o 
  -2  11   0      307.83      358.24     28.82 o 
  -1  11   0     3041.56     3199.72     85.56 o 
   0  11   0     7498.85     7681.15    125.35 o 
   1  11   0       15.44        6.22     20.66 o 
   2  11   0     4069.47     4110.93     93.65 o 
   3  11   0     5846.14     6001.27    148.78 o 
   4  11   0      894.14      884.67     59.57 o 
   5  11   0     1010.12     1011.22     63.69 o 
   6  11   0     1130.70     1331.85     85.74 o 
   7  11   0       61.43       75.56     56.13 o 
   8  11   0      133.79       42.38     53.91 o 
   9  11   0      893.67     1095.48    111.16 o 
  10  11   0        7.23       19.84     94.64 o 
 -16  12   0       57.36      112.96     54.95 o 
 -15  12   0      119.24      115.52     44.58 o 
 -14  12   0      325.74      410.66     56.39 o 
 -13  12   0     1283.82     1275.51     93.88 o 
 -12  12   0       29.81       71.12     29.13 o 
 -11  12   0      683.73      775.16     49.73 o 
 -10  12   0     3979.47     3905.82    136.28 o 
  -9  12   0     1049.40     1042.30     47.87 o 
  -8  12   0     1516.48     1465.85     57.30 o 
  -7  12   0     2276.91     2384.44     73.64 o 
  -6  12   0      709.91      795.11     44.76 o 
  -5  12   0      742.88      673.78     43.11 o 
  -4  12   0     3272.52     3368.64     83.90 o 
  -3  12   0      772.17      793.94     47.40 o 
  -2  12   0      228.79      239.21     33.89 o 
  -1  12   0      837.79      727.84     48.90 o 
   0  12   0       15.00       20.66     29.08 o 
   1  12   0       36.41        3.52     27.36 o 
   2  12   0      124.03      125.38     51.26 o 
   3  12   0     1126.93      978.70     89.51 o 
   4  12   0      365.69      344.59     68.48 o 
   5  12   0     1081.81      968.90     96.04 o 
   6  12   0      770.18      557.15    116.01 o 
   7  12   0       30.54      126.69     88.53 o 
   8  12   0     1757.39     1727.92    186.22 o 
 -16  13   0       97.96       62.00     44.89 o 
 -15  13   0      184.35       95.94     45.46 o 
 -14  13   0      686.91      661.60    100.74 o 
 -13  13   0       87.53       62.43     41.07 o 
 -12  13   0       26.69        2.95     40.68 o 
 -11  13   0       43.92       31.68     28.79 o 
 -10  13   0       61.93      120.36     33.23 o 
  -9  13   0      152.41      117.06     32.67 o 
  -8  13   0     2314.48     2425.80     90.37 o 
  -7  13   0     1218.35     1272.10     57.59 o 
  -6  13   0      482.29      531.83     41.58 o 
  -5  13   0     2825.70     2722.04     85.75 o 
  -4  13   0     1041.78     1089.27     50.32 o 
  -3  13   0     1878.27     1738.82     70.14 o 
  -2  13   0     6784.57     6873.59    158.08 o 
  -1  13   0     3599.77     3598.95    127.90 o 
   0  13   0       64.85       88.99     34.18 o 
   1  13   0     2627.16     2718.86    220.48 o 
   2  13   0     1764.15     1961.87    121.42 o 
   3  13   0       57.25        0.25     57.24 o 
   4  13   0      112.82      144.25     59.36 o 
   5  13   0       26.67       40.70     56.66 o 
   6  13   0        2.53      -35.11     76.32 o 
   7  13   0       71.31       97.69     90.06 o 
 -16  14   0       56.01      -32.06     73.27 o 
 -15  14   0     1700.30     1650.79    151.88 o 
 -14  14   0     1187.72     1156.96    169.43 o 
 -13  14   0       29.00        4.60     38.86 o 
 -12  14   0     2428.42     2583.73     97.09 o 
 -11  14   0     2396.17     2438.97     94.47 o 
 -10  14   0       30.68        6.23     29.38 o 
  -9  14   0      281.42      366.68     56.21 o 
  -8  14   0      391.62      374.05     45.87 o 
  -7  14   0        2.75       21.15     29.06 o 
  -6  14   0      222.13      176.06     64.28 o 
  -5  14   0     1632.22     1668.24     70.37 o 
  -4  14   0      156.32      169.20     35.76 o 
  -3  14   0      882.70      918.77     90.07 o 
  -2  14   0     3089.88     3050.75    100.46 o 
  -1  14   0       11.71       10.72     31.38 o 
   0  14   0     2747.06     2788.48    114.76 o 
   1  14   0     4329.35     4092.23    178.00 o 
   2  14   0     1228.16     1249.58    151.88 o 
   3  14   0      957.16      927.83     98.65 o 
   4  14   0     2120.96     2296.37    143.50 o 
   5  14   0      364.70      472.35     83.64 o 
   6  14   0        8.04       13.74     83.95 o 
 -15  15   0      908.66     1037.97    146.54 o 
 -14  15   0      385.44      445.53     67.47 o 
 -13  15   0      208.04      203.94     53.03 o 
 -12  15   0     2899.80     2917.59    119.59 o 
 -11  15   0      984.01      928.08     63.90 o 
 -10  15   0      595.28      675.27     56.47 o 
  -9  15   0     3001.52     3096.33    112.56 o 
  -8  15   0     1638.99     1700.94     94.51 o 
  -7  15   0       52.41       30.70     32.10 o 
  -6  15   0     1078.45     1022.99     80.88 o 
  -5  15   0      241.11      154.92     49.47 o 
  -4  15   0      128.22      169.17     42.25 o 
  -3  15   0       33.21       18.00     44.55 o 
  -2  15   0       32.13       28.23     37.70 o 
  -1  15   0        6.70       20.51     33.65 o 
   0  15   0       55.07       34.44     49.51 o 
   1  15   0      739.78      752.52     90.12 o 
   2  15   0       71.36       -2.04     53.42 o 
   3  15   0      917.84      925.81    105.23 o 
   4  15   0      991.88      929.50    106.28 o 
   5  15   0       53.87       32.06     90.06 o 
 -14  16   0        0.31       -1.53     68.69 o 
 -13  16   0       73.14       96.26     49.49 o 
 -12  16   0       84.17      119.85     39.91 o 
 -11  16   0        0.26      -17.91     32.90 o 
 -10  16   0      665.39      721.92     61.79 o 
  -9  16   0     1227.30     1234.56     75.75 o 
  -8  16   0        2.27       35.12     36.95 o 
  -7  16   0     1630.35     1590.15     85.13 o 
  -6  16   0     2613.97     2711.78    121.77 o 
  -5  16   0        3.94      -24.40     34.04 o 
  -4  16   0     2271.34     2163.50    102.95 o 
  -3  16   0     2076.09     2159.78    131.11 o 
  -2  16   0        6.98      -37.51     48.02 o 
  -1  16   0     1774.75     1554.17    267.13 o 
   0  16   0     1395.78     1538.87    117.02 o 
   1  16   0        1.05      -44.53     50.37 o 
   2  16   0       35.97       63.81     63.14 o 
   3  16   0        3.10       41.65     61.49 o 
   4  16   0       11.21       61.20     68.38 o 
 -12  17   0       49.40       68.03     41.49 o 
 -11  17   0      141.14      116.53     42.50 o 
 -10  17   0      262.37      339.32     54.22 o 
  -9  17   0       58.93      124.11     42.14 o 
  -8  17   0       27.87       -4.73     37.55 o 
  -7  17   0      719.05      752.61     83.13 o 
  -6  17   0       65.48       49.55     41.32 o 
  -5  17   0      347.69      339.79     58.14 o 
  -4  17   0     2333.25     2421.34    112.99 o 
  -3  17   0      491.23      507.19     80.41 o 
  -2  17   0     1624.80     1752.23    126.74 o 
  -1  17   0     3177.33     3181.09    239.65 o 
   0  17   0      827.24      639.58    137.38 o 
   1  17   0      590.84      493.81     90.65 o 
   2  17   0     2117.77     2571.34    164.02 o 
   3  17   0      843.54      921.45    113.87 o 
 -12  18   0      124.98      251.86     87.01 o 
 -11  18   0     1588.83     1526.17     89.96 o 
 -10  18   0      960.04      943.49     76.24 o 
  -9  18   0       17.99      -15.56     38.87 o 
  -8  18   0      666.22      642.20     68.71 o 
  -7  18   0      579.29      604.26     66.61 o 
  -6  18   0       11.09       38.38     42.25 o 
  -5  18   0        1.10      -49.03     49.03 o 
  -4  18   0      154.25      163.89     52.49 o 
  -3  18   0        3.59       28.31     43.62 o 
  -2  18   0      290.38      251.86    106.85 o 
  -1  18   0      302.47      257.97    109.90 o 
   0  18   0        1.06       18.32     85.48 o 
 -10  19   0      157.00      166.38     85.48 o 
  -9  19   0      389.39      384.81     76.72 o 
  -8  19   0     1565.52     1499.70     96.64 o 
  -7  19   0       99.20      117.39     49.24 o 
  -6  19   0      624.89      592.61     71.11 o 
  -5  19   0      866.22      891.25     81.50 o 
  -4  19   0      126.32      145.47     54.58 o 
  -3  19   0      137.22       67.16     83.95 o 
  -6  20   0      745.98      796.80    138.91 o 
  -5  20   0      939.65      868.40    105.98 o 
   5 -20   1      747.01      772.37    149.59 o 
   6 -20   1     1713.66     1956.89    203.02 o 
   2 -19   1      316.28      273.23    116.01 o 
   3 -19   1      229.09      185.21     87.01 o 
   4 -19   1        5.02       -8.96     42.61 o 
   5 -19   1      569.64      516.69    109.55 o 
   6 -19   1      612.88      514.24     66.55 o 
   7 -19   1       86.69       72.31     45.90 o 
   8 -19   1     2078.92     2352.99    149.59 o 
   9 -19   1      732.11      900.07    102.27 o 
  10 -19   1      243.44      196.91     90.06 o 
  11 -19   1     1245.59     1007.45    137.38 o 
  -2 -18   1     1339.50     1350.89    183.17 o 
  -1 -18   1     1306.60     1056.29    166.38 o 
   0 -18   1       40.37      105.32     99.22 o 
   1 -18   1     1274.92     1224.20    170.96 o 
   2 -18   1      695.00      842.59    145.01 o 
   3 -18   1        7.52      -28.64     40.22 o 
   4 -18   1      246.87      240.42    114.59 o 
   5 -18   1       13.53       25.97     42.23 o 
   6 -18   1       26.08       20.16     40.09 o 
   7 -18   1       14.54       25.95     40.40 o 
   8 -18   1        8.52       25.69     39.85 o 
   9 -18   1        3.02      -35.77     36.29 o 
  10 -18   1      533.90      581.97     77.69 o 
  11 -18   1      812.03      693.14    192.33 o 
  12 -18   1      171.67      122.11     80.90 o 
  -4 -17   1        0.10       36.63    100.74 o 
  -3 -17   1      181.73      152.45     76.43 o 
  -2 -17   1      853.43      820.07    104.55 o 
  -1 -17   1       47.60       -0.67    101.51 o 
   0 -17   1     1501.74     1544.85    267.89 o 
   1 -17   1     2763.60     2984.18    235.07 o 
   2 -17   1      735.65      836.56    147.30 o 
   3 -17   1      895.19      853.32     75.45 o 
   4 -17   1     3029.32     3199.37    129.51 o 
   5 -17   1     1108.64     1179.93     79.78 o 
   6 -17   1      145.32      128.22     44.14 o 
   7 -17   1      894.17      906.70     70.21 o 
   8 -17   1      249.32      246.13     48.41 o 
   9 -17   1        6.45       -0.10     39.19 o 
  10 -17   1       70.72       34.89     38.97 o 
  11 -17   1       42.53       82.83     39.91 o 
  12 -17   1       58.13       45.65     47.45 o 
  -5 -16   1       67.22       25.95     96.17 o 
  -4 -16   1       11.33      -57.18     57.18 o 
  -3 -16   1      141.24      205.50     73.37 o 
  -2 -16   1       98.55       68.16     80.14 o 
  -1 -16   1        2.73        1.38     49.49 o 
   0 -16   1      272.77      258.73     68.00 o 
   1 -16   1      508.75      474.23     61.86 o 
   2 -16   1        7.02      -19.79     48.02 o 
   3 -16   1     2121.48     2191.74    128.95 o 
   4 -16   1     1807.70     1886.92    209.09 o 
   5 -16   1       10.88      -31.66     31.66 o 
   6 -16   1     2142.20     2241.61    100.52 o 
   7 -16   1     1659.71     1678.40     91.19 o 
   8 -16   1       15.87        4.60     33.10 o 
   9 -16   1     1240.56     1290.12     75.65 o 
  10 -16   1     1455.83     1635.59     84.01 o 
  11 -16   1        0.11       20.94     34.95 o 
  12 -16   1      640.49      669.67     57.75 o 
  13 -16   1      169.70      154.17     70.22 o 
  -6 -15   1      476.47      621.26    135.85 o 
  -5 -15   1       11.25       86.22    125.93 o 
  -4 -15   1      980.81     1060.95    107.87 o 
  -3 -15   1     1312.62     1568.40    172.49 o 
  -2 -15   1       16.12        9.78     50.70 o 
  -1 -15   1     1709.38     1547.56    112.76 o 
   0 -15   1     1320.26     1316.56     83.69 o 
   1 -15   1       23.52      -30.44     30.77 o 
   2 -15   1      613.61      618.31     74.06 o 
   3 -15   1       69.55       54.55     36.93 o 
   4 -15   1      190.51       85.56     35.48 o 
   5 -15   1        5.78       32.72     33.23 o 
   6 -15   1      511.42      431.60     49.64 o 
   7 -15   1      183.34      112.49     36.60 o 
   8 -15   1      393.99      437.03     48.96 o 
   9 -15   1     1024.69     1107.69     67.86 o 
  10 -15   1       37.62       26.31     33.40 o 
  11 -15   1     1289.24     1208.79     77.68 o 
  12 -15   1     1925.81     2055.32     90.85 o 
  13 -15   1      309.23      316.47     63.35 o 
  14 -15   1      183.90      154.17     68.69 o 
  -7 -14   1       81.95       62.58     85.48 o 
  -6 -14   1       51.29       27.48     91.59 o 
  -5 -14   1       16.27      -51.06     51.06 o 
  -4 -14   1      763.52      696.56     90.08 o 
  -3 -14   1      286.89      227.66     70.22 o 
  -2 -14   1     1862.96     1976.25    252.62 o 
  -1 -14   1     3367.95     3462.24    160.15 o 
   0 -14   1     1627.01     1574.75     75.06 o 
   1 -14   1     1236.15     1223.05     80.64 o 
   2 -14   1     5109.65     5139.23    157.97 o 
   3 -14   1     2906.33     2863.77     93.95 o 
   4 -14   1      216.54      197.49     35.02 o 
   5 -14   1     1837.59     1788.31     71.01 o 
   6 -14   1      903.28      985.46     54.11 o 
   7 -14   1      265.08      180.98     37.18 o 
   8 -14   1      142.73      150.94     46.81 o 
   9 -14   1       35.27       50.41     38.51 o 
  10 -14   1       15.86       30.10     29.88 o 
  11 -14   1      317.61      416.83     45.40 o 
  12 -14   1      670.84      601.10     92.03 o 
  13 -14   1       88.36       18.79     41.72 o 
  14 -14   1     1425.92     1426.90    112.96 o 
  15 -14   1     1767.16     1584.17    329.71 o 
  -8 -13   1     1836.54     1782.87    192.33 o 
  -7 -13   1      172.44      225.91    103.80 o 
  -6 -13   1       23.90      -38.16     68.69 o 
  -5 -13   1      262.14      238.12     65.29 o 
  -4 -13   1       88.17       41.49     80.90 o 
  -3 -13   1       53.18      106.01     52.86 o 
  -2 -13   1      333.75      309.07    163.33 o 
  -1 -13   1      385.09      415.74     45.00 o 
   0 -13   1       11.43        9.14     27.77 o 
   1 -13   1     2823.18     2740.76    100.47 o 
   2 -13   1     5458.34     5773.07    139.93 o 
   3 -13   1      425.90      331.89     45.80 o 
   4 -13   1     4787.62     4781.04    120.92 o 
   5 -13   1     7019.92     6855.48    152.02 o 
   6 -13   1      419.12      384.24     37.14 o 
   7 -13   1     1232.56     1330.70     57.40 o 
   8 -13   1     2588.08     2658.85     80.43 o 
   9 -13   1      266.13      279.20     38.72 o 
  10 -13   1      527.21      483.58     45.06 o 
  11 -13   1     1194.16     1220.72     63.45 o 
  12 -13   1       43.93       73.53     31.04 o 
  13 -13   1       35.93      -31.35     35.86 o 
  14 -13   1        1.16      -37.36     37.36 o 
  15 -13   1       11.53      -37.40     37.40 o 
  -9 -12   1     1397.86     1448.25    125.15 o 
  -8 -12   1     1438.51     1428.73    120.87 o 
  -7 -12   1      585.74      641.46     88.33 o 
  -6 -12   1      781.09      802.52     72.51 o 
  -5 -12   1     2027.29     2314.83    127.54 o 
  -4 -12   1      111.64      105.75     41.93 o 
  -3 -12   1     1436.79     1517.83     82.49 o 
  -2 -12   1     2011.23     2080.32     81.17 o 
  -1 -12   1      431.37      521.22     48.49 o 
   0 -12   1      153.53      177.67     37.85 o 
   1 -12   1       40.98       47.16     26.35 o 
   2 -12   1        1.92      -21.65     23.10 o 
   3 -12   1       42.25       44.57     25.04 o 
   4 -12   1      677.43      735.08     39.21 o 
   5 -12   1      958.41     1074.38     52.88 o 
   6 -12   1      269.26      219.98     29.94 o 
   7 -12   1     3145.00     3125.87     85.21 o 
   8 -12   1      940.15      964.19     46.08 o 
   9 -12   1     1203.06     1182.39     79.54 o 
  10 -12   1     3430.84     3515.20    106.94 o 
  11 -12   1      436.65      445.37     72.95 o 
  12 -12   1      172.99      213.77     35.26 o 
  13 -12   1     2234.31     2356.12    110.76 o 
  14 -12   1      959.06      940.28     74.26 o 
  15 -12   1      232.91      252.64     67.16 o 
  16 -12   1      454.84      489.98     74.80 o 
 -11 -11   1        9.81        4.58     96.17 o 
 -10 -11   1       15.19      -41.67     55.39 o 
  -9 -11   1      131.86      111.43     62.60 o 
  -8 -11   1      201.09      203.74     67.59 o 
  -7 -11   1       12.47      -30.83     48.25 o 
  -6 -11   1      665.76      689.85     57.73 o 
  -5 -11   1     1660.09     1615.70     75.71 o 
  -4 -11   1      584.48      466.63     47.48 o 
  -3 -11   1     3311.26     3259.35    100.28 o 
  -2 -11   1     2794.57     2924.79     75.30 o 
  -1 -11   1     4293.93     4285.84    131.58 o 
   0 -11   1    13059.99    13151.60    186.96 o 
   1 -11   1     3384.33     3409.02     70.92 o 
   2 -11   1     2104.31     2124.71     57.67 o 
   3 -11   1     3232.27     3264.48     71.80 o 
   4 -11   1     1783.31     1769.86     49.78 o 
   5 -11   1      287.05      249.01     22.51 o 
   6 -11   1       76.48       85.10     22.59 o 
   7 -11   1       59.36       43.12     20.73 o 
   8 -11   1       77.96      107.56     22.43 o 
   9 -11   1       63.96       92.63     27.84 o 
  10 -11   1      835.07      780.94     39.64 o 
  11 -11   1       16.98        2.66     23.77 o 
  12 -11   1     1627.24     1748.75     78.66 o 
  13 -11   1     3205.15     3249.16    128.36 o 
  14 -11   1      125.88       70.46     40.34 o 
  15 -11   1     1719.38     1614.97    116.01 o 
  16 -11   1     2393.79     2436.19    143.48 o 
 -11 -10   1       70.63      -21.94     60.33 o 
 -10 -10   1     2921.18     3121.08    167.26 o 
  -9 -10   1      565.81      498.57     80.86 o 
  -8 -10   1       79.61      124.45     55.85 o 
  -7 -10   1      308.52      361.01    123.64 o 
  -6 -10   1       30.09       -9.16     28.73 o 
  -5 -10   1       20.04      -26.03     26.03 o 
  -4 -10   1      105.82      119.57     32.02 o 
  -3 -10   1      372.81      424.86     32.50 o 
  -2 -10   1       36.87        0.85     19.19 o 
  -1 -10   1     1904.51     1896.36     52.16 o 
   0 -10   1     8899.34     8844.40    133.46 o 
   1 -10   1     3024.03     3184.16     64.96 o 
   2 -10   1     7304.26     7288.71    120.52 o 
   3 -10   1    15629.60    15857.26    245.97 o 
   4 -10   1     1884.61     1878.21     48.97 o 
   5 -10   1     3144.97     3220.84     70.76 o 
   6 -10   1     9674.42     9619.51    144.30 o 
   7 -10   1       24.33       -7.52     15.30 o 
   8 -10   1      124.17      115.55     18.54 o 
   9 -10   1     1367.96     1426.82     92.09 o 
  10 -10   1       54.34       62.08     19.69 o 
  11 -10   1       35.04       50.35     19.78 o 
  12 -10   1      137.93      100.94     28.62 o 
  13 -10   1       21.35       33.17     63.35 o 
  14 -10   1       69.01       80.90     47.32 o 
  15 -10   1     1052.19      975.39     88.53 o 
  16 -10   1      696.63      631.94     77.85 o 
 -12  -9   1      584.93     1021.18    154.17 o 
 -11  -9   1     1548.59     1721.83    126.79 o 
 -10  -9   1     2837.27     2889.61    153.80 o 
  -9  -9   1     1683.43     1691.23    116.44 o 
  -8  -9   1      333.77      344.66     64.76 o 
  -7  -9   1     3262.92     3182.60    102.02 o 
  -6  -9   1     1092.50     1104.28     59.87 o 
  -5  -9   1      215.26      175.21     33.75 o 
  -4  -9   1     1064.38     1126.58     46.23 o 
  -3  -9   1     1503.94     1577.83     58.07 o 
  -2  -9   1       78.96       50.65     18.58 o 
  -1  -9   1        2.53       -6.39     14.63 o 
   0  -9   1      687.73      757.60     31.03 o 
   1  -9   1      983.60      936.38     39.59 o 
   2  -9   1     6253.89     6348.42     97.19 o 
   3  -9   1     7444.31     7344.57    116.17 o 
   4  -9   1      213.32      210.12     16.48 o 
   5  -9   1     7273.33     7399.34    105.51 o 
   6  -9   1     5119.84     4985.57     71.91 o 
   7  -9   1      272.55      289.11     18.90 o 
   8  -9   1     4895.31     4825.43     78.94 o 
   9  -9   1     1390.15     1423.59     41.64 o 
  10  -9   1      122.14      126.92     20.77 o 
  11  -9   1     3069.28     3121.75     75.56 o 
  12  -9   1     1231.67     1343.70     50.55 o 
  13  -9   1        0.56        0.23     31.86 o 
  14  -9   1      149.52      141.96     48.85 o 
  15  -9   1      456.96      355.66     64.11 o 
  16  -9   1        1.13       50.37     51.90 o 
 -12  -8   1        0.19        5.06     52.76 o 
 -11  -8   1      162.15      196.27    106.09 o 
 -10  -8   1      684.67      734.78     84.60 o 
  -9  -8   1        2.22      -12.82     42.53 o 
  -8  -8   1     1482.58     1496.58    100.22 o 
  -7  -8   1     3085.20     3155.39    141.01 o 
  -6  -8   1      208.22      183.79     33.21 o 
  -5  -8   1     3069.28     3188.74     92.69 o 
  -4  -8   1     3720.23     3630.07     80.29 o 
  -3  -8   1      338.70      404.13     26.07 o 
  -2  -8   1    10826.92    10637.10    174.39 o 
  -1  -8   1    15119.85    15751.80    206.32 o 
   0  -8   1      127.90      132.60     15.90 o 
   1  -8   1     9793.42     9782.84    126.18 o 
   2  -8   1     5541.94     5389.18     89.99 o 
   3  -8   1      649.85      663.97     21.21 o 
   4  -8   1      113.16      131.49     14.34 o 
   5  -8   1        7.75       20.88     10.54 o 
   6  -8   1        1.27        6.99     10.93 o 
   7  -8   1     1921.23     1904.92     46.82 o 
   8  -8   1     1635.85     1690.63     40.04 o 
   9  -8   1      130.12      126.62     21.52 o 
  10  -8   1     3568.95     3653.06     71.98 o 
  11  -8   1     2878.05     2902.08     70.65 o 
  12  -8   1      426.12      439.66     28.62 o 
  13  -8   1     1774.23     1706.55    105.32 o 
  14  -8   1     4054.92     4188.53    186.22 o 
  15  -8   1     1039.44     1126.51     97.69 o 
  16  -8   1      563.32      589.20     77.85 o 
  17  -8   1     1445.53     1384.47    116.01 o 
 -13  -7   1      195.78      119.62     62.06 o 
 -12  -7   1     2956.58     3100.79    157.99 o 
 -11  -7   1     2341.75     2389.62    133.30 o 
 -10  -7   1       58.51      -28.87     42.54 o 
  -9  -7   1      484.88      418.61     63.65 o 
  -8  -7   1      791.34      759.06     58.87 o 
  -7  -7   1      172.54      138.70     30.75 o 
  -6  -7   1      121.41      125.53     28.58 o 
  -5  -7   1     1338.37     1309.87     42.06 o 
  -4  -7   1      156.64      163.88     20.39 o 
  -3  -7   1     3236.43     3360.59     67.43 o 
  -2  -7   1     6081.73     6292.43     97.21 o 
  -1  -7   1      654.52      714.79     25.27 o 
   0  -7   1    12711.57    13613.86    164.97 o 
   1  -7   1    14782.18    14971.42    177.59 o 
   2  -7   1     5276.82     5223.90     72.75 o 
   3  -7   1      133.58      157.82     11.44 o 
   4  -7   1    52051.08    53834.39    549.16 o 
   5  -7   1     1266.91     1188.41     24.86 o 
   6  -7   1      573.57      539.22     16.12 o 
   7  -7   1     6351.74     6503.83     82.62 o 
   8  -7   1     2818.80     2894.83     54.16 o 
   9  -7   1      315.11      263.24     17.10 o 
  10  -7   1      122.60      114.07     18.89 o 
  11  -7   1       15.68       27.95     17.05 o 
  12  -7   1      122.06      114.02     22.42 o 
  13  -7   1     1786.04     1814.93    111.43 o 
  14  -7   1     1939.94     1811.88    116.01 o 
  15  -7   1       27.12      -16.79     44.27 o 
  16  -7   1     2676.39     2894.12    160.28 o 
  17  -7   1     1018.79      990.65     99.22 o 
 -14  -6   1      457.93      265.60    103.80 o 
 -13  -6   1      603.78      598.05     82.44 o 
 -12  -6   1     3757.16     3961.18    172.70 o 
 -11  -6   1     1586.61     1427.93    100.38 o 
 -10  -6   1      242.24      247.77     58.00 o 
  -9  -6   1     4786.78     4525.94    237.08 o 
  -8  -6   1     6056.18     5797.65    157.14 o 
  -7  -6   1       54.61      -16.21     22.33 o 
  -6  -6   1     1139.95     1253.12     54.51 o 
  -5  -6   1     2788.91     2871.29     59.28 o 
  -4  -6   1      289.68      309.97     21.65 o 
  -3  -6   1        3.55       -2.53     15.99 o 
  -2  -6   1      103.69       78.20     13.06 o 
  -1  -6   1      303.00      282.48     19.62 o 
   0  -6   1     6404.84     6606.07    109.02 o 
   1  -6   1     9300.60     9343.49    114.85 o 
   2  -6   1      187.35      180.82     17.71 o 
   3  -6   1     9973.90     9904.22    110.66 o 
   4  -6   1     9213.58     9070.02    102.18 o 
   5  -6   1       67.66      112.29     11.37 o 
   6  -6   1     2752.21     2731.63     35.47 o 
   7  -6   1     8045.73     8097.76    105.50 o 
   8  -6   1     1421.31     1462.29     30.91 o 
   9  -6   1     3092.57     3252.23     62.81 o 
  10  -6   1     1837.82     1871.39     45.52 o 
  11  -6   1        0.52       -9.01     16.34 o 
  12  -6   1      734.35      872.95     46.73 o 
  13  -6   1      588.66      711.32     71.74 o 
  14  -6   1        0.20       -4.58     41.21 o 
  15  -6   1       78.00       33.58     50.37 o 
  16  -6   1      270.04      297.65     68.69 o 
 -14  -5   1       17.00       34.66     53.91 o 
 -13  -5   1       39.80       36.88     50.18 o 
 -12  -5   1      704.17      767.33     78.59 o 
 -11  -5   1        4.45       28.15     42.91 o 
 -10  -5   1     1845.00     1901.47    104.68 o 
  -9  -5   1     9494.92     9403.45    220.61 o 
  -8  -5   1      770.28      822.27     52.99 o 
  -7  -5   1     2050.30     2090.89     66.37 o 
  -6  -5   1     3666.01     3655.69     92.52 o 
  -5  -5   1     1987.18     1979.74     55.99 o 
  -4  -5   1      242.13      215.08     16.35 o 
  -3  -5   1    10771.11    10953.39    135.70 o 
  -2  -5   1     2133.43     2355.55     45.39 o 
  -1  -5   1    20527.73    20872.80    236.55 o 
   0  -5   1    17058.49    16881.67    192.71 o 
   1  -5   1     1415.29     1472.97     27.11 o 
   2  -5   1      133.11      164.05     10.94 o 
   3  -5   1     5193.24     5166.20     58.31 o 
   4  -5   1    11120.41    11477.41    117.40 o 
   5  -5   1        8.53       10.77      6.30 o 
   6  -5   1     6586.38     6609.66     75.18 o 
   7  -5   1     4718.90     4734.17     66.48 o 
   8  -5   1     4095.84     4100.33     66.20 o 
   9  -5   1     3563.18     3563.25     67.41 o 
  10  -5   1      776.94      705.22     30.24 o 
  11  -5   1      661.56      634.13     47.70 o 
  12  -5   1     3639.71     3637.08     93.39 o 
  13  -5   1     2200.35     2220.56    101.51 o 
  14  -5   1      198.77      169.43     54.95 o 
  15  -5   1     2199.60     1917.20    129.75 o 
  16  -5   1      432.11      445.72     79.37 o 
 -15  -4   1      402.18      390.77    103.80 o 
 -14  -4   1      900.72     1014.73     93.36 o 
 -13  -4   1     2559.73     2803.16    248.05 o 
 -12  -4   1      189.19      284.18     57.08 o 
 -11  -4   1      112.43      142.78     45.29 o 
 -10  -4   1      779.80      846.24     56.35 o 
  -9  -4   1        0.58       -0.20     25.61 o 
  -8  -4   1      124.24      125.42     29.61 o 
  -7  -4   1     1936.43     1908.04     49.15 o 
  -6  -4   1     4324.64     4353.03     67.79 o 
  -5  -4   1      204.59      220.55     17.29 o 
  -4  -4   1     3202.76     2982.02     52.63 o 
  -3  -4   1    10676.26    11421.32    137.18 o 
  -2  -4   1     7120.11     7153.21     90.58 o 
  -1  -4   1    35725.57    35407.16    386.02 o 
   0  -4   1     8685.08     8284.47    114.95 o 
   1  -4   1    10323.81    10981.06    118.76 o 
   2  -4   1   149568.94   148939.80   1577.73 o 
   3  -4   1    28941.81    29598.61    286.73 o 
   4  -4   1     1340.32     1314.21     19.88 o 
   5  -4   1     3693.57     3541.64     40.78 o 
   6  -4   1     1084.13     1039.77     18.39 o 
   7  -4   1      202.25      246.05     15.13 o 
   8  -4   1      236.83      261.83     15.69 o 
   9  -4   1      315.15      347.05     21.66 o 
  10  -4   1      363.19      365.62     32.39 o 
  11  -4   1     2662.78     2737.69     77.20 o 
  12  -4   1     1804.00     1831.86     63.96 o 
  13  -4   1       44.99       21.83     30.16 o 
  14  -4   1     4311.31     4110.68    199.96 o 
  15  -4   1     2883.12     2892.59    169.43 o 
  16  -4   1      562.68      654.84     90.06 o 
 -15  -3   1        1.19      -46.72     46.72 o 
 -14  -3   1     3617.75     3439.10    170.96 o 
 -13  -3   1     1886.85     2118.92    114.92 o 
 -12  -3   1      264.81      194.81     52.66 o 
 -11  -3   1     5834.69     5585.63    184.03 o 
 -10  -3   1     7941.06     7095.08    210.89 o 
  -9  -3   1       57.64       72.42     26.49 o 
  -8  -3   1     2451.78     2547.25     96.18 o 
  -7  -3   1     3740.18     3748.80     76.09 o 
  -6  -3   1      149.80      137.77     16.46 o 
  -5  -3   1       77.05      106.54     11.47 o 
  -4  -3   1      362.42      372.60     15.96 o 
  -3  -3   1     3106.55     3183.77     44.36 o 
  -2  -3   1     6234.85     6329.22     74.20 o 
  -1  -3   1     1908.14     1878.65     36.06 o 
   0  -3   1     1795.47     1882.90     27.30 o 
   1  -3   1    51849.92    52052.33    522.25 o 
   2  -3   1   113430.27   115554.92   1045.30 o 
   3  -3   1      140.24      139.67      7.21 o 
   4  -3   1     5754.93     6048.31     63.53 o 
   5  -3   1    23722.75    24091.65    247.83 o 
   6  -3   1     5038.75     5186.77     69.61 o 
   7  -3   1     6172.92     6658.19     85.70 o 
   8  -3   1     6757.04     6628.15    106.48 o 
   9  -3   1      513.81      568.31     24.82 o 
  10  -3   1     1254.47     1227.00     42.64 o 
  11  -3   1      450.40      465.75     51.04 o 
  12  -3   1      133.72      143.22     27.23 o 
  13  -3   1       77.87       79.56     35.07 o 
  14  -3   1      367.45      424.43    128.22 o 
  15  -3   1      163.73      126.69     62.58 o 
  16  -3   1       17.40       44.27     58.00 o 
 -15  -2   1      134.70       13.74     48.57 o 
 -14  -2   1      703.12      831.29     77.71 o 
 -13  -2   1       39.38       64.39     41.04 o 
 -12  -2   1      442.95      480.03     57.21 o 
 -11  -2   1     6510.00     6336.61    158.03 o 
 -10  -2   1     1487.18     1581.03     67.36 o 
  -9  -2   1     2747.02     2768.67     74.02 o 
  -8  -2   1    12693.82    12930.72    199.95 o 
  -7  -2   1     1774.86     1721.75     37.64 o 
  -6  -2   1      776.23      790.34     22.42 o 
  -5  -2   1     6979.76     6977.85     87.75 o 
  -4  -2   1     1906.87     2103.19     34.08 o 
  -3  -2   1     2544.33     2512.53     39.96 o 
  -2  -2   1     2234.65     2255.57     30.90 o 
  -1  -2   1       48.13       32.48      5.19 o 
   1  -2   1      333.24      374.28      9.35 o 
   2  -2   1      454.62      428.08     10.86 o 
   3  -2   1      541.88      539.84     12.41 o 
   4  -2   1    19573.83    19977.92    206.30 o 
   5  -2   1    10608.61    10590.64    120.32 o 
   6  -2   1     3034.68     3284.65     48.39 o 
   7  -2   1     4720.32     4868.00     62.97 o 
   8  -2   1     1150.21     1083.34     28.99 o 
   9  -2   1      239.03      280.83     18.25 o 
  10  -2   1     3903.83     3766.35     98.98 o 
  11  -2   1     3155.60     3133.17     91.53 o 
  12  -2   1        1.26       -4.34     32.06 o 
  13  -2   1     3056.20     2860.89    221.33 o 
  14  -2   1      717.57      703.16     64.21 o 
  15  -2   1       69.18       36.63     56.48 o 
  16  -2   1      102.08        1.53     67.16 o 
 -16  -1   1        2.13       59.53     71.74 o 
 -15  -1   1      745.29      921.75    140.43 o 
 -14  -1   1      421.66      484.65     60.92 o 
 -13  -1   1       80.44       82.83     40.85 o 
 -12  -1   1      128.73      146.75     43.13 o 
 -11  -1   1        4.60       -4.96     25.64 o 
 -10  -1   1       11.74       22.52     22.68 o 
  -9  -1   1      561.76      570.41     28.04 o 
  -8  -1   1     2493.15     2447.03     49.58 o 
  -7  -1   1      144.41      128.45     12.71 o 
  -6  -1   1     3139.83     2955.42     43.86 o 
  -5  -1   1    21609.58    21864.55    241.00 o 
  -4  -1   1      178.45      175.50     10.25 o 
  -3  -1   1     4411.33     4330.82     47.37 o 
  -2  -1   1      302.52      228.53      8.35 o 
   2  -1   1     4480.58     4273.03     50.66 o 
   3  -1   1    12858.58    12963.56    144.01 o 
   4  -1   1      286.41      300.29     11.28 o 
   5  -1   1      946.21     1014.33     27.77 o 
   6  -1   1      433.34      491.16     16.99 o 
   7  -1   1      544.71      547.95     19.13 o 
   8  -1   1       80.37       67.93     14.31 o 
   9  -1   1      868.87      891.03     32.56 o 
  10  -1   1      535.98      589.91     40.28 o 
  11  -1   1      389.91      356.65     35.99 o 
  12  -1   1     2355.14     2329.69    104.15 o 
  13  -1   1     4596.15     4724.60    227.44 o 
  14  -1   1      553.85      610.01     65.73 o 
  15  -1   1      495.85      537.30     94.64 o 
 -16   0   1      541.59      604.47    102.27 o 
 -15   0   1     1635.08     1660.76    143.48 o 
 -14   0   1       10.24      -36.65     36.65 o 
 -13   0   1     2535.39     2681.12    189.28 o 
 -12   0   1     6317.52     5980.09    217.52 o 
 -11   0   1      501.81      508.46     37.62 o 
 -10   0   1     4148.31     4072.49     89.48 o 
  -9   0   1     3085.13     3050.34     55.51 o 
  -8   0   1     1946.84     1889.39     39.02 o 
  -7   0   1       39.74       39.91      7.58 o 
  -6   0   1     1891.55     1968.23     28.38 o 
  -5   0   1      111.83      108.07      7.21 o 
  -4   0   1     7301.57     7523.66     76.83 o 
  -3   0   1     8242.05     8301.22     79.16 o 
  -2   0   1     3564.04     3486.78    112.10 o 
   1   0   1       19.83       12.50      5.65 o 
   2   0   1     9300.11     9671.07    109.07 o 
   3   0   1    31955.12    31442.59    355.03 o 
   4   0   1    61592.13    63612.59    680.58 o 
   5   0   1      672.50      675.90     22.79 o 
   6   0   1     5317.78     5359.01     78.23 o 
   7   0   1     4609.34     4506.57     69.31 o 
   8   0   1      323.77      320.51     22.68 o 
   9   0   1      353.37      364.72     29.16 o 
  10   0   1       33.80        3.57     23.15 o 
  11   0   1        5.15      -15.30     30.23 o 
  12   0   1      159.38      195.01     46.07 o 
  13   0   1      261.33      318.98     54.44 o 
  14   0   1      151.94      118.54     47.34 o 
  15   0   1     1216.00     1202.65    188.51 o 
 -16   1   1      523.73      511.35     88.53 o 
 -15   1   1      229.71      204.54     68.69 o 
 -14   1   1      446.31      436.98     52.27 o 
 -13   1   1     3913.91     4077.10    137.59 o 
 -12   1   1     2460.42     2439.28     77.76 o 
 -11   1   1     1871.71     1726.05     60.98 o 
 -10   1   1    12496.19    12404.94    210.26 o 
  -9   1   1     7660.43     7708.61    121.63 o 
  -8   1   1       71.76       83.08     12.02 o 
  -7   1   1     4568.11     4344.00     64.47 o 
  -6   1   1     6764.52     6573.55     83.39 o 
  -5   1   1     4216.24     4068.78     84.48 o 
  -4   1   1    16156.60    16593.04    364.80 o 
  -3   1   1     5568.97     5551.63    193.86 o 
  -2   1   1      952.12     1016.60     50.37 o 
   1   1   1     3908.02     4025.22     47.20 o 
   2   1   1    20297.98    20503.57    212.41 o 
   3   1   1    12639.30    13117.66    160.37 o 
   4   1   1       64.32       52.77      9.69 o 
   5   1   1    23161.67    24193.26    288.85 o 
   6   1   1    17624.82    17701.08    273.96 o 
   7   1   1      988.60     1027.14     33.66 o 
   8   1   1     3079.31     3135.31     69.39 o 
   9   1   1     1654.42     1720.44     69.13 o 
  10   1   1      213.89      151.52     32.80 o 
  11   1   1     1933.66     1845.71     97.57 o 
  12   1   1      944.06      930.70    162.57 o 
  13   1   1        0.31       -0.76     41.02 o 
  14   1   1       24.46      -16.12     41.54 o 
  15   1   1      120.12      145.78     55.52 o 
 -16   2   1      352.58      314.45     74.80 o 
 -15   2   1        8.54      -16.79     51.90 o 
 -14   2   1       75.71      109.90     54.95 o 
 -13   2   1        6.70       -4.98     28.90 o 
 -12   2   1       29.08       12.52     20.53 o 
 -11   2   1     2476.46     2333.95     58.53 o 
 -10   2   1     1895.95     1925.54     44.06 o 
  -9   2   1      848.16      869.87     26.97 o 
  -8   2   1     5727.77     5650.50     82.64 o 
  -7   2   1     5811.00     5763.42     89.05 o 
  -6   2   1     1060.29      997.75     49.92 o 
  -5   2   1      746.94      974.57     21.98 o 
  -3   2   1     1962.69     2014.36     43.48 o 
  -2   2   1     1934.14     1931.38     20.52 o 
  -1   2   1    46599.79    46453.33    542.02 o 
   0   2   1     5615.68     5842.64     66.13 o 
   1   2   1    16895.10    17046.84    190.20 o 
   2   2   1     3445.18     3526.74     50.04 o 
   3   2   1      106.38      108.70     10.72 o 
   4   2   1      169.62      212.25     14.01 o 
   5   2   1      379.22      421.61     21.03 o 
   6   2   1     1531.36     1574.09     41.71 o 
   7   2   1      461.71      418.98     26.75 o 
   8   2   1     1697.75     1747.25    124.61 o 
   9   2   1      316.50      303.65     37.83 o 
  10   2   1      781.45      941.73     56.88 o 
  11   2   1     3751.88     4096.49    153.78 o 
  12   2   1      439.38      453.13     62.06 o 
  13   2   1      403.10      461.42     67.40 o 
  14   2   1     2539.50     2669.63    143.48 o 
  15   2   1     1460.06     1773.71    163.33 o 
 -17   3   1     1276.12     1309.68    116.01 o 
 -16   3   1       83.10       70.22     54.95 o 
 -15   3   1      453.73      497.62     73.27 o 
 -14   3   1     2095.29     2138.53    129.75 o 
 -13   3   1      652.90      695.14     39.72 o 
 -12   3   1     1768.00     1669.75     70.48 o 
 -11   3   1     2836.71     2877.78     62.73 o 
 -10   3   1      621.52      640.15     35.62 o 
  -9   3   1     1435.61     1431.50     34.37 o 
  -8   3   1        3.12       10.41      7.74 o 
  -7   3   1      352.94      373.17     14.32 o 
  -6   3   1       40.87       38.36      7.46 o 
  -5   3   1     6645.52     6784.33     99.01 o 
  -4   3   1      424.13      461.97     18.82 o 
  -3   3   1     1190.43     1150.67     16.81 o 
  -2   3   1    21530.59    21435.96    203.72 o 
  -1   3   1    15563.95    15131.55    159.11 o 
   0   3   1      946.39     1008.83     22.58 o 
   1   3   1    14413.82    14183.62    163.22 o 
   2   3   1    28039.79    29015.37    321.19 o 
   3   3   1     3441.91     3552.22     54.56 o 
   4   3   1     4093.04     4177.04     67.46 o 
   5   3   1     7631.94     7667.79    119.11 o 
   6   3   1       23.71       13.04     13.78 o 
   7   3   1      382.30      419.01     45.41 o 
   8   3   1      526.66      470.25     42.50 o 
   9   3   1       21.20       10.80     27.51 o 
  10   3   1        6.73      -34.34     34.34 o 
  11   3   1      145.18      105.86     45.63 o 
  12   3   1      163.47       85.56     49.61 o 
  13   3   1      475.23      504.78    174.01 o 
  14   3   1     2203.27     2410.44    139.04 o 
 -17   4   1      326.06      184.70     67.16 o 
 -16   4   1       18.90      -10.69     47.32 o 
 -15   4   1     1821.52     1949.25    123.64 o 
 -14   4   1     1877.44     1848.51    111.43 o 
 -13   4   1      561.45      569.91     40.45 o 
 -12   4   1     5668.40     6029.12    109.12 o 
 -11   4   1     7904.47     8073.20    137.37 o 
 -10   4   1      119.31      109.87     13.73 o 
  -9   4   1     9232.04     9199.78    124.37 o 
  -8   4   1     9962.82    10288.31    149.96 o 
  -7   4   1      449.47      467.55     15.14 o 
  -6   4   1     2723.13     2867.62     54.43 o 
  -5   4   1      219.24      224.42      9.81 o 
  -4   4   1      130.72      148.30      7.47 o 
  -3   4   1      214.69      241.42      9.54 o 
  -2   4   1       34.97       28.45      9.00 o 
  -1   4   1     1447.05     1405.26     26.20 o 
   0   4   1     7266.83     7267.57     91.38 o 
   1   4   1     9905.41     9960.57    121.94 o 
   2   4   1     1033.08     1089.42     28.26 o 
   3   4   1     6718.20     6592.95     90.03 o 
   4   4   1    21450.95    21242.60    247.18 o 
   5   4   1     4188.45     4196.56     72.94 o 
   6   4   1     4339.70     4043.27     79.85 o 
   7   4   1     4645.14     4856.13    113.26 o 
   8   4   1     2204.80     2010.83     82.53 o 
   9   4   1     1288.24     1169.41     66.34 o 
  10   4   1      427.26      453.28     61.49 o 
  11   4   1        1.33      -25.41     41.54 o 
  12   4   1       29.44       71.68     64.87 o 
  13   4   1       82.69       68.10     55.52 o 
  14   4   1       65.37       24.80     54.92 o 
 -17   5   1       83.67       62.58     53.43 o 
 -16   5   1        1.97       15.26     45.79 o 
 -15   5   1        4.92      -35.11     39.69 o 
 -14   5   1      275.46      377.03     53.43 o 
 -13   5   1      741.28      615.16     37.36 o 
 -12   5   1     1049.66     1049.57     31.40 o 
 -11   5   1     1141.00     1129.51     30.04 o 
 -10   5   1     4286.86     4348.89     72.46 o 
  -9   5   1    12654.13    12726.51    153.71 o 
  -8   5   1     2334.65     2271.06     34.47 o 
  -7   5   1     1046.73      995.72     21.67 o 
  -6   5   1    16417.01    16615.53    197.16 o 
  -5   5   1     7296.05     7341.25     79.67 o 
  -4   5   1     7376.65     7632.14     81.48 o 
  -3   5   1      446.77      382.82     13.74 o 
  -2   5   1      644.27      740.95     22.28 o 
  -1   5   1     2190.85     2090.00     38.08 o 
   0   5   1     1094.01     1155.13     28.44 o 
   1   5   1      673.99      654.44     40.82 o 
   2   5   1     1270.09     1376.72     40.42 o 
   3   5   1        2.48        5.96     12.50 o 
   4   5   1      800.27      858.33     31.06 o 
   5   5   1      134.87      138.60     19.32 o 
   6   5   1     1671.35     1820.46     68.75 o 
   7   5   1     3231.42     3038.99     89.25 o 
   8   5   1        0.92       -3.42     29.06 o 
   9   5   1     2174.67     2043.08    110.03 o 
  10   5   1     1898.63     1833.05    110.44 o 
  11   5   1      111.89      113.76     76.32 o 
  12   5   1     2146.51     2126.59    128.82 o 
  13   5   1     1291.30     1388.36    112.60 o 
 -17   6   1       39.25       64.11     47.32 o 
 -16   6   1      625.32      485.41     64.11 o 
 -15   6   1      252.84      187.75     47.32 o 
 -14   6   1      406.18      399.93     51.90 o 
 -13   6   1     1171.33     1007.45     71.74 o 
 -12   6   1      116.25      104.34     17.94 o 
 -11   6   1        0.42        3.58     10.09 o 
 -10   6   1       28.90       22.88      9.38 o 
  -9   6   1      326.15      358.19     14.97 o 
  -8   6   1       92.86       92.85     10.51 o 
  -7   6   1     3501.37     3432.10     50.81 o 
  -6   6   1     2598.07     2595.30     35.60 o 
  -5   6   1      900.24      935.21     20.32 o 
  -4   6   1     4757.72     4799.55     60.75 o 
  -3   6   1     1058.11      925.37     23.91 o 
  -2   6   1       71.33       89.85     12.98 o 
  -1   6   1    13841.38    13631.44    174.28 o 
   0   6   1    15463.98    15226.26    241.51 o 
   1   6   1      272.00      312.25     19.92 o 
   2   6   1     7762.58     7502.61    103.97 o 
   3   6   1     7843.87     8012.47    115.29 o 
   4   6   1      117.16      170.33     20.69 o 
   5   6   1       13.07      -13.43     17.10 o 
   6   6   1       74.75       83.90     27.17 o 
   7   6   1        0.69       -5.83     25.14 o 
   8   6   1       52.43      -19.28     29.77 o 
   9   6   1       24.98       12.03     48.85 o 
  10   6   1       36.87        8.51     53.43 o 
  11   6   1      167.67      167.92    151.88 o 
  12   6   1     1807.54     1828.73    161.04 o 
  13   6   1       15.93      -11.04     58.00 o 
 -17   7   1      823.39      915.86     79.37 o 
 -16   7   1     1375.60     1389.05     96.17 o 
 -15   7   1       61.72      120.59     42.74 o 
 -14   7   1     2249.10     2335.44    116.01 o 
 -13   7   1     3586.82     3598.93    121.13 o 
 -12   7   1        4.64       10.71     14.91 o 
 -11   7   1     4810.65     4843.74     73.91 o 
 -10   7   1     4610.14     4768.37     73.06 o 
  -9   7   1      625.86      654.66     22.41 o 
  -8   7   1        3.87      -11.83     11.83 o 
  -7   7   1     1491.22     1514.00     32.12 o 
  -6   7   1      515.15      503.90     15.67 o 
  -5   7   1     2043.12     2186.40     35.62 o 
  -4   7   1       84.54       91.49     12.24 o 
  -3   7   1      370.95      428.26     18.02 o 
  -2   7   1     1072.40     1089.69     29.32 o 
  -1   7   1     4700.19     4609.81     72.91 o 
   0   7   1        9.99       -5.19     12.23 o 
   1   7   1     3093.24     2923.67     54.86 o 
   2   7   1    17162.23    17000.96    281.76 o 
   3   7   1     5871.09     5944.57     98.67 o 
   4   7   1     1824.74     1758.44     49.04 o 
   5   7   1     8867.14     8749.66    181.07 o 
   6   7   1     3877.89     3603.84    103.56 o 
   7   7   1      499.77      519.59     97.78 o 
   8   7   1      337.11      407.62     64.05 o 
   9   7   1        4.51       55.05     51.26 o 
  10   7   1        2.05       13.84     48.02 o 
  11   7   1        3.32       10.10     56.00 o 
  12   7   1        1.51      -13.78     55.85 o 
 -17   8   1        1.66      -36.63     36.63 o 
 -16   8   1      137.49      161.80     45.79 o 
 -15   8   1      447.86      393.82     51.90 o 
 -14   8   1      859.82      827.87     72.51 o 
 -13   8   1      745.36      692.65     51.64 o 
 -12   8   1     1786.33     1767.97     60.49 o 
 -11   8   1    10081.42    10118.47    188.95 o 
 -10   8   1     1800.85     1825.63     39.57 o 
  -9   8   1      670.09      633.70     30.38 o 
  -8   8   1     6893.77     7065.10    105.57 o 
  -7   8   1    11096.67    10934.33    147.99 o 
  -6   8   1       38.60       33.01     10.75 o 
  -5   8   1     1925.14     1944.78     38.38 o 
  -4   8   1     4756.92     4893.87     76.96 o 
  -3   8   1      249.34      258.86     20.43 o 
  -2   8   1     3598.34     3824.17     67.13 o 
  -1   8   1        2.41       -2.10     12.51 o 
   0   8   1        0.93       -3.19     13.47 o 
   1   8   1     1815.67     1888.65     45.95 o 
   2   8   1     2122.58     2113.81     53.43 o 
   3   8   1       72.61       55.67     19.87 o 
   4   8   1     2324.71     2392.03     76.91 o 
   5   8   1     5743.81     5884.08    141.75 o 
   6   8   1        1.16      -15.01     27.22 o 
   7   8   1     1276.14     1212.89     75.33 o 
   8   8   1     2609.03     2458.11    133.22 o 
   9   8   1       22.21       23.91     51.67 o 
  10   8   1      836.07      836.11     95.99 o 
  11   8   1     1279.30     1429.13    120.34 o 
  12   8   1       31.79      -38.16     90.06 o 
 -17   9   1      507.39      514.41     62.58 o 
 -16   9   1        0.59       12.21     39.69 o 
 -15   9   1      369.74      356.50     45.67 o 
 -14   9   1       40.79       -3.61     29.06 o 
 -13   9   1       33.09       23.37     32.82 o 
 -12   9   1      488.77      472.86     63.96 o 
 -11   9   1       93.57       72.62     17.90 o 
 -10   9   1       18.31        6.71     13.68 o 
  -9   9   1      505.66      491.53     25.22 o 
  -8   9   1     5418.24     5483.10    131.56 o 
  -7   9   1      372.87      412.09     21.59 o 
  -6   9   1     6848.87     6655.55     97.02 o 
  -5   9   1     7166.13     7078.94    111.95 o 
  -4   9   1      752.01      726.29     27.88 o 
  -3   9   1     4142.10     4196.52     87.83 o 
  -2   9   1     6657.93     6934.86    106.84 o 
  -1   9   1       24.74       18.57     16.05 o 
   0   9   1     5918.15     6057.48    101.08 o 
   1   9   1     6426.59     6534.09    135.73 o 
   2   9   1      287.21      325.10     40.05 o 
   3   9   1      525.93      527.21     34.93 o 
   4   9   1      287.50      338.47     40.83 o 
   5   9   1       47.21       42.65     38.12 o 
   6   9   1      156.07      121.09     35.94 o 
   7   9   1      116.31       80.01     51.14 o 
   8   9   1       53.38      121.10     56.47 o 
   9   9   1        3.34      -19.81     51.94 o 
  10   9   1     1620.59     1886.14    134.45 o 
  11   9   1       11.48      -71.74     90.06 o 
 -17  10   1       44.78       56.48     45.79 o 
 -16  10   1      360.45      424.35     59.53 o 
 -15  10   1     1470.69     1588.22     83.91 o 
 -14  10   1      228.99      243.04     65.64 o 
 -13  10   1     1897.90     1998.59     92.33 o 
 -12  10   1     2676.39     2580.52     78.96 o 
 -11  10   1      276.75      279.32     26.22 o 
 -10  10   1      971.82      919.36     41.63 o 
  -9  10   1     3581.57     3238.54    120.74 o 
  -8  10   1        4.79        1.68     17.81 o 
  -7  10   1        1.28       -4.18     15.33 o 
  -6  10   1      342.10      330.19     26.15 o 
  -5  10   1      608.13      590.40     49.43 o 
  -4  10   1      365.80      313.87     23.04 o 
  -3  10   1     4558.32     4510.42     87.19 o 
  -2  10   1      218.11      248.42     23.32 o 
  -1  10   1     2266.19     2459.86     60.49 o 
   0  10   1     6971.91     7114.03    128.07 o 
   1  10   1     1731.27     1851.22     67.99 o 
   2  10   1     1732.77     1845.87     59.91 o 
   3  10   1     6841.09     6916.75    222.30 o 
   4  10   1     4588.62     4610.84    127.24 o 
   5  10   1        0.48      -28.77     28.77 o 
   6  10   1     1519.04     1546.91    109.06 o 
   7  10   1      467.42      379.41    127.46 o 
   8  10   1       11.71       17.65     53.22 o 
   9  10   1        2.78      -52.76     52.76 o 
  10  10   1       16.05       68.18     67.77 o 
 -17  11   1      175.11      210.65     50.37 o 
 -16  11   1      560.78      673.47     60.39 o 
 -15  11   1     1445.48     1408.11    103.03 o 
 -14  11   1      328.47      387.38    133.56 o 
 -13  11   1     3265.15     3244.06    125.67 o 
 -12  11   1     1713.61     1778.84     89.36 o 
 -11  11   1      501.86      519.50     46.17 o 
 -10  11   1     6924.25     6838.04    139.11 o 
  -9  11   1     5218.81     5190.95    144.75 o 
  -8  11   1       10.93       12.16     20.70 o 
  -7  11   1     1990.17     2091.94     67.40 o 
  -6  11   1     2674.47     2744.73     86.37 o 
  -5  11   1      268.76      305.99     37.63 o 
  -4  11   1        1.80      -15.00     20.79 o 
  -3  11   1       29.18       13.68     23.36 o 
  -2  11   1      154.24      125.04     28.25 o 
  -1  11   1      315.25      332.21     44.50 o 
   0  11   1      940.32      883.05     52.97 o 
   1  11   1        2.88       -5.43     24.23 o 
   2  11   1     1661.43     1668.60     72.68 o 
   3  11   1     4542.67     4681.04    149.21 o 
   4  11   1      345.28      332.73     52.50 o 
   5  11   1     1769.86     1840.47    118.82 o 
   6  11   1     3364.71     3308.45    152.35 o 
   7  11   1      394.21      347.32     77.17 o 
   8  11   1      161.07      166.62     70.13 o 
   9  11   1     1167.87     1256.25    167.91 o 
 -16  12   1       22.35        8.21     37.84 o 
 -15  12   1       34.27       66.22     39.50 o 
 -14  12   1       22.00       19.06     37.84 o 
 -13  12   1      690.43      610.60     83.19 o 
 -12  12   1       96.83      136.91     35.51 o 
 -11  12   1      585.21      554.13     64.03 o 
 -10  12   1     3052.01     2939.08     96.13 o 
  -9  12   1      690.35      684.81     41.30 o 
  -8  12   1     1412.67     1495.13     59.14 o 
  -7  12   1     8531.99     8319.18    169.87 o 
  -6  12   1     3354.07     3362.40     93.19 o 
  -5  12   1      909.22      925.43     50.35 o 
  -4  12   1     6664.41     6684.25    132.59 o 
  -3  12   1      506.33      466.17     43.40 o 
  -2  12   1     1253.07     1297.27     60.79 o 
  -1  12   1     2152.04     2152.65     80.68 o 
   0  12   1      115.89       67.71     31.71 o 
   1  12   1       59.50       -0.52     30.63 o 
   2  12   1      203.16      174.65     53.22 o 
   3  12   1       54.55       -1.35     45.63 o 
   4  12   1       65.18       90.23     53.22 o 
   5  12   1      671.23      701.58     87.43 o 
   6  12   1      236.79      187.75     94.64 o 
   7  12   1       64.07       51.90     82.43 o 
   8  12   1     1469.27     1433.32    183.17 o 
 -16  13   1      484.09      333.29     54.54 o 
 -15  13   1      627.07      662.86    118.30 o 
 -14  13   1     1357.65     1043.54     78.69 o 
 -13  13   1      129.94       70.16     41.43 o 
 -12  13   1      265.92      280.63     37.73 o 
 -11  13   1      363.67      364.69     41.68 o 
 -10  13   1      119.28       97.12     55.63 o 
  -9  13   1        0.49       58.36     29.61 o 
  -8  13   1      207.68      213.43     36.49 o 
  -7  13   1       32.94       34.91     25.12 o 
  -6  13   1       32.11       56.77     26.50 o 
  -5  13   1     2575.51     2641.74     86.58 o 
  -4  13   1     2633.81     2700.27     89.63 o 
  -3  13   1        2.22      -25.54     25.54 o 
  -2  13   1     4730.71     4885.52    146.95 o 
  -1  13   1     3405.23     3408.65    229.13 o 
   0  13   1      847.74      906.44     67.64 o 
   1  13   1     7100.58     6665.86    234.71 o 
   2  13   1     3738.57     3792.99    187.75 o 
   3  13   1        1.59       59.00     53.94 o 
   4  13   1     1154.37     1021.57    100.38 o 
   5  13   1      850.92      740.33     96.04 o 
   6  13   1       84.30       -3.05     82.43 o 
   7  13   1       21.82      -56.48     83.95 o 
 -16  14   1      234.65      132.80     90.06 o 
 -15  14   1     1168.10     1253.04    201.49 o 
 -14  14   1     1135.94     1245.45     87.14 o 
 -13  14   1        9.48       16.69     41.43 o 
 -12  14   1     3235.26     2991.52    105.43 o 
 -11  14   1     2629.48     2578.96     98.59 o 
 -10  14   1        0.79       15.85     30.77 o 
  -9  14   1     2219.44     2183.34    108.17 o 
  -8  14   1     1955.68     1996.18    112.71 o 
  -7  14   1      133.22      105.98     36.63 o 
  -6  14   1       16.26       47.09     31.87 o 
  -5  14   1       86.93      108.87     37.76 o 
  -4  14   1      239.64      216.71     38.28 o 
  -3  14   1      340.51      373.32     65.69 o 
  -2  14   1      923.81     1104.69     85.48 o 
  -1  14   1      270.29      243.86     44.36 o 
   0  14   1     1363.75     1499.17     90.00 o 
   1  14   1     1767.90     1950.33    257.97 o 
   2  14   1      384.44      323.59     70.54 o 
   3  14   1     1532.86     1777.24    127.87 o 
   4  14   1     3797.57     3962.41    191.56 o 
   5  14   1      788.78      723.57     98.45 o 
   6  14   1      144.32      196.91    108.38 o 
 -15  15   1      158.93       88.53     83.95 o 
 -14  15   1      102.29       56.20     47.30 o 
 -13  15   1      316.46      386.32     61.60 o 
 -12  15   1     1716.06     1861.20     86.90 o 
 -11  15   1      385.14      456.44     51.17 o 
 -10  15   1      127.03      111.73     37.48 o 
  -9  15   1     3414.37     3287.63    116.93 o 
  -8  15   1     1877.84     1654.59     84.11 o 
  -7  15   1       48.44       40.45     34.39 o 
  -6  15   1     4088.35     3860.64    133.27 o 
  -5  15   1     1276.38     1319.71     80.16 o 
  -4  15   1      202.62      192.68     54.41 o 
  -3  15   1      602.49      506.17     73.37 o 
  -2  15   1       12.25      -41.53     41.54 o 
  -1  15   1       25.42       -5.93     38.30 o 
   0  15   1       11.42       49.12     54.95 o 
   1  15   1      107.57      110.40     73.27 o 
   2  15   1        0.13       38.29     93.88 o 
   3  15   1      520.52      513.45    121.35 o 
   4  15   1      266.21      256.42     80.41 o 
 -15  16   1      315.60      221.33    102.27 o 
 -14  16   1       81.54       71.74     77.85 o 
 -13  16   1       69.87        1.47     45.79 o 
 -12  16   1       50.61       61.65     37.84 o 
 -11  16   1      138.62      149.80     41.67 o 
 -10  16   1      121.57       67.97     37.75 o 
  -9  16   1      571.99      653.00     66.99 o 
  -8  16   1      381.72      360.98     52.14 o 
  -7  16   1      936.19      811.11     68.13 o 
  -6  16   1     2643.79     2511.42    109.26 o 
  -5  16   1      190.45      104.37     60.94 o 
  -4  16   1     1539.21     1686.55     95.93 o 
  -3  16   1     2461.71     2603.78    144.07 o 
  -2  16   1      215.40      209.68     66.32 o 
  -1  16   1     2255.57     2378.18    210.65 o 
   0  16   1     1841.94     1824.50    128.32 o 
   1  16   1        6.08       22.80     58.89 o 
   2  16   1      657.34      542.27     92.24 o 
   3  16   1      577.42      645.58     97.57 o 
   4  16   1      134.06      102.27    103.80 o 
 -14  17   1      824.80      734.21    132.80 o 
 -13  17   1     1610.33     1378.37    161.80 o 
 -12  17   1      172.56      151.13     62.61 o 
 -11  17   1      733.99      705.25     65.27 o 
 -10  17   1     1577.47     1707.58     91.92 o 
  -9  17   1      401.68      455.82     57.95 o 
  -8  17   1      107.24      115.34     43.47 o 
  -7  17   1       22.16        0.17     38.30 o 
  -6  17   1       21.78        3.90     39.66 o 
  -5  17   1       64.11       84.31     43.21 o 
  -4  17   1      173.43      142.68     49.47 o 
  -3  17   1     1212.75     1101.64    106.31 o 
  -2  17   1      738.22      621.26    131.27 o 
  -1  17   1     1663.32     1856.14    192.33 o 
   0  17   1      541.57      352.61    120.59 o 
   1  17   1      279.09      308.34    120.59 o 
   2  17   1     2355.54     2531.34    166.76 o 
 -12  18   1      250.55      275.50     87.01 o 
 -11  18   1     1690.94     1666.20    118.01 o 
 -10  18   1      559.10      642.00     67.38 o 
  -9  18   1        6.34        2.10     41.40 o 
  -8  18   1     1427.60     1450.43    112.69 o 
  -7  18   1     1777.46     1735.70    111.50 o 
  -6  18   1       45.30      -38.09     40.12 o 
  -5  18   1      637.59      771.79     84.69 o 
  -4  18   1      126.09      187.49     79.21 o 
  -3  18   1        7.45      -49.00     52.14 o 
  -2  18   1        9.21      105.32     87.01 o 
  -1  18   1       61.64       45.79     94.64 o 
 -10  19   1      229.41      137.38     93.11 o 
  -9  19   1      161.88       64.11     85.48 o 
  -8  19   1     1743.12     1626.53    175.54 o 
  -7  19   1      386.49      355.91     77.98 o 
  -6  19   1      426.16      347.31     79.28 o 
  -5  19   1     1068.45     1210.23    114.27 o 
  -4  19   1      731.25      638.05    131.27 o 
  -3  19   1      597.03      543.41    129.75 o 
   5 -20   2     1011.98     1080.71    163.33 o 
   6 -20   2     1724.21     1740.13    187.75 o 
   7 -20   2      249.15       82.43     96.17 o 
   1 -19   2      115.18       10.69     88.53 o 
   2 -19   2       25.42        0.69     53.35 o 
   3 -19   2        0.06       23.11     49.97 o 
   4 -19   2        0.43       26.47     44.06 o 
   5 -19   2      173.69      216.96     64.73 o 
   6 -19   2      281.93      291.08     71.02 o 
   7 -19   2        0.27      -50.70     50.70 o 
   8 -19   2      483.99      396.33     76.43 o 
   9 -19   2      327.57      388.48     73.93 o 
  10 -19   2       65.66      176.39     62.00 o 
  11 -19   2      736.98      761.69    122.11 o 
  -3 -18   2        2.86      163.33    106.85 o 
  -2 -18   2      692.14      708.58    102.54 o 
  -1 -18   2      917.21      987.03    112.11 o 
   0 -18   2      172.06      155.70    103.80 o 
   1 -18   2     1158.84     1230.30    163.33 o 
   2 -18   2     1381.35     1244.04    161.80 o 
   3 -18   2        0.07       -3.31     37.93 o 
   4 -18   2     1106.73     1146.02    126.72 o 
   5 -18   2      828.48      952.27     82.34 o 
   6 -18   2        1.77       -2.84     37.85 o 
   7 -18   2      143.71      126.91     45.35 o 
   8 -18   2       31.45       34.42     50.11 o 
   9 -18   2      182.12      265.24     64.65 o 
  10 -18   2       21.15      -45.86     45.86 o 
  11 -18   2      132.26       54.58     50.18 o 
  12 -18   2       10.05      -15.26     68.69 o 
  -4 -17   2        6.72      -26.31     63.89 o 
  -3 -17   2        8.16       -5.65     59.84 o 
  -2 -17   2      122.43      176.45     68.38 o 
  -1 -17   2        0.30      -22.19     54.92 o 
   0 -17   2      686.84      751.56     94.22 o 
   1 -17   2     1286.70     1244.04    158.75 o 
   2 -17   2      414.67      410.10     77.03 o 
   3 -17   2     1129.92     1098.74    105.49 o 
   4 -17   2     3619.14     3763.11    175.83 o 
   5 -17   2     1499.72     1476.33    104.27 o 
   6 -17   2     1151.01      996.78     71.62 o 
   7 -17   2     2957.89     3289.67    123.05 o 
   8 -17   2      978.27     1153.09     75.16 o 
   9 -17   2      169.30      226.46     94.39 o 
  10 -17   2      758.31      881.40    102.27 o 
  11 -17   2       30.89       15.21     43.13 o 
  12 -17   2        0.15      -35.63     42.54 o 
  -5 -16   2      722.10      677.74    143.48 o 
  -4 -16   2       82.66      153.22     67.97 o 
  -3 -16   2     1031.66     1114.71    130.51 o 
  -2 -16   2      559.25      428.81     79.33 o 
  -1 -16   2       89.41       36.50     53.94 o 
   0 -16   2      142.00      167.25     59.90 o 
   1 -16   2       55.03       56.34     42.13 o 
   2 -16   2        2.36       56.48     52.89 o 
   3 -16   2      589.36      519.68     59.26 o 
   4 -16   2      807.83      706.19     62.42 o 
   5 -16   2        0.13       22.98     32.31 o 
   6 -16   2     1773.68     1854.80     90.34 o 
   7 -16   2     1681.48     1651.28     86.99 o 
   8 -16   2        2.67       15.30     32.89 o 
   9 -16   2     1173.92     1352.52     76.66 o 
  10 -16   2     1591.85     1709.56     84.81 o 
  11 -16   2       11.05        3.12     37.76 o 
  12 -16   2      838.73      885.71     76.63 o 
  13 -16   2      829.04      865.49    106.85 o 
  -6 -15   2      769.22      845.64    149.59 o 
  -5 -15   2      119.28      170.25     79.37 o 
  -4 -15   2      542.69      720.38     93.32 o 
  -3 -15   2     1770.62     1919.05    131.11 o 
  -2 -15   2       38.36      -12.11     47.34 o 
  -1 -15   2     1377.14     1323.32    105.23 o 
   0 -15   2     2514.91     2522.51    114.93 o 
   1 -15   2       39.97       43.85     32.76 o 
   2 -15   2     1624.46     1490.94     72.18 o 
   3 -15   2     1768.89     1918.10     92.43 o 
   4 -15   2        3.28        0.02     32.38 o 
   5 -15   2      431.52      383.68     48.09 o 
   6 -15   2      106.12      137.55     36.58 o 
   7 -15   2      123.58      120.50     35.92 o 
   8 -15   2        8.56      -16.52     29.56 o 
   9 -15   2      382.06      340.71     56.56 o 
  10 -15   2       21.24       18.58     31.10 o 
  11 -15   2      398.04      391.05     78.86 o 
  12 -15   2      754.07      645.40     63.26 o 
  13 -15   2       87.10      108.38     67.16 o 
  14 -15   2      608.96      518.99     87.01 o 
  -7 -14   2       12.20       13.74     90.06 o 
  -6 -14   2        4.85        9.16     79.37 o 
  -5 -14   2       27.22       70.70     55.85 o 
  -4 -14   2       77.60       26.37     52.14 o 
  -3 -14   2      261.67      217.65     63.08 o 
  -2 -14   2       98.12      128.22     54.44 o 
  -1 -14   2     1238.14     1210.74    124.91 o 
   0 -14   2      637.63      738.44     54.85 o 
   1 -14   2     1946.82     2015.23     81.25 o 
   2 -14   2     6380.93     6536.80    155.62 o 
   3 -14   2     4584.69     4530.86    120.65 o 
   4 -14   2     1807.26     1686.21     69.54 o 
   5 -14   2     4888.96     5052.10    126.26 o 
   6 -14   2     1715.63     1714.33     77.15 o 
   7 -14   2      283.53      230.80     38.40 o 
   8 -14   2     3070.04     2895.11    126.16 o 
   9 -14   2       35.14       20.28     29.12 o 
  10 -14   2        4.29       -6.87     27.23 o 
  11 -14   2       14.39       13.53     29.32 o 
  12 -14   2       14.15      -21.81     29.70 o 
  13 -14   2        6.68      -30.45     39.76 o 
  14 -14   2      501.79      523.57     83.95 o 
  15 -14   2      363.95      363.29     79.37 o 
  -8 -13   2     3484.04     3593.22    256.44 o 
  -7 -13   2     1608.08     1695.87    177.07 o 
  -6 -13   2        3.36      -40.90     46.72 o 
  -5 -13   2     1230.78     1326.08    141.20 o 
  -4 -13   2     1164.90     1038.83     94.82 o 
  -3 -13   2       29.53       -4.37     48.08 o 
  -2 -13   2       50.26       52.30     46.94 o 
  -1 -13   2      169.70      231.47     38.66 o 
   0 -13   2        8.14      -27.26     27.26 o 
   1 -13   2      645.75      648.39     48.09 o 
   2 -13   2     1697.08     1602.00     75.57 o 
   3 -13   2       73.52       52.63     27.26 o 
   4 -13   2     4209.73     4165.66     96.18 o 
   5 -13   2     6964.69     7090.96    153.21 o 
   6 -13   2      666.52      727.53     48.91 o 
   7 -13   2     2629.93     2442.15     76.47 o 
   8 -13   2     6809.53     6825.89    212.92 o 
   9 -13   2       93.70       68.11     30.98 o 
  10 -13   2      760.09      840.46     53.99 o 
  11 -13   2     2245.91     2239.47     86.60 o 
  12 -13   2      158.61      207.58     38.74 o 
  13 -13   2      236.78      304.31     57.24 o 
  14 -13   2       54.91        6.99     42.74 o 
  15 -13   2       22.21      -10.69     54.95 o 
 -10 -12   2       49.08       35.11     97.69 o 
  -9 -12   2      631.04      659.24     94.96 o 
  -8 -12   2     2011.23     2222.94    145.01 o 
  -7 -12   2      729.47      843.36     92.24 o 
  -6 -12   2     1039.82     1028.50     77.42 o 
  -5 -12   2     5682.89     5702.47    150.72 o 
  -4 -12   2      254.25      269.54     42.51 o 
  -3 -12   2     1190.13     1197.45     64.73 o 
  -2 -12   2     3028.16     3178.45     80.74 o 
  -1 -12   2      882.60      865.67     42.65 o 
   0 -12   2      150.39      151.68     25.42 o 
   1 -12   2     3695.85     3668.13    101.48 o 
   2 -12   2     2216.74     2220.50     74.53 o 
   3 -12   2       41.72       49.97     24.97 o 
   4 -12   2        1.08      -16.11     17.54 o 
   5 -12   2        0.82      -13.60     18.64 o 
   6 -12   2       11.88        3.21     22.91 o 
   7 -12   2      724.84      777.30     47.71 o 
   8 -12   2      458.99      513.89     36.22 o 
   9 -12   2      248.57      229.85     28.94 o 
  10 -12   2     1348.27     1412.89     65.45 o 
  11 -12   2     1242.68     1340.90     64.97 o 
  12 -12   2      803.65      798.21     64.02 o 
  13 -12   2     2505.95     2604.66    116.62 o 
  14 -12   2      973.75      955.09     75.34 o 
  15 -12   2       58.43       33.58     54.95 o 
  16 -12   2      916.05      802.90     94.64 o 
 -11 -11   2      396.67      407.56    125.17 o 
 -10 -11   2      293.50      327.14     77.98 o 
  -9 -11   2      309.90      365.12     97.69 o 
  -8 -11   2       21.70      -31.76     46.51 o 
  -7 -11   2        0.01      121.39     51.26 o 
  -6 -11   2      136.27       93.16     36.09 o 
  -5 -11   2      548.08      466.00     47.13 o 
  -4 -11   2        2.40        1.24     26.84 o 
  -3 -11   2     1563.39     1519.22     58.14 o 
  -2 -11   2     1428.31     1437.47     51.54 o 
  -1 -11   2     1158.43     1194.86     46.01 o 
   0 -11   2     3686.42     3555.53     79.42 o 
   1 -11   2     8304.49     8511.96    138.64 o 
   2 -11   2     1896.71     2008.43     51.28 o 
   3 -11   2     9874.95     9936.06    155.43 o 
   4 -11   2     7251.56     7269.24    111.21 o 
   5 -11   2      954.29     1020.62     36.43 o 
   6 -11   2    10607.79    10822.37    199.73 o 
   7 -11   2     1008.49     1123.86     47.58 o 
   8 -11   2        1.39       -4.74     17.66 o 
   9 -11   2       65.28       43.65     21.11 o 
  10 -11   2       13.73       -8.02     19.35 o 
  11 -11   2       11.22      -16.38     22.80 o 
  12 -11   2      376.77      314.13     36.96 o 
  13 -11   2      436.52      487.50     56.06 o 
  14 -11   2       12.95       -7.63     48.85 o 
  15 -11   2     1024.01      995.23     94.64 o 
  16 -11   2     1944.08     1741.66    131.27 o 
 -11 -10   2        7.41       16.40     58.17 o 
 -10 -10   2     4794.33     4895.93    593.78 o 
  -9 -10   2     2669.93     2658.33    144.44 o 
  -8 -10   2       31.65       85.06     66.40 o 
  -7 -10   2     1264.85     1275.33     86.17 o 
  -6 -10   2     3620.88     3466.54    106.02 o 
  -5 -10   2       28.74       20.83     27.40 o 
  -4 -10   2      601.17      535.85     44.04 o 
  -3 -10   2      169.06      188.90     23.40 o 
  -2 -10   2      183.25      187.40     27.29 o 
  -1 -10   2       42.66       50.72     18.43 o 
   0 -10   2     1916.36     1874.14     49.60 o 
   1 -10   2      670.75      634.07     29.06 o 
   2 -10   2     5854.20     5906.27     94.54 o 
   3 -10   2    11435.41    11144.66    166.24 o 
   4 -10   2     3592.06     3615.51     65.67 o 
   5 -10   2     4028.42     4089.80     75.10 o 
   6 -10   2    21808.50    21526.61    289.93 o 
   7 -10   2        8.33       -8.36     15.31 o 
   8 -10   2      396.41      396.79     30.40 o 
   9 -10   2     5255.97     5314.97    112.10 o 
  10 -10   2     2072.60     1950.21     60.17 o 
  11 -10   2      573.40      590.93     35.27 o 
  12 -10   2      338.40      388.95     37.37 o 
  13 -10   2      176.42       73.27     48.85 o 
  14 -10   2        4.48       29.00     45.79 o 
  15 -10   2       59.43      -47.32     47.32 o 
  16 -10   2      141.93       47.32     61.06 o 
 -12  -9   2       23.02       56.35     58.76 o 
 -11  -9   2      608.06      570.93     84.72 o 
 -10  -9   2     2346.69     2375.35    281.63 o 
  -9  -9   2     1067.30     1078.64    112.96 o 
  -8  -9   2      538.32      466.96     67.90 o 
  -7  -9   2    10138.52    10053.07    209.83 o 
  -6  -9   2     5213.54     5185.78    129.72 o 
  -5  -9   2      197.94      171.90     31.71 o 
  -4  -9   2     5134.16     5262.47     94.40 o 
  -3  -9   2     2267.43     2185.57     58.81 o 
  -2  -9   2       19.15       11.06     15.12 o 
  -1  -9   2     2903.35     2798.02     55.46 o 
   0  -9   2     3218.43     3266.27     72.45 o 
   1  -9   2     1003.72     1038.81     31.26 o 
   2  -9   2       22.63       24.04     14.00 o 
   3  -9   2       51.32       37.31     12.34 o 
   4  -9   2      146.04      163.73     15.83 o 
   5  -9   2     5341.07     5246.47     85.24 o 
   6  -9   2    10087.05    10254.12    136.73 o 
   7  -9   2      461.15      494.47     23.88 o 
   8  -9   2     2441.57     2540.87     51.30 o 
   9  -9   2     5350.31     5079.24     94.80 o 
  10  -9   2       49.19       82.13     20.46 o 
  11  -9   2     3514.77     3427.91     83.40 o 
  12  -9   2      977.72     1115.34     55.82 o 
  13  -9   2       19.71       79.37     45.79 o 
  14  -9   2     1178.31     1178.41     99.22 o 
  15  -9   2     1302.63     1434.85    114.48 o 
  16  -9   2        9.63      -41.21     51.90 o 
 -13  -8   2      369.56      516.52     83.60 o 
 -12  -8   2        0.89       42.68     53.68 o 
 -11  -8   2      461.55      497.16     74.87 o 
 -10  -8   2        4.68       50.04     47.16 o 
  -9  -8   2       40.11       -0.42     43.01 o 
  -8  -8   2      868.12      886.42     63.08 o 
  -7  -8   2     2736.85     2858.22     90.43 o 
  -6  -8   2      137.68      142.81     30.22 o 
  -5  -8   2     2074.72     2237.98     60.91 o 
  -4  -8   2     4927.86     4968.32     94.14 o 
  -3  -8   2       76.17       85.63     18.18 o 
  -2  -8   2     2057.42     1878.65     43.45 o 
  -1  -8   2    17145.72    17829.63    226.09 o 
   0  -8   2       19.20        1.01     11.95 o 
   1  -8   2    11637.78    11104.23    139.26 o 
   2  -8   2    12384.55    12289.37    150.25 o 
   3  -8   2    11167.66    12022.38    137.98 o 
   4  -8   2     2619.35     2806.63     50.33 o 
   5  -8   2     7890.62     8270.42    104.86 o 
   6  -8   2       58.12       41.61     11.01 o 
   7  -8   2      740.56      760.21     24.30 o 
   8  -8   2       88.72       73.25     19.38 o 
   9  -8   2      660.28      629.14     34.78 o 
  10  -8   2       55.24       71.65     19.00 o 
  11  -8   2     1326.60     1386.37     48.63 o 
  12  -8   2      115.70      103.24     31.08 o 
  13  -8   2     1068.45      949.44     83.95 o 
  14  -8   2     2391.08     2356.81    138.91 o 
  15  -8   2      712.43      641.10     80.90 o 
  16  -8   2      793.88      828.85     93.11 o 
 -13  -7   2      278.40      276.03    103.03 o 
 -12  -7   2     2486.15     2834.17    146.79 o 
 -11  -7   2     3604.14     3372.49    161.04 o 
 -10  -7   2        9.15      -18.72     40.85 o 
  -9  -7   2     1660.04     1541.77     97.14 o 
  -8  -7   2     5227.12     4847.94    142.46 o 
  -7  -7   2      337.67      376.06     36.95 o 
  -6  -7   2      188.16      178.49     25.76 o 
  -5  -7   2        0.64       25.57     16.09 o 
  -4  -7   2       16.14       14.42     14.76 o 
  -3  -7   2       32.32       42.25     13.76 o 
  -2  -7   2      574.20      572.31     25.60 o 
  -1  -7   2     1409.86     1347.05     33.28 o 
   0  -7   2     4294.34     4246.77     68.27 o 
   1  -7   2    15420.59    14922.27    176.37 o 
   2  -7   2     6452.94     6418.11     87.98 o 
   3  -7   2     2852.28     2604.87     38.23 o 
   4  -7   2    89590.37    92300.43    986.41 o 
   5  -7   2     2281.93     2155.95     35.16 o 
   6  -7   2      756.73      780.67     21.82 o 
   7  -7   2     5869.77     5813.97     81.97 o 
   8  -7   2     6205.57     6451.23     98.59 o 
   9  -7   2      600.20      636.01     27.47 o 
  10  -7   2      262.94      233.60     20.34 o 
  11  -7   2      767.32      889.31     43.94 o 
  12  -7   2      164.77      130.80     25.36 o 
  13  -7   2      152.06      135.08     34.97 o 
  14  -7   2      248.81      183.17     59.53 o 
  15  -7   2      152.19      138.91     56.48 o 
  16  -7   2     1019.14      805.96     94.64 o 
 -14  -6   2      184.52      179.68     62.00 o 
 -13  -6   2      119.93      161.08     57.18 o 
 -12  -6   2     1985.12     2130.17    188.51 o 
 -11  -6   2     1174.36     1127.87     90.82 o 
 -10  -6   2      270.85      319.99     57.18 o 
  -9  -6   2     9833.51     9864.32    230.28 o 
  -8  -6   2     6377.47     6229.84    210.58 o 
  -7  -6   2      777.14      750.91     42.64 o 
  -6  -6   2    15570.98    15447.77    222.02 o 
  -5  -6   2     5103.07     5118.63     90.90 o 
  -4  -6   2      296.76      326.85     19.39 o 
  -3  -6   2      147.66      138.00     21.19 o 
  -2  -6   2     2267.96     2367.29     43.70 o 
  -1  -6   2        0.16       10.22     10.55 o 
   0  -6   2      110.92      115.70     12.52 o 
   1  -6   2      714.96      736.91     21.86 o 
   2  -6   2      270.46      291.87     13.50 o 
   3  -6   2     4536.06     4580.59     58.03 o 
   4  -6   2    14310.15    14433.38    155.84 o 
   5  -6   2     1731.58     1711.78     28.90 o 
   6  -6   2     6807.67     6961.87     81.17 o 
   7  -6   2    14925.72    15284.27    187.58 o 
   8  -6   2     1550.88     1543.77     40.64 o 
   9  -6   2    10961.83    10887.66    169.18 o 
  10  -6   2     4855.24     4819.09     96.91 o 
  11  -6   2      141.72      145.59     25.68 o 
  12  -6   2     2027.18     2160.63     69.87 o 
  13  -6   2     1171.20     1077.82     64.73 o 
  14  -6   2      247.41      177.07     59.53 o 
  15  -6   2      310.42      293.08     67.16 o 
  16  -6   2       32.42       70.22     62.58 o 
 -15  -5   2      155.68      106.85     80.90 o 
 -14  -5   2      116.99       96.38     56.47 o 
 -13  -5   2       23.00       71.78     49.10 o 
 -12  -5   2       54.33       52.81     44.10 o 
 -11  -5   2        4.53      -35.07     35.07 o 
 -10  -5   2      254.97      303.47     57.86 o 
  -9  -5   2     2359.55     2489.83     91.05 o 
  -8  -5   2      701.88      738.74     49.58 o 
  -7  -5   2     3100.65     3172.74     68.37 o 
  -6  -5   2    13020.85    12831.73    170.57 o 
  -5  -5   2     3949.11     3750.60     81.49 o 
  -4  -5   2     1282.82     1159.93     29.97 o 
  -3  -5   2    17481.39    17448.58    202.81 o 
  -2  -5   2     1443.93     1581.95     32.82 o 
  -1  -5   2     2906.93     2783.25     44.56 o 
   0  -5   2     5874.56     5327.80     70.48 o 
   1  -5   2      469.96      517.21     15.74 o 
   2  -5   2      345.32      309.74     12.20 o 
   3  -5   2    16883.19    17536.22    184.09 o 
   4  -5   2     5634.42     5640.39     66.68 o 
   5  -5   2      625.43      645.54     16.68 o 
   6  -5   2      634.79      647.60     21.54 o 
   7  -5   2     1130.30     1127.23     36.85 o 
   8  -5   2      286.93      237.02     18.68 o 
   9  -5   2       56.62       30.91     16.40 o 
  10  -5   2     1511.02     1480.99     46.90 o 
  11  -5   2        7.53      -19.29     19.29 o 
  12  -5   2     1958.63     1902.35     99.98 o 
  13  -5   2     1342.52     1330.17     75.01 o 
  14  -5   2      298.35      253.39     65.64 o 
  15  -5   2     3066.13     3217.72    181.65 o 
  16  -5   2      655.93      770.85     96.17 o 
 -15  -4   2      288.27      258.37     65.60 o 
 -14  -4   2      139.03      170.55    116.77 o 
 -13  -4   2     2189.26     2503.36    126.27 o 
 -12  -4   2      136.81      189.69     84.72 o 
 -11  -4   2      534.95      655.19     65.81 o 
 -10  -4   2     1949.28     1964.30     80.40 o 
  -9  -4   2     2849.11     2655.96     89.30 o 
  -8  -4   2        0.98        6.77     15.24 o 
  -7  -4   2       65.78       45.00     17.86 o 
  -6  -4   2      111.20      138.22     19.69 o 
  -5  -4   2       38.52       28.07     10.03 o 
  -4  -4   2      714.65      680.14     20.78 o 
  -3  -4   2     6501.45     6517.43     84.30 o 
  -2  -4   2      757.92      698.21     22.64 o 
  -1  -4   2     3283.35     3050.67     44.98 o 
   0  -4   2       40.43       54.03      9.43 o 
   1  -4   2    13527.88    14005.55    148.72 o 
   2  -4   2    49399.80    50506.89    541.36 o 
   3  -4   2    12968.12    12684.99    127.88 o 
   4  -4   2     3911.60     4028.75     47.08 o 
   5  -4   2    16792.15    16785.63    189.52 o 
   6  -4   2    21136.62    21521.53    225.15 o 
   7  -4   2      130.98      151.02     10.70 o 
   8  -4   2      219.59      229.49     15.62 o 
   9  -4   2        5.93       16.92     15.78 o 
  10  -4   2      171.19      209.83     26.67 o 
  11  -4   2       15.86       32.16     22.18 o 
  12  -4   2       30.54       15.83     30.63 o 
  13  -4   2       16.94       12.91     32.91 o 
  14  -4   2      962.27     1031.83     70.69 o 
  15  -4   2      990.23     1045.61    108.38 o 
  16  -4   2       10.55        7.63     58.00 o 
 -15  -3   2        4.94      -45.29     45.29 o 
 -14  -3   2      938.42      911.22     84.72 o 
 -13  -3   2     1267.53     1488.80    116.01 o 
 -12  -3   2      306.52      219.60     47.95 o 
 -11  -3   2     6483.67     6387.30    160.38 o 
 -10  -3   2     5832.26     5882.23    147.15 o 
  -9  -3   2       20.05       25.47     24.69 o 
  -8  -3   2    10707.27    10584.72    154.35 o 
  -7  -3   2    11349.40    11101.12    146.35 o 
  -6  -3   2      659.12      543.07     41.19 o 
  -5  -3   2     1724.02     1643.96     31.88 o 
  -4  -3   2     4340.43     4135.98     57.07 o 
  -3  -3   2       72.07       37.95      8.77 o 
  -2  -3   2     1901.54     2037.74     35.86 o 
  -1  -3   2     8793.12     8433.36     92.92 o 
   0  -3   2      589.89      570.80     14.38 o 
   1  -3   2     8528.62     8471.64     86.91 o 
   2  -3   2    14692.96    15140.17    157.77 o 
   3  -3   2     6602.47     6415.01     68.17 o 
   4  -3   2    13399.21    13411.91    142.77 o 
   5  -3   2    25523.54    25166.27    275.89 o 
   6  -3   2    17714.28    18090.84    223.07 o 
   7  -3   2     6344.29     6511.01     94.45 o 
   8  -3   2    13785.20    13672.81    202.93 o 
   9  -3   2     2133.59     2215.82     50.26 o 
  10  -3   2     1781.67     1778.93     64.01 o 
  11  -3   2     1101.13     1117.35     53.92 o 
  12  -3   2      572.99      580.61     53.35 o 
  13  -3   2      355.63      278.63     46.94 o 
  14  -3   2       37.20       52.39     40.38 o 
  15  -3   2        0.02       18.32     61.06 o 
  16  -3   2       20.01       27.48     68.69 o 
 -15  -2   2        4.21       50.90     45.48 o 
 -14  -2   2       22.78       67.33     43.62 o 
 -13  -2   2       10.29       12.46     36.05 o 
 -12  -2   2       79.20       57.34     37.13 o 
 -11  -2   2     1982.53     2053.98    159.60 o 
 -10  -2   2     4116.48     3676.44    102.22 o 
  -9  -2   2     3435.49     3306.24     79.75 o 
  -8  -2   2    13540.28    13644.43    173.24 o 
  -7  -2   2     8002.47     7934.60    106.83 o 
  -6  -2   2     4037.58     4033.07     56.68 o 
  -5  -2   2    14239.33    13804.74    157.90 o 
  -4  -2   2     6319.50     6417.88     73.56 o 
  -3  -2   2       90.82       57.88      9.23 o 
  -2  -2   2    42998.84    41139.90    523.21 o 
  -1  -2   2    17877.54    16859.11    228.32 o 
   0  -2   2      580.94      549.85     14.25 o 
   1  -2   2    21125.92    21427.82    208.21 o 
   2  -2   2       56.46       36.88      5.83 o 
   3  -2   2      656.79      629.00     15.37 o 
   4  -2   2      106.95      150.76     15.34 o 
   5  -2   2     4647.21     4775.66     66.32 o 
   6  -2   2      421.79      410.66     16.25 o 
   7  -2   2     3343.23     3349.80     58.80 o 
   8  -2   2     8287.21     8486.45    150.67 o 
   9  -2   2      416.81      461.39     30.05 o 
  10  -2   2     2061.27     2138.46     73.01 o 
  11  -2   2     2034.59     2091.65     76.31 o 
  12  -2   2       40.64       56.39     37.73 o 
  13  -2   2     2216.04     2360.42    107.94 o 
  14  -2   2     1460.34     1463.08     90.65 o 
  15  -2   2        2.33       -3.05     59.53 o 
 -16  -1   2       81.11       13.74     64.11 o 
 -15  -1   2     1015.08     1022.23    151.88 o 
 -14  -1   2      524.74      471.11    128.22 o 
 -13  -1   2       47.83       69.55     50.37 o 
 -12  -1   2      946.19     1066.84     67.97 o 
 -11  -1   2     1385.53     1292.57     57.79 o 
 -10  -1   2        7.39       27.49     17.78 o 
  -9  -1   2      117.52       86.92     15.52 o 
  -8  -1   2     1130.30     1180.93     31.20 o 
  -7  -1   2      341.70      333.54     13.92 o 
  -6  -1   2     3180.47     3231.02     42.13 o 
  -5  -1   2     4795.29     4740.14     55.72 o 
  -4  -1   2     4079.13     4105.56     48.15 o 
  -3  -1   2     8044.09     8181.34     79.06 o 
  -2  -1   2     2490.50     2559.19     49.35 o 
  -1  -1   2     6217.86     6441.20    103.98 o 
   1  -1   2    28957.19    27982.39    532.88 o 
   2  -1   2     1043.80     1020.16     21.64 o 
   3  -1   2     4517.35     4522.90     67.09 o 
   4  -1   2    26466.39    26533.40    291.25 o 
   5  -1   2      168.32      152.06     11.60 o 
   6  -1   2     3740.13     3733.20     57.30 o 
   7  -1   2     1029.51     1111.71     29.98 o 
   8  -1   2       71.70       30.94     15.77 o 
   9  -1   2       83.41       51.65     24.90 o 
  10  -1   2      360.41      348.37     36.32 o 
  11  -1   2      157.52      128.01     31.37 o 
  12  -1   2      946.87      806.67    109.90 o 
  13  -1   2      841.28      651.79     66.37 o 
  14  -1   2        9.39        0.92     40.97 o 
  15  -1   2      344.43      342.05     62.00 o 
 -16   0   2      693.12     1021.18    112.96 o 
 -15   0   2     1361.47     1219.62    117.54 o 
 -14   0   2       85.67       18.36     46.56 o 
 -13   0   2     1968.99     1936.55     91.16 o 
 -12   0   2     2415.68     2396.08     76.92 o 
 -11   0   2      227.22      234.81     28.37 o 
 -10   0   2     6412.10     6723.98    126.11 o 
  -9   0   2    11872.56    11791.59    176.78 o 
  -8   0   2      847.99      884.91     30.66 o 
  -7   0   2     3388.19     3406.20     44.85 o 
  -6   0   2     7817.36     7916.04     90.94 o 
  -5   0   2      925.97      979.61     15.91 o 
  -4   0   2      199.24      201.02      7.45 o 
  -3   0   2    14226.38    14135.69    158.02 o 
  -2   0   2     5020.79     5008.69     51.13 o 
  -1   0   2     1994.70     1898.49     28.66 o 
   1   0   2    12127.81    11893.52    133.62 o 
   2   0   2    24761.19    24680.41    269.94 o 
   3   0   2    29041.51    29281.75    341.84 o 
   4   0   2     2343.82     2455.26     58.71 o 
   5   0   2    12591.71    12897.00    162.43 o 
   6   0   2    13748.86    13544.72    172.23 o 
   7   0   2     7469.25     7534.47    150.75 o 
   8   0   2      117.25       82.50     21.46 o 
   9   0   2     2586.92     2587.44     85.15 o 
  10   0   2     2866.11     2893.64     95.15 o 
  11   0   2       65.09       51.90     38.86 o 
  12   0   2      121.22      141.96     46.41 o 
  13   0   2        2.34        1.77     67.93 o 
  14   0   2        1.36       -7.63     41.02 o 
  15   0   2      122.04       48.24    130.51 o 
 -16   1   2       33.61       36.63     62.58 o 
 -15   1   2        8.83      -45.79     48.85 o 
 -14   1   2       39.24       17.78     33.41 o 
 -13   1   2      842.41      899.72     58.76 o 
 -12   1   2     1627.05     1573.81     57.79 o 
 -11   1   2     1230.97     1212.57     46.44 o 
 -10   1   2     6845.44     6789.20    109.21 o 
  -9   1   2    10053.51     9877.89    147.02 o 
  -8   1   2     5074.43     5171.08     74.44 o 
  -7   1   2    33176.20    33622.00    420.24 o 
  -6   1   2    20568.24    20574.15    373.17 o 
  -5   1   2     6246.34     6416.04     94.02 o 
  -4   1   2    12456.53    12060.34    398.40 o 
  -3   1   2     4070.58     4028.29     68.37 o 
  -2   1   2     5099.65     5097.33     47.70 o 
  -1   1   2     9105.49     9152.71    118.47 o 
   0   1   2       11.63       22.83      6.32 o 
   1   1   2     1343.85     1387.62     30.11 o 
   2   1   2       34.57       23.62      8.76 o 
   3   1   2     6701.90     6821.48     81.26 o 
   4   1   2      410.15      456.75     18.04 o 
   5   1   2     6104.77     5863.09     86.03 o 
   6   1   2    10020.36    10276.89    149.44 o 
   7   1   2      540.14      587.97     34.25 o 
   8   1   2     1700.72     1559.29     97.15 o 
   9   1   2     6057.40     6063.59    152.45 o 
  10   1   2      284.57      252.16     38.06 o 
  11   1   2      735.58      817.69     69.46 o 
  12   1   2     2114.76     2132.40    112.60 o 
  13   1   2        2.91       12.21     76.32 o 
  14   1   2      377.60      327.38     84.72 o 
  15   1   2      889.88     1071.56    132.80 o 
 -17   2   2      456.50      447.24     80.90 o 
 -16   2   2      688.45      601.41     83.95 o 
 -15   2   2       19.55      -42.74     47.32 o 
 -14   2   2      378.39      322.08     62.58 o 
 -13   2   2       75.47       81.99     22.31 o 
 -12   2   2       41.48       10.41     18.30 o 
 -11   2   2      130.72      100.29     16.15 o 
 -10   2   2      527.58      537.10     20.85 o 
  -9   2   2      258.51      284.93     13.75 o 
  -8   2   2     2568.78     2560.35     41.04 o 
  -7   2   2     6276.76     6127.15     98.31 o 
  -6   2   2     6516.78     6667.46    253.39 o 
  -5   2   2      981.56      966.23     68.69 o 
  -4   2   2    12845.29    12631.18    285.49 o 
  -3   2   2     5955.23     6127.28     59.54 o 
  -2   2   2     8265.70     8059.56     78.36 o 
  -1   2   2      215.30      304.60     10.72 o 
   0   2   2     1236.47     1433.54     26.70 o 
   1   2   2    11398.50    11309.02    132.27 o 
   2   2   2    15610.58    15583.36    179.41 o 
   3   2   2     4629.88     4638.81     65.82 o 
   4   2   2     2037.90     1868.80     39.83 o 
   5   2   2     2016.79     2013.21     47.64 o 
   6   2   2      114.47      102.83     19.80 o 
   7   2   2       10.12      -14.79     14.79 o 
   8   2   2      830.88      757.22     51.06 o 
   9   2   2     1943.13     1860.60     79.25 o 
  10   2   2      136.66       83.80     53.43 o 
  11   2   2      887.54      867.22     76.09 o 
  12   2   2      139.13       52.84     62.58 o 
  13   2   2      152.25       73.16     62.58 o 
  14   2   2     2788.22     3073.13    174.01 o 
 -17   3   2      625.10      705.21     88.53 o 
 -16   3   2      751.50      670.10     82.43 o 
 -15   3   2      574.84      512.88     71.74 o 
 -14   3   2     1871.47     1938.57    117.54 o 
 -13   3   2      136.02      152.74     26.26 o 
 -12   3   2     2754.75     2731.25     58.82 o 
 -11   3   2     3804.81     3822.74     64.69 o 
 -10   3   2      298.21      293.45     16.83 o 
  -9   3   2      578.06      589.78     18.45 o 
  -8   3   2      492.26      430.45     62.58 o 
  -7   3   2      186.96      184.70     45.79 o 
  -6   3   2     4471.72     4834.21    198.44 o 
  -5   3   2      850.11      934.83     22.23 o 
  -4   3   2     1701.43     1653.94     21.83 o 
  -3   3   2      112.97      123.71      7.62 o 
  -2   3   2      682.75      578.73     22.72 o 
  -1   3   2     5087.03     5091.27     61.89 o 
   0   3   2     1054.82      987.75     24.07 o 
   1   3   2    28185.99    28022.52    310.94 o 
   2   3   2    12191.42    12467.26    220.56 o 
   3   3   2     2218.05     2251.56     42.29 o 
   4   3   2    18993.48    18602.47    218.59 o 
   5   3   2     8845.60     8798.61    139.43 o 
   6   3   2       69.01       28.27     18.10 o 
   7   3   2     3113.97     3154.69     85.41 o 
   8   3   2     1837.22     1823.32     77.84 o 
   9   3   2        5.62       41.97     30.53 o 
  10   3   2       98.31       30.37     40.85 o 
  11   3   2        6.49      126.25     48.53 o 
  12   3   2        3.35      -27.06     45.41 o 
  13   3   2      262.02      197.02     61.49 o 
  14   3   2      216.50       82.43    170.96 o 
 -17   4   2        0.19       13.74     47.32 o 
 -16   4   2       18.30       39.69     45.79 o 
 -15   4   2      916.42      958.60     79.37 o 
 -14   4   2      975.47      918.91     77.85 o 
 -13   4   2      269.39      189.28     41.21 o 
 -12   4   2     2279.09     2351.64     55.38 o 
 -11   4   2     6904.66     6817.96    119.56 o 
 -10   4   2      463.76      445.28     66.40 o 
  -9   4   2    17346.22    16773.97    587.68 o 
  -8   4   2    18319.71    17689.83    607.52 o 
  -7   4   2      163.37      186.76     10.32 o 
  -6   4   2    13732.96    13836.80    257.27 o 
  -5   4   2    15730.88    15836.31    186.98 o 
  -4   4   2      997.65     1020.90     17.75 o 
  -3   4   2       31.30       18.83      7.38 o 
  -2   4   2      668.72      654.51     18.68 o 
  -1   4   2       21.08       15.41      9.61 o 
   0   4   2     2702.16     2711.54     47.87 o 
   1   4   2     1271.14     1259.81     30.21 o 
   2   4   2       71.13       60.58     12.80 o 
   3   4   2    10860.50    10399.48    132.91 o 
   4   4   2    16685.73    16663.68    215.39 o 
   5   4   2      785.48      813.15     33.91 o 
   6   4   2     1994.85     1965.55     71.39 o 
   7   4   2    11620.16    11701.37    221.69 o 
   8   4   2     1231.39     1262.34    130.97 o 
   9   4   2      669.60      691.36     70.54 o 
  10   4   2     2053.07     2011.62    114.40 o 
  11   4   2      143.10      190.24     56.60 o 
  12   4   2       18.36       46.58     50.11 o 
  13   4   2      834.81      881.47     94.44 o 
 -17   5   2      248.13      204.54     56.48 o 
 -16   5   2      304.22      317.50     58.00 o 
 -15   5   2      370.47      323.60     51.90 o 
 -14   5   2       38.74       42.74     33.58 o 
 -13   5   2        1.56      -27.48     27.48 o 
 -12   5   2      399.43      367.87     68.69 o 
 -11   5   2       96.16       62.58     21.98 o 
 -10   5   2     1517.10     1308.15    109.90 o 
  -9   5   2     6307.96     6218.22    160.19 o 
  -8   5   2      128.39      116.21     11.77 o 
  -7   5   2     1100.70     1029.67     26.72 o 
  -6   5   2    23810.53    23900.77    313.10 o 
  -5   5   2     5041.42     5043.98     56.47 o 
  -4   5   2     2778.31     2832.98     53.98 o 
  -3   5   2    19243.81    19359.93    216.50 o 
  -2   5   2    11155.76    11080.44    126.40 o 
  -1   5   2     7004.84     7137.38     93.00 o 
   0   5   2     9234.64     9228.58    117.22 o 
   1   5   2      812.85      790.04     25.69 o 
   2   5   2     3905.86     3795.92     62.85 o 
   3   5   2     1840.41     1876.77     43.14 o 
   4   5   2      148.71      135.13     21.19 o 
   5   5   2       53.46       35.70     17.36 o 
   6   5   2      905.24      882.60     57.50 o 
   7   5   2     2117.54     1960.15     73.95 o 
   8   5   2      134.12       46.13     35.50 o 
   9   5   2     1538.33     1578.68    101.46 o 
  10   5   2      985.68      953.92     88.92 o 
  11   5   2       27.45       39.34     59.53 o 
  12   5   2     2111.89     2155.69    149.59 o 
  13   5   2      364.24      491.01    204.54 o 
 -17   6   2      172.90       77.85     45.79 o 
 -16   6   2     1572.48     1405.84     90.06 o 
 -15   6   2      793.99      741.85     65.64 o 
 -14   6   2      221.19      213.70     38.16 o 
 -13   6   2     1494.60     1422.82    103.80 o 
 -12   6   2      571.76      595.56     42.18 o 
 -11   6   2     2375.29     2427.50     61.92 o 
 -10   6   2     4449.36     4310.74     69.73 o 
  -9   6   2      662.07      671.57     19.22 o 
  -8   6   2      611.79      618.24     19.80 o 
  -7   6   2      113.41      130.16     11.14 o 
  -6   6   2     3432.68     3531.58     45.84 o 
  -5   6   2      128.00      131.61     10.67 o 
  -4   6   2     4774.32     4549.35     59.65 o 
  -3   6   2    11299.41    11567.66    132.15 o 
  -2   6   2        4.76       14.85     10.90 o 
  -1   6   2     3834.83     3854.23     61.44 o 
   0   6   2     5495.27     5391.27     79.15 o 
   1   6   2      903.26      911.45     29.30 o 
   2   6   2    15989.41    15996.89    196.58 o 
   3   6   2     6366.08     6382.42    111.07 o 
   4   6   2      292.59      251.86     25.82 o 
   5   6   2     5619.49     5630.88    117.77 o 
   6   6   2     3854.71     3983.98    108.36 o 
   7   6   2      439.58      439.18     42.91 o 
   8   6   2      145.66      184.08     53.42 o 
   9   6   2       55.11       45.05     51.14 o 
  10   6   2       20.15       31.16     51.68 o 
  11   6   2        7.28       57.13     65.64 o 
  12   6   2      281.94      428.20     80.93 o 
 -18   7   2       33.64       22.90     42.74 o 
 -17   7   2      630.39      627.36     62.58 o 
 -16   7   2     1085.65     1047.13     77.85 o 
 -15   7   2       97.04       93.11     36.63 o 
 -14   7   2      447.62      491.47     77.85 o 
 -13   7   2     4362.16     4445.67    150.35 o 
 -12   7   2      191.79      166.49     29.05 o 
 -11   7   2     2294.03     2358.95     53.43 o 
 -10   7   2     3912.82     3940.45     62.01 o 
  -9   7   2      880.18      886.85     27.65 o 
  -8   7   2    10621.76    10855.11    149.04 o 
  -7   7   2    10965.74    11125.56    162.61 o 
  -6   7   2      774.55      808.73     25.00 o 
  -5   7   2     2523.70     2642.73     44.31 o 
  -4   7   2      237.50      223.06     16.11 o 
  -3   7   2     3327.03     3575.50     57.38 o 
  -2   7   2     1838.12     1902.33     40.09 o 
  -1   7   2     4584.87     4600.16     93.90 o 
   0   7   2      643.97      589.01     24.95 o 
   1   7   2     4288.66     4507.65     89.10 o 
   2   7   2     9676.35     9632.25    152.38 o 
   3   7   2      193.06      218.48     23.82 o 
   4   7   2     4207.58     3943.64     79.51 o 
   5   7   2     6972.86     6952.08    156.81 o 
   6   7   2     3127.07     3200.12    117.43 o 
   7   7   2      446.60      391.09     51.95 o 
   8   7   2     2729.53     2533.76    154.93 o 
   9   7   2      906.96     1015.10     96.49 o 
  10   7   2      103.33      145.44     59.53 o 
  11   7   2      667.43      782.12     99.22 o 
  12   7   2        5.38       -4.58     88.53 o 
 -17   8   2      422.33      453.35     53.43 o 
 -16   8   2       92.01       36.63     33.58 o 
 -15   8   2       13.91      -17.35     27.69 o 
 -14   8   2      492.30      488.37     46.56 o 
 -13   8   2      601.12      522.49     42.32 o 
 -12   8   2     1187.04     1275.46     63.03 o 
 -11   8   2     7288.88     7221.16    115.35 o 
 -10   8   2     1565.80     1590.31     36.10 o 
  -9   8   2     2683.39     2923.34     54.41 o 
  -8   8   2    18333.47    18452.45    245.20 o 
  -7   8   2     3976.95     3961.12     63.29 o 
  -6   8   2       27.21       30.19     11.39 o 
  -5   8   2    10397.96    10575.84    139.62 o 
  -4   8   2     7430.95     7541.28    102.10 o 
  -3   8   2       71.07       40.39     16.42 o 
  -2   8   2     2526.47     2642.31     58.67 o 
  -1   8   2      425.11      420.52     26.94 o 
   0   8   2      369.34      411.22     25.92 o 
   1   8   2      496.48      525.90     36.37 o 
   2   8   2       10.69        6.51     18.01 o 
   3   8   2      141.73      176.89     24.13 o 
   4   8   2     1086.96     1186.82     74.25 o 
   5   8   2     3608.17     3661.32    107.75 o 
   6   8   2       64.32       39.28     30.50 o 
   7   8   2     2608.62     2742.88    187.75 o 
   8   8   2     2328.28     2313.74    137.03 o 
   9   8   2      603.08      744.44     90.49 o 
  10   8   2     1367.46     1407.85    315.97 o 
  11   8   2      783.36      968.64    107.29 o 
 -16   9   2        5.62       -7.63     35.11 o 
 -15   9   2     1524.16     1475.82     75.59 o 
 -14   9   2     1262.50     1166.24     66.72 o 
 -13   9   2       42.82       41.60     28.80 o 
 -12   9   2      601.25      581.94     33.83 o 
 -11   9   2       60.58       68.26     17.22 o 
 -10   9   2      658.04      688.26     28.04 o 
  -9   9   2      900.68      936.45     37.01 o 
  -8   9   2      667.70      667.89     29.67 o 
  -7   9   2        1.69      -11.43     12.79 o 
  -6   9   2     4043.83     4139.51     76.14 o 
  -5   9   2     9727.39     9393.10    171.29 o 
  -4   9   2      839.51      889.87     31.65 o 
  -3   9   2     3778.33     4032.59     79.10 o 
  -2   9   2    11232.42    11378.12    159.63 o 
  -1   9   2     2090.91     2199.88     53.84 o 
   0   9   2     3947.49     3859.27     76.75 o 
   1   9   2     7364.70     7477.40    131.25 o 
   2   9   2      158.34      150.02     26.17 o 
   3   9   2     4223.34     4273.47    103.47 o 
   4   9   2     4944.12     4920.52    130.81 o 
   5   9   2       55.02       72.54     32.70 o 
   6   9   2      138.67      130.27     38.10 o 
   7   9   2        1.75       -5.56     48.53 o 
   8   9   2       12.08      -54.19     54.19 o 
   9   9   2        0.42      -43.67     55.02 o 
  10   9   2      663.31      643.35    106.85 o 
 -16  10   2        8.70       26.06     31.66 o 
 -15  10   2     4197.12     3912.99    136.54 o 
 -14  10   2       38.14       -8.45     31.99 o 
 -13  10   2     1559.56     1484.85     87.01 o 
 -12  10   2     2056.29     2062.69     73.51 o 
 -11  10   2      480.13      441.81     29.98 o 
 -10  10   2     2660.35     2591.47     69.40 o 
  -9  10   2     3432.68     3560.04     86.04 o 
  -8  10   2      555.06      551.74     34.30 o 
  -7  10   2      541.54      638.43     37.00 o 
  -6  10   2     2068.91     2005.97     57.02 o 
  -5  10   2      574.55      583.39     29.99 o 
  -4  10   2       93.57      117.91     22.72 o 
  -3  10   2     1845.30     2093.36     56.83 o 
  -2  10   2      379.72      312.78     28.14 o 
  -1  10   2      450.96      449.42     29.53 o 
   0  10   2     6625.34     6793.35    153.52 o 
   1  10   2     2466.35     2446.35     83.55 o 
   2  10   2     4024.17     4024.99     92.44 o 
   3  10   2     6263.40     6198.76    152.58 o 
   4  10   2     2762.10     3020.39    103.97 o 
   5  10   2      820.03      844.05     92.54 o 
   6  10   2     3825.95     4141.70    148.84 o 
   7  10   2     1780.90     1927.67    131.11 o 
   8  10   2       46.14       -9.67     57.21 o 
   9  10   2      588.08      682.39    119.06 o 
  10  10   2       86.26      201.49    114.48 o 
 -17  11   2       18.07      -12.21     41.21 o 
 -16  11   2      112.11      129.08     41.21 o 
 -15  11   2      105.02      109.52     39.27 o 
 -14  11   2      607.74      650.15     58.02 o 
 -13  11   2     1389.25     1302.08     77.37 o 
 -12  11   2     1370.46     1500.67     81.55 o 
 -11  11   2       18.61        8.41     31.12 o 
 -10  11   2     7279.46     7101.20    144.26 o 
  -9  11   2     2949.89     2905.45     80.06 o 
  -8  11   2      215.89      241.25     29.15 o 
  -7  11   2     8129.06     7981.29    161.64 o 
  -6  11   2     3982.40     4080.95    149.17 o 
  -5  11   2        0.80       -6.56     21.16 o 
  -4  11   2     2247.66     2317.99     74.82 o 
  -3  11   2     1194.36     1255.43     56.78 o 
  -2  11   2        0.52       23.16     24.69 o 
  -1  11   2       21.29       12.59     25.29 o 
   0  11   2     1253.95     1230.33     61.29 o 
   1  11   2        0.12      -18.29     28.96 o 
   2  11   2      945.92      736.52     77.62 o 
   3  11   2     1386.48     1299.17     99.80 o 
   4  11   2        1.18       -5.29     45.79 o 
   5  11   2     2031.29     2020.13    127.36 o 
   6  11   2     2522.76     2208.75    193.86 o 
   7  11   2      655.69      546.46    125.17 o 
   8  11   2      758.70      737.27    143.48 o 
 -17  12   2      383.62      352.61     59.53 o 
 -16  12   2      547.38      489.06    104.56 o 
 -15  12   2       30.59       23.06     38.36 o 
 -14  12   2      130.29       83.19     39.96 o 
 -13  12   2      138.45      188.65     96.17 o 
 -12  12   2       55.90        2.15     44.11 o 
 -11  12   2      504.70      460.70     42.37 o 
 -10  12   2      585.79      686.09     49.90 o 
  -9  12   2      457.39      465.90     43.54 o 
  -8  12   2      392.76      363.76     35.44 o 
  -7  12   2     5521.76     5332.34    125.77 o 
  -6  12   2     3708.92     3686.60    133.29 o 
  -5  12   2      581.92      563.32     42.99 o 
  -4  12   2     7762.78     7332.56    159.92 o 
  -3  12   2     3075.45     3141.22     95.90 o 
  -2  12   2      640.34      617.90     47.07 o 
  -1  12   2     2089.28     2088.67     81.57 o 
   0  12   2      730.24      687.08     55.08 o 
   1  12   2      571.71      670.16     62.85 o 
   2  12   2     1716.03     1708.56    113.27 o 
   3  12   2        0.71      -13.06     48.53 o 
   4  12   2      125.90      108.09     83.95 o 
   5  12   2       18.50       28.88     56.10 o 
   6  12   2        0.34      -65.64     65.64 o 
   7  12   2        0.13      -82.43     82.43 o 
 -16  13   2     1396.59     1353.29     88.99 o 
 -15  13   2      177.09      203.37     50.26 o 
 -14  13   2     1183.73     1210.64     83.02 o 
 -13  13   2      651.49      616.65     96.93 o 
 -12  13   2      382.37      372.74     42.58 o 
 -11  13   2     1869.10     1954.26    102.08 o 
 -10  13   2      502.99      414.15     83.22 o 
  -9  13   2       43.13       36.68     30.62 o 
  -8  13   2      299.61      361.82     44.36 o 
  -7  13   2      289.50      273.44     41.04 o 
  -6  13   2      123.53       85.00     28.75 o 
  -5  13   2     1140.20     1060.64     61.62 o 
  -4  13   2      975.26     1036.29     87.03 o 
  -3  13   2       15.01        9.22     32.17 o 
  -2  13   2     1436.97     1400.83     68.91 o 
  -1  13   2     5100.34     5281.73    155.03 o 
   0  13   2       53.89       42.76     38.50 o 
   1  13   2     3993.51     3947.14    176.47 o 
   2  13   2     1944.92     1969.38    128.39 o 
   3  13   2      125.46       77.83     59.53 o 
   4  13   2     2388.53     2585.98    334.29 o 
   5  13   2     2099.39     2115.48    142.47 o 
   6  13   2       53.79      -16.79     91.59 o 
 -16  14   2       55.02       42.74     83.95 o 
 -15  14   2      888.37      902.37    190.04 o 
 -14  14   2      745.11      876.68     75.95 o 
 -13  14   2      137.66       56.22     44.72 o 
 -12  14   2     3496.61     3575.27    118.06 o 
 -11  14   2     2387.81     2495.41    132.69 o 
 -10  14   2       26.43       64.24     33.93 o 
  -9  14   2     3798.53     3898.63    127.50 o 
  -8  14   2     2912.41     3128.33    157.79 o 
  -7  14   2      160.68      135.39     39.32 o 
  -6  14   2      945.00      938.04     65.75 o 
  -5  14   2     1664.25     1481.09     81.23 o 
  -4  14   2      263.12      312.90     49.02 o 
  -3  14   2       97.23       59.31     45.18 o 
  -2  14   2        3.69       -5.81     32.75 o 
  -1  14   2      205.01      131.06     39.61 o 
   0  14   2      923.27      916.23     92.82 o 
   1  14   2     1285.22     1188.98    105.76 o 
   2  14   2      129.46      183.22     67.45 o 
   3  14   2      504.96      546.48     89.00 o 
   4  14   2     2967.53     3109.12    174.31 o 
   5  14   2      494.06      535.78    137.38 o 
 -15  15   2       71.23      160.28     83.95 o 
 -14  15   2       78.67       58.68     47.68 o 
 -13  15   2       22.00        6.87     43.63 o 
 -12  15   2      907.25      938.84     65.42 o 
 -11  15   2      233.47      237.74     46.86 o 
 -10  15   2      590.58      531.92     55.50 o 
  -9  15   2     2370.91     2280.39    127.75 o 
  -8  15   2      916.87      888.99     66.74 o 
  -7  15   2      100.70      137.88     41.76 o 
  -6  15   2     3912.00     3803.70    133.57 o 
  -5  15   2     2504.00     2394.19    106.63 o 
  -4  15   2       64.48       73.46     40.89 o 
  -3  15   2      973.74     1078.37     97.57 o 
  -2  15   2     1244.19     1481.71    183.94 o 
  -1  15   2        2.40       -9.28     40.46 o 
   0  15   2      583.71      536.65     84.11 o 
   1  15   2       94.69      103.80     61.27 o 
   2  15   2      149.99      105.15    106.09 o 
   3  15   2       15.05      -58.02     58.02 o 
   4  15   2       65.54      124.36    154.93 o 
 -14  16   2        1.68      -64.11     64.11 o 
 -13  16   2      319.67      327.70     62.70 o 
 -12  16   2      129.03      136.97     44.25 o 
 -11  16   2       56.26       -1.36     34.81 o 
 -10  16   2       25.55       63.04     42.35 o 
  -9  16   2      104.62       88.79     40.51 o 
  -8  16   2      153.92      137.20     45.02 o 
  -7  16   2      229.78      302.67     51.05 o 
  -6  16   2     1132.36     1125.53     87.92 o 
  -5  16   2       10.33       -4.30     35.88 o 
  -4  16   2       94.84       27.22     43.37 o 
  -3  16   2     2723.22     2456.13    142.28 o 
  -2  16   2      713.20      640.34     88.51 o 
  -1  16   2     1631.79     2088.16    199.96 o 
   0  16   2     1477.37     1465.38    178.59 o 
   1  16   2        1.79       -2.39     57.18 o 
   2  16   2      841.34     1099.26    294.60 o 
   3  16   2     1017.28     1166.18    125.71 o 
 -13  17   2     1383.79     1364.63    163.33 o 
 -12  17   2      180.47      148.31     47.81 o 
 -11  17   2      948.15      986.06     74.58 o 
 -10  17   2     1452.34     1558.50    108.65 o 
  -9  17   2      121.53       25.58     40.67 o 
  -8  17   2      819.72      866.11     74.59 o 
  -7  17   2     1194.34     1235.66     85.36 o 
  -6  17   2      159.60      126.27     47.44 o 
  -5  17   2        1.59      -13.44     36.65 o 
  -4  17   2      114.80      103.69     62.58 o 
  -3  17   2      700.99      611.88     94.64 o 
  -2  17   2      153.70      166.38     87.01 o 
  -1  17   2      935.85      720.48    145.01 o 
   0  17   2      183.13      190.80    103.80 o 
 -12  18   2      112.80       95.42     59.55 o 
 -11  18   2     1140.23     1242.56    107.53 o 
 -10  18   2      484.84      596.96     79.84 o 
  -9  18   2        2.53       22.02     42.23 o 
  -8  18   2     1859.48     1820.88    113.37 o 
  -7  18   2     1615.52     1408.06     95.15 o 
  -6  18   2       51.13      -32.86     42.73 o 
  -5  18   2      943.24      883.44     81.05 o 
  -4  18   2     1255.92     1217.33     93.45 o 
  -3  18   2       36.00       42.03     60.33 o 
  -9  19   2       85.71      -10.69     79.37 o 
  -8  19   2      532.42      518.99    123.64 o 
  -7  19   2        1.25       -9.59     57.38 o 
  -6  19   2       96.51       52.08     62.16 o 
  -5  19   2      661.06      870.23    126.69 o 
   4 -20   3       22.68      -56.48     83.95 o 
   5 -20   3      620.30      659.13     96.06 o 
   6 -20   3     1349.28     1232.58    114.95 o 
   7 -20   3      192.94      131.09     66.89 o 
   8 -20   3      946.95      838.01    138.91 o 
  -2 -19   3      224.61      189.28    111.43 o 
  -1 -19   3     1338.20     1157.04    172.49 o 
   0 -19   3      170.40      138.91     99.22 o 
   1 -19   3      254.76      425.87    122.11 o 
   2 -19   3      834.52      653.31    134.33 o 
   3 -19   3      205.20      244.54     70.63 o 
   4 -19   3      104.64       -7.63     57.21 o 
   5 -19   3       28.35       58.75     55.02 o 
   6 -19   3       91.53       -7.02     63.35 o 
   7 -19   3       41.61      109.14     59.36 o 
   8 -19   3      416.48      314.34     98.45 o 
   9 -19   3      379.05      286.50     69.46 o 
  10 -19   3       28.15       18.43     51.94 o 
  11 -19   3      784.27      831.91    125.17 o 
  -3 -18   3       39.61       19.21     58.02 o 
  -2 -18   3      292.95      362.00     84.11 o 
  -1 -18   3      820.07      939.53    170.20 o 
   0 -18   3       49.29      134.33     93.11 o 
   1 -18   3     1079.84     1066.98    148.06 o 
   2 -18   3     1514.72     1604.89    121.39 o 
   3 -18   3      128.84       45.00     42.07 o 
   4 -18   3     1824.35     1846.63     98.55 o 
   5 -18   3     2514.12     2336.97    108.92 o 
   6 -18   3      172.00      263.47     63.89 o 
   7 -18   3      884.95      795.31     87.41 o 
   8 -18   3      493.24      457.91     72.85 o 
   9 -18   3        6.44        5.23     50.59 o 
  10 -18   3      293.11      174.51     59.90 o 
  11 -18   3       32.31      -15.67     46.94 o 
  12 -18   3        0.12       83.95     74.80 o 
  -4 -17   3       28.61      124.66     69.46 o 
  -3 -17   3      123.41       60.01     82.43 o 
  -2 -17   3       89.77      150.97     68.23 o 
  -1 -17   3       62.77       69.57    100.74 o 
   0 -17   3      139.42       69.32     61.07 o 
   1 -17   3      307.22      429.27    129.75 o 
   2 -17   3        6.42      -27.78     50.37 o 
   3 -17   3      861.00      774.04     80.27 o 
   4 -17   3     2787.79     2628.65    111.08 o 
   5 -17   3     1003.38     1025.23     71.34 o 
   6 -17   3     1264.00     1165.26     74.43 o 
   7 -17   3     3843.92     3739.75    140.68 o 
   8 -17   3     1020.11      874.78     84.60 o 
   9 -17   3      611.47      605.49     74.45 o 
  10 -17   3     3799.26     3511.91    336.58 o 
  11 -17   3       14.07      151.88     52.89 o 
  12 -17   3        4.08        5.61     44.55 o 
  -6 -16   3     2225.58     2743.00    238.12 o 
  -5 -16   3     1288.22     1361.58    172.49 o 
  -4 -16   3      157.86      170.91     82.43 o 
  -3 -16   3     3255.47     3034.46    165.24 o 
  -2 -16   3      976.53     1012.90    102.97 o 
  -1 -16   3      237.39      160.14     68.69 o 
   0 -16   3      877.43      861.85     93.88 o 
   1 -16   3      501.11      539.52     55.57 o 
   2 -16   3       11.67      -27.86     33.32 o 
   3 -16   3        1.95       16.36     33.60 o 
   4 -16   3       90.14       95.77     36.61 o 
   5 -16   3       13.54       53.19     35.56 o 
   6 -16   3     1095.47     1018.03     66.89 o 
   7 -16   3     1122.58     1129.35     69.93 o 
   8 -16   3      173.82      136.54     37.99 o 
   9 -16   3     1457.31     1488.65    110.18 o 
  10 -16   3     2378.87     2341.43    120.34 o 
  11 -16   3        5.70       14.96     40.38 o 
  12 -16   3     1275.62     1482.24    185.46 o 
  13 -16   3     1564.60     1988.94    155.70 o 
  -7 -15   3        8.74        4.58     85.48 o 
  -6 -15   3      712.68     1115.82    160.28 o 
  -5 -15   3       91.29      127.72     63.57 o 
  -4 -15   3      552.76      640.81     88.92 o 
  -3 -15   3     2397.56     2279.11    196.91 o 
  -2 -15   3       96.93      141.22     83.19 o 
  -1 -15   3      901.00      837.34     87.84 o 
   0 -15   3     2780.44     2810.77    116.56 o 
   1 -15   3       25.87       -1.38     31.36 o 
   2 -15   3     1424.05     1482.36     78.21 o 
   3 -15   3     5997.83     5946.38    130.49 o 
   4 -15   3        1.86       -8.24     26.02 o 
   5 -15   3     1121.34     1187.64     85.25 o 
   6 -15   3      740.58      747.68     56.84 o 
   7 -15   3      251.04      286.62     42.28 o 
   8 -15   3      132.09      155.87     37.88 o 
   9 -15   3       89.00       76.41     34.07 o 
  10 -15   3        0.34       19.73     31.63 o 
  11 -15   3       22.71       26.09     46.56 o 
  12 -15   3      219.27      250.37     52.27 o 
  13 -15   3       62.21       87.01     64.11 o 
  14 -15   3      223.47      189.28     73.27 o 
  -8 -14   3     1523.86     1469.95    180.12 o 
  -7 -14   3     1272.97     1231.83    164.85 o 
  -6 -14   3       56.69       13.74     73.27 o 
  -5 -14   3       73.37      129.94     71.74 o 
  -4 -14   3      246.00      208.66     73.27 o 
  -3 -14   3      199.95      234.71     60.92 o 
  -2 -14   3        5.75      -38.92     39.94 o 
  -1 -14   3      694.02      794.25     65.06 o 
   0 -14   3       95.52       89.05     32.64 o 
   1 -14   3      239.07      266.72     39.45 o 
   2 -14   3     2170.98     2315.26     84.83 o 
   3 -14   3     1717.19     1767.33     63.56 o 
   4 -14   3     1982.54     1918.40     89.01 o 
   5 -14   3     7650.55     7710.63    166.29 o 
   6 -14   3     4591.42     4487.64    137.04 o 
   7 -14   3        2.28       22.72     29.06 o 
   8 -14   3    11707.89    11049.01    248.51 o 
   9 -14   3       50.26       66.45     30.21 o 
  10 -14   3       71.70       79.80     32.45 o 
  11 -14   3      747.61      838.27     57.57 o 
  12 -14   3      453.51      467.02     49.03 o 
  13 -14   3       25.74       24.42     54.95 o 
  14 -14   3       29.36      103.80     62.58 o 
  -9 -13   3      504.09      484.78     98.45 o 
  -8 -13   3     3465.21     3513.56    179.16 o 
  -7 -13   3     2162.92     2096.22    136.46 o 
  -6 -13   3        2.58       34.08     43.67 o 
  -5 -13   3     3808.41     3686.39    138.36 o 
  -4 -13   3     4050.19     3999.16    178.11 o 
  -3 -13   3       37.78      -33.87     33.87 o 
  -2 -13   3     1946.35     1910.64     90.10 o 
  -1 -13   3      935.88      886.44     56.06 o 
   0 -13   3       80.03      137.99     31.83 o 
   1 -13   3        0.75        6.39     25.41 o 
   2 -13   3        0.32       21.53     25.83 o 
   3 -13   3       27.86       24.58     21.22 o 
   4 -13   3     1125.92     1235.43     49.41 o 
   5 -13   3     3417.13     3373.91    136.96 o 
   6 -13   3      915.19      930.62     48.22 o 
   7 -13   3     4189.73     4300.98    107.32 o 
   8 -13   3     8535.09     8303.70    169.59 o 
   9 -13   3      820.41      835.69     57.75 o 
  10 -13   3     1469.55     1551.47     71.90 o 
  11 -13   3     3739.56     3892.71    117.96 o 
  12 -13   3      462.11      492.57     74.01 o 
  13 -13   3     1380.09     1322.76     88.01 o 
  14 -13   3      694.15      714.37     91.59 o 
  15 -13   3      110.93      141.96     65.64 o 
 -11 -12   3       29.59       50.37     90.06 o 
 -10 -12   3      126.33      136.63     67.97 o 
  -9 -12   3       68.71      151.43     64.09 o 
  -8 -12   3      772.59      821.91     93.32 o 
  -7 -12   3       86.24       42.32     53.35 o 
  -6 -12   3     1167.91     1304.63     78.88 o 
  -5 -12   3     6103.08     6058.77    155.11 o 
  -4 -12   3     1711.87     1758.74     87.61 o 
  -3 -12   3      600.73      618.46     54.42 o 
  -2 -12   3     4479.36     4500.05    120.85 o 
  -1 -12   3     1846.22     1843.94     69.63 o 
   0 -12   3      322.97      339.79     28.92 o 
   1 -12   3     9376.32     9629.21    158.74 o 
   2 -12   3     1500.49     1471.06     55.28 o 
   3 -12   3     1219.90     1139.42     45.80 o 
   4 -12   3     2101.90     2045.70     92.83 o 
   5 -12   3       76.57      107.14     21.72 o 
   6 -12   3      163.97      184.64     26.95 o 
   7 -12   3       61.03       75.20     24.07 o 
   8 -12   3      856.41      803.54     43.10 o 
   9 -12   3        8.94      -20.70     20.70 o 
  10 -12   3     1393.80     1592.45     70.78 o 
  11 -12   3      899.39      845.77     56.10 o 
  12 -12   3      242.15      213.14     36.63 o 
  13 -12   3      886.94      880.78    213.70 o 
  14 -12   3      528.50      705.21     88.53 o 
  15 -12   3       49.67       53.43     56.48 o 
 -11 -11   3      761.17      938.00    222.10 o 
 -10 -11   3      201.12      149.51     63.65 o 
  -9 -11   3     2270.54     2413.12    215.99 o 
  -8 -11   3      258.43      229.71     63.08 o 
  -7 -11   3       42.89       87.33     56.48 o 
  -6 -11   3      219.33      291.74     44.73 o 
  -5 -11   3       43.98       51.43     31.20 o 
  -4 -11   3       17.49       40.34     28.85 o 
  -3 -11   3     2102.41     2038.79     76.22 o 
  -2 -11   3     1271.27     1163.33     45.79 o 
  -1 -11   3      203.94      156.10     25.27 o 
   0 -11   3     4404.44     4456.89     92.92 o 
   1 -11   3     3121.74     3189.75     66.68 o 
   2 -11   3     2005.22     2107.37     51.46 o 
   3 -11   3     8404.37     8347.38    124.38 o 
   4 -11   3     2352.91     2396.41     52.68 o 
   5 -11   3     2169.79     2085.89     52.35 o 
   6 -11   3    14768.01    14784.93    258.91 o 
   7 -11   3     3697.10     3648.93     89.67 o 
   8 -11   3        2.03        4.55     18.67 o 
   9 -11   3     1129.52     1072.98     54.42 o 
  10 -11   3     1224.32     1281.49     52.25 o 
  11 -11   3       83.47       44.17     32.00 o 
  12 -11   3        2.04       -3.80     27.44 o 
  13 -11   3       95.85      129.75     58.00 o 
  14 -11   3        2.98      -44.27     47.32 o 
  15 -11   3      390.25      279.34     71.74 o 
 -12 -10   3      713.03      779.66    225.91 o 
 -11 -10   3        5.11       22.03     57.38 o 
 -10 -10   3     2224.11     2365.63    139.75 o 
  -9 -10   3     2753.88     2819.46    143.50 o 
  -8 -10   3        5.30      -56.48     56.48 o 
  -7 -10   3     4967.07     4792.04    167.66 o 
  -6 -10   3     7575.94     7472.37    169.62 o 
  -5 -10   3        1.28       17.86     26.57 o 
  -4 -10   3     3049.29     3190.99     84.51 o 
  -3 -10   3     1232.24     1224.00     42.49 o 
  -2 -10   3      486.48      471.66     28.92 o 
  -1 -10   3        4.82       -2.16     14.74 o 
   0 -10   3      188.92      180.61     21.29 o 
   1 -10   3      121.04      118.08     18.22 o 
   2 -10   3     1000.71      920.41     32.54 o 
   3 -10   3     4366.95     4198.58     72.88 o 
   4 -10   3      725.12      707.97     31.80 o 
   5 -10   3     6672.22     6369.17    103.83 o 
   6 -10   3    15477.38    15720.01    219.33 o 
   7 -10   3     3664.80     3794.95     80.00 o 
   8 -10   3     1555.01     1561.20     53.37 o 
   9 -10   3     7641.38     7584.52    148.54 o 
  10 -10   3     3954.34     4198.03     97.43 o 
  11 -10   3     1685.88     1806.88     71.20 o 
  12 -10   3     2317.06     2507.76    101.99 o 
  13 -10   3      653.19      717.42     80.90 o 
  14 -10   3      127.46      149.59     58.00 o 
  15 -10   3        7.86       -4.58     53.43 o 
  16 -10   3       76.28      184.70     67.16 o 
 -12  -9   3        7.12      -43.17     43.17 o 
 -11  -9   3       86.24       81.23     55.58 o 
 -10  -9   3      535.38      557.71     77.12 o 
  -9  -9   3       62.49       61.40     72.51 o 
  -8  -9   3      664.18      774.99     91.64 o 
  -7  -9   3     6661.38     6676.76    158.67 o 
  -6  -9   3     4387.41     4165.09    111.23 o 
  -5  -9   3     1270.89     1251.88     66.82 o 
  -4  -9   3    10787.16    10874.28    158.49 o 
  -3  -9   3     7762.25     7569.14    118.19 o 
  -2  -9   3       60.12       33.96     15.80 o 
  -1  -9   3     2702.78     2606.53     52.40 o 
   0  -9   3     2326.90     2294.20     47.82 o 
   1  -9   3       15.67       38.38     13.95 o 
   2  -9   3     2418.90     2373.48     46.52 o 
   3  -9   3        2.24       21.52     11.37 o 
   4  -9   3      346.87      390.72     18.00 o 
   5  -9   3        0.52       -9.74      9.74 o 
   6  -9   3      288.28      283.97     33.12 o 
   7  -9   3      251.43      257.35     19.50 o 
   8  -9   3     3596.03     3484.01     73.64 o 
   9  -9   3     6174.03     6245.66    126.27 o 
  10  -9   3        0.07      -22.03     22.03 o 
  11  -9   3     1518.76     1546.18     55.47 o 
  12  -9   3     2012.01     2019.52     88.51 o 
  13  -9   3        0.21        1.53     45.79 o 
  14  -9   3     1239.46     1192.14    102.27 o 
  15  -9   3      923.30      902.12     93.11 o 
  16  -9   3       84.52       90.06     59.53 o 
 -13  -8   3      410.45      537.36     83.03 o 
 -12  -8   3       56.42        9.73     67.93 o 
 -11  -8   3      867.32      916.90     88.33 o 
 -10  -8   3      346.39      444.07     66.92 o 
  -9  -8   3        1.38      -10.48     39.30 o 
  -8  -8   3       37.14       -2.76     31.49 o 
  -7  -8   3       92.23       60.01     28.42 o 
  -6  -8   3      584.65      557.03     41.32 o 
  -5  -8   3     2185.35     2195.13     59.18 o 
  -4  -8   3     3250.92     3224.72     76.61 o 
  -3  -8   3      508.00      538.97     24.91 o 
  -2  -8   3     1826.49     1744.01     41.18 o 
  -1  -8   3     8278.85     8388.28    112.97 o 
   0  -8   3      857.90      895.09     28.33 o 
   1  -8   3     9536.97     9448.72    121.12 o 
   2  -8   3     1776.19     1573.42     34.91 o 
   3  -8   3     2431.75     2698.66     43.87 o 
   4  -8   3    11809.65    11784.46    152.37 o 
   5  -8   3     6646.20     6338.49     85.17 o 
   6  -8   3      187.43      172.36     14.57 o 
   7  -8   3      409.63      408.11     19.60 o 
   8  -8   3      267.06      256.79     18.34 o 
   9  -8   3       32.70       28.17     16.19 o 
  10  -8   3       10.63       14.45     18.56 o 
  11  -8   3       42.43      -20.61     20.61 o 
  12  -8   3      110.22       59.18     32.91 o 
  13  -8   3      118.00       95.07     36.15 o 
  14  -8   3      238.18      312.92     65.64 o 
  15  -8   3      334.91      274.76     68.69 o 
  16  -8   3      570.65      564.78     87.01 o 
 -14  -7   3      532.24      503.61     98.45 o 
 -13  -7   3      240.33      217.88     64.05 o 
 -12  -7   3      648.00      670.41     77.51 o 
 -11  -7   3     2970.18     3085.63    144.09 o 
 -10  -7   3      109.76      121.71     71.74 o 
  -9  -7   3     2789.80     2830.39    105.12 o 
  -8  -7   3     6722.83     6447.51    207.63 o 
  -7  -7   3      386.40      392.47     36.05 o 
  -6  -7   3     3710.82     3588.05     90.88 o 
  -5  -7   3     3114.98     3032.97     71.67 o 
  -4  -7   3      152.24      166.12     19.17 o 
  -3  -7   3       12.16       -6.17     12.26 o 
  -2  -7   3      299.73      328.57     18.95 o 
  -1  -7   3       82.43       88.93     13.39 o 
   0  -7   3      236.73      208.45     15.25 o 
   1  -7   3      214.66      180.06     14.58 o 
   2  -7   3     1280.71     1297.16     27.50 o 
   3  -7   3     1194.61     1081.71     23.61 o 
   4  -7   3    13931.94    14177.91    165.53 o 
   5  -7   3     9680.88     9827.13    112.81 o 
   6  -7   3     2196.97     2231.65     59.21 o 
   7  -7   3    20156.65    20102.31    265.57 o 
   8  -7   3    10754.41    10625.94    150.79 o 
   9  -7   3      264.59      332.15     23.00 o 
  10  -7   3     2091.87     2133.23     69.03 o 
  11  -7   3     1376.20     1363.03     56.90 o 
  12  -7   3      209.72      247.85     41.21 o 
  13  -7   3       65.59      117.78     67.93 o 
  14  -7   3      226.48      157.22     61.06 o 
  15  -7   3        1.65       62.58     54.95 o 
  16  -7   3      213.88      216.75     71.74 o 
 -14  -6   3       17.33      -38.21     46.94 o 
 -13  -6   3        5.42        0.86     43.90 o 
 -12  -6   3      468.99      674.65     80.90 o 
 -11  -6   3       90.21       96.45     46.07 o 
 -10  -6   3      477.65      469.64     59.90 o 
  -9  -6   3     3938.73     3970.45    122.16 o 
  -8  -6   3     6616.37     6435.54    162.44 o 
  -7  -6   3      123.39      162.70     24.18 o 
  -6  -6   3     9245.93     9056.16    141.83 o 
  -5  -6   3    13234.25    12935.58    171.85 o 
  -4  -6   3       16.24       35.31     12.56 o 
  -3  -6   3    13083.58    13031.32    158.56 o 
  -2  -6   3     6521.35     6152.69     84.03 o 
  -1  -6   3       66.91       65.79     11.83 o 
   0  -6   3     1934.75     1887.30     35.94 o 
   1  -6   3      188.84      156.73     12.45 o 
   2  -6   3      930.34      978.30     22.53 o 
   3  -6   3     1420.54     1390.85     26.37 o 
   4  -6   3     1032.92      975.86     22.21 o 
   5  -6   3       77.44       98.02     10.36 o 
   6  -6   3     1294.60     1296.27     29.85 o 
   7  -6   3    11172.83    11203.26    143.34 o 
   8  -6   3     1060.14     1021.79     40.39 o 
   9  -6   3     3471.72     3519.67    102.67 o 
  10  -6   3     8102.69     8429.56    238.76 o 
  11  -6   3      485.73      531.74     39.70 o 
  12  -6   3     1105.20     1167.45     69.56 o 
  13  -6   3     1754.29     1755.34     87.96 o 
  14  -6   3      227.45      349.55     70.22 o 
  15  -6   3      387.68      435.03     80.90 o 
  16  -6   3      558.88      595.31     93.11 o 
 -15  -5   3      645.27      516.98     77.03 o 
 -14  -5   3      297.68      288.93     75.56 o 
 -13  -5   3      151.28      158.09     52.27 o 
 -12  -5   3      231.84      191.74     50.18 o 
 -11  -5   3       28.18       44.80     39.89 o 
 -10  -5   3        4.31       34.47     29.21 o 
  -9  -5   3      185.90      216.78     35.45 o 
  -8  -5   3        0.40        8.94     24.14 o 
  -7  -5   3     3794.83     3859.59     88.30 o 
  -6  -5   3     6696.23     6671.21     98.96 o 
  -5  -5   3     1529.38     1624.62     42.11 o 
  -4  -5   3     4789.77     4631.42     67.56 o 
  -3  -5   3    16998.56    16677.79    193.57 o 
  -2  -5   3     7350.73     7352.17     93.95 o 
  -1  -5   3     2279.52     2184.36     37.83 o 
   0  -5   3    19327.42    18369.68    207.75 o 
   1  -5   3     2323.20     2332.21     38.17 o 
   2  -5   3     7238.82     6886.64    104.82 o 
   3  -5   3      424.40      376.55     16.47 o 
   4  -5   3      582.94      649.67     17.52 o 
   5  -5   3     1095.94     1071.82     23.99 o 
   6  -5   3       68.99       85.85     13.09 o 
   7  -5   3      469.39      450.83     23.66 o 
   8  -5   3        7.34        9.65     12.88 o 
   9  -5   3      516.63      492.52     24.17 o 
  10  -5   3     1729.44     1693.44     63.83 o 
  11  -5   3       27.83       42.20     23.80 o 
  12  -5   3      695.14      771.58     79.37 o 
  13  -5   3     1026.88     1011.43     69.61 o 
  14  -5   3      253.05      235.67     48.02 o 
  15  -5   3     1294.89     1276.10    117.54 o 
  16  -5   3      342.11      396.87     83.95 o 
 -15  -4   3      646.79      739.44     78.25 o 
 -14  -4   3       26.89       47.05     45.86 o 
 -13  -4   3     1759.75     1850.97    104.15 o 
 -12  -4   3     1088.28     1121.12    112.96 o 
 -11  -4   3      263.05      185.87     44.21 o 
 -10  -4   3     4897.05     5139.23    136.58 o 
  -9  -4   3     1389.20     1404.10     62.80 o 
  -8  -4   3     4710.35     4659.37     91.35 o 
  -7  -4   3     4642.84     4735.26     89.64 o 
  -6  -4   3      253.46      273.80     19.28 o 
  -5  -4   3     1054.66     1014.23     24.98 o 
  -4  -4   3     2915.79     3088.14     48.56 o 
  -3  -4   3     3091.35     3073.17     44.14 o 
  -2  -4   3     4391.53     4267.98     58.53 o 
  -1  -4   3     6230.36     6013.26     76.15 o 
   0  -4   3     4561.42     4313.70     57.55 o 
   1  -4   3     4581.22     4562.11     61.34 o 
   2  -4   3    17235.59    16601.85    175.23 o 
   3  -4   3     6272.90     6177.01     76.06 o 
   4  -4   3     2534.06     2471.23     38.16 o 
   5  -4   3    15719.07    15155.98    184.83 o 
   6  -4   3     9907.83    10062.29    128.53 o 
   7  -4   3      527.85      552.60     21.59 o 
   8  -4   3     4300.04     4324.17     79.67 o 
   9  -4   3     7434.68     7225.99    137.95 o 
  10  -4   3      348.26      349.03     33.58 o 
  11  -4   3      284.57      306.07     33.83 o 
  12  -4   3      114.51       70.22     37.73 o 
  13  -4   3        3.16        3.82     34.54 o 
  14  -4   3       22.78      -35.62     35.62 o 
  15  -4   3      115.18      125.17     68.69 o 
 -15  -3   3       12.56      -26.39     42.62 o 
 -14  -3   3      617.52      671.96     68.48 o 
 -13  -3   3      347.15      400.02     53.84 o 
 -12  -3   3       53.55       68.47     68.69 o 
 -11  -3   3     2052.07     2140.39     79.55 o 
 -10  -3   3     1683.65     1700.36     66.61 o 
  -9  -3   3     1729.99     1763.50     57.03 o 
  -8  -3   3     7981.98     8178.35    122.87 o 
  -7  -3   3    18261.47    18217.33    224.88 o 
  -6  -3   3      518.26      453.85     17.34 o 
  -5  -3   3    14212.06    14819.57    182.29 o 
  -4  -3   3    16851.27    16528.41    186.49 o 
  -3  -3   3      598.61      602.24     17.86 o 
  -2  -3   3        8.75       10.89      7.77 o 
  -1  -3   3     1730.43     1697.23     27.06 o 
   0  -3   3       62.72       57.09      9.52 o 
   1  -3   3      596.92      614.85     13.08 o 
   2  -3   3      240.97      283.74     14.93 o 
   3  -3   3       60.02       66.03      9.63 o 
   4  -3   3     5073.93     4998.40     78.56 o 
   5  -3   3    14388.74    14278.87    175.78 o 
   6  -3   3      546.66      546.20     19.37 o 
   7  -3   3     9035.01     9018.02    129.41 o 
   8  -3   3    13362.22    13484.96    205.14 o 
   9  -3   3     1629.44     1750.18     56.00 o 
  10  -3   3      907.21      879.47     47.21 o 
  11  -3   3     3789.28     3728.13    107.78 o 
  12  -3   3      937.69      970.15    115.25 o 
  13  -3   3      123.78       16.58     39.30 o 
  14  -3   3      805.81      861.84     74.45 o 
  15  -3   3       45.53      -10.69     64.11 o 
 -16  -2   3       66.08       68.69     70.22 o 
 -15  -2   3      214.33      322.43    103.80 o 
 -14  -2   3       99.59      100.78     44.78 o 
 -13  -2   3        4.93       49.85     37.73 o 
 -12  -2   3       43.37       28.78     33.88 o 
 -11  -2   3      381.90      354.32     35.19 o 
 -10  -2   3       12.55       37.29     22.88 o 
  -9  -2   3     3285.44     3306.30     67.22 o 
  -8  -2   3     3660.98     3584.98     61.77 o 
  -7  -2   3      655.68      683.46     21.37 o 
  -6  -2   3     6337.65     6425.23     80.58 o 
  -5  -2   3    22933.86    22699.24    264.67 o 
  -4  -2   3     2621.42     2424.74     33.40 o 
  -3  -2   3     1241.76     1463.93     24.87 o 
  -2  -2   3    13305.57    13033.71    155.67 o 
  -1  -2   3     2767.30     2806.51     33.29 o 
   0  -2   3    18982.90    18160.76    214.02 o 
   1  -2   3      130.86       96.65      9.55 o 
   2  -2   3     7214.49     6883.20     88.93 o 
   3  -2   3      487.11      548.07     19.41 o 
   4  -2   3      514.17      409.62     17.58 o 
   5  -2   3      207.45      206.85     16.07 o 
   6  -2   3       18.25       36.81     11.64 o 
   7  -2   3      707.43      666.99     23.62 o 
   8  -2   3     2475.10     2364.75     56.87 o 
   9  -2   3      203.83      204.62     30.20 o 
  10  -2   3     1514.35     1595.89     67.16 o 
  11  -2   3     2221.03     2138.31    101.44 o 
  12  -2   3        1.18       -4.77     35.07 o 
  13  -2   3      886.42     1017.11     78.20 o 
  14  -2   3      751.28      798.21     76.09 o 
  15  -2   3        4.00       37.94     45.18 o 
 -16  -1   3       52.10      111.43     73.27 o 
 -15  -1   3     1395.40     1294.41    122.11 o 
 -14  -1   3     2293.47     2309.97    105.13 o 
 -13  -1   3        1.61       -0.20     39.69 o 
 -12  -1   3     1443.51     1495.98    109.75 o 
 -11  -1   3     1180.83     1239.24     53.43 o 
 -10  -1   3      987.05     1026.68     39.98 o 
  -9  -1   3     1031.81      995.35     27.92 o 
  -8  -1   3      477.20      503.31     20.88 o 
  -7  -1   3      123.68      111.15      8.74 o 
  -6  -1   3      151.30      150.86      9.40 o 
  -5  -1   3     7165.94     7299.39     76.86 o 
  -4  -1   3      574.49      623.74     13.50 o 
  -3  -1   3     1020.56      994.13     16.41 o 
  -2  -1   3    25680.45    26028.50    281.62 o 
  -1  -1   3     1887.83     1801.78     22.22 o 
   0  -1   3     7784.18     7237.59     95.34 o 
   1  -1   3       73.72       97.91     10.23 o 
   2  -1   3     5228.95     5215.41     71.29 o 
   3  -1   3    19060.57    19218.98    215.38 o 
   4  -1   3    22020.67    21524.14    363.93 o 
   5  -1   3       35.30       34.51      9.90 o 
   6  -1   3     1318.18     1275.54     33.10 o 
   7  -1   3     3192.52     3133.51     87.83 o 
   8  -1   3       11.29      -14.57     17.95 o 
   9  -1   3      318.29      297.99     34.83 o 
  10  -1   3        3.32        5.03     26.11 o 
  11  -1   3       10.81      -22.52     35.87 o 
  12  -1   3        7.79      -34.34     34.34 o 
  13  -1   3      210.24      117.27     58.77 o 
  14  -1   3       86.57      127.58     49.10 o 
  15  -1   3      185.46      160.94     57.08 o 
 -16   0   3      197.30      239.65     76.32 o 
 -15   0   3      129.43      126.69     62.58 o 
 -14   0   3      284.52      259.40     99.98 o 
 -13   0   3     1383.71     1408.83     75.01 o 
 -12   0   3     3833.62     3831.98     99.58 o 
 -11   0   3      186.11      161.17     20.41 o 
 -10   0   3     2603.02     2612.00     54.74 o 
  -9   0   3    10822.89    10701.59    159.59 o 
  -8   0   3      123.41      113.83     12.80 o 
  -7   0   3     8589.14     8544.12    107.44 o 
  -6   0   3    10928.79    10868.50    131.60 o 
  -5   0   3     4925.48     4752.53     66.35 o 
  -4   0   3     1641.90     1695.89     23.65 o 
  -3   0   3     5743.56     5640.10     61.73 o 
  -2   0   3     6232.19     6032.02     59.52 o 
  -1   0   3    10654.62    10795.36    114.24 o 
   0   0   3      379.25      375.52     14.86 o 
   1   0   3      969.07     1005.29     23.87 o 
   2   0   3      498.34      466.25     16.07 o 
   3   0   3     8071.37     8024.46     99.83 o 
   4   0   3     1312.09     1300.46     29.64 o 
   5   0   3     3205.74     3098.35     58.99 o 
   6   0   3    24370.97    24225.89    342.44 o 
   7   0   3     8052.61     7782.25    133.61 o 
   8   0   3     1344.06     1379.86     79.88 o 
   9   0   3     6852.78     7122.41    171.85 o 
  10   0   3     3529.27     3538.01    111.01 o 
  11   0   3      206.76      198.74     46.26 o 
  12   0   3      825.09      954.48     79.06 o 
  13   0   3      101.46       63.75     45.86 o 
  14   0   3      227.80      290.15     62.97 o 
  15   0   3       16.88      -19.84     68.69 o 
 -17   1   3      238.33      305.29     74.80 o 
 -16   1   3      403.87      482.35     79.37 o 
 -15   1   3      111.61      126.69     56.48 o 
 -14   1   3      113.78       19.84     47.32 o 
 -13   1   3        7.64        8.57     20.39 o 
 -12   1   3       75.16       71.56     20.91 o 
 -11   1   3      577.35      607.08     32.04 o 
 -10   1   3     1398.93     1391.39     34.10 o 
  -9   1   3     1916.53     2019.89     40.05 o 
  -8   1   3     1623.47     1651.92     30.71 o 
  -7   1   3    37330.36    36906.64    868.68 o 
  -6   1   3     4621.61     4604.66     70.55 o 
  -5   1   3     1382.01     1339.22     25.03 o 
  -4   1   3    44014.81    45181.80    691.62 o 
  -3   1   3    39379.38    40640.56    390.02 o 
  -2   1   3        1.84        5.59      5.41 o 
  -1   1   3     2320.77     2229.94     31.15 o 
   0   1   3    16857.41    16798.23    188.18 o 
   1   1   3      829.50      835.87     22.26 o 
   2   1   3      464.09      433.13     16.76 o 
   3   1   3       28.50       31.70     10.97 o 
   4   1   3     2075.21     2130.84     43.44 o 
   5   1   3     2273.91     2358.41     48.67 o 
   6   1   3      740.35      757.56     31.00 o 
   7   1   3       88.18       36.49     20.93 o 
   8   1   3     3437.82     3428.01    105.44 o 
   9   1   3     5784.15     5602.51    149.21 o 
  10   1   3      140.89      111.43     61.82 o 
  11   1   3     1134.01     1362.30     89.51 o 
  12   1   3     1510.49     1471.22     98.65 o 
  13   1   3      170.72      144.01     54.44 o 
  14   1   3      676.42      679.35    125.93 o 
 -17   2   3     1963.83     2008.79    140.43 o 
 -16   2   3     3209.09     3243.67    172.49 o 
 -15   2   3       72.67       59.53     50.37 o 
 -14   2   3     1355.03     1393.63    100.74 o 
 -13   2   3     1560.54     1615.19     64.76 o 
 -12   2   3      102.81       70.03     14.98 o 
 -11   2   3      485.26      507.90     19.88 o 
 -10   2   3      268.95      298.35     16.72 o 
  -9   2   3       15.67        8.55      8.29 o 
  -8   2   3     1509.40     1579.35     29.69 o 
  -7   2   3       19.43       65.64     36.63 o 
  -6   2   3      306.21      276.28     45.79 o 
  -5   2   3     2881.86     2976.13     47.34 o 
  -4   2   3    20306.44    20598.86    212.36 o 
  -3   2   3     5028.57     5441.27     58.39 o 
  -2   2   3    10233.02    10166.69    124.44 o 
  -1   2   3    31160.38    30700.77    315.07 o 
   0   2   3       28.12       21.41      9.84 o 
   1   2   3    12119.79    12407.63    146.63 o 
   2   2   3     9707.60     9961.83    123.08 o 
   3   2   3     1648.22     1752.44     42.32 o 
   4   2   3     9364.41     9488.31    122.12 o 
   5   2   3     5753.14     5902.96     99.99 o 
   6   2   3      432.51      502.32     33.24 o 
   7   2   3       34.44       42.46     26.84 o 
   8   2   3       75.70       79.41     31.16 o 
   9   2   3        0.17      -27.60     27.60 o 
  10   2   3       38.71       -3.12     39.39 o 
  11   2   3      349.52      247.40     56.29 o 
  12   2   3      293.55      281.79     62.06 o 
  13   2   3       43.61       58.87     57.24 o 
  14   2   3     1076.33     1147.20    116.77 o 
 -17   3   3      264.47      248.81     64.11 o 
 -16   3   3      786.06      809.01     80.90 o 
 -15   3   3      412.46      419.77     62.58 o 
 -14   3   3     3685.93     3628.33    158.75 o 
 -13   3   3      505.62      519.34     36.26 o 
 -12   3   3      365.50      375.73     18.40 o 
 -11   3   3     7084.39     7198.98    125.16 o 
 -10   3   3       86.44      126.69     53.43 o 
  -9   3   3     5838.40     5957.67    257.97 o 
  -8   3   3     5441.21     5327.25    228.96 o 
  -7   3   3     1813.95     1700.45    105.32 o 
  -6   3   3     1169.96     1158.62     23.07 o 
  -5   3   3     1311.85     1421.24     25.17 o 
  -4   3   3       92.94       80.92      6.60 o 
  -3   3   3      136.10      120.10      8.89 o 
  -2   3   3      804.72      791.47     20.52 o 
  -1   3   3     6912.59     6916.41     87.13 o 
   0   3   3     2260.33     2462.69     41.81 o 
   1   3   3     3653.95     3788.47     58.13 o 
   2   3   3     1481.34     1442.35     33.37 o 
   3   3   3     2078.99     1943.94     45.36 o 
   4   3   3    16493.15    16221.87    209.78 o 
   5   3   3     4980.02     4923.34     83.26 o 
   6   3   3     2517.02     2473.48     60.94 o 
   7   3   3     6020.44     5951.13    134.05 o 
   8   3   3     7148.59     6761.76    175.38 o 
   9   3   3       28.69       41.81     31.63 o 
  10   3   3     1197.65     1251.60     90.59 o 
  11   3   3      441.79      372.45     64.76 o 
  12   3   3       57.21       80.29     53.84 o 
  13   3   3      111.80       71.53     62.00 o 
 -17   4   3       24.47       -4.58     44.27 o 
 -16   4   3       27.23      -24.42     38.16 o 
 -15   4   3       13.16       42.74     38.16 o 
 -14   4   3      300.57      320.55     47.32 o 
 -13   4   3      125.78      102.27     33.58 o 
 -12   4   3     2011.54     1881.34     53.56 o 
 -11   4   3     3831.20     3813.03    206.07 o 
 -10   4   3      687.37      714.37     83.95 o 
  -9   4   3    10118.37    10031.71    384.66 o 
  -8   4   3     8176.87     8056.51    314.45 o 
  -7   4   3      667.30      616.40     23.69 o 
  -6   4   3    20084.21    20159.98    280.15 o 
  -5   4   3    16294.82    16291.57    161.67 o 
  -4   4   3     4860.65     4974.02     56.99 o 
  -3   4   3     2003.70     1992.71     32.04 o 
  -2   4   3     5119.06     5194.93     65.65 o 
  -1   4   3    12033.01    12617.75    150.14 o 
   0   4   3       78.95       77.00     12.72 o 
   1   4   3      121.42      113.08     14.38 o 
   2   4   3      121.24       99.31     15.89 o 
   3   4   3      421.96      401.51     21.64 o 
   4   4   3     2922.32     2947.20     60.53 o 
   5   4   3      133.22      175.81     23.04 o 
   6   4   3     4035.37     4044.42    121.62 o 
   7   4   3     9058.83     8692.93    187.52 o 
   8   4   3      866.52      734.30     59.12 o 
   9   4   3     1400.10     1675.84    101.30 o 
  10   4   3     2816.43     2550.16    134.22 o 
  11   4   3     1032.73     1073.86    154.17 o 
  12   4   3      146.08       86.56    138.14 o 
  13   4   3      745.28      737.38     93.61 o 
 -18   5   3     1879.37     1773.71    108.38 o 
 -17   5   3      361.34      320.55     53.43 o 
 -16   5   3     1112.01     1092.93     79.37 o 
 -15   5   3     2255.15     2181.27    105.32 o 
 -14   5   3      670.26      731.16     56.48 o 
 -13   5   3      161.75      153.98     26.63 o 
 -12   5   3       28.99      146.54     64.11 o 
 -11   5   3      334.91      317.50     68.69 o 
 -10   5   3      462.71      311.39     65.64 o 
  -9   5   3      969.40     1146.35     97.69 o 
  -8   5   3     1329.22     1394.60     26.29 o 
  -7   5   3     6063.14     6246.14     87.94 o 
  -6   5   3     8069.50     8217.68    105.10 o 
  -5   5   3     5676.68     5737.94     68.36 o 
  -4   5   3     4086.17     4136.74     54.55 o 
  -3   5   3    32998.11    33406.56    365.70 o 
  -2   5   3     4648.55     4743.24     67.76 o 
  -1   5   3     1869.17     1865.84     38.03 o 
   0   5   3    11436.85    11305.90    150.79 o 
   1   5   3     2863.87     2741.26     51.35 o 
   2   5   3        9.38        4.10     13.36 o 
   3   5   3     2626.87     2646.80     57.71 o 
   4   5   3     1342.63     1370.20     42.90 o 
   5   5   3        1.56       11.24     25.18 o 
   6   5   3      303.56      243.17     34.96 o 
   7   5   3      270.85      265.10     37.20 o 
   8   5   3        2.95       14.73     33.97 o 
   9   5   3     1445.55     1412.48    233.54 o 
  10   5   3      885.09      881.88    118.30 o 
  11   5   3      207.58      327.33     71.21 o 
  12   5   3     1490.02     1263.42    136.62 o 
 -18   6   3      519.97      540.36     58.00 o 
 -17   6   3      184.50      241.18     44.27 o 
 -16   6   3     2689.32     2562.88    114.48 o 
 -15   6   3      923.55      925.02     62.58 o 
 -14   6   3       52.83      109.90     67.16 o 
 -13   6   3     6087.36     6038.57    299.18 o 
 -12   6   3     2787.46     3089.50    190.80 o 
 -11   6   3      549.67      657.89     91.59 o 
 -10   6   3     3712.89     3816.16     84.18 o 
  -9   6   3      101.07      117.10     10.69 o 
  -8   6   3      728.34      763.28     22.50 o 
  -7   6   3     1440.46     1459.09     33.10 o 
  -6   6   3     2055.83     2096.04     32.21 o 
  -5   6   3        0.45       15.46      8.58 o 
  -4   6   3     1776.35     1846.93     35.89 o 
  -3   6   3      403.98      393.79     17.75 o 
  -2   6   3     2420.48     2711.87     48.35 o 
  -1   6   3     8949.50     9466.77    122.95 o 
   0   6   3     9472.29     9630.40    127.13 o 
   1   6   3       12.76       -0.84     13.85 o 
   2   6   3     7610.75     7507.32    108.62 o 
   3   6   3     7224.44     7126.36    114.11 o 
   4   6   3      919.59      935.78     40.88 o 
   5   6   3     7678.59     7738.56    168.09 o 
   6   6   3     6401.45     6567.19    153.19 o 
   7   6   3       32.93        0.62     34.93 o 
   8   6   3     1557.03     1511.43    103.55 o 
   9   6   3     1383.34     1371.60    104.68 o 
  10   6   3      102.24       67.16     56.45 o 
  11   6   3       43.24        1.42    126.69 o 
  12   6   3       13.06      -51.90     82.43 o 
 -15   7   3       29.29      126.69     76.32 o 
 -14   7   3      164.80      261.02     80.90 o 
 -13   7   3     3317.43     3425.30    107.40 o 
 -12   7   3       47.41       51.12     15.98 o 
 -11   7   3     2293.13     2315.00     51.69 o 
 -10   7   3     7231.62     7118.48    101.18 o 
  -9   7   3      227.24      244.01     15.49 o 
  -8   7   3     9490.23     9414.67    132.93 o 
  -7   7   3     8421.63     8415.01    111.68 o 
  -6   7   3       68.26       48.92     10.96 o 
  -5   7   3     6527.28     6268.74     85.05 o 
  -4   7   3     6644.43     6751.42     98.52 o 
  -3   7   3     5949.90     6139.69    100.51 o 
  -2   7   3       16.56       28.35     14.05 o 
  -1   7   3      970.74     1076.09     49.11 o 
   0   7   3        6.93      -13.94     13.94 o 
   1   7   3        0.79        1.49     15.04 o 
   2   7   3     2073.35     2114.20     54.83 o 
   3   7   3     1241.46     1170.33     48.53 o 
   4   7   3     2664.50     2501.31     93.13 o 
   5   7   3     6048.66     6047.99    145.71 o 
   6   7   3      763.00      764.42     53.72 o 
   7   7   3     1799.07     1975.32    117.52 o 
   8   7   3     5319.48     6177.83    227.74 o 
   9   7   3     1511.85     1197.44    105.36 o 
  10   7   3      123.66      165.54     65.98 o 
  11   7   3      939.85     1173.38    123.64 o 
 -15   8   3       12.01      -47.32     58.00 o 
 -14   8   3       10.52      -21.29     23.58 o 
 -13   8   3      305.94      337.74     43.50 o 
 -12   8   3      173.32      190.32     31.66 o 
 -11   8   3      150.68      200.62     15.56 o 
 -10   8   3      196.71      212.24     17.39 o 
  -9   8   3     1019.87      957.63     29.91 o 
  -8   8   3     4015.96     4292.10     89.46 o 
  -7   8   3     4190.33     4221.79     67.72 o 
  -6   8   3       79.28       81.73     15.43 o 
  -5   8   3    11848.66    11573.27    167.19 o 
  -4   8   3    11356.08    11244.36    164.89 o 
  -3   8   3      470.21      547.42     28.78 o 
  -2   8   3     9514.11     9662.87    138.68 o 
  -1   8   3     5301.01     5538.05     93.51 o 
   0   8   3       18.50       10.77     17.76 o 
   1   8   3      635.11      644.06     35.88 o 
   2   8   3       10.60        6.96     22.69 o 
   3   8   3        4.26      -24.34     24.34 o 
   4   8   3        1.93      -22.56     27.20 o 
   5   8   3       94.72      101.24     34.51 o 
   6   8   3       80.27       82.67     34.80 o 
   7   8   3     1616.50     1618.02    148.83 o 
   8   8   3     1012.64     1261.69    148.06 o 
   9   8   3      199.01      307.92    151.88 o 
  10   8   3      939.59     1029.40    183.94 o 
  11   8   3      762.67      993.71    163.33 o 
 -16   9   3      198.71      157.22     88.53 o 
 -15   9   3     1866.45     1804.84     92.35 o 
 -14   9   3     3265.05     3245.62    113.95 o 
 -13   9   3       19.75       12.19     27.88 o 
 -12   9   3     1602.34     1617.66     57.29 o 
 -11   9   3      531.91      525.67     45.39 o 
 -10   9   3        5.91       17.60     16.91 o 
  -9   9   3       60.03       65.43     16.53 o 
  -8   9   3      102.04       83.63     14.90 o 
  -7   9   3      144.22      138.36     20.33 o 
  -6   9   3     1573.68     1544.65     48.89 o 
  -5   9   3     1185.87     1175.70     49.21 o 
  -4   9   3     2260.82     2440.24     63.33 o 
  -3   9   3     2536.84     2681.09     68.93 o 
  -2   9   3     8524.39     8915.21    144.19 o 
  -1   9   3     1584.30     1635.05     52.49 o 
   0   9   3      746.99      752.65     35.80 o 
   1   9   3     5314.98     5381.97    106.89 o 
   2   9   3     1502.16     1690.03     59.06 o 
   3   9   3     3601.10     3440.18    105.88 o 
   4   9   3     2679.74     2851.51     98.61 o 
   5   9   3       28.72       56.35     34.12 o 
   6   9   3      574.66      490.35     79.79 o 
   7   9   3     1036.78      727.42     88.33 o 
   8   9   3      232.99      254.45     73.46 o 
   9   9   3        0.05      -17.95     87.77 o 
  10   9   3        5.32      -79.37     79.37 o 
 -17  10   3       13.66       -9.16     76.32 o 
 -16  10   3       50.14       29.39     30.53 o 
 -15  10   3     3386.22     3472.41    219.81 o 
 -14  10   3      962.30      997.43     86.24 o 
 -13  10   3      961.72      928.73     66.40 o 
 -12  10   3     3178.24     3126.39     97.08 o 
 -11  10   3     1697.41     1658.24     53.73 o 
 -10  10   3     3606.35     3636.38     87.38 o 
  -9  10   3     7258.92     6896.07    139.59 o 
  -8  10   3      810.17      758.91     39.83 o 
  -7  10   3     2796.22     2740.96     77.34 o 
  -6  10   3     4802.72     4921.88    113.88 o 
  -5  10   3      621.67      621.18     35.29 o 
  -4  10   3      146.81      139.37     26.82 o 
  -3  10   3      126.39      114.73     34.15 o 
  -2  10   3       17.54       19.38     24.10 o 
  -1  10   3      486.32      456.01     40.79 o 
   0  10   3      195.97      181.40     33.66 o 
   1  10   3     3608.83     3603.72    122.11 o 
   2  10   3      542.33      410.38     44.75 o 
   3  10   3     3313.19     3494.50    128.34 o 
   4  10   3     1264.07     1052.50     98.41 o 
   5  10   3       88.21      195.62     51.34 o 
   6  10   3     5166.11     5504.02    222.84 o 
   7  10   3     2366.95     2425.32    150.57 o 
   8  10   3       92.79       64.11     90.06 o 
 -17  11   3       11.41      -42.74     67.16 o 
 -16  11   3      125.00       99.54     38.66 o 
 -15  11   3       99.79       69.20     37.45 o 
 -14  11   3       30.24       76.56     71.74 o 
 -13  11   3      206.55      230.76     43.17 o 
 -12  11   3      657.84      460.95     52.73 o 
 -11  11   3        1.25       24.61     25.38 o 
 -10  11   3     4511.46     4595.90    106.96 o 
  -9  11   3     1952.85     1817.49     63.40 o 
  -8  11   3      444.62      379.83     34.18 o 
  -7  11   3     6188.42     6337.82    139.24 o 
  -6  11   3     3130.20     3083.79    111.38 o 
  -5  11   3     1036.56     1005.05     51.69 o 
  -4  11   3     4077.83     4022.81    109.28 o 
  -3  11   3     7510.98     7660.33    164.92 o 
  -2  11   3      396.16      408.20     40.96 o 
  -1  11   3     1296.90     1277.11     64.02 o 
   0  11   3     1386.38     1500.12     69.55 o 
   1  11   3       57.72       95.86     33.88 o 
   2  11   3        9.88       47.95     45.63 o 
   3  11   3       59.78       94.95     54.92 o 
   4  11   3      113.01      153.08     97.69 o 
   5  11   3      356.85      198.15     67.97 o 
   6  11   3     1472.01     1726.40    184.70 o 
   7  11   3      130.23      109.90     96.17 o 
 -17  12   3      654.29      686.89     67.16 o 
 -16  12   3     1892.23     1734.28    112.19 o 
 -15  12   3      520.82      531.06     89.30 o 
 -14  12   3       85.49      111.66     41.51 o 
 -13  12   3      749.34      831.39     68.32 o 
 -12  12   3       14.90       49.31     29.04 o 
 -11  12   3       10.15       17.08     29.08 o 
 -10  12   3        8.56       11.73     26.26 o 
  -9  12   3      138.04       91.72     30.82 o 
  -8  12   3      590.75      631.45     56.62 o 
  -7  12   3     1013.61     1050.19     53.35 o 
  -6  12   3      609.60      555.33     43.45 o 
  -5  12   3     1021.60     1046.90     56.61 o 
  -4  12   3     6874.30     7031.95    184.43 o 
  -3  12   3     1805.89     1846.09     75.22 o 
  -2  12   3       78.42       66.34     31.01 o 
  -1  12   3     1419.86     1325.77     67.29 o 
   0  12   3     3373.81     3235.15    107.50 o 
   1  12   3      496.14      494.89     73.65 o 
   2  12   3     1501.41     1477.73    109.55 o 
   3  12   3      183.94      171.59     62.16 o 
   4  12   3      270.06      244.94     68.98 o 
   5  12   3      345.75      374.37     81.95 o 
   6  12   3       51.06      108.38     97.69 o 
 -16  13   3      916.23      911.58    165.62 o 
 -15  13   3      469.91      394.29     57.54 o 
 -14  13   3     1758.15     1845.93    103.33 o 
 -13  13   3     1939.57     1800.15    102.31 o 
 -12  13   3       70.92       72.02     32.01 o 
 -11  13   3     1295.37     1200.28     70.28 o 
 -10  13   3      580.80      518.41     49.71 o 
  -9  13   3      613.26      557.47     51.48 o 
  -8  13   3     2000.09     1833.93     84.04 o 
  -7  13   3      730.72      814.84     60.55 o 
  -6  13   3      328.86      367.97     47.23 o 
  -5  13   3      350.98      394.60     58.83 o 
  -4  13   3      121.62      104.39     39.31 o 
  -3  13   3      254.26      301.32     72.17 o 
  -2  13   3        4.64       13.89     32.39 o 
  -1  13   3     5177.23     5094.93    219.13 o 
   0  13   3       37.18       54.60     41.05 o 
   1  13   3     2085.36     2063.06    132.06 o 
   2  13   3     1112.48     1260.62    107.36 o 
   3  13   3        3.59        6.69     62.58 o 
   4  13   3     2112.41     2186.41    145.60 o 
   5  13   3     1648.58     1763.03    193.86 o 
 -15  14   3       58.21       61.53     42.17 o 
 -14  14   3      145.58      157.52     49.49 o 
 -13  14   3       98.70       78.81     46.07 o 
 -12  14   3     1265.26     1254.67    141.02 o 
 -11  14   3     2087.06     2121.14     92.30 o 
 -10  14   3       60.71      117.03     38.46 o 
  -9  14   3     3047.55     3075.04    114.64 o 
  -8  14   3     1514.26     1565.60     82.40 o 
  -7  14   3      154.33       97.40     55.47 o 
  -6  14   3     2310.19     2374.95    102.52 o 
  -5  14   3     4573.17     4705.15    174.69 o 
  -4  14   3      587.21      634.28     75.55 o 
  -3  14   3      624.50      769.32     84.17 o 
  -2  14   3     1835.37     1946.57    123.90 o 
  -1  14   3       59.05       71.48     42.28 o 
   0  14   3       16.06      -37.14     81.66 o 
   1  14   3       62.00       34.89     93.11 o 
   2  14   3       78.97      108.31     65.24 o 
   3  14   3       25.62        3.28     57.38 o 
   4  14   3     1294.69     1329.86    125.66 o 
 -15  15   3      659.49      625.84    125.17 o 
 -14  15   3      154.33      198.75     56.72 o 
 -13  15   3       27.61       79.02     48.68 o 
 -12  15   3        0.46      -17.64     31.81 o 
 -11  15   3       10.81      -31.01     32.34 o 
 -10  15   3      211.25      281.72     55.97 o 
  -9  15   3      485.66      458.49     55.51 o 
  -8  15   3      293.84      328.46     51.58 o 
  -7  15   3      147.62      139.98     43.11 o 
  -6  15   3     2698.80     2713.87    115.63 o 
  -5  15   3     1341.17     1446.91     87.25 o 
  -4  15   3      382.44      303.57     53.99 o 
  -3  15   3     1054.20      926.45     96.04 o 
  -2  15   3     2706.22     2569.66    146.74 o 
  -1  15   3        0.59       18.32     74.80 o 
   0  15   3      629.68      773.72     95.15 o 
   1  15   3      364.92      518.26     89.04 o 
   2  15   3       13.22      -19.11     60.33 o 
   3  15   3      116.68      104.67     74.38 o 
 -14  16   3        5.20      -33.58     67.16 o 
 -13  16   3      926.76     1039.88     94.21 o 
 -12  16   3      882.51      896.16     79.55 o 
 -11  16   3       63.30       43.44     37.47 o 
 -10  16   3      166.43      147.17     44.05 o 
  -9  16   3       33.77       67.90     39.53 o 
  -8  16   3       77.72      112.39     43.38 o 
  -7  16   3       56.01      -31.86     37.46 o 
  -6  16   3      274.24      300.55     55.03 o 
  -5  16   3      262.62      226.53     66.71 o 
  -4  16   3        5.04      -46.81     46.81 o 
  -3  16   3     1387.31     1297.64    113.78 o 
  -2  16   3      144.69      177.07     94.64 o 
  -1  16   3      604.80      595.31    129.75 o 
   0  16   3     1060.17     1138.72    167.91 o 
   1  16   3      248.87      186.22    102.27 o 
   2  16   3      359.98      346.50    120.59 o 
 -12  17   3      526.07      572.64    131.27 o 
 -11  17   3     1019.23      931.94     74.83 o 
 -10  17   3     1752.81     1753.09     97.37 o 
  -9  17   3      284.83      252.08     74.42 o 
  -8  17   3      818.86      681.65     70.18 o 
  -7  17   3     1948.35     2213.87    112.36 o 
  -6  17   3       56.19       73.26     45.95 o 
  -5  17   3      212.55      269.05     79.78 o 
  -4  17   3     1163.94     1316.44     95.75 o 
  -3  17   3      306.76      178.59    106.85 o 
  -2  17   3       10.40       71.74     90.06 o 
  -1  17   3       25.89      -27.48     90.06 o 
 -11  18   3      350.08      572.41    131.27 o 
 -10  18   3      179.74      179.99     63.57 o 
  -9  18   3       86.94       31.06     49.06 o 
  -8  18   3     1123.91     1170.59     88.90 o 
  -7  18   3     1152.62     1135.09    106.00 o 
  -6  18   3       63.46      137.23     50.43 o 
  -5  18   3      850.19     1036.11    111.03 o 
  -4  18   3     2120.98     2282.02    216.75 o 
   5 -21   4      107.36       -1.53     91.59 o 
   3 -20   4       18.25      -71.74     71.74 o 
   4 -20   4       14.98       75.20     62.35 o 
   5 -20   4      404.15      358.81     78.77 o 
   6 -20   4      401.13      255.78     83.19 o 
   7 -20   4       65.05       32.73     58.17 o 
   8 -20   4      791.18      766.27    134.33 o 
  -2 -19   4      170.94      286.93     82.31 o 
  -1 -19   4     2477.17     2483.51    230.49 o 
   0 -19   4      320.07      393.82    123.64 o 
   1 -19   4      320.51      268.65    108.38 o 
   2 -19   4     1333.63     1218.09    163.33 o 
   3 -19   4      262.85      280.55     73.89 o 
   4 -19   4        7.76        1.76     53.16 o 
   5 -19   4      957.10      822.50    129.75 o 
   6 -19   4      367.12      263.19     66.69 o 
   7 -19   4        0.84        1.75     51.26 o 
   8 -19   4        5.09       61.53     55.63 o 
   9 -19   4       24.74       80.84     56.93 o 
  10 -19   4        4.69       52.20     52.14 o 
  11 -19   4      103.60      203.02     88.53 o 
  -4 -18   4       13.46       24.42     93.11 o 
  -3 -18   4        0.88        9.29     60.18 o 
  -2 -18   4       69.05       21.53     60.41 o 
  -1 -18   4      414.71      535.50    203.78 o 
   0 -18   4      129.40       42.91     61.41 o 
   1 -18   4      498.16      726.58    134.33 o 
   2 -18   4      811.99      764.40     92.28 o 
   3 -18   4        8.64       66.24     51.78 o 
   4 -18   4      895.65     1013.73    215.23 o 
   5 -18   4     2748.28     2888.92    150.57 o 
   6 -18   4       83.51       47.03     49.87 o 
   7 -18   4     1601.51     1439.41    209.12 o 
   8 -18   4     1193.47     1184.18    138.91 o 
   9 -18   4      796.62      551.93     80.14 o 
  10 -18   4     1971.64     1560.74    108.47 o 
  11 -18   4       98.95       35.57     51.78 o 
  12 -18   4        0.93       38.16     70.22 o 
  -5 -17   4     1593.86     1402.79    183.17 o 
  -4 -17   4       67.09      107.00     63.67 o 
  -3 -17   4      446.51      641.94    100.74 o 
  -2 -17   4     1475.61     1613.06    124.70 o 
  -1 -17   4        1.99        2.04     50.18 o 
   0 -17   4       91.41       60.91     54.50 o 
   1 -17   4       69.79       66.66     42.51 o 
   2 -17   4        2.02       34.17     46.26 o 
   3 -17   4      111.87       58.30     43.10 o 
   4 -17   4      568.81      552.05     58.32 o 
   5 -17   4      288.37      328.52     65.24 o 
   6 -17   4      717.15      917.35     87.96 o 
   7 -17   4     3196.84     3321.21    152.70 o 
   8 -17   4     1606.61     1539.28    104.63 o 
   9 -17   4      707.26      512.51     70.64 o 
  10 -17   4     4587.17     4478.15    178.08 o 
  11 -17   4      211.97      308.21     60.92 o 
  12 -17   4      167.38      170.54     52.66 o 
  -6 -16   4     1905.28     1798.14    195.38 o 
  -5 -16   4     1091.94     1320.06    120.31 o 
  -4 -16   4      136.23      104.59     79.37 o 
  -3 -16   4     5134.35     5451.90    230.49 o 
  -2 -16   4     2386.32     2683.17    147.30 o 
  -1 -16   4      228.90      194.99     64.21 o 
   0 -16   4     2565.66     2643.60    166.38 o 
   1 -16   4      959.25      927.24     77.11 o 
   2 -16   4        8.77      -28.58     28.58 o 
   3 -16   4      619.48      643.34     57.88 o 
   4 -16   4     1176.96     1081.85     68.70 o 
   5 -16   4        9.92      -28.46     28.46 o 
   6 -16   4        0.05       -4.70     30.77 o 
   7 -16   4      326.79      262.17     58.17 o 
   8 -16   4       27.50       40.97     44.10 o 
   9 -16   4      838.17     1007.45     83.11 o 
  10 -16   4     2116.47     2120.95    117.11 o 
  11 -16   4      121.23       82.30     45.86 o 
  12 -16   4      772.31      638.08     72.32 o 
  13 -16   4     1755.42     1840.88    152.64 o 
  -7 -15   4      270.31      323.60    119.06 o 
  -6 -15   4        2.95       25.95     76.32 o 
  -5 -15   4        0.07      -47.80     47.80 o 
  -4 -15   4      405.98      659.26     87.35 o 
  -3 -15   4     1047.15      993.14     96.49 o 
  -2 -15   4      422.30      453.64     72.10 o 
  -1 -15   4      954.72      923.10     90.12 o 
   0 -15   4     2575.03     2829.26     99.28 o 
   1 -15   4      264.22      268.21     42.42 o 
   2 -15   4      725.94      798.42     55.74 o 
   3 -15   4     4154.34     4208.41    103.47 o 
   4 -15   4      170.25      117.61     30.41 o 
   5 -15   4     1601.91     1589.10    104.68 o 
   6 -15   4      986.32     1159.39     66.50 o 
   7 -15   4     2848.47     2656.88    138.31 o 
   8 -15   4      943.06      911.54     60.20 o 
   9 -15   4     1214.39     1464.26     91.67 o 
  10 -15   4        1.90       30.11     41.04 o 
  11 -15   4       61.30       72.81     44.78 o 
  12 -15   4       22.15       -5.29     40.46 o 
  13 -15   4       98.73       61.06     65.64 o 
  14 -15   4       30.53       25.95     70.22 o 
  -8 -14   4      546.01      601.41    134.33 o 
  -7 -14   4     2402.31     2790.32    218.28 o 
  -6 -14   4      244.19      262.55    103.80 o 
  -5 -14   4      234.39      321.62     95.40 o 
  -4 -14   4     2508.97     2682.51    177.07 o 
  -3 -14   4      289.91      408.76     68.38 o 
  -2 -14   4      256.98      186.49     58.25 o 
  -1 -14   4       72.98       69.96     31.19 o 
   0 -14   4      254.32      209.71     37.70 o 
   1 -14   4       24.65       59.35     34.59 o 
   2 -14   4     1166.90     1335.30     97.38 o 
   3 -14   4      496.53      444.48     36.19 o 
   4 -14   4      771.84      761.09     62.40 o 
   5 -14   4     2909.67     2947.10     88.87 o 
   6 -14   4     1087.94     1048.89     53.32 o 
   7 -14   4      154.75      176.53     35.75 o 
   8 -14   4     7270.74     7143.84    178.57 o 
   9 -14   4     1653.68     1761.80    109.67 o 
  10 -14   4        3.38       26.62     31.01 o 
  11 -14   4     1217.85     1423.93     87.92 o 
  12 -14   4     2296.48     2212.81    107.92 o 
  13 -14   4       93.04      192.33     70.22 o 
  14 -14   4      216.19      352.61     83.95 o 
 -10 -13   4      137.38       15.26     96.17 o 
  -9 -13   4       67.15      145.50     67.30 o 
  -8 -13   4     1508.32     1491.76    121.42 o 
  -7 -13   4      958.45      991.60    179.36 o 
  -6 -13   4       45.06       19.79     41.12 o 
  -5 -13   4     5572.33     5157.79    164.79 o 
  -4 -13   4     6067.99     6088.40    178.60 o 
  -3 -13   4        7.57      -27.38     41.40 o 
  -2 -13   4     3662.86     3670.53    108.54 o 
  -1 -13   4     3014.13     3168.75    128.89 o 
   0 -13   4        2.17       -6.54     25.40 o 
   1 -13   4      293.91      327.47     37.98 o 
   2 -13   4     1680.20     1587.71     90.99 o 
   3 -13   4       98.02       92.75     23.95 o 
   4 -13   4        0.01       -0.67     22.68 o 
   5 -13   4      681.76      833.40     72.71 o 
   6 -13   4       52.09       69.47     24.84 o 
   7 -13   4     1777.47     1754.45     64.87 o 
   8 -13   4     3596.39     3542.62    118.31 o 
   9 -13   4      227.04      260.92     37.01 o 
  10 -13   4     1260.45     1254.63     68.70 o 
  11 -13   4     4413.86     4307.86    126.79 o 
  12 -13   4      703.71      777.01     64.73 o 
  13 -13   4      860.39      816.64     99.22 o 
  14 -13   4     1367.62     1277.62    119.06 o 
  15 -13   4      234.51      262.55     73.27 o 
 -11 -12   4      131.21        7.63     83.95 o 
 -10 -12   4      140.65      152.66     66.69 o 
  -9 -12   4       46.71      131.08     63.14 o 
  -8 -12   4       31.83       61.44     54.95 o 
  -7 -12   4        3.15       13.70     44.32 o 
  -6 -12   4      681.31      744.15     74.69 o 
  -5 -12   4     2497.89     2672.22     94.35 o 
  -4 -12   4      575.19      636.14     59.89 o 
  -3 -12   4     2639.90     2481.20     86.52 o 
  -2 -12   4     8352.27     7969.97    142.04 o 
  -1 -12   4     2916.16     3097.29     91.70 o 
   0 -12   4       64.99       77.81     20.38 o 
   1 -12   4     3409.24     3211.69     69.52 o 
   2 -12   4     2033.46     2149.96     65.31 o 
   3 -12   4      858.50      917.25     59.21 o 
   4 -12   4     2724.79     2608.05     67.94 o 
   5 -12   4     3301.74     3232.51     76.98 o 
   6 -12   4       52.98       60.15     24.24 o 
   7 -12   4     1833.36     1909.28     64.65 o 
   8 -12   4      313.45      269.33     30.08 o 
   9 -12   4       17.43       -5.14     20.87 o 
  10 -12   4      508.69      471.29     43.75 o 
  11 -12   4      571.04      686.65     50.94 o 
  12 -12   4       14.00       35.44     30.06 o 
  13 -12   4      638.16      638.05     90.06 o 
  14 -12   4      689.00      659.42     91.59 o 
  15 -12   4       92.66      184.70     68.69 o 
 -12 -11   4      746.74      853.28    149.59 o 
 -11 -11   4      668.31      554.06     87.92 o 
 -10 -11   4       31.58       99.15     60.41 o 
  -9 -11   4     2019.27     1999.74    127.90 o 
  -8 -11   4      460.14      426.80     71.62 o 
  -7 -11   4       32.53       16.13     40.86 o 
  -6 -11   4     1313.61     1291.54     66.16 o 
  -5 -11   4     1527.50     1446.77     78.41 o 
  -4 -11   4       37.72       27.27     28.05 o 
  -3 -11   4      399.58      387.27     31.55 o 
  -2 -11   4       12.94       46.05     20.79 o 
  -1 -11   4      117.66      145.23     21.64 o 
   0 -11   4      372.60      410.20     27.15 o 
   1 -11   4     2462.14     2363.55     55.84 o 
   2 -11   4      126.69      151.09     20.06 o 
   3 -11   4     1651.27     1761.74     54.58 o 
   4 -11   4     2962.75     2822.99     57.93 o 
   5 -11   4      825.59      867.81     34.00 o 
   6 -11   4     9484.29     9332.27    176.83 o 
   7 -11   4     5148.68     5002.44    113.02 o 
   8 -11   4       13.96        3.42     19.18 o 
   9 -11   4     2626.26     2746.42     76.79 o 
  10 -11   4     3491.44     3399.86    103.59 o 
  11 -11   4       31.23        1.02     27.21 o 
  12 -11   4      188.99      182.08     41.02 o 
  13 -11   4      279.69      256.91     46.87 o 
  14 -11   4        8.56      -35.11     50.37 o 
  15 -11   4        0.93       22.90     59.53 o 
 -12 -10   4      295.79      308.31     73.65 o 
 -11 -10   4       71.02      123.97     60.33 o 
 -10 -10   4      962.59     1002.25     94.40 o 
  -9 -10   4     1078.77     1077.54     93.25 o 
  -8 -10   4        0.10       63.28     46.26 o 
  -7 -10   4     3816.71     4452.34    142.91 o 
  -6 -10   4     5008.08     5109.61    150.37 o 
  -5 -10   4      211.74      212.27     33.58 o 
  -4 -10   4     3899.17     3972.33     79.52 o 
  -3 -10   4     7699.49     7891.53    124.41 o 
  -2 -10   4      312.61      326.44     31.95 o 
  -1 -10   4     2049.77     1972.56     47.17 o 
   0 -10   4     4148.76     4197.50     76.79 o 
   1 -10   4       21.76       24.74     15.44 o 
   2 -10   4      196.57      157.02     19.15 o 
   3 -10   4        1.50       -7.64     12.77 o 
   4 -10   4       14.19       12.73     13.31 o 
   5 -10   4     1314.44     1310.91     49.75 o 
   6 -10   4     3021.70     3034.08     69.55 o 
   7 -10   4     1307.27     1272.29     49.16 o 
   8 -10   4     1292.04     1333.67     58.39 o 
   9 -10   4     6117.68     6201.51    129.29 o 
  10 -10   4     3494.80     3308.50     87.69 o 
  11 -10   4      396.54      484.44     98.45 o 
  12 -10   4     2831.70     3014.99    149.59 o 
  13 -10   4      845.61      963.93     70.98 o 
  14 -10   4      122.88      128.22     62.58 o 
  15 -10   4      624.99      589.20     88.53 o 
 -13  -9   4      182.72      174.11     65.81 o 
 -12  -9   4       56.96      106.16     55.85 o 
 -11  -9   4        5.10      -46.07     46.07 o 
 -10  -9   4       14.51       -1.62     44.10 o 
  -9  -9   4       49.69       70.87     48.02 o 
  -8  -9   4       19.49      -11.71     32.14 o 
  -7  -9   4     2173.97     2067.36     84.38 o 
  -6  -9   4     3158.73     3083.14     91.74 o 
  -5  -9   4     2184.37     2302.25     69.02 o 
  -4  -9   4    14189.98    14076.13    193.29 o 
  -3  -9   4     9477.45     9282.61    136.85 o 
  -2  -9   4     1392.17     1426.11     45.69 o 
  -1  -9   4    16341.30    15844.61    194.77 o 
   0  -9   4     3890.08     3662.11     63.10 o 
   1  -9   4       24.91       12.51     12.66 o 
   2  -9   4     4150.77     4037.16     64.88 o 
   3  -9   4      516.82      520.72     25.80 o 
   4  -9   4      181.46      180.98     14.67 o 
   5  -9   4        4.05        0.89     10.45 o 
   6  -9   4      342.03      364.74     19.96 o 
   7  -9   4        0.04       -4.94     18.35 o 
   8  -9   4      986.56     1145.71     73.11 o 
   9  -9   4      739.99      793.44     39.41 o 
  10  -9   4        0.30       16.99     22.78 o 
  11  -9   4     1646.14     1627.01     81.49 o 
  12  -9   4     2957.05     3106.80    118.71 o 
  13  -9   4      213.80      189.18     44.21 o 
  14  -9   4      565.54      505.25     80.90 o 
  15  -9   4     1455.07     1256.25    117.54 o 
 -14  -8   4     1507.42     1814.93    174.01 o 
 -13  -8   4     1206.38     1088.41    146.54 o 
 -12  -8   4      127.05      168.46     60.63 o 
 -11  -8   4      777.59      716.06     78.79 o 
 -10  -8   4      812.50      799.37     78.20 o 
  -9  -8   4        0.24      -24.86     39.39 o 
  -8  -8   4      873.42      902.20     65.86 o 
  -7  -8   4     1870.95     1796.59     78.94 o 
  -6  -8   4       29.95       16.56     23.81 o 
  -5  -8   4        9.93       20.42     16.41 o 
  -4  -8   4      451.76      511.59     27.43 o 
  -3  -8   4      421.69      434.45     23.03 o 
  -2  -8   4     3369.66     3312.40     58.34 o 
  -1  -8   4    16514.85    16238.64    195.53 o 
   0  -8   4     3043.54     3116.58     54.14 o 
   1  -8   4     4275.29     4037.20     63.59 o 
   2  -8   4    10950.94    10638.19    124.42 o 
   3  -8   4     1862.41     2011.54     39.95 o 
   4  -8   4     5196.47     5092.89     89.61 o 
   5  -8   4     8036.99     8043.17    110.91 o 
   6  -8   4      211.32      241.57     16.48 o 
   7  -8   4     3149.67     3221.51     61.78 o 
   8  -8   4     9359.60     9329.34    153.28 o 
   9  -8   4       52.75       83.50     24.58 o 
  10  -8   4      912.20      963.68     64.16 o 
  11  -8   4      148.59      145.83     38.21 o 
  12  -8   4        0.06       31.61     33.41 o 
  13  -8   4       17.41      -15.67     37.40 o 
  14  -8   4      217.94      309.87     68.69 o 
  15  -8   4       88.17       83.95     64.11 o 
 -14  -7   4      444.97      444.57     76.61 o 
 -13  -7   4      382.36      438.95     69.56 o 
 -12  -7   4      496.77      633.79     76.04 o 
 -11  -7   4     1167.06     1208.72    105.32 o 
 -10  -7   4      281.16      367.60     58.17 o 
  -9  -7   4     2634.03     2730.88     99.58 o 
  -8  -7   4     4054.56     3970.43    120.99 o 
  -7  -7   4       31.77       59.12     24.78 o 
  -6  -7   4     3194.11     3211.92     70.20 o 
  -5  -7   4    10616.66    10962.05    152.40 o 
  -4  -7   4     3691.13     3770.97     67.96 o 
  -3  -7   4     1592.31     1575.42     46.02 o 
  -2  -7   4     7417.70     7740.18    103.58 o 
  -1  -7   4     3637.58     3847.46     60.68 o 
   0  -7   4      667.81      667.38     32.67 o 
   1  -7   4      272.72      278.23     16.21 o 
   2  -7   4       35.49       41.15      9.87 o 
   3  -7   4     2079.79     2137.95     36.55 o 
   4  -7   4     2545.84     2548.93     40.33 o 
   5  -7   4     1806.66     1809.08     43.10 o 
   6  -7   4     5029.69     5159.28     77.24 o 
   7  -7   4     6034.01     5946.05     95.01 o 
   8  -7   4     3302.04     3367.88     79.14 o 
   9  -7   4      380.79      328.72     31.42 o 
  10  -7   4     5666.57     5685.42    136.88 o 
  11  -7   4     3977.79     4292.03    203.78 o 
  12  -7   4        3.27      -33.58     33.58 o 
  13  -7   4      984.70     1049.96     71.21 o 
  14  -7   4      851.17      781.53     94.64 o 
  15  -7   4        6.55       64.11     61.06 o 
 -15  -6   4      723.33      844.12    123.64 o 
 -14  -6   4       75.96       50.37     51.81 o 
 -13  -6   4       39.11        5.32     45.29 o 
 -12  -6   4        3.02        6.11     43.17 o 
 -11  -6   4       94.33       70.70     42.54 o 
 -10  -6   4        0.40      -25.95     25.95 o 
  -9  -6   4      806.29      884.56     55.73 o 
  -8  -6   4     1390.91     1497.10     84.17 o 
  -7  -6   4     5330.04     5366.13    105.47 o 
  -6  -6   4    11496.53    11356.62    154.82 o 
  -5  -6   4    13761.81    13708.77    179.61 o 
  -4  -6   4     1530.51     1643.29     36.94 o 
  -3  -6   4    14592.94    13945.97    167.41 o 
  -2  -6   4      465.14      395.53     18.27 o 
  -1  -6   4      487.38      470.43     18.65 o 
   0  -6   4     3357.41     3243.60     50.85 o 
   1  -6   4     4139.72     4010.25     58.68 o 
   2  -6   4      338.89      376.44     16.33 o 
   3  -6   4     6908.26     7030.15     84.40 o 
   4  -6   4     4041.73     3964.81     56.79 o 
   5  -6   4      337.45      331.64     15.60 o 
   6  -6   4     1616.28     1593.61     35.22 o 
   7  -6   4     4546.84     4434.78     74.33 o 
   8  -6   4        1.44      -10.63     13.84 o 
   9  -6   4     4611.04     4706.25    116.92 o 
  10  -6   4     3527.96     3381.32     96.34 o 
  11  -6   4      360.13      388.56     46.26 o 
  12  -6   4     1071.89     1199.74     74.45 o 
  13  -6   4     2585.28     2739.15    115.48 o 
  14  -6   4      105.02      151.37     45.86 o 
  15  -6   4      345.26      393.82     83.95 o 
 -16  -5   4     1568.57     1416.53    146.54 o 
 -15  -5   4     2045.51     1943.74    118.97 o 
 -14  -5   4       65.48       20.27     46.37 o 
 -13  -5   4      971.19      950.54     80.76 o 
 -12  -5   4     1712.14     1496.81     91.73 o 
 -11  -5   4       92.76      139.53     42.05 o 
 -10  -5   4      397.63      339.20     40.83 o 
  -9  -5   4       64.65      101.45     45.17 o 
  -8  -5   4       75.32       48.66     19.88 o 
  -7  -5   4      155.47      184.24     19.50 o 
  -6  -5   4      760.56      798.67     25.90 o 
  -5  -5   4      137.02      104.23     13.47 o 
  -4  -5   4     5542.34     5639.48     77.82 o 
  -3  -5   4    19141.32    19261.62    220.55 o 
  -2  -5   4    16568.08    16113.96    186.22 o 
  -1  -5   4     2018.44     1960.07     35.59 o 
   0  -5   4    18378.47    17649.51    200.93 o 
   1  -5   4     7719.42     7979.65     92.07 o 
   2  -5   4       50.86       47.08      8.33 o 
   3  -5   4     8862.63     8577.88    104.78 o 
   4  -5   4     1168.22     1193.32     25.67 o 
   5  -5   4     2524.48     2538.38     44.97 o 
   6  -5   4    14349.37    14196.91    192.71 o 
   7  -5   4      249.07      257.67     18.03 o 
   8  -5   4     1983.81     1969.67     50.62 o 
   9  -5   4      171.67      145.90     26.84 o 
  10  -5   4      563.40      568.79     40.16 o 
  11  -5   4      140.88      155.89     63.35 o 
  12  -5   4      445.29      528.49     55.39 o 
  13  -5   4      672.63      588.31    112.96 o 
  14  -5   4        7.44       16.49     40.38 o 
  15  -5   4      589.26      615.15     97.69 o 
 -15  -4   4      433.59      347.78     60.98 o 
 -14  -4   4      634.23      735.50     71.62 o 
 -13  -4   4     1463.52     1327.67     86.88 o 
 -12  -4   4     3172.76     3189.78    254.15 o 
 -11  -4   4      357.56      349.20     39.60 o 
 -10  -4   4     4048.94     4032.87    118.72 o 
  -9  -4   4     1407.90     1457.19     78.25 o 
  -8  -4   4      101.84       89.39     17.18 o 
  -7  -4   4     6470.98     6438.77     94.41 o 
  -6  -4   4     2770.67     2723.82     54.50 o 
  -5  -4   4      637.76      637.53     23.61 o 
  -4  -4   4     9198.04     9494.68    115.88 o 
  -3  -4   4     8902.10     8702.42    100.15 o 
  -2  -4   4     1298.62     1315.83     27.14 o 
  -1  -4   4      148.43      140.25     11.43 o 
   0  -4   4     2926.45     2863.97     43.37 o 
   1  -4   4        2.03       -3.41      6.25 o 
   2  -4   4     3358.15     3337.30     50.83 o 
   3  -4   4     9602.12     9304.08    155.76 o 
   4  -4   4        8.68       11.69      7.13 o 
   5  -4   4     9816.88     9399.24    123.19 o 
   6  -4   4     8019.04     7710.40    114.29 o 
   7  -4   4       69.14       77.78     14.81 o 
   8  -4   4     6661.15     6576.73    130.21 o 
   9  -4   4     5575.93     5461.00    184.43 o 
  10  -4   4       23.57       14.30     25.41 o 
  11  -4   4      586.98      593.37     56.13 o 
  12  -4   4     2151.68     2355.49    107.92 o 
  13  -4   4        7.67       -5.48     38.31 o 
  14  -4   4       53.87      -16.11     40.97 o 
  15  -4   4        0.90       51.90     67.16 o 
 -16  -3   4      293.93      257.97     85.48 o 
 -15  -3   4        3.73       30.47     43.62 o 
 -14  -3   4        6.38       -3.82     38.86 o 
 -13  -3   4       13.71       14.89     35.57 o 
 -12  -3   4       44.65       29.07     48.08 o 
 -11  -3   4      653.62      710.25     46.08 o 
 -10  -3   4     1863.87     1795.27     67.17 o 
  -9  -3   4      136.09      136.60     26.17 o 
  -8  -3   4     2454.17     2447.76     46.84 o 
  -7  -3   4    13218.75    13270.75    167.94 o 
  -6  -3   4      650.39      628.01     19.75 o 
  -5  -3   4    27876.17    28010.73    329.94 o 
  -4  -3   4    40335.97    40164.79    434.10 o 
  -3  -3   4     1046.92     1082.96     23.52 o 
  -2  -3   4    19035.44    18952.50    198.69 o 
  -1  -3   4    18337.07    18219.38    202.67 o 
   0  -3   4      718.80      677.57     20.12 o 
   1  -3   4      485.37      429.28     13.66 o 
   2  -3   4      802.40      803.14     22.37 o 
   3  -3   4     1112.07     1149.33     27.27 o 
   4  -3   4     3810.54     3774.81     63.13 o 
   5  -3   4      878.77      853.79     27.74 o 
   6  -3   4     1856.07     1775.27     41.51 o 
   7  -3   4     7205.60     6938.28    156.42 o 
   8  -3   4     8588.86     8561.52    216.51 o 
   9  -3   4      778.56      787.83     45.78 o 
  10  -3   4     1109.02     1015.72     63.53 o 
  11  -3   4     7346.52     7465.64    221.27 o 
  12  -3   4     1493.58     1513.21     91.20 o 
  13  -3   4      384.59      389.62     57.21 o 
  14  -3   4     1242.55     1256.99     89.04 o 
  15  -3   4      343.01      319.49     63.68 o 
 -16  -2   4      125.35      199.96     77.85 o 
 -15  -2   4     1064.03     1018.13    112.96 o 
 -14  -2   4     2463.13     2513.76    111.68 o 
 -13  -2   4      617.39      573.23     55.05 o 
 -12  -2   4      560.77      567.12     41.36 o 
 -11  -2   4      534.83      576.13     39.02 o 
 -10  -2   4        3.78       32.00     17.69 o 
  -9  -2   4     1059.92      961.26     35.22 o 
  -8  -2   4      764.49      838.96     27.27 o 
  -7  -2   4      217.30      245.27     12.68 o 
  -6  -2   4     5582.02     5778.47     72.89 o 
  -5  -2   4    14839.66    15125.55    170.38 o 
  -4  -2   4     5638.33     5649.35     62.44 o 
  -3  -2   4     9238.39     9496.49    109.86 o 
  -2  -2   4    60641.30    60157.41    606.26 o 
  -1  -2   4    43875.26    44671.34    453.02 o 
   0  -2   4      577.57      619.95     19.10 o 
   1  -2   4    40661.76    40094.41    464.56 o 
   2  -2   4     8397.38     8269.76    107.71 o 
   3  -2   4    14449.85    13882.44    172.65 o 
   4  -2   4    10972.73    11005.40    141.91 o 
   5  -2   4      821.50      785.40     25.08 o 
   6  -2   4      868.80      905.91     30.66 o 
   7  -2   4     1086.79     1037.36     34.27 o 
   8  -2   4        0.95       26.53     20.52 o 
   9  -2   4      587.82      601.61     44.28 o 
  10  -2   4      531.62      516.32     44.27 o 
  11  -2   4     1960.33     1828.44     97.12 o 
  12  -2   4        9.07       -3.55     39.39 o 
  13  -2   4      840.58      887.55    112.96 o 
  14  -2   4      508.76      583.48     72.29 o 
  15  -2   4      257.54      241.18     88.53 o 
 -16  -1   4      314.64      334.29     82.43 o 
 -15  -1   4     2137.82     2132.43    148.06 o 
 -14  -1   4     4636.82     4625.80    151.62 o 
 -13  -1   4       12.84       29.14     53.43 o 
 -12  -1   4     4465.88     4338.04    110.45 o 
 -11  -1   4     2540.16     2580.99    126.69 o 
 -10  -1   4       52.40       67.80     17.29 o 
  -9  -1   4     5716.64     5954.74     98.98 o 
  -8  -1   4     1366.97     1446.01     39.02 o 
  -7  -1   4     5270.97     5233.40     65.32 o 
  -6  -1   4     6462.49     6781.58     72.64 o 
  -5  -1   4      219.07      211.49      9.32 o 
  -4  -1   4      325.18      381.54     11.41 o 
  -3  -1   4     2586.91     2668.04     33.02 o 
  -2  -1   4     1915.17     1895.74     31.30 o 
  -1  -1   4       10.17        1.70      6.89 o 
   0  -1   4       13.77        5.90      9.29 o 
   1  -1   4     9280.64     8972.31    115.05 o 
   2  -1   4    18949.40    19022.96    230.17 o 
   3  -1   4     1634.75     1601.29     45.94 o 
   4  -1   4     8445.40     8516.39    107.99 o 
   5  -1   4      460.97      456.73     20.90 o 
   6  -1   4    19601.29    19165.74    258.91 o 
   7  -1   4    11345.03    11082.85    178.68 o 
   8  -1   4       37.89       37.78     24.59 o 
   9  -1   4     1477.95     1655.02     72.22 o 
  10  -1   4     1964.38     1849.60    135.89 o 
  11  -1   4        0.41       -5.64     36.95 o 
  12  -1   4       16.75      -18.83     42.74 o 
  13  -1   4       10.40      -40.51     44.10 o 
  14  -1   4       10.57       -5.32     47.80 o 
  15  -1   4        3.42        0.00     77.85 o 
 -17   0   4        1.13      -25.95     59.53 o 
 -16   0   4       62.37       73.27     58.00 o 
 -15   0   4      108.13      114.48     54.95 o 
 -14   0   4      148.40      170.96     54.95 o 
 -13   0   4      741.75      746.52     51.19 o 
 -12   0   4     3553.56     3526.85     90.76 o 
 -11   0   4        3.58       14.24     18.07 o 
 -10   0   4     1578.91     1688.02     40.12 o 
  -9   0   4    13509.29    13616.45    179.13 o 
  -8   0   4       22.17       33.13      9.19 o 
  -7   0   4     1714.82     1718.84     29.76 o 
  -6   0   4    17137.69    17264.98    221.10 o 
  -5   0   4     5192.13     5594.96     66.46 o 
  -4   0   4    22177.18    22731.95    233.49 o 
  -3   0   4    11557.13    11664.13    117.11 o 
  -2   0   4        4.66        6.76      4.47 o 
  -1   0   4     8183.92     8325.68     92.70 o 
   0   0   4      166.65      180.07     13.97 o 
   1   0   4      803.86      869.23     24.54 o 
   2   0   4     5177.27     5168.59     75.81 o 
   3   0   4     1990.61     2034.20     41.09 o 
   4   0   4      735.13      692.04     24.50 o 
   5   0   4     1253.27     1238.04     37.40 o 
   6   0   4    10227.12     9756.36    147.64 o 
   7   0   4      693.52      750.04     36.17 o 
   8   0   4     1249.88     1190.38     61.07 o 
   9   0   4     9182.05     9188.96    213.55 o 
  10   0   4     4223.98     4106.44    154.86 o 
  11   0   4      117.85      175.72     50.18 o 
  12   0   4     2057.05     2171.94    117.65 o 
  13   0   4      858.89      827.99     82.52 o 
  14   0   4        2.35      -44.21     44.21 o 
 -17   1   4      767.48      744.90     93.11 o 
 -16   1   4     1593.53     1549.33    120.59 o 
 -15   1   4     1420.36     1450.11    109.90 o 
 -14   1   4      129.55      109.90     47.32 o 
 -13   1   4      828.45      819.12     39.28 o 
 -12   1   4      405.68      356.83     21.58 o 
 -11   1   4       38.75       52.48     12.60 o 
 -10   1   4     2025.98     2113.89     57.42 o 
  -9   1   4     1544.65     1636.01     35.16 o 
  -8   1   4     4514.40     4426.75     86.57 o 
  -7   1   4    15674.83    15715.62    390.62 o 
  -6   1   4     3025.11     3062.19     57.35 o 
  -5   1   4     7561.88     7855.39    103.91 o 
  -4   1   4    44182.50    45450.04    435.85 o 
  -3   1   4    20902.26    21179.58    197.39 o 
  -2   1   4     6482.92     6788.29     82.28 o 
  -1   1   4    22565.01    22625.01    235.71 o 
   0   1   4    35176.02    35366.83    386.43 o 
   1   1   4     1476.00     1554.06     31.82 o 
   2   1   4     4835.18     4843.92     68.92 o 
   3   1   4     4269.64     4317.27     72.67 o 
   4   1   4       43.45       59.53     14.20 o 
   5   1   4      186.61      182.71     20.19 o 
   6   1   4      382.76      375.73     26.01 o 
   7   1   4      178.81      160.18     27.77 o 
   8   1   4      830.63      903.10     56.08 o 
   9   1   4     2781.81     2658.97     98.68 o 
  10   1   4       75.61       89.84     44.32 o 
  11   1   4     1699.37     1676.76    104.43 o 
  12   1   4     2099.25     1814.85    112.79 o 
  13   1   4     1065.56     1030.71     94.07 o 
  14   1   4      761.85      712.84    122.11 o 
 -17   2   4     1442.37     1576.80    120.59 o 
 -16   2   4     2685.69     2640.73    146.54 o 
 -15   2   4        8.37      -15.26     42.74 o 
 -14   2   4     3861.70     3912.25    167.91 o 
 -13   2   4     4283.40     4301.00    115.73 o 
 -12   2   4     1839.04     1872.21     42.38 o 
 -11   2   4     1485.39     1480.68     30.06 o 
 -10   2   4     5345.99     5405.88     76.39 o 
  -9   2   4        0.92      -28.32     32.06 o 
  -8   2   4     2539.31     2619.47     96.93 o 
  -7   2   4        0.80        6.72      6.16 o 
  -6   2   4     3460.28     3756.53    100.03 o 
  -5   2   4      522.48      553.70     17.69 o 
  -4   2   4      859.37      921.42     16.61 o 
  -3   2   4       16.61       17.52      7.06 o 
  -2   2   4    20994.75    21940.80    243.43 o 
  -1   2   4    23695.61    24408.04    271.35 o 
   0   2   4     8956.35     9143.97    112.89 o 
   1   2   4     4781.73     4913.59     70.21 o 
   2   2   4    16314.29    16900.81    199.11 o 
   3   2   4     9461.26     9638.98    124.56 o 
   4   2   4     2010.01     1946.54     45.68 o 
   5   2   4     8678.29     8327.62    134.05 o 
   6   2   4     1146.75     1198.99     46.86 o 
   7   2   4     3753.48     3702.96     97.97 o 
   8   2   4     2720.40     2667.59     98.96 o 
   9   2   4       13.76       25.31     40.63 o 
  10   2   4        6.98      -37.36     37.36 o 
  11   2   4       14.77        9.12     46.72 o 
  12   2   4       76.63       49.82     51.94 o 
  13   2   4        9.11       38.13     53.45 o 
 -18   3   4        0.00       12.21     48.85 o 
 -17   3   4       17.65       13.74     44.27 o 
 -16   3   4      245.36      257.97     53.43 o 
 -15   3   4      422.93      410.61     56.48 o 
 -14   3   4     2888.56     2733.84    125.17 o 
 -13   3   4      308.03      303.76     39.69 o 
 -12   3   4      151.48      158.10     27.55 o 
 -11   3   4    12291.22    12089.34    470.14 o 
 -10   3   4      806.75      615.15     79.37 o 
  -9   3   4     1050.74     1094.45     99.22 o 
  -8   3   4     6180.21     5695.12    241.18 o 
  -7   3   4     7349.52     7682.67    113.47 o 
  -6   3   4     6126.11     6376.49     87.30 o 
  -5   3   4    20577.08    21125.89    207.21 o 
  -4   3   4     3659.58     3759.62     45.36 o 
  -3   3   4     5833.15     6270.93     74.19 o 
  -2   3   4    10240.95    10782.18    120.89 o 
  -1   3   4     2542.28     2821.59     46.24 o 
   0   3   4     1926.02     2059.39     42.18 o 
   1   3   4     3881.62     3899.40     61.50 o 
   2   3   4     4618.83     4848.47     73.98 o 
   3   3   4      124.69       87.04     15.41 o 
   4   3   4     6546.35     6462.54    101.89 o 
   5   3   4     4876.04     4707.85    128.48 o 
   6   3   4     2792.19     2669.31     93.86 o 
   7   3   4     9087.32     8801.92    182.54 o 
   8   3   4     4712.57     4938.10    146.28 o 
   9   3   4       99.31      215.66    112.96 o 
  10   3   4     4205.27     4087.12    168.79 o 
  11   3   4     1807.35     1751.91    114.92 o 
  12   3   4       89.36       65.58     83.19 o 
  13   3   4      451.04      421.17     79.33 o 
 -18   4   4      850.90      728.11     73.27 o 
 -17   4   4      824.05      737.27     70.22 o 
 -16   4   4       19.42        7.63     36.63 o 
 -15   4   4      558.39      534.25     54.95 o 
 -14   4   4      313.56      277.81     38.16 o 
 -13   4   4       50.69        4.58     47.32 o 
 -12   4   4      179.01      123.64     64.11 o 
 -11   4   4      598.59      506.78     82.43 o 
 -10   4   4        0.61       19.84     38.16 o 
  -9   4   4     4657.78     4095.42    199.96 o 
  -8   4   4     4222.71     4264.14     76.72 o 
  -7   4   4        5.85        1.12      5.91 o 
  -6   4   4    30572.77    32125.94    373.32 o 
  -5   4   4    14036.65    14032.62    142.57 o 
  -4   4   4       11.02       33.63      8.88 o 
  -3   4   4    10642.00    10430.47    146.44 o 
  -2   4   4    20208.32    19620.57    224.33 o 
  -1   4   4     8885.90     9382.64    118.49 o 
   0   4   4     2485.72     2536.49     46.86 o 
   1   4   4     3200.31     3239.96     56.36 o 
   2   4   4        4.19       -7.97     12.60 o 
   3   4   4      502.13      477.52     26.34 o 
   4   4   4      279.23      275.12     23.85 o 
   5   4   4        7.59       -6.60     20.41 o 
   6   4   4     1325.91     1331.49     89.67 o 
   7   4   4     1262.34     1300.24     62.24 o 
   8   4   4       72.15       62.69     36.49 o 
   9   4   4     1798.51     1585.46    106.31 o 
  10   4   4     3553.18     3600.58    165.10 o 
  11   4   4     1216.14     1199.00    124.40 o 
  12   4   4      514.04      565.55     86.33 o 
 -17   5   4      317.67      267.13     42.74 o 
 -14   5   4     1101.81     1152.46    129.75 o 
 -13   5   4      347.68      453.35     91.59 o 
 -12   5   4     3015.00     2872.75    183.17 o 
 -11   5   4      215.47      212.17     64.11 o 
 -10   5   4      116.68      116.01     51.90 o 
  -9   5   4       57.12       68.40      9.89 o 
  -8   5   4       89.87       75.01     13.28 o 
  -7   5   4     1408.46     1484.55     47.78 o 
  -6   5   4     4705.28     4772.69     55.35 o 
  -5   5   4      778.23      741.76     19.94 o 
  -4   5   4     6543.11     6679.53    106.26 o 
  -3   5   4    12071.89    11805.78    142.86 o 
  -2   5   4     9770.36    10011.80    126.04 o 
  -1   5   4      814.27      681.66     24.15 o 
   0   5   4    15107.60    14994.01    183.31 o 
   1   5   4    11024.67    11110.84    144.50 o 
   2   5   4      145.75      168.21     20.08 o 
   3   5   4     3323.72     3236.61     67.55 o 
   4   5   4     2742.38     2717.94     62.97 o 
   5   5   4     1148.34     1250.85     59.85 o 
   6   5   4     1179.42     1169.97     69.55 o 
   7   5   4       18.60       21.75     34.30 o 
   8   5   4        0.07      -31.82     42.05 o 
   9   5   4      207.97       88.46     54.50 o 
  10   5   4       83.77       50.02     69.45 o 
  11   5   4        0.98       12.21     57.21 o 
  12   5   4      391.56      493.60     86.76 o 
 -15   6   4      310.01      311.39     91.59 o 
 -14   6   4      544.92      210.65     76.32 o 
 -13   6   4     7568.63     6954.43    329.71 o 
 -12   6   4     7329.55     7432.20    334.29 o 
 -11   6   4      962.07     1088.35    111.43 o 
 -10   6   4     4078.93     4069.53     67.45 o 
  -9   6   4     5691.39     5733.89     84.14 o 
  -8   6   4      629.65      652.89     22.62 o 
  -7   6   4     6214.49     6354.94     88.48 o 
  -6   6   4        8.79       15.42      9.46 o 
  -5   6   4      755.52      753.14     39.21 o 
  -4   6   4     2250.38     2359.21     46.93 o 
  -3   6   4       28.97       17.19     10.42 o 
  -2   6   4     2021.88     2241.77     45.06 o 
  -1   6   4     1269.77     1247.77     37.14 o 
   0   6   4     2824.90     2856.46     59.55 o 
   1   6   4      233.65      206.07     20.67 o 
   2   6   4      131.62      140.68     21.15 o 
   3   6   4    16025.35    16028.29    218.87 o 
   4   6   4      200.27      265.94     37.36 o 
   5   6   4     4948.93     4794.95    178.35 o 
   6   6   4     3943.17     3933.47    115.23 o 
   7   6   4        9.44      -15.79     35.19 o 
   8   6   4     3244.65     3293.83    156.46 o 
   9   6   4     2439.97     2379.04    154.93 o 
  10   6   4      150.37      301.75     72.71 o 
  11   6   4      350.79      448.62     82.52 o 
 -15   7   4        0.30      -54.95     54.95 o 
 -14   7   4       11.70       30.53     54.95 o 
 -13   7   4      902.44      935.70    116.01 o 
 -12   7   4      327.07      314.01     22.32 o 
 -11   7   4     1006.28     1064.90     52.00 o 
 -10   7   4     1150.47     1201.76     45.12 o 
  -9   7   4     2676.63     2857.19     52.70 o 
  -8   7   4     8437.48     8764.35    139.97 o 
  -7   7   4    14480.06    14406.47    181.71 o 
  -6   7   4     1678.66     1748.94     36.00 o 
  -5   7   4    10275.52    10621.66    133.64 o 
  -4   7   4    11463.98    11796.94    157.30 o 
  -3   7   4     1352.13     1362.55     41.59 o 
  -2   7   4     2609.56     2612.04     63.94 o 
  -1   7   4     2399.34     2311.31     55.53 o 
   0   7   4      759.85      715.42     32.10 o 
   1   7   4        0.84       -1.35     16.70 o 
   2   7   4        4.95       -9.58     19.50 o 
   3   7   4      129.62       73.16     23.49 o 
   4   7   4      543.25      503.78     52.20 o 
   5   7   4      754.72      710.77     70.72 o 
   6   7   4      354.55      362.87     64.55 o 
   7   7   4      181.79      135.26     55.52 o 
   8   7   4     3946.90     3920.18    179.16 o 
   9   7   4     1459.13     1603.73    121.34 o 
  10   7   4      481.58      350.77    112.96 o 
  11   7   4     1730.14     1753.87    201.49 o 
 -16   8   4      562.51      500.67    108.38 o 
 -15   8   4       68.34       82.43     71.74 o 
 -14   8   4     2307.34     2608.67    192.33 o 
 -13   8   4      840.65      805.90     50.23 o 
 -12   8   4      316.77      376.31     65.64 o 
 -11   8   4       20.92        8.98     12.16 o 
 -10   8   4      848.24      845.01     35.78 o 
  -9   8   4       52.79       63.68     15.66 o 
  -8   8   4     2766.95     2714.05     64.12 o 
  -7   8   4       49.82       47.82     14.54 o 
  -6   8   4     4424.74     4421.15     80.26 o 
  -5   8   4     8327.56     8235.67    128.92 o 
  -4   8   4     4399.50     4329.84     87.04 o 
  -3   8   4      298.15      307.39     22.43 o 
  -2   8   4    14647.02    14987.67    201.47 o 
  -1   8   4    12143.93    11989.89    170.29 o 
   0   8   4        0.16       13.31     17.65 o 
   1   8   4     1046.50     1144.60     89.54 o 
   2   8   4     3486.82     3579.16     84.49 o 
   3   8   4        8.23       84.21     36.38 o 
   4   8   4      417.11      408.60     45.75 o 
   5   8   4      147.66      130.67     36.55 o 
   6   8   4      141.88      133.69     45.84 o 
   7   8   4       38.71       30.57     54.31 o 
   8   8   4      113.88      100.23     64.21 o 
   9   8   4        0.52      -53.42     53.42 o 
  10   8   4      603.11      656.37    141.96 o 
 -17   9   4      176.88      184.70     93.11 o 
 -16   9   4        0.97      -30.53     59.53 o 
 -15   9   4     1992.33     2095.10    156.46 o 
 -14   9   4     4810.67     4425.07    142.12 o 
 -13   9   4       55.79       73.57     30.03 o 
 -12   9   4     1631.17     1620.34     56.08 o 
 -11   9   4     4685.14     4599.92     97.74 o 
 -10   9   4      240.66      213.32     24.39 o 
  -9   9   4     1527.68     1454.76     51.66 o 
  -8   9   4      119.44      135.73     23.78 o 
  -7   9   4      590.39      613.72     36.93 o 
  -6   9   4       85.68       73.31     22.30 o 
  -5   9   4      111.92      157.01     21.30 o 
  -4   9   4      401.75      401.75     31.32 o 
  -3   9   4      604.74      652.36     36.90 o 
  -2   9   4     4615.69     4687.36    108.08 o 
  -1   9   4      179.82      149.24     24.80 o 
   0   9   4       45.22       55.89     22.45 o 
   1   9   4    11101.94    11565.86    205.66 o 
   2   9   4     2718.69     2601.66     81.57 o 
   3   9   4     1805.89     1881.52     79.71 o 
   4   9   4     3375.43     3548.46    166.46 o 
   5   9   4      105.62       96.22     46.96 o 
   6   9   4     1326.83     1396.59    115.25 o 
   7   9   4     1733.28     1831.23    177.07 o 
   8   9   4       35.24      102.78     61.98 o 
 -17  10   4       48.19       67.16     80.90 o 
 -16  10   4      115.10      134.33     80.90 o 
 -15  10   4      376.01      465.97     46.55 o 
 -14  10   4      371.17      330.97     83.95 o 
 -13  10   4     1024.01      847.15     71.74 o 
 -12  10   4     1318.09     1266.97     75.39 o 
 -11  10   4     1703.91     1755.07     57.04 o 
 -10  10   4      468.79      465.75     43.18 o 
  -9  10   4     3758.18     3763.33     93.42 o 
  -8  10   4     1724.49     1750.39     85.71 o 
  -7  10   4     3123.31     3239.70     88.16 o 
  -6  10   4     5829.46     5587.26    127.30 o 
  -5  10   4     1461.91     1444.66    128.65 o 
  -4  10   4     1419.77     1574.00     81.37 o 
  -3  10   4     3189.68     2969.43    101.93 o 
  -2  10   4      695.16      786.91     56.40 o 
  -1  10   4       38.50       64.98     32.67 o 
   0  10   4      334.55      377.76     42.45 o 
   1  10   4      609.57      534.86     49.01 o 
   2  10   4        0.45      -40.85     40.85 o 
   3  10   4     1098.78     1073.72     93.88 o 
   4  10   4      385.31      283.11     65.60 o 
   5  10   4        0.77       19.65    119.06 o 
   6  10   4     2749.29     2617.83    216.75 o 
   7  10   4     1023.11     1015.08    154.17 o 
   8  10   4      317.82      271.70    108.38 o 
 -17  11   4       49.30       33.58     85.48 o 
 -16  11   4      903.81      853.07     66.54 o 
 -15  11   4      361.20      368.85     48.70 o 
 -14  11   4        3.99       15.62     33.74 o 
 -13  11   4      206.01      215.31     43.96 o 
 -12  11   4        1.91      -23.45     39.69 o 
 -11  11   4        0.54       -0.51     46.65 o 
 -10  11   4     1223.39     1189.20     74.50 o 
  -9  11   4     1714.28     1753.91     63.27 o 
  -8  11   4      352.15      366.28     50.23 o 
  -7  11   4     3768.62     3778.18    168.40 o 
  -6  11   4     1611.72     1636.73     66.18 o 
  -5  11   4      557.72      562.03     43.96 o 
  -4  11   4     7468.24     7767.45    208.86 o 
  -3  11   4     6495.75     6718.08    154.10 o 
  -2  11   4       44.00       19.17     27.76 o 
  -1  11   4      930.65     1127.84     61.05 o 
   0  11   4     2862.30     2776.12     97.09 o 
   1  11   4      172.38      175.28     61.22 o 
   2  11   4      139.32      140.43     53.97 o 
   3  11   4      185.22      284.64     68.53 o 
   4  11   4        4.77      -36.63     50.73 o 
   5  11   4       19.49       11.75     84.72 o 
   6  11   4      119.46       87.01     99.22 o 
   7  11   4       20.78       -3.05     91.59 o 
 -17  12   4      686.57      717.42     67.16 o 
 -16  12   4     1563.93     1717.24     94.03 o 
 -15  12   4      222.95      234.04     67.16 o 
 -14  12   4     1005.01     1180.68     82.74 o 
 -13  12   4     2675.46     2598.35    232.02 o 
 -12  12   4      895.14      916.60     66.73 o 
 -11  12   4      154.96      150.02     34.62 o 
 -10  12   4      427.97      377.40     58.56 o 
  -9  12   4       67.68       55.54     30.03 o 
  -8  12   4       57.36       61.57     31.70 o 
  -7  12   4      126.46      139.40     35.70 o 
  -6  12   4      542.98      508.28     43.97 o 
  -5  12   4      108.12       62.37     28.85 o 
  -4  12   4     2784.33     2871.83    108.66 o 
  -3  12   4       19.40        0.86     29.78 o 
  -2  12   4      358.05      405.05     47.97 o 
  -1  12   4     4731.01     4821.63    177.80 o 
   0  12   4     3168.69     3173.65    125.37 o 
   1  12   4       38.92       20.76     48.25 o 
   2  12   4     1966.11     1893.10    127.02 o 
   3  12   4      575.33      521.67     84.60 o 
   4  12   4       54.81      106.72     60.98 o 
   5  12   4     1016.71      839.54    152.64 o 
   6  12   4       66.09      -54.95     76.32 o 
 -16  13   4      431.96      382.49     56.55 o 
 -15  13   4       65.69       75.96     44.83 o 
 -14  13   4      921.00      899.97     76.24 o 
 -13  13   4     1029.56     1142.44     84.90 o 
 -12  13   4       31.43       63.26     33.54 o 
 -11  13   4     3194.14     3625.52    120.39 o 
 -10  13   4     2929.73     2870.49    106.19 o 
  -9  13   4       95.86       53.62     34.91 o 
  -8  13   4     1684.37     1807.68     85.06 o 
  -7  13   4      780.06      655.56     58.19 o 
  -6  13   4      238.29      227.59     66.23 o 
  -5  13   4     1447.71     1417.03     81.49 o 
  -4  13   4       38.87       28.28     40.85 o 
  -3  13   4       19.35       19.08     45.33 o 
  -2  13   4      134.51       78.61     43.11 o 
  -1  13   4       20.89       33.84     58.71 o 
   0  13   4        9.26      -46.41     46.41 o 
   1  13   4     1005.99      965.76    100.36 o 
   2  13   4      462.39      457.19     90.06 o 
   3  13   4      318.46      377.01     84.72 o 
   4  13   4      875.12     1176.23    116.57 o 
   5  13   4      893.83      783.06    151.12 o 
 -15  14   4       22.03       11.29     44.01 o 
 -14  14   4       14.78       -8.39     40.93 o 
 -13  14   4        1.08       -0.11     58.77 o 
 -12  14   4       63.58      114.24     37.38 o 
 -11  14   4      732.89      700.27     84.99 o 
 -10  14   4        0.30      -22.59     32.80 o 
  -9  14   4     1891.05     1985.14     92.86 o 
  -8  14   4     2259.89     2289.41    100.89 o 
  -7  14   4        3.12       50.81     36.63 o 
  -6  14   4     3263.63     3213.42    172.63 o 
  -5  14   4     4174.39     4315.99    148.49 o 
  -4  14   4       18.40       33.84     46.87 o 
  -3  14   4     1309.65     1330.67    151.88 o 
  -2  14   4     3397.21     3199.27    163.39 o 
  -1  14   4      295.34      261.81    132.04 o 
   0  14   4      242.46      158.51     65.24 o 
   1  14   4      281.05      259.70    111.43 o 
   2  14   4       76.64       87.71     87.01 o 
   3  14   4        7.70       33.79     64.16 o 
   4  14   4      110.37      157.24     85.48 o 
 -14  15   4      289.05      242.62     58.89 o 
 -13  15   4      200.33      173.53     57.13 o 
 -12  15   4      536.17      525.44     56.65 o 
 -11  15   4       15.73       79.20     38.67 o 
 -10  15   4       27.22       31.67     37.87 o 
  -9  15   4       47.28       28.55     42.56 o 
  -8  15   4      139.24       79.52     41.40 o 
  -7  15   4      142.36      144.30     45.38 o 
  -6  15   4     1218.79     1261.88     83.60 o 
  -5  15   4      200.22      165.58     46.02 o 
  -4  15   4      139.21      107.02     43.94 o 
  -3  15   4     2480.79     2458.78    143.01 o 
  -2  15   4     1859.12     1833.68    168.67 o 
  -1  15   4       35.38       61.06     76.32 o 
   0  15   4     2113.59     1969.10    201.49 o 
   1  15   4     1352.89     1459.96    127.31 o 
   2  15   4       18.00       32.82     96.17 o 
 -13  16   4     1192.85      984.55    149.59 o 
 -12  16   4     1291.57     1301.13     82.89 o 
 -11  16   4        1.47       14.77     39.63 o 
 -10  16   4      581.93      669.10     67.08 o 
  -9  16   4      592.92      590.37     65.69 o 
  -8  16   4       12.42      -15.20     38.76 o 
  -7  16   4      360.55      395.11     58.61 o 
  -6  16   4        1.78        0.34     40.00 o 
  -5  16   4        0.05      -37.28     38.44 o 
  -4  16   4       39.66       37.50     46.26 o 
  -3  16   4      149.88      147.21     69.11 o 
  -2  16   4       27.64       91.59     88.53 o 
  -1  16   4      408.93      404.50    123.64 o 
   0  16   4      570.90      561.73    138.91 o 
 -12  17   4      148.56      122.28     59.32 o 
 -11  17   4      434.55      395.00    137.38 o 
 -10  17   4     1574.70     1698.58     98.61 o 
  -9  17   4      337.05      390.57     61.39 o 
  -8  17   4     1051.70      952.12     81.76 o 
  -7  17   4     2285.73     2301.84    175.21 o 
  -6  17   4       33.07       54.32     46.92 o 
  -5  17   4      513.04      497.83     70.93 o 
  -4  17   4     1283.27     1051.15    109.15 o 
  -3  17   4      171.33       56.48     93.11 o 
  -8  18   4      850.43      615.15    134.33 o 
  -7  18   4      441.98      566.65     91.73 o 
  -6  18   4       41.32      -87.01     87.01 o 
  -5  18   4     2009.75     1947.73    204.54 o 
   5 -21   5        4.86      -80.90     80.90 o 
   6 -21   5      731.22      438.09    129.75 o 
   1 -20   5        0.12       62.58     94.64 o 
   2 -20   5      525.77      488.46    120.59 o 
   3 -20   5      365.35      334.29    106.85 o 
   4 -20   5        3.48       49.28     59.98 o 
   5 -20   5       22.11      -32.82     47.95 o 
   6 -20   5       45.59      107.89     60.80 o 
   7 -20   5        0.30      -23.41     53.35 o 
   8 -20   5      156.62      164.67     68.53 o 
  -3 -19   5      185.71      220.17    112.96 o 
  -2 -19   5      398.89      280.23    119.82 o 
  -1 -19   5     2284.64     2452.91    158.57 o 
   0 -19   5      912.13      816.64    149.59 o 
   1 -19   5      426.48      210.65    106.85 o 
   2 -19   5     2215.38     1764.56    184.70 o 
   3 -19   5      526.13      527.82     83.52 o 
   4 -19   5       46.87      100.86     56.93 o 
   5 -19   5     1792.63     2040.00    206.83 o 
   6 -19   5      399.40      360.83     73.18 o 
   7 -19   5      231.04      102.93     67.16 o 
   8 -19   5       87.28       87.80     90.82 o 
   9 -19   5      111.71       87.30     70.98 o 
  10 -19   5       39.94       61.06     53.97 o 
  11 -19   5       10.91       25.95     73.27 o 
  -4 -18   5      114.62      194.83     77.62 o 
  -3 -18   5        1.70      -28.44     57.81 o 
  -2 -18   5       98.55      106.57     64.16 o 
  -1 -18   5       22.82       -9.94     53.68 o 
   0 -18   5      234.60      263.22     69.05 o 
   1 -18   5      227.89      180.12     93.11 o 
   2 -18   5      839.32      640.05     84.72 o 
   3 -18   5      139.67      187.99     96.17 o 
   4 -18   5      973.14      984.82    145.77 o 
   5 -18   5     1554.32     1578.94    113.27 o 
   6 -18   5        0.32       40.00     50.18 o 
   7 -18   5      903.16      968.05     92.75 o 
   8 -18   5      816.08      998.28    141.19 o 
   9 -18   5      839.46      756.89     83.64 o 
  10 -18   5     2326.43     2226.92    128.39 o 
  11 -18   5      837.91      923.59    300.71 o 
  12 -18   5       41.34      -18.32     71.74 o 
  -5 -17   5     1434.80     1257.78    174.01 o 
  -4 -17   5      220.23      113.72     64.76 o 
  -3 -17   5      893.56      963.33    108.47 o 
  -2 -17   5     2667.42     2815.63    158.10 o 
  -1 -17   5      347.62      300.32     72.71 o 
   0 -17   5      501.24      506.38    140.43 o 
   1 -17   5      782.24      854.49     74.09 o 
   2 -17   5       50.85       68.82     71.74 o 
   3 -17   5        7.93        9.59     60.29 o 
   4 -17   5        2.93       -7.78     44.21 o 
   5 -17   5        1.54      -41.46     41.46 o 
   6 -17   5      241.91      258.47     81.66 o 
   7 -17   5     1079.38     1035.58     90.00 o 
   8 -17   5      357.25      400.62     67.97 o 
   9 -17   5      636.99      560.31     71.77 o 
  10 -17   5     2173.42     2628.77    153.41 o 
  11 -17   5      762.01      629.90     73.79 o 
  12 -17   5      103.91      100.17     51.67 o 
  -6 -16   5      381.36      276.28    108.38 o 
  -5 -16   5      170.05      128.25     65.81 o 
  -4 -16   5      482.16      499.91     84.17 o 
  -3 -16   5     3882.01     4083.76    188.89 o 
  -2 -16   5     2448.97     2451.05    161.80 o 
  -1 -16   5      492.05      421.99     73.37 o 
   0 -16   5     4144.85     4012.79    219.06 o 
   1 -16   5     2797.77     2734.50    104.87 o 
   2 -16   5        8.38       -2.58     30.24 o 
   3 -16   5     2051.99     1918.76     88.12 o 
   4 -16   5     1315.13     1245.24     74.40 o 
   5 -16   5       16.19      -32.38     40.85 o 
   6 -16   5      716.68      673.97     93.88 o 
   7 -16   5        5.50       29.30     43.70 o 
   8 -16   5       67.01       90.26     48.08 o 
   9 -16   5      153.99      146.80     95.40 o 
  10 -16   5      319.36      355.31     89.30 o 
  11 -16   5       47.07      -18.28     39.12 o 
  12 -16   5      929.08      907.19     81.44 o 
  13 -16   5     1427.70     1720.29    151.12 o 
  -8 -15   5       72.63      148.06    100.74 o 
  -7 -15   5      704.00      834.96    145.01 o 
  -6 -15   5      296.92      389.24    109.90 o 
  -5 -15   5        1.51      -23.48     48.68 o 
  -4 -15   5        0.70      -29.52     61.82 o 
  -3 -15   5       21.09        0.24     58.00 o 
  -2 -15   5       88.03       27.08     49.51 o 
  -1 -15   5      590.12      498.98     73.18 o 
   0 -15   5     1851.70     2090.47     86.04 o 
   1 -15   5      724.55      836.52     93.64 o 
   2 -15   5      615.37      540.82     53.54 o 
   3 -15   5     3449.59     3420.43     90.39 o 
   4 -15   5      554.69      606.01     45.04 o 
   5 -15   5     1335.28     1454.21     72.92 o 
   6 -15   5     1926.01     2059.62     86.28 o 
   7 -15   5     2170.97     1956.12    107.94 o 
   8 -15   5     1468.66     1513.89    173.25 o 
   9 -15   5     1733.13     1356.20     90.08 o 
  10 -15   5      203.81       25.83     41.72 o 
  11 -15   5      125.92      100.33     47.16 o 
  12 -15   5      417.30      388.34    116.77 o 
  13 -15   5        5.08      -21.37     62.58 o 
  -9 -14   5      597.59      708.26    140.43 o 
  -8 -14   5      245.57       18.32     79.37 o 
  -7 -14   5     1490.54     1302.05    155.70 o 
  -6 -14   5      442.39      487.81     76.54 o 
  -5 -14   5      938.07     1056.98    165.62 o 
  -4 -14   5     2821.93     2850.42    147.26 o 
  -3 -14   5      609.50      605.99     76.61 o 
  -2 -14   5      624.04      608.07     74.87 o 
  -1 -14   5     1162.22     1234.34     65.69 o 
   0 -14   5       28.55       68.58     30.34 o 
   1 -14   5       52.32       82.59     33.31 o 
   2 -14   5        9.95       -5.49     25.70 o 
   3 -14   5       30.84       33.80     22.62 o 
   4 -14   5        7.60        3.06     21.12 o 
   5 -14   5      127.97      175.97     31.35 o 
   6 -14   5      786.94      778.51     46.75 o 
   7 -14   5      306.83      251.71     51.77 o 
   8 -14   5     2398.69     2559.52     99.01 o 
   9 -14   5     2229.84     2160.83    108.87 o 
  10 -14   5      186.44      189.38     47.45 o 
  11 -14   5     2311.95     2441.83    116.00 o 
  12 -14   5     1901.43     1774.97    122.11 o 
  13 -14   5       50.65       82.43     67.16 o 
  14 -14   5      583.20      688.42    100.74 o 
 -11 -13   5        1.10       99.22     99.22 o 
 -10 -13   5      103.49      160.28     68.53 o 
  -9 -13   5        9.83       34.98     56.60 o 
  -8 -13   5      408.70      241.80     69.31 o 
  -7 -13   5      231.65      309.87     69.11 o 
  -6 -13   5       86.94      148.21     45.71 o 
  -5 -13   5     2419.87     2675.86     98.63 o 
  -4 -13   5     4001.49     3926.87    118.22 o 
  -3 -13   5      339.31      300.60     54.64 o 
  -2 -13   5     6170.29     6458.90    163.72 o 
  -1 -13   5     9242.58     9082.64    171.68 o 
   0 -13   5        2.93        4.34     29.81 o 
   1 -13   5     6358.96     6222.31    143.85 o 
   2 -13   5     1128.82     1211.15     57.23 o 
   3 -13   5        1.46        6.38     20.14 o 
   4 -13   5     1000.46      974.77     43.32 o 
   5 -13   5        2.85      -19.41     21.37 o 
   6 -13   5        8.23       -3.01     20.31 o 
   7 -13   5      360.45      320.62     33.22 o 
   8 -13   5      425.65      409.47     41.49 o 
   9 -13   5       65.35       30.99     29.32 o 
  10 -13   5      850.43      831.51     67.97 o 
  11 -13   5     3102.47     3020.27    126.82 o 
  12 -13   5      420.85      415.11     80.14 o 
  13 -13   5      594.56      755.58     97.69 o 
  14 -13   5     1844.69     1996.57    151.12 o 
 -11 -12   5      722.12      627.40     94.69 o 
 -10 -12   5      112.53       34.89     54.19 o 
  -9 -12   5      153.66       42.22     54.54 o 
  -8 -12   5      270.61      215.15     63.14 o 
  -7 -12   5        3.72        0.42     44.32 o 
  -6 -12   5       16.65      -26.81     28.71 o 
  -5 -12   5       86.34       86.48     33.80 o 
  -4 -12   5       28.45       35.27     27.91 o 
  -3 -12   5     1019.45     1060.45     58.74 o 
  -2 -12   5     4021.36     3922.19    111.73 o 
  -1 -12   5     2724.73     2777.51     70.80 o 
   0 -12   5     1282.17     1177.98     42.02 o 
   1 -12   5    13926.23    13739.58    210.17 o 
   2 -12   5     7072.42     6921.22    175.55 o 
   3 -12   5      854.06      890.71     40.66 o 
   4 -12   5     6929.28     6762.16    126.50 o 
   5 -12   5     1286.96     1362.39     52.28 o 
   6 -12   5     1932.73     1888.97     63.28 o 
   7 -12   5     1500.95     1525.38     59.27 o 
   8 -12   5      359.02      421.54     34.31 o 
   9 -12   5        5.41      -22.88     22.88 o 
  10 -12   5      141.89      145.72     34.61 o 
  11 -12   5       34.61       45.79     36.51 o 
  12 -12   5        5.43      -25.95     35.62 o 
  13 -12   5      198.64      205.08     51.90 o 
  14 -12   5      323.64      355.66     79.37 o 
 -12 -11   5     1051.36     1008.97    154.17 o 
 -11 -11   5     1171.23     1228.23    108.44 o 
 -10 -11   5       30.31        0.28     52.27 o 
  -9 -11   5     1252.12     1094.05     97.32 o 
  -8 -11   5     1356.39     1572.13    107.92 o 
  -7 -11   5      553.09      657.05     72.88 o 
  -6 -11   5     3603.41     3537.53    113.91 o 
  -5 -11   5     1456.62     1433.58     66.51 o 
  -4 -11   5      419.86      514.92     44.00 o 
  -3 -11   5      347.43      346.29     30.61 o 
  -2 -11   5       42.22       51.61     20.45 o 
  -1 -11   5       56.22       51.91     18.57 o 
   0 -11   5      722.58      663.39     31.90 o 
   1 -11   5      202.69      248.51     23.04 o 
   2 -11   5      285.16      297.28     21.21 o 
   3 -11   5     1051.50      954.95     33.14 o 
   4 -11   5     2049.09     2048.31     76.80 o 
   5 -11   5      545.46      574.91     31.11 o 
   6 -11   5     2618.67     2712.70     74.59 o 
   7 -11   5     3794.29     3841.63     93.75 o 
   8 -11   5       32.12       30.72     21.61 o 
   9 -11   5     3898.56     3802.52     95.58 o 
  10 -11   5     3985.82     3976.70    164.14 o 
  11 -11   5       14.70      -29.93     32.91 o 
  12 -11   5     1173.02     1179.42     76.61 o 
  13 -11   5     1275.26     1292.92     93.11 o 
  14 -11   5        3.92      -12.21     56.48 o 
  15 -11   5       28.88       29.00     62.58 o 
 -12 -10   5       43.00       -2.96     53.35 o 
 -11 -10   5      112.19      125.17     58.28 o 
 -10 -10   5      220.08      171.37    128.22 o 
  -9 -10   5      632.00      656.13     75.46 o 
  -8 -10   5        0.27       33.58     41.02 o 
  -7 -10   5     1663.61     1678.64    174.96 o 
  -6 -10   5     3446.43     3385.23    100.17 o 
  -5 -10   5     1585.67     1360.34     86.67 o 
  -4 -10   5     6010.73     6194.95    106.08 o 
  -3 -10   5    13144.21    13075.43    183.58 o 
  -2 -10   5      203.79      226.46     23.12 o 
  -1 -10   5     6008.88     6135.03    107.58 o 
   0 -10   5     2944.97     2984.90     67.61 o 
   1 -10   5       37.83       37.67     16.07 o 
   2 -10   5     1689.36     1740.17     40.23 o 
   3 -10   5     1035.58     1017.75     30.35 o 
   4 -10   5        6.01        3.27     13.21 o 
   5 -10   5      126.38      123.83     16.32 o 
   6 -10   5      320.43      366.29     28.99 o 
   7 -10   5        2.72       -0.90     18.43 o 
   8 -10   5     1320.19     1274.14     50.62 o 
   9 -10   5     5366.15     5402.90    119.06 o 
  10 -10   5      987.63      995.33     65.81 o 
  11 -10   5     1395.00     1540.97     84.72 o 
  12 -10   5     4062.12     4298.77    151.10 o 
  13 -10   5      891.87      987.57    102.27 o 
  14 -10   5      270.84      300.71     74.80 o 
  15 -10   5     1368.93     1541.70    132.80 o 
 -13  -9   5     1848.12     1749.53    122.99 o 
 -12  -9   5      313.19      358.82     70.13 o 
 -11  -9   5      225.94      279.98     64.05 o 
 -10  -9   5      336.92      308.98     63.68 o 
  -9  -9   5       21.28      103.89     45.86 o 
  -8  -9   5       88.69        3.30     48.85 o 
  -7  -9   5      310.88      301.78     37.07 o 
  -6  -9   5      127.00       99.50     28.38 o 
  -5  -9   5      663.34      634.49     34.19 o 
  -4  -9   5     4343.92     4483.83     81.79 o 
  -3  -9   5     2372.74     2378.83     55.16 o 
  -2  -9   5     3164.73     3173.60     59.42 o 
  -1  -9   5    10249.08     9919.88    131.92 o 
   0  -9   5     5996.43     5684.84     85.03 o 
   1  -9   5       92.47      104.54     15.21 o 
   2  -9   5     9078.92     8778.59    114.86 o 
   3  -9   5     9478.53     9519.88    122.40 o 
   4  -9   5      118.85      139.88     14.68 o 
   5  -9   5     4670.06     4497.60     91.74 o 
   6  -9   5     2300.61     2203.18     63.91 o 
   7  -9   5      241.49      249.07     23.30 o 
   8  -9   5      352.46      401.49     30.89 o 
   9  -9   5       60.93       10.93     22.89 o 
  10  -9   5        0.48       19.47     24.83 o 
  11  -9   5      327.15      337.93     49.03 o 
  12  -9   5     1147.75     1105.61     75.01 o 
  13  -9   5       14.99        0.34     36.15 o 
  14  -9   5      604.97      889.91    102.27 o 
  15  -9   5     1149.15     1222.67    123.64 o 
 -14  -8   5     1652.20     1496.57    113.33 o 
 -13  -8   5     2120.98     2273.80    133.30 o 
 -12  -8   5       45.75       64.41     50.18 o 
 -11  -8   5     1678.31     1675.11    107.20 o 
 -10  -8   5     4095.89     4248.09    166.74 o 
  -9  -8   5      170.21       74.48     33.87 o 
  -8  -8   5     1276.29     1289.31    108.78 o 
  -7  -8   5     1726.65     1708.50     65.14 o 
  -6  -8   5       24.38       22.44     20.28 o 
  -5  -8   5     1292.91     1315.72     41.20 o 
  -4  -8   5      584.15      604.17     27.91 o 
  -3  -8   5       10.60        6.14     13.24 o 
  -2  -8   5      699.14      703.33     26.09 o 
  -1  -8   5     6189.57     6368.94     90.64 o 
   0  -8   5     1209.38     1303.47     33.29 o 
   1  -8   5     6691.58     7002.31     96.49 o 
   2  -8   5    10811.06    10788.83    126.49 o 
   3  -8   5      403.74      371.96     21.15 o 
   4  -8   5     3988.53     4009.54     57.84 o 
   5  -8   5     3582.48     3696.14     67.18 o 
   6  -8   5      289.01      234.88     17.67 o 
   7  -8   5     3353.47     3480.11     90.96 o 
   8  -8   5     4743.32     4917.54    123.67 o 
   9  -8   5       57.32       75.31     26.32 o 
  10  -8   5      889.39      849.03     48.96 o 
  11  -8   5     1732.60     1760.89    100.74 o 
  12  -8   5        0.83        4.49     35.57 o 
  13  -8   5       16.93       71.21     39.89 o 
  14  -8   5      127.96      152.64     65.64 o 
  15  -8   5       32.37      -42.74     56.48 o 
 -15  -7   5       12.50       15.26     74.80 o 
 -14  -7   5       11.64       51.66     52.34 o 
 -13  -7   5       28.44       11.95     46.20 o 
 -12  -7   5      305.16      389.03     63.08 o 
 -11  -7   5     1342.74     1270.66     89.41 o 
 -10  -7   5     1126.51     1168.12    205.31 o 
  -9  -7   5     1034.60      889.87     71.77 o 
  -8  -7   5     5272.80     5127.48    140.36 o 
  -7  -7   5        6.89       17.35     23.19 o 
  -6  -7   5     2000.83     1887.96     51.61 o 
  -5  -7   5    15779.25    15469.21    202.58 o 
  -4  -7   5      142.50      148.22     17.48 o 
  -3  -7   5     4079.75     4097.63     65.61 o 
  -2  -7   5    28582.28    28729.35    325.10 o 
  -1  -7   5     3341.32     3292.08     54.90 o 
   0  -7   5     1197.81     1224.01     30.86 o 
   1  -7   5     1037.38     1052.18     24.97 o 
   2  -7   5       94.51       80.41     10.83 o 
   3  -7   5      549.95      596.25     20.19 o 
   4  -7   5     3183.57     3127.35     51.28 o 
   5  -7   5     1143.97     1156.68     33.76 o 
   6  -7   5      754.50      756.64     28.21 o 
   7  -7   5     7831.03     7573.17    128.81 o 
   8  -7   5     1997.94     1898.53     68.40 o 
   9  -7   5     1296.61     1510.31     93.34 o 
  10  -7   5     9568.76     9545.74    209.16 o 
  11  -7   5     1648.22     1519.98     83.60 o 
  12  -7   5      112.91       78.50    143.48 o 
  13  -7   5     2142.74     2009.73    103.07 o 
  14  -7   5     1560.57     1757.08    100.38 o 
  15  -7   5        4.72       -4.58     61.06 o 
 -15  -6   5     2126.18     2129.32    127.31 o 
 -14  -6   5      605.66      686.55     89.30 o 
 -13  -6   5      212.40      184.34     53.42 o 
 -12  -6   5      526.98      617.53     67.97 o 
 -11  -6   5      363.02      325.37     54.50 o 
 -10  -6   5       25.31       11.07     27.95 o 
  -9  -6   5        1.09      -13.23     25.56 o 
  -8  -6   5        5.55       40.18     25.53 o 
  -7  -6   5      182.91      138.79     20.02 o 
  -6  -6   5     2687.47     2763.98     55.27 o 
  -5  -6   5     1422.06     1302.16     40.31 o 
  -4  -6   5     4078.73     3939.28     62.15 o 
  -3  -6   5    31642.65    30902.93    346.08 o 
  -2  -6   5    16323.87    15829.91    186.42 o 
  -1  -6   5        3.02       18.55     10.57 o 
   0  -6   5    18242.33    17767.22    205.58 o 
   1  -6   5    25450.49    25172.52    265.85 o 
   2  -6   5        1.85       -9.30      9.30 o 
   3  -6   5     3271.83     3139.59     49.28 o 
   4  -6   5     5097.48     4982.13     65.37 o 
   5  -6   5       42.34       30.21     10.14 o 
   6  -6   5     1459.53     1455.39     38.51 o 
   7  -6   5      956.56      859.50     33.79 o 
   8  -6   5     1593.73     1526.69     59.93 o 
   9  -6   5     1060.49     1106.88     64.71 o 
  10  -6   5     2284.05     2343.47     82.81 o 
  11  -6   5       22.87       15.37     44.27 o 
  12  -6   5     1044.53     1020.39    126.69 o 
  13  -6   5     3443.95     3587.90    141.39 o 
  14  -6   5      243.80      319.74     54.92 o 
  15  -6   5      474.74      370.92     90.06 o 
 -15  -5   5     2405.07     2309.84    206.07 o 
 -14  -5   5        2.00      -34.17     39.30 o 
 -13  -5   5     2175.67     2265.35    114.95 o 
 -12  -5   5     5490.68     5667.92    265.60 o 
 -11  -5   5      213.17      207.47     45.33 o 
 -10  -5   5     1532.44     1642.46     70.99 o 
  -9  -5   5     3265.18     3139.92     97.23 o 
  -8  -5   5       20.28       21.36     17.93 o 
  -7  -5   5      531.51      543.67     28.71 o 
  -6  -5   5        2.03        9.26     11.97 o 
  -5  -5   5        4.19        8.37      9.80 o 
  -4  -5   5       77.38       82.62     12.62 o 
  -3  -5   5     6140.36     6130.55     82.34 o 
  -2  -5   5      237.10      225.92     14.34 o 
  -1  -5   5    12436.91    12116.72    144.27 o 
   0  -5   5    20130.72    20019.67    227.10 o 
   1  -5   5    11900.79    11672.46    139.14 o 
   2  -5   5     5172.68     5348.66     67.06 o 
   3  -5   5    14039.57    14027.01    176.59 o 
   4  -5   5     2600.45     2526.12     43.11 o 
   5  -5   5     3836.82     3963.81     75.88 o 
   6  -5   5     4336.28     4322.46     81.12 o 
   7  -5   5      381.18      427.86     23.20 o 
   8  -5   5     2317.69     2273.16     65.99 o 
   9  -5   5     3359.92     3541.06    102.48 o 
  10  -5   5      834.31      820.69     57.08 o 
  11  -5   5        5.68       23.24     33.99 o 
  12  -5   5       20.22       35.19     38.21 o 
  13  -5   5      165.83      164.85     49.65 o 
  14  -5   5        1.38      -31.12     41.93 o 
  15  -5   5       90.33       48.85     67.16 o 
 -15  -4   5       72.80       25.49     50.37 o 
 -14  -4   5      135.29      165.03     47.59 o 
 -13  -4   5     1413.33     1544.50    105.32 o 
 -12  -4   5     3507.99     3652.95    137.06 o 
 -11  -4   5      327.57      368.77     38.08 o 
 -10  -4   5     9238.39     9022.21    243.93 o 
  -9  -4   5     2730.16     2633.02     71.54 o 
  -8  -4   5      579.41      574.54     30.04 o 
  -7  -4   5    22012.20    21187.03    259.75 o 
  -6  -4   5       94.47      100.85     13.79 o 
  -5  -4   5     4824.41     4945.45     68.34 o 
  -4  -4   5     5296.11     5042.38     89.48 o 
  -3  -4   5      199.10      218.00     12.70 o 
  -2  -4   5      188.90      185.29     13.69 o 
  -1  -4   5       55.99       81.85      8.94 o 
   0  -4   5       70.34       72.38     10.81 o 
   1  -4   5      714.71      648.42     24.38 o 
   2  -4   5        6.75        7.97      9.78 o 
   3  -4   5     3242.17     3110.71    103.45 o 
   4  -4   5      932.37      995.05     25.89 o 
   5  -4   5     4037.04     4118.49     78.62 o 
   6  -4   5     6452.76     6303.61    109.86 o 
   7  -4   5       52.98       56.94     15.57 o 
   8  -4   5    11664.72    11394.54    239.12 o 
   9  -4   5     4527.85     4434.09    120.73 o 
  10  -4   5      306.37      301.88     47.93 o 
  11  -4   5     3866.42     4098.62    150.02 o 
  12  -4   5     2743.40     2769.45    123.58 o 
  13  -4   5        4.91      -38.21     38.21 o 
  14  -4   5      786.21      930.34     82.01 o 
 -16  -3   5      776.83      689.95    105.32 o 
 -15  -3   5      139.70      141.54     46.72 o 
 -14  -3   5      822.91      874.33    131.27 o 
 -13  -3   5      463.58      515.33     86.24 o 
 -12  -3   5      127.83      207.20     40.38 o 
 -11  -3   5       47.79       -1.37     22.31 o 
 -10  -3   5      289.95      284.93     30.52 o 
  -9  -3   5       24.11       29.49     15.26 o 
  -8  -3   5     4248.12     4238.77     66.33 o 
  -7  -3   5     4141.74     4218.06     69.02 o 
  -6  -3   5      113.75      136.55     11.89 o 
  -5  -3   5    15784.92    16409.47    187.11 o 
  -4  -3   5     7252.84     6925.53     86.04 o 
  -3  -3   5      501.15      499.61     19.63 o 
  -2  -3   5    41625.68    42479.19    433.40 o 
  -1  -3   5    19289.73    18856.50    198.82 o 
   0  -3   5     1689.35     1703.51     40.95 o 
   1  -3   5     1231.96     1231.30     28.76 o 
   2  -3   5     9148.81     9186.76    120.56 o 
   3  -3   5     7505.45     7804.30    110.68 o 
   4  -3   5      122.87      156.99     14.74 o 
   5  -3   5      268.35      266.87     19.15 o 
   6  -3   5      567.70      628.83     40.29 o 
   7  -3   5      547.61      574.45     29.62 o 
   8  -3   5     2793.76     2770.33    120.56 o 
   9  -3   5      368.95      407.02     63.09 o 
  10  -3   5     2400.43     2373.92     87.22 o 
  11  -3   5     6131.48     6010.61    195.35 o 
  12  -3   5      870.99      615.94     66.92 o 
  13  -3   5      387.15      294.74    130.51 o 
  14  -3   5     1804.10     1755.57    109.55 o 
  15  -3   5      928.53     1042.55    134.33 o 
 -16  -2   5        6.64       54.95     65.64 o 
 -15  -2   5     1983.20     1903.46    141.96 o 
 -14  -2   5     4420.42     4451.98    267.89 o 
 -13  -2   5     1185.46     1194.54     71.24 o 
 -12  -2   5      792.91      743.81     43.99 o 
 -11  -2   5     3725.51     3809.01    100.74 o 
 -10  -2   5     1413.84     1386.37     46.34 o 
  -9  -2   5      175.67      174.94     15.27 o 
  -8  -2   5      319.63      349.13     17.81 o 
  -7  -2   5     1644.23     1627.48     29.47 o 
  -6  -2   5      642.19      673.89     17.87 o 
  -5  -2   5      303.21      295.35     12.11 o 
  -4  -2   5     1958.53     2077.06     31.29 o 
  -3  -2   5     5710.26     5801.32     77.79 o 
  -2  -2   5    20460.85    20555.63    214.92 o 
  -1  -2   5    20410.38    20469.27    228.11 o 
   0  -2   5     3958.66     3977.65     59.59 o 
   1  -2   5    53837.32    52391.86    606.14 o 
   2  -2   5    11921.54    11616.05    183.11 o 
   3  -2   5        3.24        8.79     10.68 o 
   4  -2   5     6485.81     6688.52     89.85 o 
   5  -2   5     3421.68     3353.39     60.14 o 
   6  -2   5      216.90      197.83     22.07 o 
   7  -2   5      810.04      816.67     74.48 o 
   8  -2   5     1817.90     1804.96     73.10 o 
   9  -2   5       94.03       41.64     29.26 o 
  10  -2   5        0.12        9.41     35.86 o 
  11  -2   5       67.22      126.33     53.43 o 
  12  -2   5       64.94      101.84     52.66 o 
  13  -2   5      834.65      866.33     99.98 o 
  14  -2   5      858.91      911.41     87.92 o 
  15  -2   5      141.60      155.70     87.01 o 
 -17  -1   5      270.07      251.86     76.32 o 
 -16  -1   5      233.17      198.44     68.69 o 
 -15  -1   5     1107.85     1114.30    103.80 o 
 -14  -1   5     2272.88     2320.87     98.15 o 
 -13  -1   5      150.15      155.05     35.57 o 
 -12  -1   5     7451.01     7547.84    163.62 o 
 -11  -1   5     3250.96     3368.68     75.53 o 
 -10  -1   5     4485.55     4412.13     88.72 o 
  -9  -1   5     8494.65     8468.79    131.19 o 
  -8  -1   5     6089.42     6164.26     84.94 o 
  -7  -1   5     1213.41     1291.86     22.92 o 
  -6  -1   5     5196.30     5261.21     62.19 o 
  -5  -1   5     6464.96     6757.63     76.89 o 
  -4  -1   5       75.48       63.42      8.54 o 
  -3  -1   5     4762.30     4810.45     61.09 o 
  -2  -1   5     1988.02     2021.37     30.97 o 
  -1  -1   5        0.45        6.30      9.30 o 
   0  -1   5     4469.82     4243.82     63.04 o 
   1  -1   5    15250.60    14967.61    186.00 o 
   2  -1   5     5955.54     6099.49    142.53 o 
   3  -1   5     8922.78     9228.56    124.86 o 
   4  -1   5    13215.10    13508.78    175.62 o 
   5  -1   5       28.75       44.67     15.53 o 
   6  -1   5     1398.33     1300.32     41.00 o 
   7  -1   5     7948.92     7703.90    147.00 o 
   8  -1   5      104.52       80.65     29.94 o 
   9  -1   5     3975.04     4032.91    121.90 o 
  10  -1   5     3508.18     3620.23    145.70 o 
  11  -1   5      365.90      411.84     62.00 o 
  12  -1   5      916.60      822.29    125.93 o 
  13  -1   5      386.14      393.91     68.38 o 
  14  -1   5       66.37      -22.99     49.97 o 
 -17   0   5        0.08      -54.95     54.95 o 
 -16   0   5      427.03      593.78     82.43 o 
 -15   0   5      195.09      221.33     62.58 o 
 -14   0   5        0.20      -38.16     38.16 o 
 -13   0   5        0.63       10.24     20.12 o 
 -12   0   5      529.23      568.63     32.87 o 
 -11   0   5     1076.23     1073.52     37.45 o 
 -10   0   5      416.48      432.15     19.89 o 
  -9   0   5     8501.44     8566.55    110.79 o 
  -8   0   5     1026.69     1093.96     26.76 o 
  -7   0   5     6787.83     6871.57     96.44 o 
  -6   0   5    10401.04    10472.81    119.86 o 
  -5   0   5     1250.56     1466.53     23.73 o 
  -4   0   5    27099.71    29454.98    302.13 o 
  -3   0   5    11817.82    12188.26    138.86 o 
  -2   0   5     3940.53     3819.95     49.27 o 
  -1   0   5     5184.54     5104.16     72.18 o 
   0   0   5     2432.94     2258.90     57.08 o 
   1   0   5    10316.31    10613.68    138.45 o 
   2   0   5     1085.34     1076.82     30.06 o 
   3   0   5     1055.15     1031.28     31.03 o 
   4   0   5      224.93      197.78     18.20 o 
   5   0   5      206.76      226.49     21.30 o 
   6   0   5     1476.13     1542.07     46.08 o 
   7   0   5     2964.49     2965.11     84.21 o 
   8   0   5     3034.68     2883.41    100.46 o 
   9   0   5     6652.54     6760.09    225.47 o 
  10   0   5     1619.38     1759.73    103.04 o 
  11   0   5      522.26      622.94     71.77 o 
  12   0   5     3867.30     3960.10    166.74 o 
  13   0   5     1544.35     1417.01    107.39 o 
  14   0   5       47.34       25.95     76.32 o 
 -17   1   5      552.70      618.21     83.95 o 
 -16   1   5     2284.99     2249.96    135.85 o 
 -15   1   5     1478.22     1379.89    100.74 o 
 -14   1   5      613.72      718.95     70.22 o 
 -13   1   5     3735.11     3663.82    106.59 o 
 -12   1   5     2287.85     2290.22     51.64 o 
 -11   1   5        1.09        4.46     11.04 o 
 -10   1   5      866.68      847.65     23.56 o 
  -9   1   5      298.08      323.44     15.59 o 
  -8   1   5      346.05      398.45     16.09 o 
  -7   1   5      472.32      475.30     17.27 o 
  -6   1   5     8772.67     9302.85    114.52 o 
  -5   1   5     4019.68     4339.22     48.75 o 
  -4   1   5    25234.00    25872.76    252.98 o 
  -3   1   5    11197.54    11160.65    121.56 o 
  -2   1   5     2576.79     2697.41     39.21 o 
  -1   1   5    27204.68    27215.41    301.77 o 
   0   1   5    13942.61    13363.14    158.17 o 
   1   1   5     4479.96     5140.69     78.27 o 
   2   1   5     9810.54     9684.72    175.97 o 
   3   1   5     6703.85     6722.57    166.39 o 
   4   1   5       60.56       60.88     16.86 o 
   5   1   5      874.35      932.15     36.32 o 
   6   1   5     2086.77     2094.41     74.05 o 
   7   1   5       54.62       74.06     26.22 o 
   8   1   5        0.84      -17.52     27.47 o 
   9   1   5        6.92      -32.80     32.80 o 
  10   1   5       11.54       34.28     44.78 o 
  11   1   5     1370.95     1371.65     99.23 o 
  12   1   5     1181.87     1277.25    148.83 o 
  13   1   5      193.48      264.42     73.27 o 
 -18   2   5       27.33       56.48     53.43 o 
 -17   2   5      443.31      453.35     68.69 o 
 -16   2   5     1737.41     1526.43    105.32 o 
 -15   2   5        0.59      -15.26     36.63 o 
 -14   2   5     5657.75     5798.92    218.28 o 
 -13   2   5     2708.66     2775.05    120.59 o 
 -12   2   5     1995.40     1937.46     58.38 o 
 -11   2   5     4048.41     4053.31     76.85 o 
 -10   2   5    11240.81    11424.52    585.39 o 
  -9   2   5      434.78      417.34     16.55 o 
  -8   2   5     2509.28     2646.91     46.29 o 
  -7   2   5     4917.38     4936.04     70.00 o 
  -6   2   5     1021.17     1069.29     22.19 o 
  -5   2   5       58.18       52.71      6.89 o 
  -4   2   5       17.48       18.66      7.77 o 
  -3   2   5      658.60      701.10     19.14 o 
  -2   2   5     5307.70     5640.99     70.31 o 
  -1   2   5       13.61       34.57     10.88 o 
   0   2   5     3671.45     4021.14     61.09 o 
   1   2   5     2978.69     3072.60     52.78 o 
   2   2   5    14253.17    14335.93    175.00 o 
   3   2   5     1960.97     1926.25     43.29 o 
   4   2   5      596.49      621.22     31.45 o 
   5   2   5     9082.16     8979.41    145.38 o 
   6   2   5     1929.09     1854.12     67.88 o 
   7   2   5     1257.37     1278.48     59.26 o 
   8   2   5     2167.13     2283.62     95.37 o 
   9   2   5      233.23      186.72     54.95 o 
  10   2   5      310.05      376.39     86.24 o 
  11   2   5      574.93      676.67     82.44 o 
  12   2   5       64.34       88.56     54.44 o 
  13   2   5       19.36       46.43     57.18 o 
 -18   3   5      133.27       58.00     47.32 o 
 -17   3   5       13.35       21.37     42.74 o 
 -16   3   5       19.64       19.84     39.69 o 
 -15   3   5        1.48      -18.32     33.58 o 
 -14   3   5      350.65      366.34     42.74 o 
 -13   3   5      457.52      454.88     36.42 o 
 -12   3   5        4.41       19.84     48.85 o 
 -11   3   5    10445.78     9616.52    390.77 o 
 -10   3   5     5067.87     4878.48    235.07 o 
  -9   3   5      624.65      630.91     34.34 o 
  -8   3   5     3270.89     3176.07     53.74 o 
  -7   3   5     3767.40     4163.42     61.96 o 
  -6   3   5     6377.87     6702.27     81.12 o 
  -5   3   5     7928.00     8428.89     90.09 o 
  -4   3   5     1956.14     2090.64     33.44 o 
  -3   3   5     7827.67     8077.42    157.95 o 
  -2   3   5     1941.58     1821.09     35.56 o 
  -1   3   5      690.18      716.71     38.01 o 
   0   3   5      109.48       96.71     14.11 o 
   1   3   5       57.17       85.47     14.50 o 
   2   3   5        7.72      -13.13     13.13 o 
   3   3   5       19.45       23.19     15.48 o 
   4   3   5       96.56       97.02     19.28 o 
   5   3   5     5778.95     5833.06    119.65 o 
   6   3   5        9.44       10.12     25.88 o 
   7   3   5     3502.00     3420.70    100.60 o 
   8   3   5     1845.44     1616.10    103.07 o 
   9   3   5        0.56       -5.14     70.22 o 
  10   3   5     3933.75     3957.43    173.17 o 
  11   3   5     2819.97     2949.42    154.25 o 
  12   3   5        6.58       -0.54     54.92 o 
 -18   4   5     1136.49     1057.82     79.37 o 
 -17   4   5      363.58      294.60     47.32 o 
 -16   4   5      507.40      483.88     48.85 o 
 -14   4   5      837.65      950.97    122.11 o 
 -13   4   5       36.84       -9.16     44.27 o 
 -12   4   5       35.21       65.64     48.85 o 
 -11   4   5        4.34       24.42     45.79 o 
 -10   4   5      471.29      520.51     76.32 o 
  -9   4   5      405.12      386.01     14.86 o 
  -8   4   5     4219.83     4347.75     69.47 o 
  -7   4   5      321.56      355.90     14.97 o 
  -6   4   5     5701.87     5813.63     65.11 o 
  -5   4   5     7759.88     7877.66     91.86 o 
  -4   4   5       57.01       64.16     10.33 o 
  -3   4   5    20814.09    21750.92    247.68 o 
  -2   4   5    19505.99    19355.48    224.12 o 
  -1   4   5     3490.00     3950.50     62.99 o 
   0   4   5    11425.76    11161.23    142.30 o 
   1   4   5    17349.14    16902.13    205.76 o 
   2   4   5      380.13      348.45     22.40 o 
   3   4   5      295.98      349.85     25.44 o 
   4   4   5      554.24      607.77     35.60 o 
   5   4   5        0.68      -15.48     24.49 o 
   6   4   5       15.42        2.72     26.75 o 
   7   4   5       30.76       44.60     35.57 o 
   8   4   5       51.40       20.50     47.45 o 
   9   4   5      757.73      992.72     91.73 o 
  10   4   5     1664.77     1499.53    112.32 o 
  11   4   5      211.71       84.37     61.72 o 
  12   4   5      734.80      789.17    140.43 o 
 -15   5   5     2413.98     2384.29    187.75 o 
 -14   5   5      340.58      488.46     97.69 o 
 -13   5   5     1424.27     1294.41    129.75 o 
 -12   5   5     6490.54     6742.25    311.39 o 
 -11   5   5     4389.64     4032.83    215.23 o 
 -10   5   5       25.90       57.01     21.46 o 
  -9   5   5     2778.43     2781.61     46.63 o 
  -8   5   5      785.35      737.38     21.90 o 
  -7   5   5        7.37       -4.28      9.93 o 
  -6   5   5     1213.73     1213.96     26.70 o 
  -5   5   5       99.73      104.54     13.63 o 
  -4   5   5     4237.38     4469.97     66.12 o 
  -3   5   5     1836.44     1686.59     39.05 o 
  -2   5   5     1666.02     1720.28     38.06 o 
  -1   5   5     1759.70     1707.13     40.32 o 
   0   5   5    19682.70    19613.27    310.82 o 
   1   5   5     4733.65     4695.64     80.98 o 
   2   5   5        4.19       12.14     17.13 o 
   3   5   5     3448.05     3592.08     74.62 o 
   4   5   5     7573.70     7619.46    166.38 o 
   5   5   5        6.74       -0.13     26.47 o 
   6   5   5     2036.83     2165.03     83.40 o 
   7   5   5      278.90      216.67     57.94 o 
   8   5   5      115.65      160.32     58.25 o 
   9   5   5      763.83      964.70     96.98 o 
  10   5   5       46.49       17.38     61.82 o 
  11   5   5        0.19      -10.92     53.51 o 
 -15   6   5       20.74       21.37     58.00 o 
 -14   6   5        4.22        6.11     50.37 o 
 -13   6   5     2667.62     2495.72    177.07 o 
 -12   6   5     3458.60     3234.51    199.96 o 
 -11   6   5      105.30      105.49     22.27 o 
 -10   6   5     4662.90     4639.65     78.08 o 
  -9   6   5     7208.70     7279.36    105.84 o 
  -8   6   5      103.06      102.67     14.43 o 
  -7   6   5     2420.03     2398.35     47.93 o 
  -6   6   5     2124.95     2130.76     41.74 o 
  -5   6   5     1867.30     2081.10     44.21 o 
  -4   6   5     2857.36     2803.85     47.34 o 
  -3   6   5      748.34      756.11     30.39 o 
  -2   6   5      124.30      116.44     17.32 o 
  -1   6   5      156.01      199.81     20.95 o 
   0   6   5      303.09      297.97     24.94 o 
   1   6   5      271.68      304.78     30.26 o 
   2   6   5       31.41       52.04     20.69 o 
   3   6   5     3422.22     3362.24     94.77 o 
   4   6   5      128.97       64.46     30.21 o 
   5   6   5     2357.75     2431.57     87.74 o 
   6   6   5     1187.10     1302.83    102.01 o 
   7   6   5      317.69      359.92     69.61 o 
   8   6   5     1808.93     1742.00    119.44 o 
   9   6   5     2144.39     2128.57    136.46 o 
  10   6   5        1.64       68.72     61.25 o 
  11   6   5      888.91      966.23    161.80 o 
 -16   7   5      319.21      250.33     87.01 o 
 -15   7   5      266.87      352.61     94.64 o 
 -14   7   5      575.19      572.41    102.27 o 
 -13   7   5       42.52      -16.79     50.37 o 
 -12   7   5       40.65       40.33     23.34 o 
 -11   7   5       97.99       96.35     12.74 o 
 -10   7   5     2364.19     2393.46     51.65 o 
  -9   7   5     1159.62     1115.95     37.87 o 
  -8   7   5     1402.02     1458.03     42.03 o 
  -7   7   5     7195.92     7255.50    111.97 o 
  -6   7   5      138.84      120.72     15.51 o 
  -5   7   5    11075.48    11155.19    163.75 o 
  -4   7   5     3489.02     3176.66     65.65 o 
  -3   7   5      125.69      139.97     23.71 o 
  -2   7   5     3111.49     3312.47     71.28 o 
  -1   7   5    10361.05    10505.19    162.93 o 
   0   7   5      880.51      793.62     34.76 o 
   1   7   5      303.20      317.22     28.95 o 
   2   7   5     2314.28     2296.50     66.66 o 
   3   7   5        0.65      -26.89     26.89 o 
   4   7   5      349.66      333.96     43.86 o 
   5   7   5       72.85       75.47     33.34 o 
   6   7   5      117.68       75.04     41.91 o 
   7   7   5      131.20       69.06     57.13 o 
   8   7   5     1643.37     1757.35    244.23 o 
   9   7   5      241.07      221.55     72.56 o 
  10   7   5      529.38      531.20    138.91 o 
 -17   8   5     1870.21     1770.66    183.17 o 
 -16   8   5      327.70      221.33     88.53 o 
 -15   8   5      980.33      891.44    126.69 o 
 -14   8   5     2377.53     2205.69    175.54 o 
 -13   8   5     1604.75     1780.51    188.51 o 
 -12   8   5      235.45      228.64     21.63 o 
 -11   8   5     2849.94     2907.37     68.64 o 
 -10   8   5     1702.80     1730.44     52.79 o 
  -9   8   5      584.05      570.90     31.84 o 
  -8   8   5        5.85        9.26     15.92 o 
  -7   8   5      744.19      762.39     41.30 o 
  -6   8   5      132.61       73.34     29.30 o 
  -5   8   5     1146.94     1088.04     38.90 o 
  -4   8   5     1753.90     1708.11     49.27 o 
  -3   8   5      846.57      805.33     36.19 o 
  -2   8   5    11629.94    11126.56    174.55 o 
  -1   8   5     5009.58     5139.17    103.48 o 
   0   8   5      673.58      628.39     33.85 o 
   1   8   5     2808.59     3012.49     77.26 o 
   2   8   5     7891.83     7944.97    199.67 o 
   3   8   5      686.87      606.42     58.93 o 
   4   8   5      718.70      810.38     59.75 o 
   5   8   5      461.99      391.53     50.80 o 
   6   8   5       22.18       -7.53     75.56 o 
   7   8   5      295.28      200.73     67.90 o 
   8   8   5       37.85       30.06     62.80 o 
   9   8   5        4.32      -29.48     60.41 o 
 -17   9   5      214.09      438.09    116.01 o 
 -16   9   5      172.48       42.74     73.27 o 
 -15   9   5     1014.10      919.84     57.34 o 
 -14   9   5     1866.24     1750.87    122.88 o 
 -13   9   5        8.41      -19.20     26.54 o 
 -12   9   5     2777.37     2843.98     81.99 o 
 -11   9   5     5470.42     5623.91    116.06 o 
 -10   9   5      686.96      703.72     37.15 o 
  -9   9   5     1115.74     1320.57     58.16 o 
  -8   9   5     3984.76     3616.56    166.12 o 
  -7   9   5      710.33      692.84     40.56 o 
  -6   9   5       78.32       63.48     32.61 o 
  -5   9   5      196.39      203.60     26.62 o 
  -4   9   5       14.83       56.73     23.52 o 
  -3   9   5      481.02      478.52     39.28 o 
  -2   9   5      388.66      382.54     39.07 o 
  -1   9   5      544.52      545.04     44.13 o 
   0   9   5      492.98      484.78     43.96 o 
   1   9   5     3366.98     3341.25    104.90 o 
   2   9   5      441.63      436.56     96.17 o 
   3   9   5     1010.21      860.30     86.84 o 
   4   9   5     1404.83     1334.60    121.35 o 
   5   9   5     1173.10     1237.42    105.78 o 
   6   9   5      164.27      215.23    102.27 o 
   7   9   5     1221.50     1422.64    170.96 o 
   8   9   5      112.10      120.59     94.64 o 
 -17  10   5       26.36       13.74     74.80 o 
 -16  10   5       35.37       51.90     68.69 o 
 -15  10   5        0.02      -10.88     37.40 o 
 -14  10   5      114.15       86.41     36.06 o 
 -13  10   5       75.91       90.66     86.24 o 
 -12  10   5      691.30      778.12    154.17 o 
 -11  10   5      250.39      218.74     33.42 o 
 -10  10   5      524.75      490.40     35.35 o 
  -9  10   5     5202.87     5073.13    116.78 o 
  -8  10   5     2216.84     2040.60     68.56 o 
  -7  10   5     2253.39     2071.06     82.10 o 
  -6  10   5     4508.48     4428.86    129.08 o 
  -5  10   5      795.01      691.44     45.95 o 
  -4  10   5     1792.02     1903.43     70.94 o 
  -3  10   5     5893.95     6071.26    141.53 o 
  -2  10   5      288.89      210.84     36.22 o 
  -1  10   5      118.05       91.53     38.48 o 
   0  10   5     1681.29     1631.94     85.76 o 
   1  10   5      684.13      605.98     73.76 o 
   2  10   5        5.82       69.03     50.37 o 
   3  10   5       99.58       31.48     52.66 o 
   4  10   5       28.53       -9.16    118.30 o 
   5  10   5       12.34      -47.34     47.34 o 
   6  10   5      783.17     1012.02    149.59 o 
   7  10   5      366.22      416.72    116.01 o 
 -16  11   5     1984.68     1901.20     92.68 o 
 -15  11   5      565.74      522.33     55.76 o 
 -14  11   5      232.70      214.68     44.83 o 
 -13  11   5     1289.15     1221.37     97.69 o 
 -12  11   5      314.87      336.96     50.50 o 
 -11  11   5       64.04       63.08     29.94 o 
 -10  11   5       87.66       79.27     30.49 o 
  -9  11   5       16.19       22.64     38.08 o 
  -8  11   5       49.58       73.22     27.76 o 
  -7  11   5      831.16      865.79     50.08 o 
  -6  11   5     1595.77     1518.02     65.65 o 
  -5  11   5       87.69      109.99     31.17 o 
  -4  11   5     3328.69     3502.01    146.23 o 
  -3  11   5     4268.78     4207.30    115.96 o 
  -2  11   5       97.73       53.41     31.85 o 
  -1  11   5     4710.01     4585.46    129.62 o 
   0  11   5     7685.36     7781.74    210.32 o 
   1  11   5      251.32      312.43     93.11 o 
   2  11   5     1590.26     1650.23    145.01 o 
   3  11   5     1456.16     1360.87    111.11 o 
   4  11   5      144.30      194.11     68.86 o 
   5  11   5      175.73       76.35     63.14 o 
   6  11   5       37.23      -77.85     82.43 o 
 -17  12   5      576.72      592.26     65.64 o 
 -16  12   5     1013.06      929.36     72.85 o 
 -15  12   5       22.56        2.82     37.74 o 
 -14  12   5     1181.56      973.99     75.95 o 
 -13  12   5     3542.35     3491.88    143.38 o 
 -12  12   5      739.85      719.85     53.90 o 
 -11  12   5      951.37     1050.01     62.76 o 
 -10  12   5     2971.03     3119.32    108.12 o 
  -9  12   5      343.07      316.91     43.79 o 
  -8  12   5      219.16      253.17     41.96 o 
  -7  12   5      116.73       78.12     37.84 o 
  -6  12   5        7.05       20.01     30.53 o 
  -5  12   5        0.01      -30.84     31.81 o 
  -4  12   5      589.61      548.26     56.53 o 
  -3  12   5        6.77       -0.27     35.81 o 
  -2  12   5        8.55       17.14     30.90 o 
  -1  12   5     2039.86     2148.01     90.40 o 
   0  12   5      316.21      488.09     78.20 o 
   1  12   5      454.02      603.75     85.27 o 
   2  12   5     2320.72     2291.38    140.78 o 
   3  12   5     2017.47     1993.11    139.12 o 
   4  12   5       16.23       32.07     59.25 o 
   5  12   5     1087.99     1231.83    170.96 o 
 -16  13   5       36.38       12.21     51.90 o 
 -15  13   5       18.98       59.10     42.85 o 
 -14  13   5      779.28      881.24     77.94 o 
 -13  13   5      481.65      490.67     64.37 o 
 -12  13   5      163.27      124.63     37.26 o 
 -11  13   5     2207.51     2157.52     93.04 o 
 -10  13   5     1822.72     1767.28    152.11 o 
  -9  13   5       58.08       30.17     39.30 o 
  -8  13   5     2515.21     2442.17    103.35 o 
  -7  13   5     1956.35     1948.99    108.59 o 
  -6  13   5       89.80       64.11     36.55 o 
  -5  13   5     1979.45     2055.52    192.26 o 
  -4  13   5      122.31       87.10     52.14 o 
  -3  13   5      118.78       40.93     52.86 o 
  -2  13   5      181.51      165.10     59.33 o 
  -1  13   5       58.25       14.21     41.62 o 
   0  13   5       18.11       72.96     55.58 o 
   1  13   5      120.15      139.00     60.80 o 
   2  13   5       61.28      -10.10     53.68 o 
   3  13   5        5.34      -46.20     63.35 o 
   4  13   5      707.65      959.13    163.33 o 
 -15  14   5      544.36      615.15    129.75 o 
 -14  14   5      305.48      448.21     87.01 o 
 -13  14   5       17.06       -1.45     42.38 o 
 -12  14   5        0.86       54.42     36.83 o 
 -11  14   5       23.06       21.74     35.64 o 
 -10  14   5        2.37       -8.82     34.46 o 
  -9  14   5      381.13      425.29     54.51 o 
  -8  14   5     1716.93     1705.40    123.85 o 
  -7  14   5        7.83       -3.31     38.20 o 
  -6  14   5     1865.60     1895.07     97.51 o 
  -5  14   5     2676.80     2650.16    116.86 o 
  -4  14   5       63.87       93.88     56.13 o 
  -3  14   5     2388.79     2265.77    217.52 o 
  -2  14   5     4382.94     4268.51    192.33 o 
  -1  14   5      277.85      349.55    105.32 o 
   0  14   5     1025.10     1117.97    159.51 o 
   1  14   5     1445.50     1518.77    127.24 o 
   2  14   5      255.59      247.94     80.36 o 
   3  14   5       36.45      -57.18     63.65 o 
 -14  15   5      491.25      602.94    128.22 o 
 -13  15   5      347.35      319.01    125.93 o 
 -12  15   5     2087.93     2292.63    103.07 o 
 -11  15   5     1000.92      932.63     71.52 o 
 -10  15   5       20.28       69.69     41.29 o 
  -9  15   5      779.42      733.91     68.77 o 
  -8  15   5       57.77        5.78     39.10 o 
  -7  15   5        0.27      -14.38     37.26 o 
  -6  15   5      174.44      161.88     86.33 o 
  -5  15   5       49.70       53.27     42.25 o 
  -4  15   5        2.83        9.15     41.35 o 
  -3  15   5     2176.74     2226.42    215.99 o 
  -2  15   5      440.21      486.93    120.59 o 
  -1  15   5      276.24      192.33    106.85 o 
   0  15   5     2057.75     1828.67    198.44 o 
   1  15   5     1753.86     1814.93    203.02 o 
   2  15   5        0.28      -91.59     91.59 o 
 -12  16   5     1344.27     1532.51    113.33 o 
 -11  16   5       19.54       53.85     41.05 o 
 -10  16   5     1265.71     1360.57     88.26 o 
  -9  16   5     1428.61     1478.91     91.91 o 
  -8  16   5       76.36       47.32     54.33 o 
  -7  16   5      476.93      477.43     63.69 o 
  -6  16   5      426.39      465.93     74.03 o 
  -5  16   5        1.05      -15.51     42.14 o 
  -4  16   5      105.88       37.33     46.26 o 
  -3  16   5       15.89       50.37     80.90 o 
  -2  16   5       28.57      -35.11     76.32 o 
 -12  17   5      156.72      203.02     87.01 o 
 -11  17   5      154.16      276.28     96.17 o 
 -10  17   5     1184.13     1233.06    110.00 o 
  -9  17   5      259.88      156.50     50.91 o 
  -8  17   5      536.64      419.13     66.43 o 
  -7  17   5     1468.30     1551.93    100.41 o 
  -6  17   5      267.99      285.70     78.01 o 
  -5  17   5      427.90      479.86     88.33 o 
   5 -21   6        9.95       68.69     99.22 o 
   6 -21   6      209.44      184.70    106.85 o 
   0 -20   6     2070.47     1952.31    212.17 o 
   1 -20   6       23.75      -71.74     71.74 o 
   2 -20   6      911.05      799.85    145.01 o 
   3 -20   6     1153.91     1190.62    160.28 o 
   4 -20   6       14.73        0.34     58.82 o 
   5 -20   6      168.32      365.11     78.59 o 
   6 -20   6      213.33      303.63     74.45 o 
   7 -20   6       78.26       46.63     58.76 o 
   8 -20   6        5.03       29.09     59.53 o 
  -3 -19   6       10.60      -16.79     63.68 o 
  -2 -19   6      346.96      238.90     78.77 o 
  -1 -19   6      980.00     1001.73    111.40 o 
   0 -19   6      312.82      277.81    108.38 o 
   1 -19   6      619.57      680.79    134.33 o 
   2 -19   6     1786.09     1966.04    190.80 o 
   3 -19   6      849.25      977.20    101.96 o 
   4 -19   6       67.87       90.06     54.76 o 
   5 -19   6     1624.11     1611.55    121.42 o 
   6 -19   6      747.11      775.00     91.67 o 
   7 -19   6      120.66       77.68     57.08 o 
   8 -19   6      329.46      426.34     76.43 o 
   9 -19   6      701.85      793.64     91.73 o 
  10 -19   6        9.23        8.89     49.33 o 
  -4 -18   6      462.79      437.04     92.17 o 
  -3 -18   6       19.66       39.42     64.11 o 
  -2 -18   6      459.10      446.51     86.84 o 
  -1 -18   6      213.24      158.10     66.22 o 
   0 -18   6       54.12       35.82     51.78 o 
   1 -18   6        0.76      -44.27     71.74 o 
   2 -18   6      164.21      202.50     66.89 o 
   3 -18   6      151.35      129.50     60.80 o 
   4 -18   6      291.96      273.80     66.06 o 
   5 -18   6      745.65      584.41     81.95 o 
   6 -18   6       10.09       -3.99     46.58 o 
   7 -18   6      431.41      558.49     79.33 o 
   8 -18   6     1348.83     1362.32    104.15 o 
   9 -18   6       89.04       47.92     50.59 o 
  10 -18   6      870.57      813.62     87.41 o 
  11 -18   6      975.82     1148.60     97.68 o 
  12 -18   6       18.00       80.90     74.80 o 
  -6 -17   6      364.52      325.13    122.11 o 
  -5 -17   6      578.06      465.56    131.27 o 
  -4 -17   6      156.80      135.17     68.85 o 
  -3 -17   6      827.04      982.00    105.20 o 
  -2 -17   6     3014.74     2937.46    270.94 o 
  -1 -17   6      194.10      170.73     63.08 o 
   0 -17   6      772.12      738.47     93.11 o 
   1 -17   6     3244.59     3293.08    130.20 o 
   2 -17   6      171.97      255.68     63.14 o 
   3 -17   6      500.31      523.45     74.38 o 
   4 -17   6      216.51      185.25     56.93 o 
   5 -17   6       10.30       32.82     46.41 o 
   6 -17   6      174.45      119.63     53.03 o 
   7 -17   6       12.86      -12.76     43.70 o 
   8 -17   6       10.50       60.17     49.10 o 
   9 -17   6      234.84      131.12     68.69 o 
  10 -17   6      949.95      973.61     87.43 o 
  11 -17   6      339.90      400.16    158.75 o 
  12 -17   6      185.01      183.87     57.68 o 
  -7 -16   6        0.15       24.42     90.06 o 
  -6 -16   6        0.58      -67.16     67.16 o 
  -5 -16   6        7.80       20.19     59.72 o 
  -4 -16   6      182.81      255.75     72.85 o 
  -3 -16   6     1230.65     1492.67    152.64 o 
  -2 -16   6      568.85      640.93     83.52 o 
  -1 -16   6      666.85      786.41     88.51 o 
   0 -16   6     3653.97     3810.61    145.14 o 
   1 -16   6     3307.56     3345.03    110.76 o 
   2 -16   6      146.80      116.21     36.75 o 
   3 -16   6     4109.74     3999.76    253.39 o 
   4 -16   6     2056.02     2008.23    116.93 o 
   5 -16   6       24.03      -33.17     39.89 o 
   6 -16   6      908.82      870.81     81.49 o 
   7 -16   6      590.47      548.01     70.16 o 
   8 -16   6        3.74       25.21     44.27 o 
   9 -16   6       24.00      -38.54     39.30 o 
  10 -16   6       93.59       60.29     45.33 o 
  11 -16   6        0.75      -44.78     44.78 o 
  12 -16   6      198.92      260.08     59.33 o 
  -8 -15   6        7.96      -65.64     65.64 o 
  -7 -15   6      728.27      601.41    131.27 o 
  -6 -15   6      815.65      573.94    122.11 o 
  -5 -15   6        5.27      -47.16     47.16 o 
  -4 -15   6      261.52      227.74     62.80 o 
  -3 -15   6      389.02      491.67    109.14 o 
  -2 -15   6       16.33       72.24     47.80 o 
  -1 -15   6      277.51      206.98     60.29 o 
   0 -15   6      337.18      323.20     42.53 o 
   1 -15   6      152.76       83.29     47.81 o 
   2 -15   6      576.38      585.87     41.37 o 
   3 -15   6     2732.98     2696.29     79.62 o 
   4 -15   6      744.95      778.47     60.66 o 
   5 -15   6      919.17      844.31     88.53 o 
   6 -15   6     3627.73     3519.80    147.86 o 
   7 -15   6      311.14      212.14     52.34 o 
   8 -15   6     1469.72     1626.00    100.88 o 
   9 -15   6     2260.34     2278.34    118.19 o 
  10 -15   6      148.23      212.22     52.27 o 
  11 -15   6      282.26      264.11     57.74 o 
  12 -15   6      892.14      907.07     80.86 o 
  13 -15   6        0.74       24.42     59.53 o 
 -10 -14   6      416.62      399.93    125.17 o 
  -9 -14   6      526.75      475.46     87.84 o 
  -8 -14   6      142.38      162.04     88.53 o 
  -7 -14   6      927.82      930.49    114.48 o 
  -6 -14   6      786.30      835.87    104.91 o 
  -5 -14   6      675.68      743.62    115.91 o 
  -4 -14   6     3744.20     3777.13    152.36 o 
  -3 -14   6      174.34      216.02    103.03 o 
  -2 -14   6      591.72      651.33     75.01 o 
  -1 -14   6     4312.70     4479.73    124.01 o 
   0 -14   6      506.95      485.02     45.75 o 
   1 -14   6      222.63      309.03     47.13 o 
   2 -14   6     1055.47     1074.59     49.54 o 
   3 -14   6      103.30       98.86     25.61 o 
   4 -14   6       97.33       85.88     35.61 o 
   5 -14   6        1.46      -21.44     21.44 o 
   6 -14   6       39.35        0.67     29.63 o 
   7 -14   6        7.57      -10.57     43.50 o 
   8 -14   6      829.82      758.28     93.11 o 
   9 -14   6      669.43      677.84     66.37 o 
  10 -14   6      256.36      306.85     55.58 o 
  11 -14   6     2705.24     2813.35    128.44 o 
  12 -14   6     1533.74     1486.46    119.06 o 
  13 -14   6       34.70      136.97     63.35 o 
 -11 -13   6      499.37      529.67    131.27 o 
 -10 -13   6      100.10       43.91     59.72 o 
  -9 -13   6       35.76       -3.30     56.66 o 
  -8 -13   6        4.91      -35.33     83.95 o 
  -7 -13   6       23.26       55.12     58.77 o 
  -6 -13   6       35.18       29.74     39.53 o 
  -5 -13   6      447.83      296.26     45.94 o 
  -4 -13   6      815.07      955.00     61.05 o 
  -3 -13   6      332.92      279.56     41.21 o 
  -2 -13   6     4263.98     4236.69     95.56 o 
  -1 -13   6     6218.57     6482.02    129.36 o 
   0 -13   6      130.86       82.87     28.47 o 
   1 -13   6     6093.80     5986.16    140.58 o 
   2 -13   6     2660.93     2495.96     69.64 o 
   3 -13   6      458.40      527.00     35.37 o 
   4 -13   6     1224.04     1171.19     46.90 o 
   5 -13   6     2762.63     2648.71     79.35 o 
   6 -13   6      159.06      165.35     30.77 o 
   7 -13   6      110.12      132.35     33.33 o 
   8 -13   6      607.35      510.31     59.33 o 
   9 -13   6       30.19       30.80     36.15 o 
  10 -13   6      105.25       35.05     82.43 o 
  11 -13   6      364.80      373.09     57.18 o 
  12 -13   6        2.78      -13.57     38.68 o 
  13 -13   6      482.80      532.57    125.93 o 
  14 -13   6     1429.85     1448.58    135.85 o 
 -11 -12   6     2918.87     3345.00    174.76 o 
 -10 -12   6      288.21      213.92     68.98 o 
  -9 -12   6      623.03      769.84    119.82 o 
  -8 -12   6     1884.61     2285.71    134.35 o 
  -7 -12   6      159.00      290.59     62.97 o 
  -6 -12   6      238.28      211.29     39.63 o 
  -5 -12   6      349.09      334.22     42.20 o 
  -4 -12   6        0.43       16.96     27.85 o 
  -3 -12   6        9.86        2.39     26.04 o 
  -2 -12   6      615.01      562.48     36.04 o 
  -1 -12   6       10.04       34.40     20.74 o 
   0 -12   6     1682.78     1775.41     51.33 o 
   1 -12   6     5990.05     5863.34    107.88 o 
   2 -12   6     2977.99     3030.92     69.29 o 
   3 -12   6     1209.58     1162.13     44.67 o 
   4 -12   6     6728.88     7110.66    130.99 o 
   5 -12   6     3806.21     3934.41     86.72 o 
   6 -12   6      246.92      252.06     28.99 o 
   7 -12   6     3336.47     3378.28     89.52 o 
   8 -12   6      949.18      905.75     46.40 o 
   9 -12   6      150.80      183.95     48.08 o 
  10 -12   6     1258.98     1276.45     84.72 o 
  11 -12   6      104.18      118.75     41.93 o 
  12 -12   6       99.35       57.91     43.70 o 
  13 -12   6       11.42       44.81     42.62 o 
  14 -12   6       62.08       22.90     64.11 o 
 -12 -11   6      953.71      979.97    102.52 o 
 -11 -11   6      849.81      829.78     93.74 o 
 -10 -11   6      360.48      257.81     65.42 o 
  -9 -11   6     1824.73     1675.32    174.78 o 
  -8 -11   6     3818.00     3647.24    237.36 o 
  -7 -11   6       55.15       60.30     37.66 o 
  -6 -11   6     3993.86     4101.42    145.63 o 
  -5 -11   6     1220.96     1260.07     62.35 o 
  -4 -11   6       22.68        6.02     25.78 o 
  -3 -11   6     8454.11     8388.73    132.89 o 
  -2 -11   6     2101.36     2172.31     93.10 o 
  -1 -11   6       69.87       78.49     20.19 o 
   0 -11   6     2280.89     2181.60     54.50 o 
   1 -11   6       54.30       55.15     17.99 o 
   2 -11   6      843.50      812.43     29.56 o 
   3 -11   6       69.93       90.79     16.96 o 
   4 -11   6     1593.74     1578.57     68.26 o 
   5 -11   6      332.92      303.49     25.36 o 
   6 -11   6     1498.72     1458.37     53.35 o 
   7 -11   6     3665.58     3666.22     99.00 o 
   8 -11   6       46.84       39.39     22.29 o 
   9 -11   6     5158.14     5314.83    172.69 o 
  10 -11   6     2516.63     2815.89    118.73 o 
  11 -11   6       40.53      -11.70     35.42 o 
  12 -11   6     2621.74     2718.46    121.42 o 
  13 -11   6     1058.81     1107.53     81.95 o 
  14 -11   6        4.95       -1.53     62.58 o 
 -13 -10   6      629.27      647.04     95.40 o 
 -12 -10   6      262.56      327.28    177.07 o 
 -11 -10   6       62.58       85.79     55.58 o 
 -10 -10   6        1.18        7.71     44.78 o 
  -9 -10   6      176.72      232.33    117.54 o 
  -8 -10   6      130.75      146.21     46.85 o 
  -7 -10   6      269.63      256.31     37.26 o 
  -6 -10   6      943.87      869.61     69.49 o 
  -5 -10   6       29.42       11.58     25.57 o 
  -4 -10   6     2233.76     2224.74     56.57 o 
  -3 -10   6     7617.62     7774.13    122.34 o 
  -2 -10   6       57.55       52.42     18.52 o 
  -1 -10   6    13511.61    13529.35    185.70 o 
   0 -10   6    19343.69    18641.49    241.70 o 
   1 -10   6     3067.79     2955.88     60.87 o 
   2 -10   6     2166.23     2216.49     45.74 o 
   3 -10   6     4685.62     4598.54     72.12 o 
   4 -10   6      181.40      211.51     18.73 o 
   5 -10   6      310.77      268.60     21.86 o 
   6 -10   6      950.38      920.91     41.91 o 
   7 -10   6      124.08      137.67     24.49 o 
   8 -10   6        0.40       -6.66     22.90 o 
   9 -10   6      163.26      116.63     30.08 o 
  10 -10   6        5.74      -20.61     31.30 o 
  11 -10   6     1311.74     1435.45     85.80 o 
  12 -10   6     3165.13     3530.30    262.55 o 
  13 -10   6      570.10      654.70     74.03 o 
  14 -10   6      121.48       29.00     59.53 o 
 -13  -9   6     3073.19     2866.58    150.50 o 
 -12  -9   6      531.04      574.29     77.17 o 
 -11  -9   6      739.36      708.68     79.85 o 
 -10  -9   6     3317.31     3542.88    415.95 o 
  -9  -9   6      834.59      918.85     79.78 o 
  -8  -9   6      429.39      493.19     51.07 o 
  -7  -9   6      797.98      788.87     47.98 o 
  -6  -9   6        4.47      -21.22     21.22 o 
  -5  -9   6      142.51      149.08     22.81 o 
  -4  -9   6     1325.77     1323.27     42.11 o 
  -3  -9   6        2.60       -6.47     15.07 o 
  -2  -9   6     1624.36     1598.54     40.83 o 
  -1  -9   6     6646.71     6331.12     93.41 o 
   0  -9   6     3701.26     3722.43     64.07 o 
   1  -9   6     1946.95     2010.43     43.81 o 
   2  -9   6    13545.98    12995.27    160.32 o 
   3  -9   6    10238.47    10230.47    130.67 o 
   4  -9   6       52.74       52.44     12.33 o 
   5  -9   6     6754.16     6639.86    117.24 o 
   6  -9   6     3778.19     3843.48     79.78 o 
   7  -9   6       60.29       56.40     28.04 o 
   8  -9   6     1178.56     1290.61     60.46 o 
   9  -9   6     1947.39     1876.08     85.96 o 
  10  -9   6       18.77       21.60     35.42 o 
  11  -9   6       13.13        0.46     33.99 o 
  12  -9   6        0.23        0.29     37.23 o 
  13  -9   6        1.82      -27.05     38.68 o 
  14  -9   6      321.74      389.24     82.43 o 
 -14  -8   6      942.03      817.99     90.00 o 
 -13  -8   6     1060.08     1046.99     93.13 o 
 -12  -8   6      341.53      303.13     67.16 o 
 -11  -8   6     2163.59     1996.87    114.92 o 
 -10  -8   6     7322.87     7385.55    235.29 o 
  -9  -8   6       92.43       71.08     33.43 o 
  -8  -8   6     6168.89     5958.94    160.40 o 
  -7  -8   6     5631.61     5800.69    131.03 o 
  -6  -8   6      818.85      771.19     39.68 o 
  -5  -8   6     5741.96     5414.80     90.89 o 
  -4  -8   6      585.28      565.90     27.15 o 
  -3  -8   6     1187.15     1301.09     36.11 o 
  -2  -8   6       98.69      100.88     15.83 o 
  -1  -8   6      127.77      140.50     16.25 o 
   0  -8   6      402.20      458.65     21.43 o 
   1  -8   6     1096.80     1064.80     26.60 o 
   2  -8   6     2681.23     2737.92     44.93 o 
   3  -8   6      406.63      401.77     18.39 o 
   4  -8   6      264.50      262.93     16.49 o 
   5  -8   6     7866.27     7674.64    110.22 o 
   6  -8   6     3452.81     3573.00     76.22 o 
   7  -8   6     3864.74     3858.53    108.59 o 
   8  -8   6     5851.03     5867.05    144.21 o 
   9  -8   6      812.99      809.63     49.64 o 
  10  -8   6     3678.75     3713.90    135.95 o 
  11  -8   6     4505.30     4450.21    155.38 o 
  12  -8   6        6.61       11.16     38.31 o 
  13  -8   6      501.20      554.77     64.16 o 
  14  -8   6      544.55      470.63     63.57 o 
 -15  -7   6      288.00      221.33     90.06 o 
 -14  -7   6      214.76      111.94    115.25 o 
 -13  -7   6        5.59       47.39     46.37 o 
 -12  -7   6        1.78      -18.30     41.46 o 
 -11  -7   6      439.84      384.50     58.28 o 
 -10  -7   6      123.86       83.19     43.17 o 
  -9  -7   6      356.48      353.09     42.85 o 
  -8  -7   6     3395.03     3197.98    103.67 o 
  -7  -7   6     1647.51     1611.41     59.53 o 
  -6  -7   6      585.06      603.39     30.57 o 
  -5  -7   6    16776.67    17064.70    220.26 o 
  -4  -7   6     4770.11     4934.00     80.82 o 
  -3  -7   6     8012.18     8120.59    147.26 o 
  -2  -7   6    17812.76    17352.39    205.83 o 
  -1  -7   6     3462.20     3567.16     58.40 o 
   0  -7   6    15562.01    15426.66    184.05 o 
   1  -7   6     8207.70     7888.30     96.23 o 
   2  -7   6     1703.44     1589.96     31.05 o 
   3  -7   6       13.58        8.35      9.40 o 
   4  -7   6      183.25      179.67     16.88 o 
   5  -7   6        7.36      -12.09     13.42 o 
   6  -7   6       25.54       20.19     12.72 o 
   7  -7   6       31.88       -4.31     20.27 o 
   8  -7   6     1061.53      962.01     51.10 o 
   9  -7   6      214.79      159.47     31.37 o 
  10  -7   6     2744.30     2906.90    119.24 o 
  11  -7   6     1882.78     1964.36    100.91 o 
  12  -7   6      306.78      406.00     56.10 o 
  13  -7   6     3779.20     3931.13    153.26 o 
  14  -7   6     1773.09     1773.94    106.79 o 
 -16  -6   6      499.97      474.72    103.80 o 
 -15  -6   6     2031.64     2185.64    147.30 o 
 -14  -6   6      609.94      581.52     72.29 o 
 -13  -6   6      764.20      812.78     96.93 o 
 -12  -6   6     3039.34     2734.23    139.67 o 
 -11  -6   6     2647.11     2638.27    119.24 o 
 -10  -6   6        4.46        2.00     26.13 o 
  -9  -6   6      450.34      432.43     41.40 o 
  -8  -6   6      109.78      126.46     29.21 o 
  -7  -6   6       15.80        9.18     15.90 o 
  -6  -6   6        3.36       14.47     13.92 o 
  -5  -6   6       41.63       57.01     14.21 o 
  -4  -6   6     1021.48     1135.28     30.81 o 
  -3  -6   6     1119.56      978.72     28.18 o 
  -2  -6   6     2827.33     2900.56     49.69 o 
  -1  -6   6      416.65      386.47     18.37 o 
   0  -6   6    32095.66    32041.36    356.87 o 
   1  -6   6    18361.61    18013.86    209.41 o 
   2  -6   6     5376.01     5488.98     77.12 o 
   3  -6   6    11527.90    11225.00    141.42 o 
   4  -6   6    14815.38    14548.76    193.74 o 
   5  -6   6     2669.61     2834.00     58.03 o 
   6  -6   6     1090.17     1118.61     40.07 o 
   7  -6   6      873.89      873.12     44.28 o 
   8  -6   6       30.44      -24.57     24.57 o 
   9  -6   6        1.16      -24.46     28.79 o 
  10  -6   6        0.58       -1.53     33.46 o 
  11  -6   6      101.13      139.98     43.62 o 
  12  -6   6     1076.15     1185.53     82.57 o 
  13  -6   6     1086.70     1102.67    133.56 o 
  14  -6   6      136.84      170.78     53.03 o 
 -15  -5   6      820.83      752.55     76.54 o 
 -14  -5   6      142.69      180.88     49.65 o 
 -13  -5   6     2080.25     2022.12    107.36 o 
 -12  -5   6     6269.73     6313.24    411.37 o 
 -11  -5   6      745.41      675.41     61.06 o 
 -10  -5   6     5825.90     5823.55    153.58 o 
  -9  -5   6     4406.80     4417.60    118.97 o 
  -8  -5   6     4135.60     4154.93     96.35 o 
  -7  -5   6      406.69      444.78     26.21 o 
  -6  -5   6     5512.53     5404.21     92.62 o 
  -5  -5   6       78.58       75.61     11.71 o 
  -4  -5   6      129.49      157.12     13.75 o 
  -3  -5   6      783.80      809.12     25.61 o 
  -2  -5   6       68.16       66.11     11.71 o 
  -1  -5   6      533.25      523.52     16.30 o 
   0  -5   6     3486.79     3238.86     51.52 o 
   1  -5   6     1357.76     1289.54     29.73 o 
   2  -5   6     4412.25     4493.41     60.02 o 
   3  -5   6    10795.50    10374.28    128.53 o 
   4  -5   6    12162.33    12167.59    172.36 o 
   5  -5   6      686.89      686.64     25.33 o 
   6  -5   6    11198.14    10865.91    174.19 o 
   7  -5   6     3312.92     3187.29     94.59 o 
   8  -5   6       77.69       48.36     26.41 o 
   9  -5   6     6072.29     6084.70    153.04 o 
  10  -5   6      427.94      387.96     51.81 o 
  11  -5   6      705.58      712.51     65.84 o 
  12  -5   6      487.86      470.89    103.03 o 
  13  -5   6       68.68       66.84     43.50 o 
  14  -5   6        0.64       -9.72     47.32 o 
 -16  -4   6       40.99       30.53     64.11 o 
 -15  -4   6        7.29       34.30     42.62 o 
 -14  -4   6        9.65       37.68     68.69 o 
 -13  -4   6      559.26      460.34     55.39 o 
 -12  -4   6      544.31      601.01     57.68 o 
 -11  -4   6      143.10      102.27     36.15 o 
 -10  -4   6     5196.86     4966.24    126.90 o 
  -9  -4   6     3170.36     3302.03     81.46 o 
  -8  -4   6     2580.05     2512.38     59.00 o 
  -7  -4   6    22271.00    21706.62    265.35 o 
  -6  -4   6     7717.73     7782.81    146.88 o 
  -5  -4   6     1705.94     1654.84     33.22 o 
  -4  -4   6    12991.88    12572.17    149.40 o 
  -3  -4   6    35501.09    36122.91    396.47 o 
  -2  -4   6     6184.59     6337.69     82.82 o 
  -1  -4   6    13732.46    13767.91    151.22 o 
   0  -4   6     6494.73     6099.72    107.89 o 
   1  -4   6     5430.72     5564.45     81.17 o 
   2  -4   6      133.93      121.39     15.53 o 
   3  -4   6     3399.86     3576.94     60.31 o 
   4  -4   6     1281.20     1351.37     34.80 o 
   5  -4   6     1407.83     1419.77     36.52 o 
   6  -4   6     1617.14     1685.33     45.39 o 
   7  -4   6      108.23       75.65     22.79 o 
   8  -4   6     1351.66     1319.93     63.54 o 
   9  -4   6     5208.37     5170.31    167.73 o 
  10  -4   6      327.82      253.39     76.32 o 
  11  -4   6     3157.95     3225.65    137.06 o 
  12  -4   6     2821.69     2956.69    134.35 o 
  13  -4   6       67.08       47.41     45.63 o 
  14  -4   6     1306.95     1368.80    101.51 o 
  15  -4   6      973.17     1033.39    134.33 o 
 -16  -3   6      900.05      865.49    108.38 o 
 -15  -3   6      252.40      277.77     50.70 o 
 -14  -3   6     1353.55     1370.65     83.09 o 
 -13  -3   6     2190.01     2256.46    100.91 o 
 -12  -3   6       21.97        9.62     30.16 o 
 -11  -3   6      709.27      729.30     43.75 o 
 -10  -3   6      726.09      712.67     45.73 o 
  -9  -3   6       16.84        4.98     13.67 o 
  -8  -3   6      183.22      180.08     17.41 o 
  -7  -3   6     2695.14     2656.70     47.12 o 
  -6  -3   6       95.70       76.36     10.85 o 
  -5  -3   6     2821.96     2730.01     46.30 o 
  -4  -3   6    18844.81    19121.68    202.93 o 
  -3  -3   6      285.42      313.48     13.45 o 
  -2  -3   6    36912.88    38081.45    416.05 o 
  -1  -3   6    14499.74    14432.67    166.60 o 
   0  -3   6      687.71      725.63     23.47 o 
   1  -3   6    10458.78    10166.89    133.33 o 
   2  -3   6    16016.05    15330.93    193.08 o 
   3  -3   6    13853.26    14169.04    181.63 o 
   4  -3   6     2301.29     2290.55     46.93 o 
   5  -3   6     3587.45     3612.82     85.94 o 
   6  -3   6     1739.09     1861.99     48.79 o 
   7  -3   6      167.53      162.49     26.26 o 
   8  -3   6        0.05      -30.76     41.68 o 
   9  -3   6        0.17       17.85     27.06 o 
  10  -3   6      561.13      555.17     62.00 o 
  11  -3   6      832.86      787.85     72.85 o 
  12  -3   6      586.69      612.50     86.24 o 
  13  -3   6      911.27     1042.40     87.84 o 
  14  -3   6     2125.53     2336.96    131.67 o 
 -16  -2   6        1.13      -51.90     56.48 o 
 -15  -2   6      526.76      522.04     82.43 o 
 -14  -2   6     3235.44     3068.88    127.46 o 
 -13  -2   6      777.52      796.32     57.74 o 
 -12  -2   6     5713.64     5608.68    133.95 o 
 -11  -2   6     7776.49     7808.11    169.20 o 
 -10  -2   6     4273.64     4272.82     90.24 o 
  -9  -2   6      328.63      366.69     26.96 o 
  -8  -2   6     6439.32     6559.36     97.12 o 
  -7  -2   6     1010.52     1008.73     24.04 o 
  -6  -2   6      342.34      325.79     13.22 o 
  -5  -2   6      199.61      200.20     11.97 o 
  -4  -2   6     1092.16     1134.99     38.65 o 
  -3  -2   6     2958.98     3168.90     53.51 o 
  -2  -2   6     5434.21     5581.48     72.38 o 
  -1  -2   6     3539.95     3396.73     49.91 o 
   0  -2   6    17115.10    17433.89    214.33 o 
   1  -2   6     1929.10     1587.22     35.50 o 
   2  -2   6     9487.38     9343.36    126.15 o 
   3  -2   6      116.02       84.88     14.38 o 
   4  -2   6    10953.38    10784.48    158.26 o 
   5  -2   6     6773.66     6749.24    115.14 o 
   6  -2   6      915.29      872.83     34.53 o 
   7  -2   6     2903.71     2740.56     78.82 o 
   8  -2   6     4453.99     4422.22    127.17 o 
   9  -2   6        4.89        1.64     29.86 o 
  10  -2   6     1166.40     1262.88     87.77 o 
  11  -2   6       51.51       35.67     43.90 o 
  12  -2   6        3.63       31.29     44.25 o 
  13  -2   6       12.14      -41.93     41.93 o 
  14  -2   6      123.11       54.95     79.37 o 
 -17  -1   6       32.13       47.32     61.06 o 
 -16  -1   6        8.90      -29.00     50.37 o 
 -15  -1   6      261.20      219.81     61.06 o 
 -14  -1   6      586.23      433.51     68.69 o 
 -13  -1   6      158.65      160.99     32.91 o 
 -12  -1   6     4218.16     4168.28    103.37 o 
 -11  -1   6     1369.25     1383.65     87.03 o 
 -10  -1   6     1839.30     1897.35     44.76 o 
  -9  -1   6    16160.71    16190.64    216.15 o 
  -8  -1   6    16515.70    16625.32    230.16 o 
  -7  -1   6      279.03      258.13     10.54 o 
  -6  -1   6     1974.46     1896.39     29.59 o 
  -5  -1   6     9829.70    10436.00    122.24 o 
  -4  -1   6      286.63      320.49     15.00 o 
  -3  -1   6     9644.97     9783.44    145.29 o 
  -2  -1   6     2470.01     2434.49     36.86 o 
  -1  -1   6      128.79      148.09     13.37 o 
   0  -1   6     1980.89     1954.23     39.37 o 
   1  -1   6        5.76       15.47     11.58 o 
   2  -1   6     3230.82     3380.52     59.17 o 
   3  -1   6     1626.58     1640.30     39.37 o 
   4  -1   6     5263.37     4947.97     87.92 o 
   5  -1   6     3737.90     3851.89     76.20 o 
   6  -1   6       55.51       43.25     23.25 o 
   7  -1   6     9144.36     8727.47    174.69 o 
   8  -1   6      175.34      222.34     39.21 o 
   9  -1   6     2131.99     1996.91    106.28 o 
  10  -1   6     2059.25     1851.18    131.27 o 
  11  -1   6      169.33      130.70     50.59 o 
  12  -1   6      871.80      989.74     88.49 o 
  13  -1   6     1202.23     1365.51    104.68 o 
  14  -1   6       89.75       56.48     80.90 o 
 -17   0   6       44.30       48.85     56.48 o 
 -16   0   6      994.48     1099.03    100.74 o 
 -15   0   6      478.95      488.46     70.22 o 
 -14   0   6       42.62       44.27     41.21 o 
 -13   0   6       78.16       55.07     21.22 o 
 -12   0   6       13.20        8.79     17.29 o 
 -11   0   6       69.52       54.59     14.85 o 
 -10   0   6      894.22      820.21     27.65 o 
  -9   0   6     2326.24     2317.31     43.88 o 
  -8   0   6     2614.21     2691.63     60.27 o 
  -7   0   6       22.28       17.13     11.72 o 
  -6   0   6     2601.46     2546.56     34.82 o 
  -5   0   6    11153.54    11976.97    137.88 o 
  -4   0   6     3076.39     3354.77     47.99 o 
  -3   0   6    41324.41    42575.86    494.31 o 
  -2   0   6     2941.73     3079.63     51.85 o 
  -1   0   6    22676.89    23446.43    282.26 o 
   0   0   6    23975.03    23592.77    285.96 o 
   1   0   6     5301.60     5372.22     82.15 o 
   2   0   6      804.27      789.11     33.65 o 
   3   0   6     2353.41     2271.83     52.26 o 
   4   0   6      801.40      767.72     32.60 o 
   5   0   6      249.10      244.26     23.84 o 
   6   0   6      148.70      132.20     28.33 o 
   7   0   6      702.24      684.55     44.23 o 
   8   0   6        1.50      -15.60     40.02 o 
   9   0   6      894.03      881.57     76.54 o 
  10   0   6      448.78      363.45     64.87 o 
  11   0   6      215.68      260.11     60.41 o 
  12   0   6     3328.57     3587.64    215.99 o 
  13   0   6     1509.32     1483.75    113.68 o 
 -17   1   6      245.00      233.54     62.58 o 
 -16   1   6     1953.93     1807.30    119.06 o 
 -15   1   6      386.03      360.24     58.00 o 
 -14   1   6     1804.29     1868.35    106.85 o 
 -13   1   6     7417.27     7411.27    182.32 o 
 -12   1   6     1796.87     1926.19     44.98 o 
 -11   1   6      161.98      191.65     17.52 o 
 -10   1   6     2637.06     2660.45     51.27 o 
  -9   1   6     2667.29     2662.84     50.26 o 
  -8   1   6      350.55      375.13     15.18 o 
  -7   1   6      456.55      469.47     17.35 o 
  -6   1   6       11.97       16.85      6.67 o 
  -5   1   6      511.74      525.56     15.07 o 
  -4   1   6      848.72      818.84     19.85 o 
  -3   1   6     1360.25     1408.65     27.33 o 
  -2   1   6     1871.37     2021.74     44.14 o 
  -1   1   6     9185.65     8799.50    110.94 o 
   0   1   6    22393.07    21814.38    250.02 o 
   1   1   6       18.77       13.56     11.76 o 
   2   1   6    19513.79    19057.95    249.47 o 
   3   1   6    22757.90    22562.62    284.14 o 
   4   1   6        1.08       16.52     17.04 o 
   5   1   6      493.14      513.76     31.40 o 
   6   1   6     6731.08     6576.86    145.16 o 
   7   1   6      311.97      277.48     67.36 o 
   8   1   6      862.67      772.48     59.34 o 
   9   1   6      161.28      165.63     51.26 o 
  10   1   6       25.94       24.48     46.87 o 
  11   1   6        8.49       10.23     66.40 o 
  12   1   6      135.94       16.15     51.90 o 
  13   1   6        0.56      134.33     85.48 o 
 -18   2   6       68.94       83.95     51.90 o 
 -17   2   6      243.13      261.02     56.48 o 
 -16   2   6      238.94      279.34     51.90 o 
 -15   2   6        4.29      -22.90     35.11 o 
 -14   2   6     2350.06     2188.90    106.85 o 
 -13   2   6      630.30      703.99     50.63 o 
 -12   2   6       22.62       16.59     28.47 o 
 -11   2   6     3221.25     3297.18     64.75 o 
 -10   2   6    16071.44    15955.37    227.82 o 
  -9   2   6     1319.40     1338.15     27.61 o 
  -8   2   6     4964.11     4883.56     71.91 o 
  -7   2   6    13523.62    13722.75    166.85 o 
  -6   2   6     1458.33     1560.66     24.05 o 
  -5   2   6     4925.52     4922.77     61.10 o 
  -4   2   6     1025.26     1005.04     22.94 o 
  -3   2   6     2133.45     2259.60     37.56 o 
  -2   2   6      420.43      449.66     19.34 o 
  -1   2   6      148.93      180.78     14.97 o 
   0   2   6       71.50       71.82     13.63 o 
   1   2   6      869.30      882.78     29.38 o 
   2   2   6     7028.15     6890.40    102.90 o 
   3   2   6      125.77       94.94     19.65 o 
   4   2   6       34.63       25.02     18.24 o 
   5   2   6     7150.38     6762.95    147.86 o 
   6   2   6     2466.63     2426.67    114.57 o 
   7   2   6     1052.04     1094.45     67.36 o 
   8   2   6     1911.62     1926.37    111.16 o 
   9   2   6      660.02      659.12     76.43 o 
  10   2   6      528.64      479.94     74.26 o 
  11   2   6     1231.07     1130.04    101.96 o 
  12   2   6       97.67       70.49     59.10 o 
 -18   3   6      215.04      212.17     51.90 o 
 -17   3   6      208.65      203.02     47.32 o 
 -16   3   6       29.30       18.32     35.11 o 
 -15   3   6      183.81      183.17     38.16 o 
 -14   3   6        0.17      -14.64     22.51 o 
 -13   3   6      175.40      198.74     27.11 o 
 -12   3   6       39.24       59.53     48.85 o 
 -11   3   6      268.26      354.13     71.74 o 
 -10   3   6     2370.46     2445.37     50.26 o 
  -9   3   6      769.13      778.44     19.49 o 
  -8   3   6     4648.41     4372.22     95.05 o 
  -7   3   6    10435.57    10745.98    135.07 o 
  -6   3   6      166.28      172.87     10.18 o 
  -5   3   6    13296.49    13701.62    150.39 o 
  -4   3   6     2353.59     2364.90     41.13 o 
  -3   3   6    18909.67    19973.63    229.14 o 
  -2   3   6    15018.34    14785.93    176.50 o 
  -1   3   6     1512.56     1464.91     35.17 o 
   0   3   6     2482.23     2532.31     49.15 o 
   1   3   6     5476.47     5525.93     84.43 o 
   2   3   6       16.34        1.40     14.50 o 
   3   3   6        9.00        0.15     16.28 o 
   4   3   6        5.62       -9.61     18.87 o 
   5   3   6      708.64      657.28     46.73 o 
   6   3   6      129.69       79.53     31.01 o 
   7   3   6      800.79      882.05     64.32 o 
   8   3   6      265.00      265.25     59.90 o 
   9   3   6       82.96       61.57     52.45 o 
  10   3   6     2146.65     2065.40    192.33 o 
  11   3   6     1082.79      881.11    235.07 o 
  12   3   6       89.21      117.54     94.64 o 
 -14   4   6      911.13      921.97    119.06 o 
 -13   4   6      585.02      541.88     94.64 o 
 -12   4   6     4026.13     3802.34    216.75 o 
 -11   4   6     2208.55     1715.71    131.27 o 
 -10   4   6       62.27       46.05      8.84 o 
  -9   4   6      250.33      247.68     18.26 o 
  -8   4   6      476.14      492.37     17.57 o 
  -7   4   6     1396.45     1416.11     27.50 o 
  -6   4   6     2079.02     2098.94     36.81 o 
  -5   4   6    10177.35    10361.23    126.91 o 
  -4   4   6      801.41      787.84     22.69 o 
  -3   4   6     4387.08     4562.47     73.42 o 
  -2   4   6     3242.50     3112.66     54.36 o 
  -1   4   6      597.09      636.63     33.10 o 
   0   4   6     9568.93     9360.50    126.25 o 
   1   4   6    16309.16    16218.83    201.64 o 
   2   4   6      179.41      149.49     21.47 o 
   3   4   6      595.46      574.21     31.91 o 
   4   4   6     9119.53     8805.61    193.44 o 
   5   4   6      944.42      831.74     53.98 o 
   6   4   6      127.17      123.05     33.60 o 
   7   4   6      326.08      353.86     65.42 o 
   8   4   6        0.68      -35.86     35.86 o 
   9   4   6        5.57      -22.34     48.43 o 
  10   4   6       52.95      -17.73     51.78 o 
  11   4   6       31.20       58.13     59.55 o 
 -15   5   6     2682.25     2749.11    203.02 o 
 -14   5   6       56.82       22.90     58.00 o 
 -13   5   6     2450.87     2130.90    164.85 o 
 -12   5   6     6357.41     5888.98    286.97 o 
 -11   5   6      660.71      672.15     50.85 o 
 -10   5   6     2433.45     2500.37     63.25 o 
  -9   5   6     7506.52     7260.34    105.07 o 
  -8   5   6     9184.42     9576.95    135.91 o 
  -7   5   6      285.46      300.80     21.45 o 
  -6   5   6     1241.21     1328.33     30.41 o 
  -5   5   6      253.69      287.52     17.13 o 
  -4   5   6      159.26      176.90     14.96 o 
  -3   5   6       53.60       33.91     14.44 o 
  -2   5   6      210.70      220.43     20.07 o 
  -1   5   6      538.04      587.81     30.99 o 
   0   5   6    10584.31    10600.65    186.08 o 
   1   5   6       36.94        4.55     16.80 o 
   2   5   6        6.77       22.10     18.59 o 
   3   5   6     9692.82    10025.10    205.76 o 
   4   5   6     4812.44     4982.44    151.36 o 
   5   5   6        1.32      -24.73     26.69 o 
   6   5   6     1807.46     1883.10    116.11 o 
   7   5   6     1458.77     1300.06    133.56 o 
   8   5   6        0.69       40.60     74.03 o 
   9   5   6      633.59      552.75     90.06 o 
  10   5   6      151.87      136.98    106.09 o 
  11   5   6        9.44      -27.48     85.48 o 
 -16   6   6       36.98      160.28     77.85 o 
 -15   6   6      119.97      178.59     79.37 o 
 -14   6   6      235.42      276.28     83.95 o 
 -13   6   6      971.97      815.11    112.96 o 
 -12   6   6     2651.67     2518.37     68.10 o 
 -11   6   6      670.36      636.14     23.10 o 
 -10   6   6     6674.82     6710.39    103.99 o 
  -9   6   6     2360.35     2326.92     53.33 o 
  -8   6   6      246.24      213.89     18.51 o 
  -7   6   6     7807.95     7891.84    133.37 o 
  -6   6   6     7507.31     7630.60    108.76 o 
  -5   6   6        0.96        5.28     10.82 o 
  -4   6   6     3364.36     3433.41     63.01 o 
  -3   6   6     6129.50     6345.86     99.23 o 
  -2   6   6      755.73      734.65     36.30 o 
  -1   6   6     6263.51     6391.24    104.30 o 
   0   6   6      456.24      447.77     43.54 o 
   1   6   6       15.81       12.49     19.89 o 
   2   6   6       59.60        1.16     20.77 o 
   3   6   6     1134.10     1167.53     60.77 o 
   4   6   6      284.85      265.93     41.02 o 
   5   6   6     1155.77     1172.83     66.06 o 
   6   6   6      978.78      951.53    112.96 o 
   7   6   6      454.19      376.61     73.93 o 
   8   6   6     1175.05     1316.09    132.04 o 
   9   6   6     1072.27     1033.31    105.63 o 
  10   6   6        3.14      135.85     99.22 o 
 -17   7   6     1535.17     1363.10    166.38 o 
 -16   7   6      779.54      923.49    135.85 o 
 -15   7   6       71.63       27.48     65.64 o 
 -14   7   6     1322.36     1199.78    135.85 o 
 -13   7   6      842.84      846.04     51.60 o 
 -12   7   6       16.44        6.63     24.00 o 
 -11   7   6      415.77      459.32     21.95 o 
 -10   7   6       65.89       61.86     16.03 o 
  -9   7   6     1013.01     1031.91     36.45 o 
  -8   7   6       11.36       18.13     12.68 o 
  -7   7   6     4616.55     4553.43    116.77 o 
  -6   7   6     1047.38      931.98     34.85 o 
  -5   7   6     1981.45     2031.04     49.27 o 
  -4   7   6     9164.49     9254.38    145.15 o 
  -3   7   6      348.61      368.29     28.22 o 
  -2   7   6     7495.69     7462.52    117.86 o 
  -1   7   6    10502.22    10498.42    167.23 o 
   0   7   6      131.17      140.58     22.96 o 
   1   7   6     3096.46     3075.82    107.40 o 
   2   7   6     8928.62     9002.07    157.08 o 
   3   7   6     1355.25     1477.14     70.51 o 
   4   7   6       26.76       35.74     32.04 o 
   5   7   6      573.14      649.04     67.21 o 
   6   7   6       57.58       71.54     92.35 o 
   7   7   6        8.25       -3.29     56.83 o 
   8   7   6        5.73       49.49     60.18 o 
   9   7   6       34.49       71.23     64.65 o 
  10   7   6      100.52       62.58    106.85 o 
 -17   8   6     1583.46     1628.70    177.07 o 
 -16   8   6      170.05      157.22     85.48 o 
 -15   8   6     1140.56     1103.61    137.38 o 
 -14   8   6     3501.92     3443.27    118.11 o 
 -13   8   6      516.17      484.59     45.51 o 
 -12   8   6     1602.75     1661.55     57.31 o 
 -11   8   6     4480.39     4500.14    101.79 o 
 -10   8   6     2367.06     2383.09     78.19 o 
  -9   8   6      183.48      190.33     28.94 o 
  -8   8   6     2705.64     2541.75     72.48 o 
  -7   8   6      547.43      589.32     37.19 o 
  -6   8   6      448.72      411.46     34.62 o 
  -5   8   6      297.56      291.41     28.45 o 
  -4   8   6     1057.64     1062.33     49.92 o 
  -3   8   6      112.08      139.54     29.68 o 
  -2   8   6     3900.27     4004.10    105.77 o 
  -1   8   6      308.08      394.10     39.66 o 
   0   8   6        1.02       28.12     27.33 o 
   1   8   6     8648.59     8893.36    192.64 o 
   2   8   6     3184.63     3267.84    119.53 o 
   3   8   6        3.96      -30.45     35.19 o 
   4   8   6     3492.26     3601.86    165.05 o 
   5   8   6     3182.16     3087.73    128.02 o 
   6   8   6      252.60      238.12     94.64 o 
   7   8   6      616.69      775.43    137.38 o 
   8   8   6      252.04      166.38     91.59 o 
 -17   9   6       21.75      -35.11     73.27 o 
 -16   9   6      105.53       56.48     70.22 o 
 -15   9   6      617.87      658.21    135.09 o 
 -14   9   6      841.02      787.32    134.33 o 
 -13   9   6        0.04      -26.63     29.93 o 
 -12   9   6     3520.14     3395.82    127.27 o 
 -11   9   6     4565.64     4628.33    103.66 o 
 -10   9   6      155.78      181.57     26.35 o 
  -9   9   6     5758.04     5760.95    125.64 o 
  -8   9   6     6186.43     6237.85    135.68 o 
  -7   9   6       56.50       80.21     25.27 o 
  -6   9   6     2149.49     2113.01     76.58 o 
  -5   9   6     2475.71     2569.84     81.89 o 
  -4   9   6        0.90       16.97     35.03 o 
  -3   9   6      334.09      438.23     42.52 o 
  -2   9   6        6.85       21.00     27.07 o 
  -1   9   6      181.99      148.54     39.44 o 
   0   9   6        7.58        5.13     27.93 o 
   1   9   6      734.30      807.25     65.33 o 
   2   9   6      287.12      389.24     96.17 o 
   3   9   6      969.86     1175.35    143.48 o 
   4   9   6     2042.76     2298.16    140.30 o 
   5   9   6     1286.62     1331.08    112.19 o 
   6   9   6      618.79      619.73    126.69 o 
   7   9   6     1492.80     1465.38    180.12 o 
 -17  10   6       18.82       73.27     80.90 o 
 -16  10   6      346.11      310.50     54.95 o 
 -15  10   6      287.85      255.83     62.58 o 
 -14  10   6        3.36      -31.17     31.17 o 
 -13  10   6        3.12       17.64     33.60 o 
 -12  10   6       66.79       11.94     62.58 o 
 -11  10   6       99.22       53.00     28.76 o 
 -10  10   6      150.90      202.44     35.42 o 
  -9  10   6     2065.50     2100.14     71.19 o 
  -8  10   6     1611.48     1645.87    109.10 o 
  -7  10   6       83.29       81.45     27.98 o 
  -6  10   6     5828.55     5585.22    133.55 o 
  -5  10   6     3193.99     2897.78    122.28 o 
  -4  10   6     1681.90     1659.87     69.17 o 
  -3  10   6     5864.33     5647.38    138.66 o 
  -2  10   6      643.84      655.47     49.76 o 
  -1  10   6     1083.62     1026.51     60.94 o 
   0  10   6     3921.47     3790.61    117.21 o 
   1  10   6      632.60      486.93    100.74 o 
   2  10   6      104.00       98.35     55.85 o 
   3  10   6      293.80      296.30     70.64 o 
   4  10   6       44.94      120.54     67.16 o 
   5  10   6       25.67       -4.06     55.74 o 
   6  10   6      201.71       47.32     91.59 o 
 -16  11   6     1750.18     1768.63    105.32 o 
 -15  11   6      569.88      526.09     59.17 o 
 -14  11   6      671.43      613.38     61.95 o 
 -13  11   6     3131.02     3187.12    132.85 o 
 -12  11   6     1408.36     1345.70     67.15 o 
 -11  11   6        9.28       -2.94     27.13 o 
 -10  11   6      838.14      801.70     73.83 o 
  -9  11   6      290.71      356.58     58.86 o 
  -8  11   6      291.12      208.50     39.58 o 
  -7  11   6        3.69       15.08     35.42 o 
  -6  11   6      312.34      366.99     57.77 o 
  -5  11   6      115.00      108.25     37.34 o 
  -4  11   6     2044.11     1931.19    206.83 o 
  -3  11   6      811.86      901.24     66.36 o 
  -2  11   6       28.97       11.16     36.84 o 
  -1  11   6     5483.54     5412.80    168.37 o 
   0  11   6     3011.61     3233.10    192.46 o 
   1  11   6       10.57      -47.45     47.45 o 
   2  11   6     2772.41     2477.56    145.71 o 
   3  11   6     3197.61     3528.13    261.02 o 
   4  11   6      448.80      392.03     82.52 o 
   5  11   6      397.06      624.31    140.43 o 
 -16  12   6      689.27      754.16     68.87 o 
 -15  12   6       51.23       42.19     41.43 o 
 -14  12   6     1268.18     1319.83     90.91 o 
 -13  12   6     2215.35     2364.37    144.25 o 
 -12  12   6      203.56      270.25     41.49 o 
 -11  12   6     3092.48     3035.60    108.71 o 
 -10  12   6     5095.70     5129.43    214.22 o 
  -9  12   6      967.21      921.15     67.45 o 
  -8  12   6      661.95      635.46     57.27 o 
  -7  12   6     2205.44     2121.59     95.51 o 
  -6  12   6      376.91      409.56     51.60 o 
  -5  12   6      104.37      136.12     41.34 o 
  -4  12   6      117.82      166.02     54.92 o 
  -3  12   6        1.74       -9.75     44.32 o 
  -2  12   6        9.70       26.71     39.76 o 
  -1  12   6      568.60      648.94     68.14 o 
   0  12   6      421.06      427.60     78.11 o 
   1  12   6      375.58      431.11     79.28 o 
   2  12   6     1867.88     1980.00    136.46 o 
   3  12   6     1560.95     1479.26    125.08 o 
   4  12   6      280.34      310.28     82.44 o 
 -15  13   6       27.50       15.50     41.72 o 
 -14  13   6      122.30       86.15     46.07 o 
 -13  13   6      282.92      348.92     60.37 o 
 -12  13   6       24.50        2.01     31.59 o 
 -11  13   6      937.36      948.89     66.20 o 
 -10  13   6     1870.20     1741.67     86.96 o 
  -9  13   6       43.96       -9.05     31.21 o 
  -8  13   6     2947.99     3033.17    118.11 o 
  -7  13   6     3367.62     3367.72    126.72 o 
  -6  13   6        0.64       56.31     38.37 o 
  -5  13   6     2197.74     1839.71     97.72 o 
  -4  13   6     1086.34     1072.63    207.59 o 
  -3  13   6       67.04      148.97    128.98 o 
  -2  13   6     1342.36     1519.61    116.00 o 
  -1  13   6      463.08      427.40    106.85 o 
   0  13   6       73.70      114.31     65.29 o 
   1  13   6      202.29      278.71     73.30 o 
   2  13   6       11.24        5.79     93.88 o 
   3  13   6        0.10      -43.62     64.73 o 
 -14  14   6      800.14      742.59     80.26 o 
 -13  14   6        0.46       40.33     46.07 o 
 -12  14   6      735.43      718.82     63.12 o 
 -11  14   6      174.08      154.51     43.62 o 
 -10  14   6        7.67        0.29     37.86 o 
  -9  14   6        7.05       58.72     38.16 o 
  -8  14   6      393.61      338.38     66.68 o 
  -7  14   6       52.79      -13.52     34.59 o 
  -6  14   6     1024.98      962.87     76.18 o 
  -5  14   6     1422.11     1515.99     92.95 o 
  -4  14   6      206.75      231.69     53.68 o 
  -3  14   6     1429.24     1400.30    113.32 o 
  -2  14   6     1740.23     1708.08    183.17 o 
  -1  14   6       81.05      145.01     91.59 o 
   0  14   6     1221.80     1282.20    169.43 o 
   1  14   6     2146.65     2363.78    157.54 o 
   2  14   6      448.14      480.08     92.82 o 
 -13  15   6      965.19      969.28    152.64 o 
 -12  15   6     2331.11     2331.94    107.16 o 
 -11  15   6      772.60      932.40     74.16 o 
 -10  15   6      344.00      307.89     91.85 o 
  -9  15   6     2259.83     2179.14    122.18 o 
  -8  15   6      622.75      621.26     68.64 o 
  -7  15   6       42.55       41.12     43.45 o 
  -6  15   6        9.11       35.68     41.54 o 
  -5  15   6       42.82       10.07     42.07 o 
  -4  15   6        0.07      -41.08     41.08 o 
  -3  15   6      248.59      277.79     73.18 o 
  -2  15   6      392.72      473.19    129.75 o 
  -1  15   6       14.32      192.33    102.27 o 
 -12  16   6     1275.97     1280.68    140.43 o 
 -11  16   6       12.09       -6.22     39.39 o 
 -10  16   6     1436.06     1434.88     92.61 o 
  -9  16   6     2121.19     2156.99    114.02 o 
  -8  16   6      180.75      207.19     53.94 o 
  -7  16   6      936.06      898.88     82.51 o 
  -6  16   6     1743.94     1862.11    108.71 o 
  -5  16   6       86.79       98.29     50.17 o 
  -4  16   6      518.40      572.52     75.85 o 
  -7  17   6     1160.71     1189.09    163.33 o 
  -6  17   6      435.34      360.24    122.11 o 
  -5  17   6      315.75      421.30    129.75 o 
   5 -21   7       79.10      106.85     99.22 o 
   6 -21   7        0.48      -79.37     79.37 o 
  -2 -20   7        0.06      -32.06     93.11 o 
  -1 -20   7      909.06     1053.24    166.38 o 
   0 -20   7     1496.85     1479.11    186.22 o 
   1 -20   7        0.50      -67.16     67.16 o 
   2 -20   7      995.25     1071.56    160.28 o 
   3 -20   7     2236.22     1883.62    193.86 o 
   4 -20   7       83.19       10.81     98.45 o 
   5 -20   7      934.60      954.80    104.12 o 
   6 -20   7      693.01      715.94     93.88 o 
   7 -20   7      119.01       39.93     88.53 o 
   8 -20   7      315.05      170.96     99.22 o 
  -4 -19   7      150.19       47.32    102.27 o 
  -3 -19   7        9.49       12.29     63.24 o 
  -2 -19   7       20.49       -6.01     59.03 o 
  -1 -19   7       32.04       86.11     62.49 o 
   0 -19   7       12.83       13.74     74.80 o 
   1 -19   7      381.71      502.20    120.59 o 
   2 -19   7     1442.57     1552.38    177.07 o 
   3 -19   7      667.99      508.05     99.98 o 
   4 -19   7      318.46      245.09     68.38 o 
   5 -19   7     2323.33     2463.98    145.60 o 
   6 -19   7      995.81     1083.52    219.04 o 
   7 -19   7      155.76      147.53     59.72 o 
   8 -19   7     1156.89     1300.34    108.95 o 
   9 -19   7      640.54      734.80    112.96 o 
  10 -19   7      143.17      103.80     80.90 o 
  -5 -18   7      950.71     1178.41    175.54 o 
  -4 -18   7     1185.59     1182.44    116.33 o 
  -3 -18   7      154.12      210.65     72.32 o 
  -2 -18   7     1319.31     1310.83    115.73 o 
  -1 -18   7      302.46      406.67     78.20 o 
   0 -18   7       37.96       20.68     52.77 o 
   1 -18   7      352.21      299.18     99.22 o 
   2 -18   7        0.55      -60.37     80.90 o 
   3 -18   7       14.57        2.76     50.42 o 
   4 -18   7        1.43       14.35     50.18 o 
   5 -18   7      403.08      298.77     67.40 o 
   6 -18   7       82.85      102.40     52.07 o 
   7 -18   7      259.77      253.87     64.21 o 
   8 -18   7      894.79      983.21     93.88 o 
   9 -18   7       32.17       29.04     66.40 o 
  10 -18   7      527.93      513.75     76.61 o 
  11 -18   7     1294.77     1302.05    151.12 o 
  -6 -17   7        6.52       -3.05     82.43 o 
  -5 -17   7      422.10      476.25    126.69 o 
  -4 -17   7      305.36      444.41    102.27 o 
  -3 -17   7      386.66      392.34     80.41 o 
  -2 -17   7     2260.32     2197.73    157.22 o 
  -1 -17   7       19.49       47.32     53.97 o 
   0 -17   7     1079.37     1117.04    129.75 o 
   1 -17   7     4338.70     4330.47    150.91 o 
   2 -17   7      324.92      258.57     65.13 o 
   3 -17   7     1485.25     1425.44    106.84 o 
   4 -17   7     1418.49     1472.72    105.71 o 
   5 -17   7      260.19      295.96     63.00 o 
   6 -17   7      205.14      211.73     74.03 o 
   7 -17   7      288.65      270.44     63.44 o 
   8 -17   7        5.65       16.63     44.71 o 
   9 -17   7        0.01      -37.23     37.23 o 
  10 -17   7       15.10      -29.69     45.29 o 
  11 -17   7        5.58       91.46     55.71 o 
  12 -17   7      116.79       67.16     76.32 o 
  -7 -16   7       20.00        1.53     85.48 o 
  -6 -16   7      242.95      264.07    106.85 o 
  -5 -16   7      132.70      141.24     58.64 o 
  -4 -16   7        9.35       36.54     58.76 o 
  -3 -16   7        0.35        0.10     50.42 o 
  -2 -16   7       21.86       43.02     53.42 o 
  -1 -16   7       52.61       38.66     48.02 o 
   0 -16   7     2494.03     2347.62    210.11 o 
   1 -16   7     1449.40     1435.13     74.14 o 
   2 -16   7      416.83      412.24     47.53 o 
   3 -16   7     4260.72     4169.31    173.23 o 
   4 -16   7     2839.70     2719.20    135.38 o 
   5 -16   7       25.47      109.01     49.10 o 
   6 -16   7     2771.66     2933.08    140.32 o 
   7 -16   7     2585.89     2455.45    178.59 o 
   8 -16   7        0.58       18.28     44.21 o 
   9 -16   7      798.01      734.94     77.62 o 
  10 -16   7      339.86      445.11    123.64 o 
  11 -16   7        1.33      -16.76     48.85 o 
  12 -16   7        9.09       44.47     49.61 o 
  -8 -15   7       23.29       18.32     87.01 o 
  -7 -15   7     1176.42      986.08    149.59 o 
  -6 -15   7     3221.59     2862.06    221.33 o 
  -5 -15   7       12.78       -3.77     46.72 o 
  -4 -15   7     1508.71     1598.59    115.48 o 
  -3 -15   7     1463.43     1644.17    122.11 o 
  -2 -15   7       16.25      -15.43     43.46 o 
  -1 -15   7     1126.42     1008.58     90.65 o 
   0 -15   7      103.89       67.15     32.59 o 
   1 -15   7        0.02      -27.46     27.46 o 
   2 -15   7      170.55      171.05     38.02 o 
   3 -15   7     2134.64     1968.18    100.07 o 
   4 -15   7      768.64      723.47     99.29 o 
   5 -15   7      644.57      591.86    127.46 o 
   6 -15   7     2858.61     2646.63    127.87 o 
   7 -15   7      538.66      634.53     69.08 o 
   8 -15   7      404.28      396.11     62.00 o 
   9 -15   7     2454.84     2597.98    132.04 o 
  10 -15   7      661.80      749.38     76.61 o 
  11 -15   7      743.09      891.76     80.41 o 
  12 -15   7     1587.80     1907.14    112.24 o 
  13 -15   7      312.46      333.94    118.30 o 
 -10 -14   7       44.99      273.23    111.43 o 
  -9 -14   7      294.32      208.83     88.53 o 
  -8 -14   7        6.61       16.75     57.54 o 
  -7 -14   7     1503.55     1562.37    118.16 o 
  -6 -14   7     1362.70     1336.94     86.91 o 
  -5 -14   7      286.42      157.24     47.56 o 
  -4 -14   7     3548.48     3677.02    133.95 o 
  -3 -14   7      187.10      242.38     56.60 o 
  -2 -14   7      582.04      612.28     73.27 o 
  -1 -14   7     6827.46     6969.77    185.29 o 
   0 -14   7     1057.55      911.12     56.62 o 
   1 -14   7      840.81      776.13     52.74 o 
   2 -14   7     4852.55     4871.55    186.15 o 
   3 -14   7     1174.56     1074.05     57.03 o 
   4 -14   7      539.13      654.72     47.62 o 
   5 -14   7      491.49      475.10     49.61 o 
   6 -14   7        1.01      -26.35     26.35 o 
   7 -14   7      221.34      200.80     56.48 o 
   8 -14   7      140.80      113.52     43.62 o 
   9 -14   7      292.87      246.17     52.76 o 
  10 -14   7       32.36       70.08     51.14 o 
  11 -14   7     1229.33     1059.17     83.09 o 
  12 -14   7      841.55      947.81     94.64 o 
  13 -14   7      131.29       87.46     50.70 o 
 -11 -13   7     1533.58     1706.55    189.28 o 
 -10 -13   7      727.29      757.28     98.65 o 
  -9 -13   7       65.83       31.56     56.00 o 
  -8 -13   7      304.53      313.70     72.32 o 
  -7 -13   7      209.94      300.26     67.59 o 
  -6 -13   7       92.41       26.39     34.76 o 
  -5 -13   7       16.55        1.55     32.70 o 
  -4 -13   7      209.94      131.78     36.41 o 
  -3 -13   7      108.30       66.23     33.49 o 
  -2 -13   7     2563.93     2625.23     82.34 o 
  -1 -13   7     1751.00     1640.58     57.09 o 
   0 -13   7      796.02      737.62     64.77 o 
   1 -13   7     7753.97     7465.94    197.41 o 
   2 -13   7     6014.48     6048.36    204.63 o 
   3 -13   7      122.24      140.66     23.31 o 
   4 -13   7     4084.12     3859.52    103.72 o 
   5 -13   7     4711.68     4942.83    141.54 o 
   6 -13   7      431.87      484.77     46.66 o 
   7 -13   7     1805.99     1804.98     80.19 o 
   8 -13   7     2018.56     2064.30    105.76 o 
   9 -13   7       97.50       57.79     88.53 o 
  10 -13   7      191.08      190.43     48.53 o 
  11 -13   7       13.10       43.12     45.79 o 
  12 -13   7        3.91      -15.22     39.89 o 
  13 -13   7      297.96      369.70     62.57 o 
 -12 -12   7     1228.23     1208.93    161.80 o 
 -11 -12   7     2585.52     2448.56    260.26 o 
 -10 -12   7        2.19      -14.04     53.94 o 
  -9 -12   7     1304.83     1338.96    106.59 o 
  -8 -12   7     5823.41     6148.37    392.29 o 
  -7 -12   7      959.97      989.08     88.51 o 
  -6 -12   7     1013.47      950.05     59.90 o 
  -5 -12   7     2965.66     3129.01    100.51 o 
  -4 -12   7      829.72      780.95     87.91 o 
  -3 -12   7      537.18      607.14     41.17 o 
  -2 -12   7      283.11      258.50     32.43 o 
  -1 -12   7      529.59      480.09     33.73 o 
   0 -12   7        2.63      -17.38     17.38 o 
   1 -12   7     2744.39     2633.10     62.29 o 
   2 -12   7     1153.51     1136.18     43.56 o 
   3 -12   7     2839.13     2785.05     69.29 o 
   4 -12   7     9673.44     9059.00    157.33 o 
   5 -12   7     3154.27     3283.58     91.71 o 
   6 -12   7      645.31      715.90     51.46 o 
   7 -12   7     3915.93     3736.26    116.01 o 
   8 -12   7     2955.93     2841.58    123.05 o 
   9 -12   7       67.35       68.69     38.86 o 
  10 -12   7     2308.22     2513.23    116.03 o 
  11 -12   7     1349.10     1365.29     89.51 o 
  12 -12   7        8.05      -30.12     61.06 o 
  13 -12   7     1057.48     1084.50     85.80 o 
  14 -12   7       92.45       10.69     68.69 o 
 -12 -11   7      149.88      196.19     71.74 o 
 -11 -11   7       42.02      122.11     58.28 o 
 -10 -11   7      132.33       96.93     57.21 o 
  -9 -11   7     2065.83     1956.84    121.95 o 
  -8 -11   7     2974.74     2706.73    222.86 o 
  -7 -11   7       11.43       23.55     30.37 o 
  -6 -11   7     5937.11     5903.54    146.51 o 
  -5 -11   7     2695.28     2697.30     88.46 o 
  -4 -11   7      439.65      512.55     42.61 o 
  -3 -11   7    11862.47    11836.23    221.95 o 
  -2 -11   7     1857.68     1803.56     68.28 o 
  -1 -11   7      557.53      541.33     30.24 o 
   0 -11   7     3737.67     3699.70     73.64 o 
   1 -11   7     3180.24     3144.17     58.95 o 
   2 -11   7      359.15      379.79     21.78 o 
   3 -11   7      109.34       83.70     16.78 o 
   4 -11   7        0.06       -0.25     16.66 o 
   5 -11   7      234.72      298.77     25.71 o 
   6 -11   7      395.53      432.80     32.57 o 
   7 -11   7     1523.55     1573.21     71.59 o 
   8 -11   7      249.34      260.32     36.87 o 
   9 -11   7      869.69      798.19     66.89 o 
  10 -11   7     1887.70     1832.93    154.17 o 
  11 -11   7       27.00       31.18     40.46 o 
  12 -11   7     1992.34     2204.01    114.35 o 
  13 -11   7     2766.06     2916.01    133.30 o 
  14 -11   7        0.55       29.00     65.64 o 
 -13 -10   7     1264.80     1194.83    107.92 o 
 -12 -10   7      952.74      834.15     91.09 o 
 -11 -10   7       22.68       20.53     50.18 o 
 -10 -10   7      185.29      280.87     72.51 o 
  -9 -10   7      284.59      294.79     60.80 o 
  -8 -10   7        3.98      -28.75     28.75 o 
  -7 -10   7      167.16      152.73     34.04 o 
  -6 -10   7      576.02      590.71     49.35 o 
  -5 -10   7      549.40      536.90     56.18 o 
  -4 -10   7     1048.97     1092.39     39.77 o 
  -3 -10   7     3607.57     3632.94     73.21 o 
  -2 -10   7        9.93       -3.87     16.25 o 
  -1 -10   7     7190.76     7121.41    105.34 o 
   0 -10   7     7342.37     7352.99    126.85 o 
   1 -10   7      215.27      214.69     17.65 o 
   2 -10   7    13600.34    13456.89    168.27 o 
   3 -10   7     9847.27     9832.34    129.23 o 
   4 -10   7     2460.71     2538.84     65.01 o 
   5 -10   7     1148.56     1183.49     44.16 o 
   6 -10   7     1804.80     1813.78    114.14 o 
   7 -10   7      334.98      309.13     49.84 o 
   8 -10   7      782.47      798.34     61.89 o 
   9 -10   7        7.14        9.74     33.88 o 
  10 -10   7       45.16        5.00     35.07 o 
  11 -10   7       79.38       81.14     40.85 o 
  12 -10   7      653.54      524.32     64.21 o 
  13 -10   7      206.11      174.78     51.81 o 
  14 -10   7      684.22      537.30     94.64 o 
 -14  -9   7      600.81      537.30    117.54 o 
 -13  -9   7     1911.94     1851.80    121.39 o 
 -12  -9   7       91.68      137.38     56.13 o 
 -11  -9   7     1195.11     1176.99     93.32 o 
 -10  -9   7     5674.79     5948.68    208.80 o 
  -9  -9   7     2267.88     2357.32    119.24 o 
  -8  -9   7      759.42      726.40     56.31 o 
  -7  -9   7     2587.20     2685.00     92.98 o 
  -6  -9   7     1292.82     1367.69     72.93 o 
  -5  -9   7       10.62       32.43     18.64 o 
  -4  -9   7     2337.49     2360.63     55.56 o 
  -3  -9   7       60.07       55.59     17.37 o 
  -2  -9   7       16.82        7.03     14.40 o 
  -1  -9   7      533.54      517.78     24.79 o 
   0  -9   7     3430.96     3349.07     60.55 o 
   1  -9   7     1969.42     1950.65     38.85 o 
   2  -9   7    10804.74    10866.74    138.24 o 
   3  -9   7    10247.79     9971.76    128.75 o 
   4  -9   7      438.34      378.47     21.11 o 
   5  -9   7     8323.27     8522.87    148.63 o 
   6  -9   7     9842.44     9755.49    241.69 o 
   7  -9   7      260.04      327.06     36.63 o 
   8  -9   7     4011.60     3840.88    112.80 o 
   9  -9   7     1559.34     1715.26     75.45 o 
  10  -9   7       19.27       12.36     33.41 o 
  11  -9   7      361.69      401.71    116.01 o 
  12  -9   7      422.93      395.28     58.82 o 
  13  -9   7        8.46       26.10     44.21 o 
  14  -9   7       37.36       76.56     48.68 o 
 -14  -8   7       88.57      138.64     58.82 o 
 -13  -8   7      170.84      129.05     76.32 o 
 -12  -8   7       74.24       75.92     49.51 o 
 -11  -8   7     1739.53     1761.47    220.57 o 
 -10  -8   7     3900.00     3847.74    155.42 o 
  -9  -8   7       79.56       63.46     43.74 o 
  -8  -8   7     7299.32     7235.60    181.81 o 
  -7  -8   7     2886.11     2806.86     82.40 o 
  -6  -8   7     8158.18     8178.09    235.17 o 
  -5  -8   7     9620.74     9630.20    139.20 o 
  -4  -8   7     7717.43     7732.75    116.57 o 
  -3  -8   7      216.06      223.20     18.93 o 
  -2  -8   7      831.20      696.70     30.16 o 
  -1  -8   7     6903.57     6956.08     98.45 o 
   0  -8   7      245.20      265.76     18.59 o 
   1  -8   7      142.24      145.93     14.13 o 
   2  -8   7      175.77      183.19     17.26 o 
   3  -8   7      172.31      154.60     23.66 o 
   4  -8   7     1888.12     1853.40     48.32 o 
   5  -8   7     3385.24     3336.12     68.67 o 
   6  -8   7     1487.69     1483.03     55.78 o 
   7  -8   7     1270.74     1338.88     79.56 o 
   8  -8   7     3276.67     3395.68    103.97 o 
   9  -8   7     1053.29     1136.57     77.14 o 
  10  -8   7       97.92       92.63     40.85 o 
  11  -8   7     5437.60     5724.16    190.50 o 
  12  -8   7      175.06      224.61     52.27 o 
  13  -8   7      636.00      699.08     73.93 o 
  14  -8   7     1111.45     1398.43    118.30 o 
 -15  -7   7      431.73      555.62    108.38 o 
 -14  -7   7      792.17      784.22     96.17 o 
 -13  -7   7       12.32       12.94     42.81 o 
 -12  -7   7      213.36      205.74     52.76 o 
 -11  -7   7      228.88      267.47     54.50 o 
 -10  -7   7       31.99       19.93     38.21 o 
  -9  -7   7      187.62      223.45     52.67 o 
  -8  -7   7     2006.85     1846.26     76.66 o 
  -7  -7   7     2847.55     2840.65     91.42 o 
  -6  -7   7      991.97     1016.04     37.27 o 
  -5  -7   7    13195.61    13185.94    176.48 o 
  -4  -7   7      782.08      693.79     34.94 o 
  -3  -7   7     6139.11     5949.15     86.23 o 
  -2  -7   7    12938.69    12648.48    157.00 o 
  -1  -7   7     7096.86     7212.68     98.65 o 
   0  -7   7     5844.69     5991.55     85.64 o 
   1  -7   7    11326.43    10970.64    177.78 o 
   2  -7   7     2166.57     2098.33     42.61 o 
   3  -7   7     4851.34     4878.80     79.07 o 
   4  -7   7     1630.78     1597.20     43.65 o 
   5  -7   7     1592.02     1614.36     51.08 o 
   6  -7   7      384.60      406.11     28.19 o 
   7  -7   7        0.55       -2.90     21.84 o 
   8  -7   7        4.33       -6.11     25.06 o 
   9  -7   7        1.81       42.90     28.55 o 
  10  -7   7      534.04      470.88    125.17 o 
  11  -7   7     1003.82      960.91     93.11 o 
  12  -7   7      313.30      256.52    153.41 o 
  13  -7   7     1864.35     1885.80    111.68 o 
  14  -7   7     1008.22     1062.02     89.59 o 
 -15  -6   7     1294.41     1320.44     98.20 o 
 -14  -6   7      183.57      212.47     55.02 o 
 -13  -6   7      690.19      601.04     81.66 o 
 -12  -6   7     3120.89     3143.26    148.06 o 
 -11  -6   7     2124.25     2157.11    109.14 o 
 -10  -6   7      767.12      672.96     48.93 o 
  -9  -6   7     6031.28     5600.40    144.51 o 
  -8  -6   7     5188.55     5429.57    138.63 o 
  -7  -6   7       41.36       13.37     15.69 o 
  -6  -6   7     1135.36     1132.23     34.16 o 
  -5  -6   7      163.78      164.45     16.71 o 
  -4  -6   7     1390.69     1424.72     34.31 o 
  -3  -6   7       22.52       35.31     11.80 o 
  -2  -6   7     9403.66     9663.08    123.29 o 
  -1  -6   7     6470.38     6426.92     81.25 o 
   0  -6   7    15028.06    14687.47    175.96 o 
   1  -6   7    10173.60     9814.08    124.82 o 
   2  -6   7     2664.54     2615.37     47.74 o 
   3  -6   7    13293.63    12602.73    155.25 o 
   4  -6   7    13446.72    13001.32    186.30 o 
   5  -6   7     1587.57     1631.85     45.21 o 
   6  -6   7     3848.54     3656.51    122.64 o 
   7  -6   7     5738.24     5551.61    172.33 o 
   8  -6   7       93.97       62.83     31.60 o 
   9  -6   7       10.75      -13.80     26.67 o 
  10  -6   7     1457.60     1315.97     83.64 o 
  11  -6   7       68.04      109.06     44.78 o 
  12  -6   7       77.90       12.04     43.13 o 
  13  -6   7       52.44       22.21     45.41 o 
  14  -6   7        4.73      -41.51     44.78 o 
 -15  -5   7      244.23      244.72     57.08 o 
 -14  -5   7       35.19       80.67     45.86 o 
 -13  -5   7      816.85      743.85     68.53 o 
 -12  -5   7     2501.18     2430.30    110.60 o 
 -11  -5   7       53.55       64.54     28.75 o 
 -10  -5   7     7874.27     7666.15    178.87 o 
  -9  -5   7     1497.60     1714.65    106.25 o 
  -8  -5   7     6067.06     5742.00    120.76 o 
  -7  -5   7     1424.90     1386.97     43.87 o 
  -6  -5   7    11291.15    11049.45    147.76 o 
  -5  -5   7     6731.89     6891.13     99.55 o 
  -4  -5   7      947.96      953.73     27.07 o 
  -3  -5   7     4169.21     4229.00     63.58 o 
  -2  -5   7       20.42        4.92     10.66 o 
  -1  -5   7     3769.09     3640.34     57.04 o 
   0  -5   7       84.81      109.37     13.50 o 
   1  -5   7      129.09       81.59     13.08 o 
   2  -5   7     3145.94     3142.97     51.57 o 
   3  -5   7     2552.15     2436.48     46.16 o 
   4  -5   7     4313.92     4185.44     77.13 o 
   5  -5   7     1585.75     1555.77     46.31 o 
   6  -5   7     8396.10     8314.48    201.95 o 
   7  -5   7     2251.66     2109.08    138.77 o 
   8  -5   7      638.78      671.06     48.42 o 
   9  -5   7     4261.65     4118.94    122.48 o 
  10  -5   7     1962.94     1852.11    100.36 o 
  11  -5   7      239.06      186.18     52.34 o 
  12  -5   7     1070.33     1131.75     86.84 o 
  13  -5   7      390.80      460.80     67.90 o 
  14  -5   7       53.71       21.53     52.34 o 
 -16  -4   7      491.97      387.71     88.53 o 
 -15  -4   7       50.71       47.16     41.54 o 
 -14  -4   7      196.62      168.41     45.86 o 
 -13  -4   7       27.07       22.19     34.97 o 
 -12  -4   7      106.66      176.14     41.02 o 
 -11  -4   7      212.82      233.82     32.51 o 
 -10  -4   7     2536.39     2484.43     81.07 o 
  -9  -4   7     5690.55     5758.19    118.87 o 
  -8  -4   7     1610.32     1617.59     46.25 o 
  -7  -4   7    13068.20    12812.42    165.69 o 
  -6  -4   7     7530.24     7461.37    112.34 o 
  -5  -4   7      398.44      460.05     17.26 o 
  -4  -4   7     1575.63     1430.46     31.67 o 
  -3  -4   7     4660.15     5078.24     71.01 o 
  -2  -4   7        3.10       -7.81     11.09 o 
  -1  -4   7    11305.55    11178.79    134.95 o 
   0  -4   7     7258.89     7095.63    100.60 o 
   1  -4   7     2080.45     2061.67     43.01 o 
   2  -4   7     1771.42     1686.11     39.30 o 
   3  -4   7     1125.01     1085.10     32.64 o 
   4  -4   7        1.98      -12.96     12.96 o 
   5  -4   7      190.85      206.29     21.11 o 
   6  -4   7     1038.07     1048.28     41.91 o 
   7  -4   7     1239.07     1254.43     62.49 o 
   8  -4   7        8.07       23.05     27.69 o 
   9  -4   7     2572.95     2591.44     96.32 o 
  10  -4   7       94.50      120.62     44.78 o 
  11  -4   7     2293.37     2158.43    278.57 o 
  12  -4   7      949.01      794.41     79.28 o 
  13  -4   7       70.37       50.79     50.42 o 
  14  -4   7     1626.17     1706.55    163.33 o 
 -16  -3   7     1159.06     1445.53    129.75 o 
 -15  -3   7       64.88       53.43     54.95 o 
 -14  -3   7     2390.81     2158.09    102.54 o 
 -13  -3   7      999.39      879.14     64.21 o 
 -12  -3   7       58.76       81.94     43.42 o 
 -11  -3   7     3811.33     3689.24    101.30 o 
 -10  -3   7     1680.88     1615.95     73.63 o 
  -9  -3   7        5.64       -9.01     13.90 o 
  -8  -3   7        5.15       -0.85     12.54 o 
  -7  -3   7        2.08        9.85     11.31 o 
  -6  -3   7       45.11       38.80     10.78 o 
  -5  -3   7      722.72      695.40     22.31 o 
  -4  -3   7     3633.23     3759.74     55.62 o 
  -3  -3   7        6.27        0.35      8.97 o 
  -2  -3   7     9224.43     9395.36    155.48 o 
  -1  -3   7    15857.67    15346.85    207.55 o 
   0  -3   7      428.82      414.94     19.73 o 
   1  -3   7    20635.26    20446.55    252.50 o 
   2  -3   7    21935.84    20927.61    259.67 o 
   3  -3   7     1482.90     1551.27     38.87 o 
   4  -3   7     3296.47     3133.81     65.10 o 
   5  -3   7    14373.44    13761.25    199.27 o 
   6  -3   7      155.43      141.41     23.41 o 
   7  -3   7       29.52       23.29     34.99 o 
   8  -3   7      697.08      770.50     53.92 o 
   9  -3   7        1.11        7.41     37.73 o 
  10  -3   7        5.02      -15.26     38.86 o 
  11  -3   7       82.28       90.61     49.10 o 
  12  -3   7        8.66      -52.87     69.45 o 
  13  -3   7      328.78      410.95     70.64 o 
  14  -3   7     1024.33      917.39    131.27 o 
 -17  -2   7      109.45      134.33     67.16 o 
 -16  -2   7       10.38       73.27     56.48 o 
 -15  -2   7      453.36      425.87     74.80 o 
 -14  -2   7     1590.61     1488.89     80.36 o 
 -13  -2   7       32.26       -1.13     56.48 o 
 -12  -2   7     3785.40     3694.73    119.99 o 
 -11  -2   7     4758.20     5092.56    121.03 o 
 -10  -2   7      217.22      219.63     22.08 o 
  -9  -2   7      932.11      919.63     27.98 o 
  -8  -2   7    12583.67    12404.77    158.23 o 
  -7  -2   7     8127.68     8019.58    107.01 o 
  -6  -2   7      201.97      231.44     14.37 o 
  -5  -2   7     2021.81     2063.22     36.05 o 
  -4  -2   7     3229.39     3413.17     50.34 o 
  -3  -2   7      725.04      751.25     20.22 o 
  -2  -2   7       13.15       11.64      9.44 o 
  -1  -2   7       66.95       64.09     11.17 o 
   0  -2   7     3459.74     3408.86     95.55 o 
   1  -2   7     8829.55     8362.36    116.51 o 
   2  -2   7     2750.33     2669.71     52.15 o 
   3  -2   7     2180.15     2235.54     54.62 o 
   4  -2   7    25090.94    24891.67    334.49 o 
   5  -2   7     2729.90     2761.42     63.75 o 
   6  -2   7       21.72       44.69     23.64 o 
   7  -2   7     4016.61     3939.37    118.95 o 
   8  -2   7     5644.74     5369.31    148.94 o 
   9  -2   7       16.25      -35.62     35.62 o 
  10  -2   7     1024.77     1033.04     97.69 o 
  11  -2   7      628.43      467.80     76.32 o 
  12  -2   7       12.26        1.80     45.63 o 
  13  -2   7      168.36      311.33     70.13 o 
 -17  -1   7      341.39      390.77     77.85 o 
 -16  -1   7        5.92      -32.06     48.85 o 
 -15  -1   7        9.58       12.21     45.79 o 
 -14  -1   7        2.64      -38.16     38.16 o 
 -13  -1   7        0.08       16.88     27.51 o 
 -12  -1   7      451.20      398.58     30.49 o 
 -11  -1   7      665.31      662.53     29.91 o 
 -10  -1   7      292.15      297.79     20.88 o 
  -9  -1   7     3565.87     3713.79     64.65 o 
  -8  -1   7    14838.57    14934.07    199.48 o 
  -7  -1   7       34.37       43.14      9.08 o 
  -6  -1   7    10055.80     9743.27    116.45 o 
  -5  -1   7    25483.44    25770.22    286.26 o 
  -4  -1   7      283.36      301.42     14.17 o 
  -3  -1   7     3041.62     3139.03     48.40 o 
  -2  -1   7     3573.24     3795.89     81.46 o 
  -1  -1   7     5139.41     5222.31     78.44 o 
   0  -1   7     3428.69     3296.73     57.51 o 
   1  -1   7       37.15       51.87     13.62 o 
   2  -1   7      323.91      322.00     20.71 o 
   3  -1   7      151.46      180.87     23.10 o 
   4  -1   7      875.28      912.42     35.87 o 
   5  -1   7      925.72      846.14     36.09 o 
   6  -1   7      107.63       95.86     26.96 o 
   7  -1   7     1552.91     1597.93     76.94 o 
   8  -1   7      909.34      831.16     59.60 o 
   9  -1   7      570.66      577.14     68.00 o 
  10  -1   7      554.31      519.92     69.61 o 
  11  -1   7      667.79      624.48     76.54 o 
  12  -1   7     1091.92     1362.10    105.03 o 
  13  -1   7     1550.47     1777.08    280.86 o 
 -17   0   7      192.72      225.91     62.58 o 
 -16   0   7      926.19      966.23     90.06 o 
 -15   0   7      771.80      772.37     76.32 o 
 -14   0   7        5.17       24.42     38.16 o 
 -13   0   7     2183.73     2180.91     64.23 o 
 -12   0   7      750.77      733.29     50.95 o 
 -11   0   7        4.14       13.10     12.86 o 
 -10   0   7      714.37      763.25     25.70 o 
  -9   0   7        3.01       -7.54     11.43 o 
  -8   0   7        7.33        0.12     10.81 o 
  -7   0   7      389.29      377.86     12.68 o 
  -6   0   7     3692.55     3813.11     53.04 o 
  -5   0   7     6358.48     6574.92     94.06 o 
  -4   0   7      934.62      992.23     24.35 o 
  -3   0   7     3565.18     3639.98     78.28 o 
  -2   0   7      957.43      900.37     26.77 o 
  -1   0   7    12064.55    12900.96    192.49 o 
   0   0   7     5760.29     5439.27     84.12 o 
   1   0   7      944.16      896.50     30.09 o 
   2   0   7     3151.63     3075.44     73.69 o 
   3   0   7    14527.17    14060.31    204.45 o 
   4   0   7      130.45      128.44     21.47 o 
   5   0   7       14.35        5.18     19.87 o 
   6   0   7     1216.15     1239.41     57.57 o 
   7   0   7       12.73       13.76     31.70 o 
   8   0   7        4.56       25.59     32.50 o 
   9   0   7        8.58       21.93     42.54 o 
  10   0   7      138.41      165.68     55.58 o 
  11   0   7        9.51        4.02     49.61 o 
  12   0   7      510.34      614.46     84.00 o 
 -18   1   7      198.17      164.85     61.06 o 
 -17   1   7      230.23      262.55     59.53 o 
 -16   1   7     1715.66     1776.77    112.96 o 
 -15   1   7      448.28      471.67     59.53 o 
 -14   1   7      595.24      576.99     59.53 o 
 -13   1   7     5566.43     5429.77    139.62 o 
 -12   1   7      415.47      407.06     19.90 o 
 -11   1   7     3341.47     3305.21     56.08 o 
 -10   1   7     8863.84     8899.60    137.37 o 
  -9   1   7     2953.47     3018.11     93.76 o 
  -8   1   7       20.23       25.50     10.85 o 
  -7   1   7     2107.87     2118.96     33.79 o 
  -6   1   7      604.82      627.98     17.38 o 
  -5   1   7     1106.13     1169.18     24.56 o 
  -4   1   7      658.33      672.25     20.28 o 
  -3   1   7     3392.96     3531.43     51.33 o 
  -2   1   7       22.61       24.79     11.06 o 
  -1   1   7     4000.47     3822.01     60.69 o 
   0   1   7      358.84      363.09     19.57 o 
   1   1   7     1167.62     1095.89     34.79 o 
   2   1   7    22749.20    22018.71    326.90 o 
   3   1   7     5748.82     5892.99    105.91 o 
   4   1   7      396.73      407.96     29.12 o 
   5   1   7     6753.66     6908.06    158.19 o 
   6   1   7     8041.06     7645.90    165.71 o 
   7   1   7      491.98      433.70     59.41 o 
   8   1   7      975.13      864.14     79.28 o 
   9   1   7      651.49      723.70     79.19 o 
  10   1   7       84.97       65.64     51.27 o 
  11   1   7      119.50      128.07     87.77 o 
  12   1   7       23.96       38.71    124.40 o 
 -18   2   7        1.29        0.00     45.79 o 
 -17   2   7       77.03       70.22     45.79 o 
 -16   2   7       14.77       73.27     39.69 o 
 -15   2   7        3.76       12.21     33.58 o 
 -14   2   7     1266.87     1233.36     76.32 o 
 -13   2   7     1341.66     1292.86     63.62 o 
 -12   2   7      103.65      106.25     19.53 o 
 -11   2   7     5283.91     5300.21     90.32 o 
 -10   2   7     7908.80     8033.35    124.32 o 
  -9   2   7       56.72       33.54     11.50 o 
  -8   2   7     7907.89     7905.97    129.05 o 
  -7   2   7    20004.58    19891.05    226.01 o 
  -6   2   7     2533.34     2506.98     37.86 o 
  -5   2   7     1370.90     1346.30     27.64 o 
  -4   2   7    15373.27    15887.78    173.95 o 
  -3   2   7     1313.55     1365.17     32.22 o 
  -2   2   7      861.17      869.52     30.31 o 
  -1   2   7     1629.32     1688.99     41.25 o 
   0   2   7       50.39       70.64     14.69 o 
   1   2   7        3.10       35.09     14.57 o 
   2   2   7     1087.07     1086.28     42.04 o 
   3   2   7        0.94      -17.04     17.04 o 
   4   2   7      333.43      302.11     28.45 o 
   5   2   7     5601.24     5494.56    132.79 o 
   6   2   7     1985.73     2053.96     78.56 o 
   7   2   7      331.66      311.36     47.19 o 
   8   2   7     1852.35     1745.36    110.08 o 
   9   2   7     1551.39     1370.35    104.05 o 
  10   2   7      292.15      375.16     71.14 o 
  11   2   7     1312.72     1317.47    128.98 o 
 -18   3   7      351.84      346.50     51.90 o 
 -17   3   7     1730.33     1492.85     88.53 o 
 -16   3   7      292.78      286.97     41.21 o 
 -15   3   7      393.13      425.87     44.27 o 
 -14   3   7      831.38      809.02     93.11 o 
 -13   3   7       11.13       36.06     25.95 o 
 -12   3   7      346.98      359.04     32.00 o 
 -11   3   7      163.25      132.84     14.05 o 
 -10   3   7       71.99       60.21     10.92 o 
  -9   3   7      304.22      307.95     15.85 o 
  -8   3   7     2755.96     2739.92     48.25 o 
  -7   3   7      244.32      221.56     14.05 o 
  -6   3   7     1139.16     1142.78     27.02 o 
  -5   3   7     6731.44     6596.07     87.79 o 
  -4   3   7     4538.18     4609.78     68.00 o 
  -3   3   7       67.08       80.65     13.26 o 
  -2   3   7     6445.54     6590.19     92.78 o 
  -1   3   7     5268.54     5146.49     86.54 o 
   0   3   7     2664.88     2763.04     54.48 o 
   1   3   7     9391.00     8982.02    124.88 o 
   2   3   7     2369.55     2356.12     57.01 o 
   3   3   7        5.85       -5.35     17.75 o 
   4   3   7     1271.75     1238.49     59.21 o 
   5   3   7      267.34      265.00     37.73 o 
   6   3   7        0.02      -25.71     25.71 o 
   7   3   7       28.85       10.51     41.46 o 
   8   3   7      345.41      501.81     72.22 o 
   9   3   7       24.33       48.06     53.35 o 
  10   3   7      473.45      393.10     75.46 o 
  11   3   7      385.81      417.32     81.49 o 
 -15   4   7     1971.94     1743.19    161.80 o 
 -14   4   7     1440.35     1471.48    146.54 o 
 -13   4   7      911.25      854.80    109.90 o 
 -12   4   7     3621.20     3832.42    116.72 o 
 -11   4   7     1355.31     1400.45     33.82 o 
 -10   4   7      294.33      325.77     15.99 o 
  -9   4   7     4317.23     4335.77     70.43 o 
  -8   4   7      561.79      584.84     23.02 o 
  -7   4   7        2.19       -7.33     10.90 o 
  -6   4   7       52.11       31.22     14.71 o 
  -5   4   7      459.71      410.96     27.44 o 
  -4   4   7       96.03      111.67     13.70 o 
  -3   4   7     1386.48     1372.05     37.79 o 
  -2   4   7     7658.81     7974.76    117.49 o 
  -1   4   7       28.23       27.88     15.54 o 
   0   4   7     7901.63     7921.33    121.60 o 
   1   4   7     6122.53     6275.56    104.71 o 
   2   4   7       78.81       73.51     20.60 o 
   3   4   7    14421.00    14310.83    214.31 o 
   4   4   7     7345.64     7384.18    177.58 o 
   5   4   7      744.91      764.43     52.64 o 
   6   4   7     1499.45     1411.39     70.54 o 
   7   4   7     1124.49     1070.76     95.52 o 
   8   4   7      510.58      601.80    134.33 o 
   9   4   7       48.78       -6.64     52.86 o 
  10   4   7       42.57       71.93     60.98 o 
  11   4   7        2.41      -64.11     77.85 o 
 -16   5   7      416.49      242.70     85.48 o 
 -15   5   7     1034.36      874.65    128.22 o 
 -14   5   7       27.59      -44.27     44.27 o 
 -13   5   7     2541.93     2463.66    177.07 o 
 -12   5   7     3589.71     3568.12    110.97 o 
 -11   5   7      530.26      535.48     26.51 o 
 -10   5   7     2840.28     2905.40     53.17 o 
  -9   5   7    16480.48    16650.57    223.89 o 
  -8   5   7     5288.87     5334.43     86.95 o 
  -7   5   7     5714.16     5953.89     88.50 o 
  -6   5   7    14021.82    13811.76    178.96 o 
  -5   5   7     2347.36     2261.82     73.95 o 
  -4   5   7      530.33      564.26     25.55 o 
  -3   5   7        7.91       10.73     15.12 o 
  -2   5   7      630.32      546.14     34.75 o 
  -1   5   7      155.97      157.04     23.11 o 
   0   5   7      632.00      601.02     31.54 o 
   1   5   7      565.13      574.17     34.53 o 
   2   5   7      271.77      298.18     30.30 o 
   3   5   7     5330.73     5351.81    134.77 o 
   4   5   7     1469.38     1528.30    110.04 o 
   5   5   7      625.93      687.86     54.99 o 
   6   5   7     3831.03     4079.45    141.85 o 
   7   5   7     3582.45     3669.31    180.88 o 
   8   5   7        1.28      -13.29     55.02 o 
   9   5   7     1173.65     1168.13    109.95 o 
  10   5   7      694.97      380.08    123.64 o 
 -17   6   7        2.15       12.21     64.11 o 
 -16   6   7      562.98      625.84    117.54 o 
 -15   6   7      220.86      199.96     83.95 o 
 -14   6   7        8.47      -19.84     53.43 o 
 -13   6   7       44.33       79.88     26.86 o 
 -12   6   7        0.82       49.43     25.89 o 
 -11   6   7      222.77      228.39     17.61 o 
 -10   6   7     3301.80     3383.13     77.83 o 
  -9   6   7     2365.34     2414.44     56.97 o 
  -8   6   7        2.53      -10.47     12.37 o 
  -7   6   7     4715.27     4770.78     83.84 o 
  -6   6   7     6604.76     6796.00    102.07 o 
  -5   6   7      168.33      154.65     18.77 o 
  -4   6   7     7999.54     8086.90    130.22 o 
  -3   6   7     6912.66     7010.88    128.00 o 
  -2   6   7       10.85        7.34     17.03 o 
  -1   6   7     2331.31     2331.85     58.23 o 
   0   6   7      639.15      704.88     34.95 o 
   1   6   7        0.68       -5.76     20.64 o 
   2   6   7      136.37      117.50     26.93 o 
   3   6   7      381.84      277.19     40.63 o 
   4   6   7        0.99       21.47     38.75 o 
   5   6   7      209.12      232.23     41.87 o 
   6   6   7      536.70      574.18     80.41 o 
   7   6   7      264.23      368.98     75.56 o 
   8   6   7      286.72      339.86     78.77 o 
   9   6   7      994.34     1064.46    111.17 o 
  10   6   7      108.65       99.22    106.85 o 
 -17   7   7      945.02      804.43    135.85 o 
 -16   7   7     1904.82     2045.42    189.28 o 
 -15   7   7        0.80       41.21     58.00 o 
 -14   7   7     2240.18     2241.36    163.33 o 
 -13   7   7     1064.32      981.48     61.06 o 
 -12   7   7      129.93      113.66     23.19 o 
 -11   7   7     1638.10     1604.71     70.94 o 
 -10   7   7      319.62      291.40     26.22 o 
  -9   7   7        0.44        4.18     18.51 o 
  -8   7   7     1738.42     1687.17     57.89 o 
  -7   7   7      746.32      677.28     39.00 o 
  -6   7   7        3.43       -4.07     25.78 o 
  -5   7   7      202.25      197.60     25.08 o 
  -4   7   7     2397.06     2327.57     73.41 o 
  -3   7   7       19.82       -5.32     24.24 o 
  -2   7   7     1440.21     1542.21     84.38 o 
  -1   7   7     3970.16     3989.60    108.54 o 
   0   7   7      707.39      733.08     54.31 o 
   1   7   7     3888.83     3909.12    122.27 o 
   2   7   7     6673.93     6701.30    184.45 o 
   3   7   7     1161.58     1353.74     84.86 o 
   4   7   7     1452.79     1386.87     85.89 o 
   5   7   7     1823.06     2005.94    270.18 o 
   6   7   7      552.37      618.84    206.83 o 
   7   7   7        0.20      -32.06     73.27 o 
   8   7   7       10.96      -22.90     79.37 o 
 -17   8   7      685.55      763.22    138.91 o 
 -16   8   7      620.71      560.20    117.54 o 
 -15   8   7      447.33      416.39     88.53 o 
 -14   8   7     3123.93     2950.83    132.04 o 
 -13   8   7      556.58      513.95     49.88 o 
 -12   8   7     1343.06     1223.35     53.12 o 
 -11   8   7     7041.21     6878.90    161.21 o 
 -10   8   7     2886.29     2846.83     94.75 o 
  -9   8   7     2001.80     2127.47     91.65 o 
  -8   8   7     7049.69     7179.83    148.86 o 
  -7   8   7     3927.32     3622.41    115.61 o 
  -6   8   7        2.76      -20.61     20.61 o 
  -5   8   7      486.24      516.48     34.79 o 
  -4   8   7       27.73       -9.71     23.42 o 
  -3   8   7       24.12        5.49     24.97 o 
  -2   8   7      625.51      645.31     46.54 o 
  -1   8   7      411.97      349.20     40.00 o 
   0   8   7        2.69       -2.18     27.57 o 
   1   8   7     3698.79     3732.73    131.29 o 
   2   8   7     2047.01     2196.68    252.62 o 
   3   8   7      208.50      245.70     62.49 o 
   4   8   7     3524.59     3683.28    241.18 o 
   5   8   7     4528.07     4477.18    198.01 o 
   6   8   7        4.50      -73.27     73.27 o 
   7   8   7     1236.36      906.70    152.64 o 
 -17   9   7      342.57      323.60    103.80 o 
 -16   9   7       22.38      -33.58     64.11 o 
 -15   9   7      169.82      152.72     38.66 o 
 -14   9   7       32.26       52.28     34.42 o 
 -13   9   7       29.21       15.02     32.17 o 
 -12   9   7      902.58      946.75     67.94 o 
 -11   9   7     2331.72     2307.16     83.73 o 
 -10   9   7        8.40        4.13     27.24 o 
  -9   9   7     3547.99     3687.61     95.99 o 
  -8   9   7     8012.92     8250.59    197.78 o 
  -7   9   7     1049.03      948.25     57.94 o 
  -6   9   7     3293.21     3404.98     96.99 o 
  -5   9   7     7692.86     7680.20    254.69 o 
  -4   9   7     1731.96     1649.45    105.53 o 
  -3   9   7     1354.15     1262.20     61.03 o 
  -2   9   7     1955.81     1952.64     77.06 o 
  -1   9   7       68.71       57.13     30.84 o 
   0   9   7      174.52      170.13     38.68 o 
   1   9   7       54.71      -19.19     45.18 o 
   2   9   7       55.76       38.97     49.61 o 
   3   9   7       73.88       35.11     77.85 o 
   4   9   7      606.62      616.72     89.51 o 
   5   9   7      260.27      271.57     77.35 o 
   6   9   7      125.92      302.23    116.01 o 
 -16  10   7      340.89      274.72     80.90 o 
 -15  10   7      692.97      734.95     63.23 o 
 -14  10   7       94.28       78.80     39.19 o 
 -13  10   7       94.04       41.89     38.68 o 
 -12  10   7      501.40      484.93     43.99 o 
 -11  10   7        8.22       30.15     29.13 o 
 -10  10   7        2.32       70.35     37.59 o 
  -9  10   7      106.45      110.12     34.86 o 
  -8  10   7      596.74      511.52     48.39 o 
  -7  10   7      287.15      234.89     41.15 o 
  -6  10   7     3783.80     3426.67    157.75 o 
  -5  10   7     1531.74     1482.79     68.00 o 
  -4  10   7      262.80      242.67     49.28 o 
  -3  10   7     2450.32     2594.42    103.99 o 
  -2  10   7      953.50     1020.79     61.22 o 
  -1  10   7      567.21      536.74     51.33 o 
   0  10   7     2649.80     2677.04    115.66 o 
   1  10   7      905.67      659.42    120.59 o 
   2  10   7      362.70      245.97     67.90 o 
   3  10   7     1447.16     1307.44    116.00 o 
   4  10   7      614.34      422.86     83.39 o 
   5  10   7        1.58      -70.22     70.22 o 
 -16  11   7     1728.88     1727.68     96.03 o 
 -15  11   7      658.84      587.04     62.18 o 
 -14  11   7       88.02       96.03     42.85 o 
 -13  11   7     1744.61     1550.73     96.69 o 
 -12  11   7     1323.51     1378.31     71.93 o 
 -11  11   7      577.00      641.39     53.58 o 
 -10  11   7     3158.54     3162.41    132.67 o 
  -9  11   7     2128.59     1903.14     86.62 o 
  -8  11   7       98.21       40.45     45.79 o 
  -7  11   7      873.38      788.03     88.96 o 
  -6  11   7      214.00       96.62     38.96 o 
  -5  11   7       43.58       -1.35     31.65 o 
  -4  11   7      557.08      461.02     79.37 o 
  -3  11   7      628.73      560.44    116.01 o 
  -2  11   7      184.40      196.84     64.78 o 
  -1  11   7     1252.35     1232.06    100.10 o 
   0  11   7     1436.98     1482.89    213.70 o 
   1  11   7       23.50        9.22     53.84 o 
   2  11   7     1869.01     1905.36    322.08 o 
   3  11   7     3522.69     4055.49    199.03 o 
   4  11   7       50.37       16.88     63.89 o 
 -16  12   7       24.06       39.69     51.90 o 
 -15  12   7       29.75       -6.11     41.23 o 
 -14  12   7      237.20      300.01     76.32 o 
 -13  12   7     2040.82     2055.96    115.65 o 
 -12  12   7      232.66      249.19     43.06 o 
 -11  12   7     1039.09     1046.31     67.80 o 
 -10  12   7     3752.15     3885.09    150.83 o 
  -9  12   7      905.63      955.25     67.64 o 
  -8  12   7     2658.71     2644.18    165.95 o 
  -7  12   7     6046.96     6070.72    333.14 o 
  -6  12   7     1312.12     1007.75    121.90 o 
  -5  12   7      208.17      223.96     67.93 o 
  -4  12   7     1232.96     1039.50    131.27 o 
  -3  12   7      481.38      546.27     92.35 o 
  -2  12   7       14.68      -44.27     48.25 o 
  -1  12   7       16.95      -11.42     71.74 o 
   0  12   7       60.51       26.29     57.21 o 
   1  12   7       31.51       56.48     60.44 o 
   2  12   7      401.56      384.62     87.41 o 
   3  12   7      408.76      377.98     86.48 o 
 -15  13   7        0.27      -13.74     43.96 o 
 -14  13   7       75.30       13.70     44.55 o 
 -13  13   7       38.62       53.75     51.90 o 
 -12  13   7       63.88       40.48     36.17 o 
 -11  13   7       34.41      -16.60     37.82 o 
 -10  13   7     1133.05     1108.07    129.13 o 
  -9  13   7       18.76      -33.19     33.19 o 
  -8  13   7     1827.53     1627.66     90.41 o 
  -7  13   7     1491.01     1431.59     86.25 o 
  -6  13   7       14.52       19.54     38.98 o 
  -5  13   7     2095.76     2285.00    111.10 o 
  -4  13   7     2473.23     2301.77    147.30 o 
  -3  13   7        0.15       31.54     52.27 o 
  -2  13   7      985.81     1077.81    103.60 o 
  -1  13   7      729.91      757.11    137.38 o 
   0  13   7       19.92       25.95     87.01 o 
   1  13   7      573.07      488.01    186.22 o 
   2  13   7      254.14      322.61     84.72 o 
 -14  14   7     1161.24     1237.94    170.96 o 
 -13  14   7       32.73       23.74     48.39 o 
 -12  14   7      773.48      716.88     65.00 o 
 -11  14   7      256.95      245.58     67.68 o 
 -10  14   7       19.77      -34.66     34.66 o 
  -9  14   7      115.92      163.67     47.21 o 
  -8  14   7      179.08      233.52     53.38 o 
  -7  14   7       19.01      -26.47     37.92 o 
  -6  14   7      157.81      180.41     48.03 o 
  -5  14   7      389.42      325.71     57.98 o 
  -4  14   7       92.15       60.94     47.82 o 
  -3  14   7      445.44      312.23    181.65 o 
  -2  14   7     1158.88      688.42    135.85 o 
  -1  14   7       65.28       91.59    100.74 o 
   0  14   7      375.54      622.78    145.01 o 
 -12  15   7      767.21      977.84    107.00 o 
 -11  15   7     1242.25     1274.23     85.61 o 
 -10  15   7      512.14      397.79     60.69 o 
  -9  15   7     3558.06     3466.06    146.90 o 
  -8  15   7      786.11      762.69     74.21 o 
  -7  15   7      285.99      270.82     58.25 o 
  -6  15   7     1135.19     1199.37     90.13 o 
  -5  15   7      524.65      508.84    130.73 o 
  -4  15   7        8.85       -7.93     48.96 o 
  -3  15   7        0.67       24.42     82.43 o 
 -12  16   7      500.99      648.73    111.43 o 
 -11  16   7      141.58      242.70     91.59 o 
 -10  16   7      809.07      999.81    138.91 o 
  -9  16   7      887.05      859.44     83.46 o 
  -8  16   7      170.98      205.40     55.73 o 
  -7  16   7      898.31      856.31     96.79 o 
  -6  16   7     2492.28     2636.37    162.44 o 
  -5  16   7       89.33      158.75    106.85 o 
   5 -21   8      108.50       85.48    102.27 o 
   6 -21   8       98.36      303.76    116.01 o 
  -2 -20   8       54.34      122.11    100.74 o 
  -1 -20   8      187.47      146.54    106.85 o 
   0 -20   8      387.30      430.45    123.64 o 
   1 -20   8       14.77      -38.16     74.80 o 
   2 -20   8     1189.79     1315.78    169.43 o 
   3 -20   8     2082.35     2207.22    209.12 o 
   4 -20   8       18.89       21.10     54.76 o 
   5 -20   8     1499.44     1489.84    129.75 o 
   6 -20   8     1340.33     1434.31    120.05 o 
   7 -20   8       64.25       99.22     63.68 o 
   8 -20   8      454.98      593.78    129.75 o 
  -4 -19   8     1378.89     1421.11    187.75 o 
  -3 -19   8      193.75       81.10     68.56 o 
  -2 -19   8       75.96       80.48     65.60 o 
  -1 -19   8      353.89      271.14     75.81 o 
   0 -19   8       54.01       29.00     73.27 o 
   1 -19   8       11.33      -36.63     65.64 o 
   2 -19   8      209.53       56.48     79.37 o 
   3 -19   8       29.90       -1.76     67.16 o 
   4 -19   8      274.06      212.17     64.76 o 
   5 -19   8     1256.57     1256.14    111.16 o 
   6 -19   8      852.40      943.84    103.80 o 
   7 -19   8       82.34       32.82     55.05 o 
   8 -19   8     1732.43     1930.07    170.96 o 
   9 -19   8     1015.51      991.07    165.62 o 
  -5 -18   8      970.14      873.12    155.70 o 
  -4 -18   8     1575.91     1806.05    137.59 o 
  -3 -18   8        9.95       60.63     63.08 o 
  -2 -18   8     2262.72     2389.00    236.60 o 
  -1 -18   8      579.02      597.83     89.59 o 
   0 -18   8       57.65       85.48     85.48 o 
   1 -18   8     2430.42     2622.46    150.43 o 
   2 -18   8      290.12      377.54     73.93 o 
   3 -18   8        8.97       19.89     53.43 o 
   4 -18   8       80.65      119.03     57.08 o 
   5 -18   8        0.56      -27.44    109.14 o 
   6 -18   8      113.80      125.62     57.38 o 
   7 -18   8      107.83       50.28     52.27 o 
   8 -18   8      217.75      167.34     62.00 o 
   9 -18   8      113.39      149.53     58.17 o 
  10 -18   8      251.95      257.92     68.48 o 
  11 -18   8      862.42      944.86    131.27 o 
  -6 -17   8        0.86       13.74     87.01 o 
  -5 -17   8      251.29      329.46     94.64 o 
  -4 -17   8      474.86      411.10     81.69 o 
  -3 -17   8      165.47      236.72    140.43 o 
  -2 -17   8      894.33      882.36     99.84 o 
  -1 -17   8      349.04      394.40     73.88 o 
   0 -17   8      889.67      864.30    167.14 o 
   1 -17   8     3327.78     3275.61    129.54 o 
   2 -17   8      110.76       84.77     67.93 o 
   3 -17   8     2452.32     2293.11    154.93 o 
   4 -17   8     3179.18     3067.39    186.99 o 
   5 -17   8      530.78      525.99     75.55 o 
   6 -17   8      759.89      655.69    120.59 o 
   7 -17   8      792.15      833.70     86.33 o 
   8 -17   8      143.32      102.94     53.94 o 
   9 -17   8       60.61       91.89     54.31 o 
  10 -17   8      115.74      151.80     58.02 o 
  11 -17   8        9.62      -44.09     46.94 o 
  12 -17   8        7.24      -56.48     70.22 o 
  -7 -16   8      108.37      169.43    105.32 o 
  -6 -16   8     2036.41     1747.77    181.65 o 
  -5 -16   8      993.80     1026.40    102.47 o 
  -4 -16   8       44.51      -49.76     49.76 o 
  -3 -16   8      415.75      429.42     73.79 o 
  -2 -16   8       73.25       47.21     53.22 o 
  -1 -16   8        4.07      -34.31     45.29 o 
   0 -16   8      121.55      112.51     51.19 o 
   1 -16   8      232.38      164.42     39.91 o 
   2 -16   8      307.25      296.39     43.94 o 
   3 -16   8     1924.83     2079.26    137.38 o 
   4 -16   8     2196.98     2256.35    125.19 o 
   5 -16   8      163.35       82.05     64.11 o 
   6 -16   8     3092.19     3094.77    299.18 o 
   7 -16   8     2667.78     2558.49    174.01 o 
   8 -16   8       28.40       25.93     44.71 o 
   9 -16   8     1415.39     1433.75    101.96 o 
  10 -16   8     1750.35     1819.69    112.79 o 
  11 -16   8      160.77      128.44     55.39 o 
  12 -16   8      413.26      533.74     73.93 o 
  13 -16   8      368.76      575.47    106.85 o 
  -8 -15   8      136.89       36.63     85.48 o 
  -7 -15   8     1337.29     1384.47    167.91 o 
  -6 -15   8     3602.82     3597.80    247.28 o 
  -5 -15   8      356.93      258.82     67.30 o 
  -4 -15   8     2094.77     1792.26    119.68 o 
  -3 -15   8     1347.58     1379.26    153.41 o 
  -2 -15   8     2528.90     2216.00    127.31 o 
  -1 -15   8     2900.78     2953.38    145.70 o 
   0 -15   8     1282.90     1306.66     68.75 o 
   1 -15   8      101.97       63.02     32.68 o 
   2 -15   8       12.98       11.20     29.69 o 
   3 -15   8      209.99      246.42     39.84 o 
   4 -15   8        2.71      -30.21     30.21 o 
   5 -15   8      555.13      540.87    138.91 o 
   6 -15   8     1593.35     1590.15    101.96 o 
   7 -15   8      684.61      810.29     79.37 o 
   8 -15   8      268.72      268.03     62.58 o 
   9 -15   8     1705.66     1525.78    100.36 o 
  10 -15   8      784.20      777.25     78.20 o 
  11 -15   8      604.44      711.13     77.12 o 
  12 -15   8     1156.31     1305.71    176.30 o 
  13 -15   8      405.89      435.03    102.27 o 
 -10 -14   8      139.93      225.70     77.12 o 
  -9 -14   8        1.70        5.95     55.37 o 
  -8 -14   8       76.08       80.14     58.02 o 
  -7 -14   8      534.10      521.63     81.84 o 
  -6 -14   8      443.73      452.50     60.98 o 
  -5 -14   8      194.66      141.00     58.87 o 
  -4 -14   8     1414.96     1223.30     78.90 o 
  -3 -14   8     1846.43     1799.83    138.92 o 
  -2 -14   8       11.57       22.90     42.09 o 
  -1 -14   8     5601.42     5461.81    140.59 o 
   0 -14   8     1229.87     1264.05     63.79 o 
   1 -14   8     1925.42     1875.94     80.64 o 
   2 -14   8     5130.49     4881.44    240.59 o 
   3 -14   8     2208.45     2141.06     79.15 o 
   4 -14   8     1837.32     1579.37     67.71 o 
   5 -14   8     1367.84     1440.89     87.41 o 
   6 -14   8      212.71      167.00     49.61 o 
   7 -14   8       28.04       -0.06     83.19 o 
   8 -14   8       27.93       60.08     43.70 o 
   9 -14   8        2.85        4.15     39.76 o 
  10 -14   8      101.21       46.05     69.45 o 
  11 -14   8      196.12      300.79     59.90 o 
  12 -14   8      294.13      219.04     57.56 o 
  13 -14   8        9.24       10.82     46.91 o 
 -11 -13   8     1647.86     1830.28    182.41 o 
 -10 -13   8      828.80      969.06    104.68 o 
  -9 -13   8      110.48       69.13     60.33 o 
  -8 -13   8     1746.05     1685.33    117.63 o 
  -7 -13   8     1640.02     1552.43    111.68 o 
  -6 -13   8        9.01       46.79     33.17 o 
  -5 -13   8      418.39      456.11     49.57 o 
  -4 -13   8       39.18        5.78     37.80 o 
  -3 -13   8        1.97      -15.06     27.43 o 
  -2 -13   8        1.75      -18.21     22.05 o 
  -1 -13   8      319.12      343.90     43.30 o 
   0 -13   8        1.25       -7.61     25.70 o 
   1 -13   8      755.97      798.80     58.61 o 
   2 -13   8     4173.42     4299.31    113.32 o 
   3 -13   8       75.21       38.60     26.71 o 
   4 -13   8     5982.93     5752.75    135.24 o 
   5 -13   8     6385.95     6351.96    300.17 o 
   6 -13   8      390.85      335.39     54.79 o 
   7 -13   8     1980.77     2121.74    109.52 o 
   8 -13   8     2894.67     2816.19    128.98 o 
   9 -13   8      490.24      442.10    116.01 o 
  10 -13   8      519.64      467.38     62.80 o 
  11 -13   8      591.21      497.33     65.73 o 
  12 -13   8       32.18      123.24     50.59 o 
  13 -13   8        7.05        3.37     79.37 o 
 -12 -12   8      353.74      157.22    102.27 o 
 -11 -12   8      913.86      932.32    101.39 o 
 -10 -12   8        3.14       -8.11     51.51 o 
  -9 -12   8      959.13     1000.23     94.44 o 
  -8 -12   8     5686.51     5938.69    219.65 o 
  -7 -12   8     1278.41     1270.43     98.76 o 
  -6 -12   8     3674.77     3761.32    112.73 o 
  -5 -12   8     1739.21     1899.99     77.70 o 
  -4 -12   8     4968.05     4965.86    128.74 o 
  -3 -12   8      787.27      806.52     51.64 o 
  -2 -12   8     3503.41     3679.83    100.18 o 
  -1 -12   8      949.36      998.84     43.30 o 
   0 -12   8      614.01      620.66     33.37 o 
   1 -12   8        8.38      -10.27     15.16 o 
   2 -12   8      145.27      164.93     29.74 o 
   3 -12   8      235.86      250.55     33.19 o 
   4 -12   8      897.09      996.33     51.86 o 
   5 -12   8      460.25      469.65     46.39 o 
   6 -12   8      235.36      235.47     52.26 o 
   7 -12   8     1956.18     2025.01     85.48 o 
   8 -12   8     5067.85     5030.02    175.89 o 
   9 -12   8       49.43       -0.50     41.21 o 
  10 -12   8     2392.46     2496.16    119.75 o 
  11 -12   8     1185.49     1351.09     91.20 o 
  12 -12   8       81.28       94.93     80.14 o 
  13 -12   8     1467.07     1526.47    101.46 o 
 -12 -11   8      103.03       56.48     60.44 o 
 -11 -11   8        5.33      -19.73     49.61 o 
 -10 -11   8       36.07      -13.95     46.87 o 
  -9 -11   8      603.45      590.85     77.17 o 
  -8 -11   8      587.10      476.08     69.56 o 
  -7 -11   8      189.39      140.74     42.74 o 
  -6 -11   8     3327.62     3234.44    113.27 o 
  -5 -11   8     5838.79     5539.04    135.99 o 
  -4 -11   8     1278.79     1127.03     57.50 o 
  -3 -11   8     8003.73     7772.82    125.78 o 
  -2 -11   8     5923.94     5746.13    108.18 o 
  -1 -11   8      444.58      494.00     32.45 o 
   0 -11   8     4894.46     4716.83     90.88 o 
   1 -11   8     8074.94     7998.61    113.19 o 
   2 -11   8      412.03      412.85     25.94 o 
   3 -11   8     1573.48     1616.91     55.51 o 
   4 -11   8      357.89      391.70     38.83 o 
   5 -11   8       42.61       13.59     26.00 o 
   6 -11   8      409.14      347.02     41.71 o 
   7 -11   8      126.75       94.71     32.26 o 
   8 -11   8        3.49       -6.15     35.57 o 
   9 -11   8      306.73      295.08     54.19 o 
  10 -11   8      685.52      743.29     71.21 o 
  11 -11   8      107.83       94.55     45.41 o 
  12 -11   8      219.20      244.32     56.66 o 
  13 -11   8     1718.90     1786.72    110.03 o 
 -13 -10   8     1102.59     1177.00    287.73 o 
 -12 -10   8      834.30      674.28     84.19 o 
 -11 -10   8      320.29      299.43     66.89 o 
 -10 -10   8     1347.88     1317.00     98.72 o 
  -9 -10   8     1463.45     1750.67    107.07 o 
  -8 -10   8       43.06      110.10     37.59 o 
  -7 -10   8      313.33      284.19     39.42 o 
  -6 -10   8       67.24       50.96     27.00 o 
  -5 -10   8        5.15       -3.19     23.64 o 
  -4 -10   8      143.16      119.79     22.74 o 
  -3 -10   8     1758.75     1738.88     59.54 o 
  -2 -10   8     1160.75     1151.16     40.03 o 
  -1 -10   8        7.55        3.09     15.03 o 
   0 -10   8     6584.27     6384.73    108.13 o 
   1 -10   8      807.93      823.90     26.91 o 
   2 -10   8     8183.55     7959.85    121.40 o 
   3 -10   8    11566.05    11146.69    154.16 o 
   4 -10   8      356.42      351.86     29.91 o 
   5 -10   8     6255.56     5935.94    130.81 o 
   6 -10   8     5510.72     5214.90    151.33 o 
   7 -10   8     1447.49     1447.81     87.97 o 
   8 -10   8      178.94      143.20     35.70 o 
   9 -10   8     1576.67     1509.06     90.12 o 
  10 -10   8        6.14       -6.86     33.99 o 
  11 -10   8       18.56      -36.45     36.51 o 
  12 -10   8       27.70       46.56     45.03 o 
  13 -10   8       21.65       34.77     45.86 o 
  14 -10   8       22.57      -24.42     70.22 o 
 -14  -9   8      100.12       77.22     58.76 o 
 -13  -9   8      776.02      716.18     83.60 o 
 -12  -9   8       37.15       92.20    103.03 o 
 -11  -9   8      726.50      797.55     80.86 o 
 -10  -9   8     4342.47     4105.97    165.68 o 
  -9  -9   8      990.64      827.55     74.45 o 
  -8  -9   8     4698.20     4525.92    161.19 o 
  -7  -9   8     4222.74     4405.08    112.70 o 
  -6  -9   8     3113.47     3108.96     89.61 o 
  -5  -9   8       14.47        2.49     17.48 o 
  -4  -9   8     3138.07     3155.58     65.91 o 
  -3  -9   8     1755.76     1832.62     48.19 o 
  -2  -9   8       67.10       93.75     19.98 o 
  -1  -9   8      143.20      124.39     17.44 o 
   0  -9   8     1069.54      972.92     26.42 o 
   1  -9   8      241.04      194.84     20.04 o 
   2  -9   8      755.46      715.55     38.26 o 
   3  -9   8     1259.26     1319.16     39.88 o 
   4  -9   8      853.30      860.63     35.40 o 
   5  -9   8     2612.20     2588.44     76.07 o 
   6  -9   8     6954.85     6721.16    233.43 o 
   7  -9   8      103.00       94.17     31.10 o 
   8  -9   8     4616.26     4713.47    156.11 o 
   9  -9   8     1893.81     1790.97     97.12 o 
  10  -9   8      629.46      693.67     67.45 o 
  11  -9   8      680.13      838.04     75.01 o 
  12  -9   8     2210.94     2266.75    176.30 o 
  13  -9   8        3.38       36.05     61.82 o 
  14  -9   8      221.13      189.28     88.53 o 
 -15  -8   8        0.57       79.37     76.32 o 
 -14  -8   8       71.09       98.90     56.10 o 
 -13  -8   8        5.82       10.15     46.37 o 
 -12  -8   8        4.05        6.60     43.01 o 
 -11  -8   8      538.77      595.53     68.53 o 
 -10  -8   8      589.05      576.60     65.81 o 
  -9  -8   8      290.99      314.65     42.81 o 
  -8  -8   8     3651.80     3595.71    114.26 o 
  -7  -8   8     4606.24     4631.00    112.56 o 
  -6  -8   8     1822.31     1746.06     56.16 o 
  -5  -8   8     3652.81     3515.47     68.35 o 
  -4  -8   8    13012.26    13065.29    208.55 o 
  -3  -8   8      680.02      640.70     28.09 o 
  -2  -8   8      737.86      681.22     26.83 o 
  -1  -8   8     7438.28     7560.57    115.73 o 
   0  -8   8      550.00      563.82     24.99 o 
   1  -8   8     1302.35     1318.91     35.56 o 
   2  -8   8     3588.70     3586.97     66.73 o 
   3  -8   8      308.27      240.13     20.82 o 
   4  -8   8        0.07        1.17     15.92 o 
   5  -8   8      641.90      641.41     34.32 o 
   6  -8   8      579.45      646.57     41.90 o 
   7  -8   8      164.86      152.64     32.26 o 
   8  -8   8     3679.72     3508.44    110.96 o 
   9  -8   8      553.78      469.74     58.28 o 
  10  -8   8        5.33        9.89     36.15 o 
  11  -8   8     2583.56     2746.09    173.25 o 
  12  -8   8      325.32      301.09     60.80 o 
  13  -8   8      650.86      588.46     74.48 o 
  14  -8   8      554.19      589.20    109.90 o 
 -15  -7   8      423.27      367.27     68.48 o 
 -14  -7   8     1653.94     1598.54    138.91 o 
 -13  -7   8       44.64       33.70     43.01 o 
 -12  -7   8      741.02      794.53     74.96 o 
 -11  -7   8      564.61      628.12    117.54 o 
 -10  -7   8       54.48       88.62     39.89 o 
  -9  -7   8      165.38      244.75     37.51 o 
  -8  -7   8       68.45       -8.70     28.31 o 
  -7  -7   8      106.87       58.87     24.09 o 
  -6  -7   8     1072.43     1141.76     39.87 o 
  -5  -7   8     2683.96     2619.42     55.34 o 
  -4  -7   8     4083.99     4064.94     71.60 o 
  -3  -7   8       17.46        9.22     12.57 o 
  -2  -7   8     4576.29     4483.56     75.87 o 
  -1  -7   8     7532.31     7344.66    101.70 o 
   0  -7   8     3534.20     3476.94     59.77 o 
   1  -7   8    18462.36    17931.08    213.87 o 
   2  -7   8     2480.22     2561.39     53.43 o 
   3  -7   8     5341.34     5331.22     86.36 o 
   4  -7   8     4309.54     3909.10     75.42 o 
   5  -7   8     2236.99     2216.72     55.23 o 
   6  -7   8       27.83       47.17     23.39 o 
   7  -7   8     2618.23     2619.72    122.24 o 
   8  -7   8       10.91      -25.47     25.47 o 
   9  -7   8       81.42       65.86     40.46 o 
  10  -7   8       55.19       31.09     38.03 o 
  11  -7   8      423.97      433.93    116.01 o 
  12  -7   8        9.32       37.36     45.29 o 
  13  -7   8      409.48      434.92    103.03 o 
  14  -7   8      483.64      470.14    105.32 o 
 -15  -6   8      692.49      684.31    110.67 o 
 -14  -6   8      653.22      706.14     73.93 o 
 -13  -6   8       92.71       15.61     42.74 o 
 -12  -6   8     3001.44     3111.63    132.76 o 
 -11  -6   8     1138.55      981.42    107.61 o 
 -10  -6   8     1204.10     1255.24     63.15 o 
  -9  -6   8    11681.24    11553.35    380.60 o 
  -8  -6   8     1093.37     1248.72     60.44 o 
  -7  -6   8      804.88      847.80     36.44 o 
  -6  -6   8     5626.15     5654.03     97.17 o 
  -5  -6   8     4745.02     4719.61     90.91 o 
  -4  -6   8      160.10      171.61     17.95 o 
  -3  -6   8      700.97      709.07     25.75 o 
  -2  -6   8       26.55        2.56     11.80 o 
  -1  -6   8      126.19       95.36     14.33 o 
   0  -6   8      222.14      195.53     20.04 o 
   1  -6   8     3844.91     4003.63     64.64 o 
   2  -6   8      837.23      900.37     28.28 o 
   3  -6   8     9022.07     8770.86    125.23 o 
   4  -6   8     7677.46     7547.64    112.60 o 
   5  -6   8       52.11       73.73     18.31 o 
   6  -6   8    10827.18    10568.47    198.97 o 
   7  -6   8     5372.33     5090.39    138.06 o 
   8  -6   8      354.79      378.56     43.13 o 
   9  -6   8      227.61      194.38     47.95 o 
  10  -6   8     2972.97     3035.68    134.30 o 
  11  -6   8      158.50      136.79     93.88 o 
  12  -6   8      228.88      162.59     55.58 o 
  13  -6   8       90.92       54.77     74.03 o 
  14  -6   8       42.14        6.11     76.32 o 
 -16  -5   8       64.66       16.79     67.16 o 
 -15  -5   8       34.39       41.54     44.99 o 
 -14  -5   8       15.02       11.45     39.94 o 
 -13  -5   8      175.79      112.61     43.13 o 
 -12  -5   8      127.62      138.36     42.54 o 
 -11  -5   8        0.16      -22.59     22.59 o 
 -10  -5   8     2528.88     2477.02    136.81 o 
  -9  -5   8     2703.87     2551.60     84.59 o 
  -8  -5   8      191.76      204.27     25.84 o 
  -7  -5   8     2519.30     2584.75     60.95 o 
  -6  -5   8    23925.35    23786.02    315.80 o 
  -5  -5   8     1409.36     1294.49     37.78 o 
  -4  -5   8     2053.17     1979.06     49.91 o 
  -3  -5   8    13947.01    13777.71    166.39 o 
  -2  -5   8     3269.32     3320.38     55.03 o 
  -1  -5   8      121.63      102.56     13.99 o 
   0  -5   8     2687.48     2782.63     53.63 o 
   1  -5   8     1398.96     1348.30     36.63 o 
   2  -5   8      106.93       95.95     15.31 o 
   3  -5   8       15.46       -2.83     15.04 o 
   4  -5   8        1.44      -13.46     13.46 o 
   5  -5   8     1114.00     1107.78     39.86 o 
   6  -5   8     7090.74     6888.12    144.75 o 
   7  -5   8      208.60      167.92     35.23 o 
   8  -5   8        3.43      -25.95     25.95 o 
   9  -5   8     4595.49     4562.27    180.12 o 
  10  -5   8     1495.02     1571.51     98.22 o 
  11  -5   8      159.31      126.31     51.78 o 
  12  -5   8      651.20      675.73    155.70 o 
  13  -5   8      679.76      860.11     87.96 o 
  14  -5   8       78.25       45.79     82.43 o 
 -16  -4   8     1884.85     1840.88    154.17 o 
 -15  -4   8      562.24      594.12     64.65 o 
 -14  -4   8      239.85      268.15     49.61 o 
 -13  -4   8      241.13      226.72     45.18 o 
 -12  -4   8       24.17       -1.12     39.69 o 
 -11  -4   8      326.27      357.81     50.16 o 
 -10  -4   8       14.54      -19.12     21.47 o 
  -9  -4   8      190.61      144.77     23.64 o 
  -8  -4   8      895.22      870.21     35.12 o 
  -7  -4   8     2336.65     2359.58     50.89 o 
  -6  -4   8     5378.00     5262.85     86.86 o 
  -5  -4   8       35.75       52.83     12.01 o 
  -4  -4   8     4345.66     4175.22     74.35 o 
  -3  -4   8    18511.17    18269.37    211.88 o 
  -2  -4   8     2374.10     2359.75     41.51 o 
  -1  -4   8     6220.76     6297.86     85.05 o 
   0  -4   8     3653.55     3710.32     57.00 o 
   1  -4   8     7635.56     7959.68    114.54 o 
   2  -4   8     7170.73     6786.29    101.86 o 
   3  -4   8     3449.76     3326.09     68.18 o 
   4  -4   8      690.54      717.75     31.95 o 
   5  -4   8     1537.35     1556.16     47.62 o 
   6  -4   8      122.09       83.19     36.35 o 
   7  -4   8      336.43      308.15     40.22 o 
   8  -4   8       10.09        8.39     29.43 o 
   9  -4   8      383.63      344.95     64.87 o 
  10  -4   8       15.04       37.54     43.62 o 
  11  -4   8       46.04       33.27     58.00 o 
  12  -4   8      189.85      178.56     61.06 o 
  13  -4   8       59.60       14.79    107.61 o 
 -16  -3   8     2148.92     2086.63    152.64 o 
 -15  -3   8       13.69      -41.21     47.32 o 
 -14  -3   8     2915.49     2781.85    173.25 o 
 -13  -3   8     1443.62     1397.04     95.40 o 
 -12  -3   8       81.06       80.79     25.78 o 
 -11  -3   8     7000.00     6830.47    156.56 o 
 -10  -3   8     2212.57     2182.31     70.77 o 
  -9  -3   8     1020.17     1021.12     67.64 o 
  -8  -3   8     5067.80     5177.21     92.88 o 
  -7  -3   8     1402.95     1398.28     31.79 o 
  -6  -3   8      122.47      147.14     14.62 o 
  -5  -3   8      140.74      144.08     12.28 o 
  -4  -3   8     1482.87     1596.07     33.24 o 
  -3  -3   8      481.41      477.31     18.43 o 
  -2  -3   8     1080.78     1033.19     26.26 o 
  -1  -3   8     5941.48     6337.28     85.42 o 
   0  -3   8       49.73       20.04     12.57 o 
   1  -3   8     3341.48     3227.32     64.25 o 
   2  -3   8     5912.97     5644.90     89.40 o 
   3  -3   8      418.48      403.66     25.75 o 
   4  -3   8     7378.14     7128.84    122.14 o 
   5  -3   8    10426.67    10665.12    167.02 o 
   6  -3   8     1015.93     1019.54     50.34 o 
   7  -3   8      991.55      988.21    113.19 o 
   8  -3   8     3361.67     3307.40    113.07 o 
   9  -3   8      585.34      604.40     67.40 o 
  10  -3   8      281.99      295.12     81.66 o 
  11  -3   8      114.57        8.87     45.18 o 
  12  -3   8        9.28        4.33     50.11 o 
  13  -3   8        1.38       -2.83     58.77 o 
 -17  -2   8       51.79       56.48     59.53 o 
 -16  -2   8        4.74      116.01     58.00 o 
 -15  -2   8       70.19       27.48     48.85 o 
 -14  -2   8      309.91      320.88     43.62 o 
 -13  -2   8      556.26      528.14     48.02 o 
 -12  -2   8     1807.38     1736.15     63.72 o 
 -11  -2   8     5736.34     5620.70    130.13 o 
 -10  -2   8      420.01      432.89     27.28 o 
  -9  -2   8     6730.86     6682.07    102.88 o 
  -8  -2   8    15607.86    15383.17    192.90 o 
  -7  -2   8     2059.41     2187.07     41.76 o 
  -6  -2   8     2018.20     2123.61     41.19 o 
  -5  -2   8    15588.37    15577.94    193.99 o 
  -4  -2   8     7154.25     6869.43    120.39 o 
  -3  -2   8       73.49       48.49     13.60 o 
  -2  -2   8     6631.46     6758.58     89.67 o 
  -1  -2   8     1325.03     1389.05     34.85 o 
   0  -2   8      181.55      204.33     17.79 o 
   1  -2   8      365.06      377.38     21.69 o 
   2  -2   8       47.99       43.87     14.89 o 
   3  -2   8     1004.93     1019.81     37.47 o 
   4  -2   8     6955.02     6825.45    117.24 o 
   5  -2   8     1908.26     1751.71     92.29 o 
   6  -2   8      521.47      483.94     39.88 o 
   7  -2   8     9183.06     8718.14    263.92 o 
   8  -2   8     4548.70     4285.21    134.48 o 
   9  -2   8       34.81       32.15     43.70 o 
  10  -2   8     1612.30     1683.94    140.43 o 
  11  -2   8     1785.33     2035.93    124.07 o 
  12  -2   8        0.08       46.49     53.35 o 
  13  -2   8      578.01      795.27    128.22 o 
 -17  -1   8     1127.99     1085.29    102.27 o 
 -16  -1   8        0.99       67.16     51.90 o 
 -15  -1   8      885.88      935.70     87.01 o 
 -14  -1   8      500.27      496.09     64.11 o 
 -13  -1   8       14.48      -24.83     24.83 o 
 -12  -1   8        3.24       -5.82     23.45 o 
 -11  -1   8       62.27       26.53     19.59 o 
 -10  -1   8       19.71       22.20     14.37 o 
  -9  -1   8     2791.94     2859.03     60.67 o 
  -8  -1   8     2947.05     3027.40     55.28 o 
  -7  -1   8      120.19      160.56     14.08 o 
  -6  -1   8    16512.47    17048.71    209.68 o 
  -5  -1   8     5644.34     5560.59     89.14 o 
  -4  -1   8     2908.66     2887.03     51.13 o 
  -3  -1   8     5511.16     5452.62     75.42 o 
  -2  -1   8    15792.76    16074.21    189.18 o 
  -1  -1   8     2139.97     2077.40     44.22 o 
   0  -1   8     1833.37     1922.64     47.41 o 
   1  -1   8    12779.35    12890.41    173.05 o 
   2  -1   8      210.16      217.68     20.49 o 
   3  -1   8     2910.95     2967.15     66.96 o 
   4  -1   8     1242.36     1116.51     42.47 o 
   5  -1   8        0.26      -14.45     22.51 o 
   6  -1   8      111.66       55.81     27.39 o 
   7  -1   8      887.33      967.77     65.18 o 
   8  -1   8      342.30      348.72    111.43 o 
   9  -1   8      691.07      536.53     70.69 o 
  10  -1   8     1070.39     1058.31    148.83 o 
  11  -1   8      424.73      494.76     76.61 o 
  12  -1   8      431.76      356.25     73.88 o 
 -17   0   8      344.93      277.81     64.11 o 
 -16   0   8     2175.10     2007.26    125.17 o 
 -15   0   8     2171.71     2251.49    126.69 o 
 -14   0   8      154.91      166.38     45.79 o 
 -13   0   8      662.26      665.06     35.23 o 
 -12   0   8     2374.32     2341.30     60.99 o 
 -11   0   8      103.81       89.83     15.24 o 
 -10   0   8     2013.57     2023.59     64.74 o 
  -9   0   8     2605.24     2606.15     74.54 o 
  -8   0   8       18.93        1.86      9.78 o 
  -7   0   8     2206.17     2245.81     40.72 o 
  -6   0   8       53.86       70.95     12.18 o 
  -5   0   8     1186.03     1148.17     27.37 o 
  -4   0   8     1530.21     1511.34     30.44 o 
  -3   0   8    20849.68    21235.30    243.49 o 
  -2   0   8     4337.81     4466.16     77.78 o 
  -1   0   8      385.17      353.23     20.63 o 
   0   0   8    18908.08    19340.18    245.30 o 
   1   0   8       43.89       59.42     16.35 o 
   2   0   8     6830.60     6647.82    105.54 o 
   3   0   8     8334.44     8514.66    139.75 o 
   4   0   8      593.51      684.13     35.20 o 
   5   0   8     2237.45     2137.94     75.91 o 
   6   0   8     4404.41     4356.60    115.43 o 
   7   0   8     1587.47     1679.34     88.93 o 
   8   0   8      113.73       94.64     66.40 o 
   9   0   8      150.60      148.25     85.48 o 
  10   0   8       21.19       -3.28     46.50 o 
  11   0   8        0.04      -30.14     73.27 o 
  12   0   8       99.05      113.09     61.89 o 
 -18   1   8        2.73        4.58     45.79 o 
 -17   1   8       37.77       62.58     44.27 o 
 -16   1   8      810.69      918.91     77.85 o 
 -15   1   8      477.58      476.25     59.53 o 
 -14   1   8      104.90       68.69     38.16 o 
 -13   1   8     4638.72     4797.57    150.99 o 
 -12   1   8     1603.89     1699.45     41.21 o 
 -11   1   8     2673.43     2829.77     64.61 o 
 -10   1   8     7502.69     7625.25    123.00 o 
  -9   1   8     2748.96     2784.53     57.14 o 
  -8   1   8     3088.56     3228.11     95.07 o 
  -7   1   8    10786.65    10919.53    139.32 o 
  -6   1   8    10291.09    10132.97    132.33 o 
  -5   1   8      818.35      862.63     24.58 o 
  -4   1   8     9798.96     9868.53    109.93 o 
  -3   1   8     2635.13     2638.12     44.48 o 
  -2   1   8        3.17       -7.64     11.61 o 
  -1   1   8       72.39      102.35     16.34 o 
   0   1   8     5673.05     5637.89     91.54 o 
   1   1   8      172.54      141.12     19.60 o 
   2   1   8     4989.51     5037.19    108.20 o 
   3   1   8     2702.83     2703.55     67.15 o 
   4   1   8       59.74       63.13     25.34 o 
   5   1   8    13826.11    13455.16    259.00 o 
   6   1   8     5548.80     5683.70    140.33 o 
   7   1   8       58.79       69.41     38.40 o 
   8   1   8     2139.23     1912.82    114.40 o 
   9   1   8     3393.90     3198.19    204.54 o 
  10   1   8      262.68      238.30     65.29 o 
  11   1   8      510.94      503.09     83.64 o 
 -18   2   8        0.36       39.69     45.79 o 
 -17   2   8      643.46      630.42     64.11 o 
 -16   2   8      539.02      467.09     54.95 o 
 -15   2   8       57.38       61.06     33.58 o 
 -14   2   8       61.15       -2.75     33.58 o 
 -13   2   8       33.23       66.26     47.32 o 
 -12   2   8      182.57      191.03     19.83 o 
 -11   2   8     1700.54     1734.63     58.40 o 
 -10   2   8     2266.04     2229.66     48.70 o 
  -9   2   8      236.63      243.09     18.21 o 
  -8   2   8    13455.50    13248.05    181.12 o 
  -7   2   8    15864.96    15748.14    182.10 o 
  -6   2   8     4014.01     4095.16     60.77 o 
  -5   2   8     7955.07     7817.76    108.91 o 
  -4   2   8     9982.51     9956.34    118.44 o 
  -3   2   8     1905.98     1832.58     42.20 o 
  -2   2   8      811.91      770.24     34.63 o 
  -1   2   8     5438.98     5458.67     83.21 o 
   0   2   8     2359.59     2317.06     50.08 o 
   1   2   8      735.95      728.86     32.31 o 
   2   2   8     1319.16     1310.94     46.61 o 
   3   2   8        2.55       -5.91     18.59 o 
   4   2   8      190.17      156.75     32.94 o 
   5   2   8      551.72      505.16     45.02 o 
   6   2   8      669.98      722.07     51.69 o 
   7   2   8     1081.83      917.98     84.68 o 
   8   2   8     2280.34     2098.44    126.74 o 
   9   2   8     1656.35     1840.12    122.92 o 
  10   2   8       89.04       16.34     55.02 o 
  11   2   8      937.14      856.24    100.88 o 
 -17   3   8     2646.84     2404.13    109.90 o 
 -16   3   8     1342.44     1386.00     79.37 o 
 -15   3   8      333.93      270.43     34.95 o 
 -14   3   8     2084.72     2022.74     82.43 o 
 -13   3   8      227.67      192.33     71.74 o 
 -12   3   8      429.21      487.23     44.27 o 
 -11   3   8     1187.68     1180.99     35.61 o 
 -10   3   8       70.17       79.28     14.01 o 
  -9   3   8       48.89       52.24     13.26 o 
  -8   3   8       13.20       -5.64     12.43 o 
  -7   3   8      868.82      821.37     25.96 o 
  -6   3   8      779.35      762.19     24.38 o 
  -5   3   8     9285.48     9608.92    131.38 o 
  -4   3   8     8145.31     7903.52    105.88 o 
  -3   3   8       38.72       35.01     14.83 o 
  -2   3   8    14309.26    14394.44    224.10 o 
  -1   3   8     2541.66     2596.28     57.37 o 
   0   3   8      898.77      840.34     34.23 o 
   1   3   8     4421.96     4246.02     87.32 o 
   2   3   8      426.87      586.18     56.44 o 
   3   3   8      185.02      170.20     29.75 o 
   4   3   8     3463.04     3404.58    102.56 o 
   5   3   8     1159.35     1081.07     93.96 o 
   6   3   8       12.61       14.87     30.36 o 
   7   3   8       73.16       27.18     50.59 o 
   8   3   8        0.03      -24.84     44.38 o 
   9   3   8        8.20       -4.38     49.09 o 
  10   3   8      176.71      304.67     90.06 o 
  11   3   8      352.39      210.65    108.38 o 
 -16   4   8       38.19       10.69     65.64 o 
 -15   4   8     2176.22     2359.86    190.80 o 
 -14   4   8     2890.13     2727.73    193.86 o 
 -13   4   8       49.22       10.69     47.32 o 
 -12   4   8     5288.42     4704.46    248.81 o 
 -11   4   8     3253.84     3291.12     63.10 o 
 -10   4   8     1600.27     1651.59     42.35 o 
  -9   4   8     6971.44     7148.22    119.87 o 
  -8   4   8     2593.62     2679.76     62.35 o 
  -7   4   8      267.37      291.61     19.95 o 
  -6   4   8     2401.21     2532.46     50.16 o 
  -5   4   8     1004.24     1038.89     55.64 o 
  -4   4   8       65.66       64.91     15.10 o 
  -3   4   8        3.64       10.97     16.90 o 
  -2   4   8      371.10      391.58     25.02 o 
  -1   4   8      354.58      371.51     25.85 o 
   0   4   8     3065.87     2990.44     66.41 o 
   1   4   8     2275.62     2276.95     62.88 o 
   2   4   8      982.18     1010.65     45.49 o 
   3   4   8     3780.05     3734.11    108.45 o 
   4   4   8     6194.86     5761.28    144.93 o 
   5   4   8      462.35      496.97     48.52 o 
   6   4   8     2256.20     2298.79    105.70 o 
   7   4   8     5871.60     5820.84    256.44 o 
   8   4   8      753.91      663.04     89.59 o 
   9   4   8      290.51      198.24     68.53 o 
  10   4   8      578.50      758.64    145.01 o 
 -17   5   8       34.43        4.58     65.64 o 
 -16   5   8        2.49      -18.32     61.06 o 
 -15   5   8       69.98      -51.90     51.90 o 
 -14   5   8       67.13       97.69     67.16 o 
 -13   5   8      798.19      720.48    106.85 o 
 -12   5   8     1552.86     1479.20     40.85 o 
 -11   5   8      824.83      798.27     29.80 o 
 -10   5   8     2529.87     2488.34     56.64 o 
  -9   5   8    10117.29     9537.56    155.15 o 
  -8   5   8     3126.49     3111.17     60.44 o 
  -7   5   8     3753.11     3652.91     87.33 o 
  -6   5   8    16319.13    16258.63    209.98 o 
  -5   5   8     6387.57     6419.40    100.23 o 
  -4   5   8      196.64      186.94     20.38 o 
  -3   5   8     6462.26     6484.48    128.00 o 
  -2   5   8     4993.80     4954.88     88.25 o 
  -1   5   8      210.47      204.82     34.32 o 
   0   5   8      544.56      528.32     32.05 o 
   1   5   8      173.82      112.97     24.95 o 
   2   5   8        0.59      -20.64     20.64 o 
   3   5   8      431.73      431.56     45.72 o 
   4   5   8      800.99      805.11     76.45 o 
   5   5   8      292.08      437.94     49.98 o 
   6   5   8     2460.53     2431.13    139.19 o 
   7   5   8     2343.16     2362.98    143.44 o 
   8   5   8       54.34       23.13     59.72 o 
   9   5   8     1564.37     1679.79    222.10 o 
  10   5   8     1972.17     2034.73    215.23 o 
 -17   6   8      195.53      396.87    106.85 o 
 -16   6   8     1736.66     1975.20    186.22 o 
 -15   6   8     1118.61     1115.82    137.38 o 
 -14   6   8       14.31       39.69     58.00 o 
 -13   6   8      136.02      160.58     35.13 o 
 -12   6   8       22.75       36.13     23.63 o 
 -11   6   8        5.89       -1.30     16.35 o 
 -10   6   8       35.61       41.10     18.66 o 
  -9   6   8      141.25      176.75     24.53 o 
  -8   6   8      863.65      853.99     41.27 o 
  -7   6   8     3877.15     3710.47     92.47 o 
  -6   6   8    10499.29    10126.47    193.24 o 
  -5   6   8       10.30       25.37     17.25 o 
  -4   6   8     5661.69     5780.76    120.91 o 
  -3   6   8    12492.10    12587.96    210.44 o 
  -2   6   8      400.56      400.08     44.99 o 
  -1   6   8     4681.06     4662.20    119.39 o 
   0   6   8     2766.03     2792.14    106.19 o 
   1   6   8       18.95       21.08     25.10 o 
   2   6   8     3078.96     3019.89    180.40 o 
   3   6   8      446.58      498.67     58.15 o 
   4   6   8       56.21      141.73     46.72 o 
   5   6   8       86.88       68.71     43.84 o 
   6   6   8       13.99      -45.53     50.70 o 
   7   6   8        1.72        1.53     71.74 o 
   8   6   8       74.73       74.80     88.53 o 
 -17   7   8     1679.80     1833.25    190.80 o 
 -16   7   8     1686.26     1462.32    160.28 o 
 -15   7   8      305.90      158.75     82.43 o 
 -14   7   8     1381.71     1260.12     76.32 o 
 -13   7   8     1765.37     1802.61     85.83 o 
 -12   7   8      104.66      153.16     26.08 o 
 -11   7   8     1460.93     1501.44     65.22 o 
 -10   7   8     1979.09     2156.52     82.62 o 
  -9   7   8       25.95       11.01     19.70 o 
  -8   7   8     5213.91     5428.12    149.38 o 
  -7   7   8      937.38      873.61     59.93 o 
  -6   7   8       16.37       29.31     23.19 o 
  -5   7   8       57.13       28.16     21.25 o 
  -4   7   8     1969.06     2052.84    123.82 o 
  -3   7   8     2917.24     2679.47     85.35 o 
  -2   7   8     1111.64     1034.33     55.31 o 
  -1   7   8     2599.13     2858.88     92.14 o 
   0   7   8     1104.05     1082.37     60.29 o 
   1   7   8     1664.62     1626.77     85.84 o 
   2   7   8     3052.11     2941.18    144.02 o 
   3   7   8      285.23      287.78     66.92 o 
   4   7   8     1080.73     1138.33    134.33 o 
   5   7   8     3884.89     3936.15    209.88 o 
   6   7   8      924.13      970.81    145.01 o 
   7   7   8      132.81      164.85     99.22 o 
 -17   8   8        4.90      -22.90     70.22 o 
 -16   8   8      191.74      129.75     77.85 o 
 -15   8   8      245.66      231.11     41.22 o 
 -14   8   8     1246.71     1206.39     75.34 o 
 -13   8   8      851.42      880.25    103.80 o 
 -12   8   8      431.70      437.78     52.20 o 
 -11   8   8     3699.85     3500.45    105.57 o 
 -10   8   8     1620.88     1630.00     59.52 o 
  -9   8   8      956.26      838.45     44.52 o 
  -8   8   8     5489.65     5288.96    174.49 o 
  -7   8   8     3831.40     4020.02    189.52 o 
  -6   8   8      299.48      337.85     35.86 o 
  -5   8   8     6432.54     6339.35    179.78 o 
  -4   8   8     2554.62     2389.69    117.21 o 
  -3   8   8        0.94       20.67     26.83 o 
  -2   8   8        1.39       18.63     27.70 o 
  -1   8   8       42.20       11.02     28.93 o 
   0   8   8        6.63      -28.34     28.34 o 
   1   8   8      147.59       74.07     61.06 o 
   2   8   8      336.61      395.63     70.64 o 
   3   8   8        6.02       19.11     61.06 o 
   4   8   8     1234.16      921.97    141.96 o 
   5   8   8     2134.44     2233.17    207.59 o 
   6   8   8        0.02      -77.85     77.85 o 
 -16   9   8       35.94      -22.56     32.99 o 
 -15   9   8      188.28      196.68     61.82 o 
 -14   9   8      253.86      244.54     45.53 o 
 -13   9   8       15.31      -31.86     31.86 o 
 -12   9   8      159.86      200.22     52.83 o 
 -11   9   8     1710.07     1705.89    119.25 o 
 -10   9   8      118.68       90.02     58.28 o 
  -9   9   8      929.18      946.56     59.94 o 
  -8   9   8     6699.97     6424.30    144.94 o 
  -7   9   8        9.00      -23.49     23.49 o 
  -6   9   8     5169.71     5157.64    129.09 o 
  -5   9   8     7580.26     7881.10    305.99 o 
  -4   9   8     1061.83      942.10     79.22 o 
  -3   9   8     1287.61     1308.38     64.32 o 
  -2   9   8     4032.13     4125.46    119.85 o 
  -1   9   8      615.67      606.50     53.40 o 
   0   9   8      344.34      329.15     54.17 o 
   1   9   8      470.57      479.77     74.87 o 
   2   9   8        4.08      -44.76     51.19 o 
   3   9   8      189.71       41.21     83.95 o 
   4   9   8       16.17       18.39    108.38 o 
   5   9   8       38.42      219.81    100.74 o 
 -16  10   8      834.22      770.85     83.19 o 
 -15  10   8     1608.44     1748.53    109.90 o 
 -14  10   8      707.60      640.70     66.30 o 
 -13  10   8       77.05       56.46     86.24 o 
 -12  10   8      879.82      961.43     65.79 o 
 -11  10   8      123.66      169.48     49.15 o 
 -10  10   8      572.79      623.67     52.17 o 
  -9  10   8      126.81      146.64     42.12 o 
  -8  10   8      257.09      262.85     42.82 o 
  -7  10   8        0.07      -11.60     29.21 o
[truncated: 359,051 more chars]
