# Supplementary material for: Halogen bonding in hypervalent iodine and bromine derivatives: halonium salts
Source: IUCrJ. 2017 May 10;4(Pt 4):411–9. doi: 10.1107/S2052252517004262 (PMC5571804; doi:10.1107/S2052252517004262)
Supplement: Supplementary file 5 [file m-04-00411-gc148sup5.hkl]

# 
# h,k,l, Fc-squared, Fo-squared, sigma(Fo-squared) and status flag 
# 
data_gc148 
_shelx_title ' gc148 in P4(3)32' 
_shelx_refln_list_code          4 
_shelx_F_calc_maximum      306.42 
_exptl_crystal_F_000      2028.00 
_reflns_d_resolution_high  0.7456 
 
loop_ 
 _symmetry_equiv_pos_as_xyz 
 'x, y, z' 
 '-x+1/2, -y, z+1/2' 
 '-x, y+1/2, -z+1/2' 
 'x+1/2, -y+1/2, -z' 
 'z, x, y' 
 'z+1/2, -x+1/2, -y' 
 '-z+1/2, -x, y+1/2' 
 '-z, x+1/2, -y+1/2' 
 'y, z, x' 
 '-y, z+1/2, -x+1/2' 
 'y+1/2, -z+1/2, -x' 
 '-y+1/2, -z, x+1/2' 
 'y+1/4, x+3/4, -z+3/4' 
 '-y+1/4, -x+1/4, -z+1/4' 
 'y+3/4, -x+3/4, z+1/4' 
 '-y+3/4, x+1/4, z+3/4' 
 'x+1/4, z+3/4, -y+3/4' 
 '-x+3/4, z+1/4, y+3/4' 
 '-x+1/4, -z+1/4, -y+1/4' 
 'x+3/4, -z+3/4, y+1/4' 
 'z+1/4, y+3/4, -x+3/4' 
 'z+3/4, -y+3/4, x+1/4' 
 '-z+3/4, y+1/4, x+3/4' 
 '-z+1/4, -y+1/4, -x+1/4' 
 
_cell_length_a    15.4248 
_cell_length_b    15.4248 
_cell_length_c    15.4248 
_cell_angle_alpha  90.000 
_cell_angle_beta   90.000 
_cell_angle_gamma  90.000 
 
_shelx_F_squared_multiplier     1.000 
 
loop_ 
 _refln_index_h 
 _refln_index_k 
 _refln_index_l 
 _refln_F_squared_calc 
 _refln_F_squared_meas 
 _refln_F_squared_sigma 
 _refln_observed_status 
   1   1   2     2742.79     2697.59     55.75 o 
   0   2   2     8518.09     7541.77    180.26 o 
   1   2   2    16200.27    15908.76    137.31 o 
   2   2   2     3028.89     3228.24     66.07 o 
   0   1   3     7117.45     7337.72     62.67 o 
   1   1   3     6447.22     6658.23     60.52 o 
  -1   2   3    27320.99    27883.27    211.91 o 
   0   2   3    25583.90    26023.57    198.01 o 
   1   2   3    25883.88    26539.06    201.62 o 
   2   2   3      552.06      629.37     23.52 o 
   0   3   3     1580.38     1598.12     40.94 o 
   1   3   3     2613.61     2788.01     40.60 o 
   2   3   3      843.26     1100.78     27.52 o 
   3   3   3     4450.84     4788.66     97.23 o 
   0   0   4    93895.57    95836.26   1331.38 o 
   0   1   4    12402.30    12659.81    104.10 o 
   1   1   4    54410.24    55307.75    406.74 o 
  -1   2   4    66001.16    65427.34    487.26 o 
   0   2   4     8938.28     8799.48     82.52 o 
   1   2   4    71067.51    70719.29    510.88 o 
   2   2   4    26989.24    25964.94    211.77 o 
  -2   3   4    13069.11    13461.29    127.92 o 
  -1   3   4    16527.98    16447.02    147.97 o 
   0   3   4    20608.13    19937.83    159.88 o 
   1   3   4    17802.45    17824.80    141.67 o 
   2   3   4    14254.27    14755.74    116.01 o 
   3   3   4     5167.70     4802.01     58.06 o 
   0   4   4       15.34      524.34     45.58 o 
   1   4   4     2271.45     2106.47     39.77 o 
   2   4   4     4825.57     4821.77     55.99 o 
   3   4   4    21022.88    21435.05    164.18 o 
   4   4   4    41284.25    42010.81    534.71 o 
   0   1   5    51210.83    52864.01    374.32 o 
   1   1   5    37257.53    38240.18    281.47 o 
  -1   2   5    10615.46    10956.28     92.68 o 
   0   2   5    27292.59    26599.68    206.50 o 
   1   2   5     9413.32     9692.16     98.66 o 
   2   2   5    37959.66    36374.05    271.58 o 
  -2   3   5    30669.19    30143.86    240.06 o 
  -1   3   5     3917.74     3607.76     50.54 o 
   0   3   5    10417.64    10339.40     99.09 o 
   1   3   5     2976.07     2679.97     46.51 o 
   2   3   5    30342.22    29932.85    240.04 o 
   3   3   5    26163.19    25676.67    205.30 o 
  -3   4   5    20390.11    20377.37    171.73 o 
  -2   4   5    13067.13    13944.70    133.92 o 
  -1   4   5    16448.28    16329.49    139.47 o 
   0   4   5      909.09      857.64     34.75 o 
   1   4   5    16477.56    16174.36    138.79 o 
   2   4   5    12613.05    13523.45    113.39 o 
   3   4   5    20595.26    20924.54    168.39 o 
   4   4   5     6008.29     6544.11     76.63 o 
   0   5   5     3862.45     4386.98    100.60 o 
   1   5   5     3021.75     3410.07     55.73 o 
   2   5   5     1678.23     1879.45     41.30 o 
   3   5   5    22565.75    23324.57    180.29 o 
   4   5   5    19486.39    19245.82    181.27 o 
   5   5   5     1114.86     1018.16     79.45 o 
   0   1   6     5097.64     4782.36     55.50 o 
   1   1   6    35786.10    37243.20    270.49 o 
  -1   2   6    40470.29    40842.07    314.19 o 
   0   2   6     5678.39     5914.38     65.29 o 
   1   2   6    41677.11    42270.45    338.69 o 
   2   2   6      189.34      615.82     31.84 o 
  -2   3   6    22139.11    22584.85    179.52 o 
  -1   3   6     5627.79     5896.84     64.31 o 
   0   3   6    56903.89    55187.38    413.28 o 
   1   3   6     5147.27     5298.23     70.36 o 
   2   3   6    21602.60    22160.57    179.14 o 
   3   3   6    36868.99    35268.16    275.45 o 
  -3   4   6     2032.64     2378.46     49.35 o 
  -2   4   6     8273.88     8731.77     94.97 o 
  -1   4   6     5264.28     5756.24     71.09 o 
   0   4   6    18850.72    19105.16    160.92 o 
   1   4   6     4886.31     5263.13     68.44 o 
   2   4   6     8317.11     8662.42     90.62 o 
   3   4   6     2910.99     3277.96     57.54 o 
   4   4   6    33395.71    31830.53    288.03 o 
  -4   5   6     6178.10     6263.56    108.38 o 
  -3   5   6     2800.13     3101.68     61.93 o 
  -2   5   6     2126.60     2228.51     51.31 o 
  -1   5   6    17851.85    17142.19    146.08 o 
   0   5   6        4.62      111.90     34.59 o 
   1   5   6    17850.03    17010.58    156.50 o 
   2   5   6     2364.79     2489.90     48.80 o 
   3   5   6     3099.95     3415.11     56.57 o 
   4   5   6     5679.08     5864.09     97.85 o 
   5   5   6    11206.17    11015.27    134.65 o 
   0   6   6      828.91      863.12     74.91 o 
   1   6   6    22178.64    22120.02    213.27 o 
   2   6   6    13213.30    13427.73    148.80 o 
   3   6   6     1065.31      881.16     41.64 o 
   4   6   6     1108.18     1123.61     48.00 o 
   5   6   6      346.91      480.36     49.51 o 
   6   6   6      921.01     1222.36     96.95 o 
   0   1   7      842.22     1017.80     31.12 o 
   1   1   7    39470.83    39740.46    295.85 o 
  -1   2   7     2805.84     3279.75     53.32 o 
   0   2   7      938.96      916.51     31.81 o 
   1   2   7     2565.06     3053.84     52.34 o 
   2   2   7        4.77       22.38     30.16 o 
  -2   3   7    14870.85    14003.17    124.69 o 
  -1   3   7    12365.94    12569.58    112.53 o 
   0   3   7     1380.42     1778.83     44.70 o 
   1   3   7    12406.97    12687.88    121.51 o 
   2   3   7    14693.80    14025.19    128.34 o 
   3   3   7       18.09       85.57     35.09 o 
  -3   4   7    11462.54    11266.75    140.24 o 
  -2   4   7     9587.00     9176.04    110.20 o 
  -1   4   7    29256.34    29496.79    248.21 o 
   0   4   7       65.95       57.85     32.54 o 
   1   4   7    29431.54    29573.13    231.26 o 
   2   4   7    10167.98     9848.41    110.15 o 
   3   4   7    12585.38    12678.25    137.65 o 
   4   4   7     2343.08     2133.09     65.32 o 
  -4   5   7     5983.40     6386.87    134.40 o 
  -3   5   7    21509.31    22099.07    235.33 o 
  -2   5   7     8630.95     8464.17    110.71 o 
  -1   5   7      423.03      572.97     46.52 o 
   0   5   7     5984.12     6134.32     85.42 o 
   1   5   7      403.89      486.81     41.35 o 
   2   5   7     9191.62     9066.22    105.01 o 
   3   5   7    19115.18    19460.88    217.58 o 
   4   5   7     7087.01     7554.03    135.15 o 
   5   5   7     3234.36     3187.05     73.46 o 
  -5   6   7      626.30      588.01     52.98 o 
  -4   6   7     1378.47     1517.10     48.04 o 
  -3   6   7      861.73     1025.15     54.95 o 
  -2   6   7    24334.63    23697.75    255.00 o 
  -1   6   7     4419.12     4498.12     94.04 o 
   0   6   7    21208.23    21525.64    250.52 o 
   1   6   7     4772.37     4780.78     95.20 o 
   2   6   7    24878.64    24658.08    255.15 o 
   3   6   7     1001.25     1144.72     48.72 o 
   4   6   7     1293.87     1385.71     53.68 o 
   5   6   7      436.67      503.10     52.64 o 
   6   6   7     5269.31     5814.86    105.10 o 
   0   7   7     8567.36     8499.86    199.52 o 
   1   7   7     4114.01     3748.43     83.02 o 
   2   7   7    19005.60    18947.24    220.82 o 
   3   7   7     3942.56     3631.84     84.46 o 
   4   7   7    10637.06    10731.04    131.99 o 
   5   7   7    14956.34    14569.85    185.28 o 
   6   7   7     2200.04     2457.27     75.52 o 
   7   7   7    48384.78    50466.55    924.98 o 
   0   0   8     1332.92     1252.59     73.73 o 
   0   1   8     4014.58     4162.83     58.77 o 
   1   1   8    12324.89    11978.23    107.43 o 
  -1   2   8    12197.02    12731.38    117.56 o 
   0   2   8     1291.22     1293.18     36.28 o 
   1   2   8    11902.61    12274.41    118.97 o 
   2   2   8    15772.09    15123.33    149.37 o 
  -2   3   8     7801.18     7363.24     92.26 o 
  -1   3   8     7026.58     7102.67     84.42 o 
   0   3   8    17189.61    17698.69    153.19 o 
   1   3   8     6636.68     6589.74     83.69 o 
   2   3   8     7747.43     7439.24     96.57 o 
   3   3   8    36785.16    35933.14    321.99 o 
  -3   4   8    17201.58    16863.51    189.14 o 
  -2   4   8    10469.42     9865.53    115.96 o 
  -1   4   8     2065.27     2318.69     52.57 o 
   0   4   8      735.85      814.26     42.06 o 
   1   4   8     1973.58     2202.58     56.97 o 
   2   4   8    10862.54    10367.80    120.78 o 
   3   4   8    18632.95    18461.42    197.40 o 
   4   4   8      249.15      477.72     48.90 o 
  -4   5   8     4339.06     4407.71    117.37 o 
  -3   5   8     3926.77     3892.55     83.46 o 
  -2   5   8    14563.51    14365.31    163.78 o 
  -1   5   8    17241.04    17216.21    198.90 o 
   0   5   8     5358.23     5572.03     95.37 o 
   1   5   8    16045.91    16033.19    175.41 o 
   2   5   8    14546.97    14177.65    174.81 o 
   3   5   8     3327.85     3442.79     99.85 o 
   4   5   8     4030.85     4114.98     89.74 o 
   5   5   8     1504.53     1465.55     68.80 o 
  -5   6   8     6887.47     6793.72    112.75 o 
  -4   6   8    26124.31    25857.54    284.82 o 
  -3   6   8     8695.05     8539.46    135.70 o 
  -2   6   8     6650.57     6687.16    110.74 o 
  -1   6   8     1154.95     1315.46     70.25 o 
   0   6   8      641.31      577.50     61.04 o 
   1   6   8     1353.60     1448.65     62.00 o 
   2   6   8     6332.56     6490.94     97.66 o 
   3   6   8    10030.10    10153.40    126.42 o 
   4   6   8    25603.02    25512.09    293.19 o 
   5   6   8     6500.91     6626.98    117.90 o 
   6   6   8     2030.82     1880.76     69.97 o 
  -6   7   8      818.45      965.01     60.16 o 
  -5   7   8     4525.94     4290.45     87.55 o 
  -4   7   8     9221.05     8645.50    129.71 o 
  -3   7   8    13979.28    14061.27    185.88 o 
  -2   7   8    19901.66    19282.85    236.64 o 
  -1   7   8     6716.65     6495.48    144.28 o 
   0   7   8     2411.51     2089.69     91.69 o 
   1   7   8     6619.26     6424.83    119.11 o 
   2   7   8    19299.39    19075.42    235.44 o 
   3   7   8    15161.67    15251.49    177.73 o 
   4   7   8     8239.54     7665.33    117.68 o 
   5   7   8     5093.20     4772.03     95.98 o 
   6   7   8      983.44     1071.85     67.36 o 
   7   7   8      148.28      170.15     70.72 o 
   0   8   8    28033.03    27941.62    574.69 o 
   1   8   8     3071.38     3246.23    111.08 o 
   2   8   8      250.07      276.60     64.91 o 
   3   8   8     2729.75     2475.65     76.88 o 
   4   8   8     1969.12     2020.90     83.91 o 
   5   8   8     6764.36     6447.03    123.70 o 
   6   8   8    14098.85    13628.24    184.48 o 
   7   8   8    12868.47    12887.59    212.00 o 
   8   8   8      895.76      947.72    168.49 o 
   0   1   9    35873.11    34779.48    267.71 o 
   1   1   9     2784.24     3339.33     57.37 o 
  -1   2   9     1276.44     1265.63     42.79 o 
   0   2   9      244.18      664.44     38.49 o 
   1   2   9     1143.48     1194.95     42.91 o 
   2   2   9     7132.61     7077.59     93.54 o 
  -2   3   9       13.94       27.70     40.41 o 
  -1   3   9     6325.36     6287.06     87.49 o 
   0   3   9      476.00      730.51     38.09 o 
   1   3   9     7156.69     7119.72     93.20 o 
   2   3   9       14.36      138.67     46.33 o 
   3   3   9     8541.58     8732.21    123.40 o 
  -3   4   9     1493.81     1481.19     66.00 o 
  -2   4   9     4448.79     4350.81     81.68 o 
  -1   4   9     3557.59     3818.06     76.52 o 
   0   4   9     8979.08     8739.59    114.67 o 
   1   4   9     4362.81     4613.79     84.50 o 
   2   4   9     4287.58     4336.78     88.91 o 
   3   4   9     1724.12     1769.00     63.86 o 
   4   4   9    25176.25    25113.88    277.10 o 
  -4   5   9     1590.03     1771.73     82.22 o 
  -3   5   9    23320.37    22997.30    263.64 o 
  -2   5   9    16716.98    16149.17    198.50 o 
  -1   5   9     8084.14     7965.96    120.57 o 
   0   5   9     7737.77     7999.12    139.28 o 
   1   5   9     8356.74     8274.73    120.10 o 
   2   5   9    17267.19    16676.51    192.60 o 
   3   5   9    23842.94    23309.34    260.35 o 
   4   5   9     1682.77     1727.75     68.24 o 
   5   5   9     3505.76     3248.02     83.32 o 
  -5   6   9     6845.52     6735.09    132.25 o 
  -4   6   9     2985.81     2944.03     84.71 o 
  -3   6   9    20821.67    20682.78    235.22 o 
  -2   6   9      629.77      559.06     56.02 o 
  -1   6   9     4408.68     4498.40    107.77 o 
   0   6   9     8458.73     8507.54    144.20 o 
   1   6   9     4398.29     4611.31     93.64 o 
   2   6   9      553.62      584.88     48.92 o 
   3   6   9    19361.18    19043.93    231.23 o 
   4   6   9     3122.97     3166.71     81.39 o 
   5   6   9     7142.86     7225.45    120.37 o 
   6   6   9      774.89      952.20     74.43 o 
  -6   7   9    16456.97    15684.24    211.62 o 
  -5   7   9     7233.68     7110.88    140.60 o 
  -4   7   9     1824.44     2007.46     80.52 o 
  -3   7   9     5565.39     5616.30    107.00 o 
  -2   7   9    18260.91    18072.51    236.55 o 
  -1   7   9      473.58      471.75     81.43 o 
   0   7   9     3568.34     3494.66    104.04 o 
   1   7   9      684.56      858.44     66.20 o 
   2   7   9    16958.98    16870.00    208.86 o 
   3   7   9     4734.47     4770.09    102.28 o 
   4   7   9     2161.09     2349.61     77.77 o 
   5   7   9     7715.23     7567.80    136.72 o 
   6   7   9    17368.05    16480.72    214.78 o 
   7   7   9     1090.16      965.08     92.42 o 
  -7   8   9     4500.85     4480.88    139.19 o 
  -6   8   9     2944.49     3236.36    111.44 o 
  -5   8   9       72.77       50.67     74.35 o 
  -4   8   9    15970.64    15656.80    213.36 o 
  -3   8   9     5077.02     5033.70    117.08 o 
  -2   8   9      765.75      800.21     85.83 o 
  -1   8   9     2049.58     2029.75     97.77 o 
   0   8   9     1598.91     1795.00    104.60 o 
   1   8   9     1980.11     1913.77     92.93 o 
   2   8   9      965.35      994.16     70.97 o 
   3   8   9     5163.25     5039.97    107.40 o 
   4   8   9    15855.77    15257.34    218.86 o 
   5   8   9      104.43      147.17     88.49 o 
   6   8   9     3556.17     3965.62    118.10 o 
   7   8   9     4820.55     5016.80    158.41 o 
   8   8   9     4396.37     4347.74    137.40 o 
   0   9   9      198.97      -14.61    144.55 o 
   1   9   9    13630.77    13616.06    252.40 o 
   2   9   9     2148.42     2113.64    105.31 o 
   3   9   9      829.58      855.36     92.19 o 
   4   9   9       33.43      -72.08     77.94 o 
   5   9   9     8923.91     8835.85    204.20 o 
   6   9   9    11080.38    10867.97    233.44 o 
   7   9   9      310.28      464.65     95.83 o 
   8   9   9     6305.70     6304.09    214.11 o 
   9   9   9       19.41       97.92    260.82 o 
   0   1  10    23328.12    23536.93    208.60 o 
   1   1  10    22776.32    21698.87    185.62 o 
  -1   2  10      746.97      723.00     47.24 o 
   0   2  10    16623.51    16334.80    155.45 o 
   1   2  10     1005.16     1076.47     50.50 o 
   2   2  10     8236.60     8460.58    108.29 o 
  -2   3  10     9378.97     9059.23    113.69 o 
  -1   3  10     6172.10     6151.68     88.09 o 
   0   3  10       29.43        8.62     38.86 o 
   1   3  10     5784.73     5519.22     92.67 o 
   2   3  10     9875.10     9583.83    128.07 o 
   3   3  10    11714.78    11947.51    154.26 o 
  -3   4  10      951.33      968.85     66.26 o 
  -2   4  10     3070.19     3011.60     78.26 o 
  -1   4  10    17653.57    17661.47    187.87 o 
   0   4  10      366.62      416.82     44.23 o 
   1   4  10    17551.99    17436.92    210.73 o 
   2   4  10     2859.34     2978.34    100.69 o 
   3   4  10      696.83      820.53     63.60 o 
   4   4  10       54.08      -15.71     55.26 o 
  -4   5  10     2297.70     2339.53     81.39 o 
  -3   5  10     6813.06     6994.22    124.22 o 
  -2   5  10    16275.09    15793.67    198.62 o 
  -1   5  10     4843.13     4957.27     98.73 o 
   0   5  10    11807.64    11642.55    148.05 o 
   1   5  10     5040.96     5023.39    102.81 o 
   2   5  10    16923.71    16397.39    202.42 o 
   3   5  10     6630.76     6580.71    121.47 o 
   4   5  10     1705.59     1754.16     74.98 o 
   5   5  10        4.96       -8.53     59.44 o 
  -5   6  10     9722.62     9857.10    168.47 o 
  -4   6  10     3781.23     3893.22     99.70 o 
  -3   6  10    17539.01    16870.71    204.23 o 
  -2   6  10     4526.05     4478.45     99.55 o 
  -1   6  10     3361.20     3369.18     95.39 o 
   0   6  10      794.51      818.02     57.69 o 
   1   6  10     3064.43     3041.97     91.65 o 
   2   6  10     4646.74     4632.54    103.60 o 
   3   6  10    18489.74    17947.33    225.53 o 
   4   6  10     4062.43     4142.53     98.41 o 
   5   6  10     9899.85     9755.37    153.38 o 
   6   6  10     1561.95     1776.18     67.48 o 
  -6   7  10      443.66      474.76     81.56 o 
  -5   7  10     3090.47     3115.34    101.23 o 
  -4   7  10    22023.93    21642.81    259.84 o 
  -3   7  10     2101.43     2225.76     76.87 o 
  -2   7  10      785.71      917.47     90.95 o 
  -1   7  10     6843.22     6676.56    136.62 o 
   0   7  10      857.64     1010.82     70.85 o 
   1   7  10     7522.66     7601.93    125.39 o 
   2   7  10      803.43      857.39     55.62 o 
   3   7  10     2374.73     2642.39     83.21 o 
   4   7  10    21811.00    21619.88    256.63 o 
   5   7  10     2928.95     3099.39     93.49 o 
   6   7  10      382.31      315.96     72.79 o 
   7   7  10     3827.31     3846.58    133.81 o 
  -7   8  10     2668.43     2618.24    192.78 o 
  -6   8  10     4042.27     4045.40    140.99 o 
  -5   8  10     3875.01     4077.09    120.70 o 
  -4   8  10      391.82      290.59     79.95 o 
  -3   8  10      361.47      395.68     74.31 o 
  -2   8  10     3622.42     3455.72    121.85 o 
  -1   8  10     3497.19     3558.63    120.83 o 
   0   8  10      148.92      121.75     86.42 o 
   1   8  10     4039.29     4296.15    121.82 o 
   2   8  10     3758.67     4022.39    110.36 o 
   3   8  10      401.13      536.21     68.91 o 
   4   8  10      531.66      434.31     94.61 o 
   5   8  10     3689.62     3610.31    114.22 o 
   6   8  10     4236.90     4092.66    122.72 o 
   7   8  10     2478.66     2381.22    195.04 o 
   8   8  10      100.15      101.77    116.22 o 
  -8   9  10     2344.34     2315.88    207.18 o 
  -7   9  10      823.93      952.38    119.25 o 
  -6   9  10     4945.51     4926.45    172.44 o 
  -5   9  10     3113.59     3117.94    130.55 o 
  -4   9  10      160.71      183.60     91.55 o 
  -3   9  10      556.94      370.43     93.32 o 
  -2   9  10      714.62      886.00    100.39 o 
  -1   9  10    13097.20    12314.33    229.62 o 
   0   9  10     7003.35     6739.62    171.65 o 
   1   9  10    13210.26    12700.28    229.85 o 
   2   9  10     1013.15     1013.56     99.47 o 
   3   9  10      544.32      571.02     90.15 o 
   4   9  10      220.25      128.35    106.35 o 
   5   9  10     3250.94     3124.69    145.93 o 
   6   9  10     5064.43     4963.40    178.88 o 
   7   9  10      938.03      873.55    125.84 o 
   8   9  10     2506.48     2447.39    159.78 o 
   9   9  10      662.84      569.44    183.98 o 
   0  10  10     2768.34     2640.40    160.37 o 
   1  10  10      391.25      393.73    100.20 o 
   2  10  10    17391.32    17543.87    286.79 o 
   3  10  10     3507.45     3601.14    134.51 o 
   4  10  10      937.99     1202.35    125.18 o 
   5  10  10       45.02      -21.84    115.18 o 
   6  10  10     1062.82     1086.72    185.52 o 
   7  10  10        2.97       51.69    129.59 o 
   8  10  10      714.18      736.16    182.28 o 
   9  10  10     1606.50     1377.66    191.26 o 
  10  10  10    19307.55    19314.09    747.56 o 
   0   1  11    12630.42    12716.87    139.05 o 
   1   1  11    32131.07    32282.34    291.74 o 
  -1   2  11     9615.83     9296.84    118.63 o 
   0   2  11     2667.10     2818.88     66.48 o 
   1   2  11     9061.38     8809.12    121.35 o 
   2   2  11     2900.40     2969.97     72.60 o 
  -2   3  11     9403.65     9197.04    121.75 o 
  -1   3  11     5149.83     5079.67     88.77 o 
   0   3  11    13410.85    13292.51    146.84 o 
   1   3  11     5172.23     5111.18     95.99 o 
   2   3  11     8627.86     8277.62    135.30 o 
   3   3  11     4831.58     4986.02     98.22 o 
  -3   4  11     2055.74     2026.37     80.48 o 
  -2   4  11     1549.59     1442.64     69.91 o 
  -1   4  11     3503.15     3671.50     77.11 o 
   0   4  11     2179.88     1998.68     70.40 o 
   1   4  11     3484.66     3788.24     95.54 o 
   2   4  11     1652.53     1625.45     71.64 o 
   3   4  11     2254.84     2252.27     76.48 o 
   4   4  11     3742.13     3737.40     95.30 o 
  -4   5  11     4840.75     4691.29    127.69 o 
  -3   5  11     3408.11     3390.04     94.60 o 
  -2   5  11     7155.89     7255.43    129.06 o 
  -1   5  11    14230.05    14103.84    187.17 o 
   0   5  11      854.66      988.92     55.34 o 
   1   5  11    14133.02    13844.16    181.46 o 
   2   5  11     6593.18     6875.54    126.07 o 
   3   5  11     3947.90     4045.76     99.83 o 
   4   5  11     4994.52     5149.26    121.84 o 
   5   5  11        1.26       30.46     81.70 o 
  -5   6  11     7156.09     7419.58    157.78 o 
  -4   6  11     2622.21     2609.44     95.10 o 
  -3   6  11     2196.82     2196.63     89.82 o 
  -2   6  11     4819.35     5055.08    125.12 o 
  -1   6  11     1534.09     1463.97     78.83 o 
   0   6  11    35681.97    35194.02    377.56 o 
   1   6  11     1608.20     1676.48     78.84 o 
   2   6  11     4124.44     4207.21    113.42 o 
   3   6  11     2722.64     2668.31     85.75 o 
   4   6  11     2427.37     2377.52     86.14 o 
   5   6  11     8299.40     8140.48    159.83 o 
   6   6  11     2706.43     2603.91    103.46 o 
  -6   7  11     4013.01     3875.35    118.17 o 
  -5   7  11     3785.30     3832.53    110.94 o 
  -4   7  11     1851.30     1757.66     87.85 o 
  -3   7  11     1840.70     1806.52     96.77 o 
  -2   7  11     5272.58     5132.25    128.38 o 
  -1   7  11     1450.39     1421.76     86.84 o 
   0   7  11      551.57      411.87     75.95 o 
   1   7  11     1268.33     1110.08     82.15 o 
   2   7  11     4190.52     4005.59    112.19 o 
   3   7  11     2167.98     2349.55     88.96 o 
   4   7  11     1712.37     1725.29     93.64 o 
   5   7  11     3468.12     3586.24    116.04 o 
   6   7  11     4359.85     4185.64    120.87 o 
   7   7  11     1038.07     1137.71    105.22 o 
  -7   8  11     2381.39     2293.19    132.37 o 
  -6   8  11     1549.26     1715.10    131.84 o 
  -5   8  11     8390.49     8211.04    173.95 o 
  -4   8  11     1045.41     1154.47     95.33 o 
  -3   8  11     1694.11     1633.98     99.42 o 
  -2   8  11     1647.80     1674.23     95.50 o 
  -1   8  11     1795.10     1854.87     97.60 o 
   0   8  11     7751.49     7803.90    175.72 o 
   1   8  11     1735.91     1905.85    110.50 o 
   2   8  11     1782.44     1381.87    110.39 o 
   3   8  11     1882.49     1933.79    119.72 o 
   4   8  11     1178.14     1127.94    110.27 o 
   5   8  11     8478.42     8692.77    200.72 o 
   6   8  11     1644.72     1536.83    121.12 o 
   7   8  11     2715.16     2744.32    136.77 o 
   8   8  11     1641.90     1887.56    143.56 o 
  -8   9  11     1442.41     1576.96    156.09 o 
  -7   9  11      704.92      715.74    130.84 o 
  -6   9  11     1922.34     1915.29    138.47 o 
  -5   9  11     1980.00     2074.76    127.31 o 
  -4   9  11     5379.85     5542.63    159.61 o 
  -3   9  11      146.13      141.72     92.48 o 
  -2   9  11     5283.85     5301.98    146.56 o 
  -1   9  11      266.83      351.11     95.89 o 
   0   9  11    11627.43    11214.18    211.50 o 
   1   9  11      321.44      389.56     89.31 o 
   2   9  11     4753.07     4417.85    160.55 o 
   3   9  11      109.82      133.74    112.77 o 
   4   9  11     5261.68     4992.90    169.54 o 
   5   9  11     2018.86     1928.37    134.88 o 
   6   9  11     1966.68     1929.83    136.34 o 
   7   9  11      763.52      908.23    121.04 o 
   8   9  11     1830.98     1887.50    160.50 o 
   9   9  11     3265.18     3483.00    199.28 o 
  -9  10  11     3773.97     3611.00    193.37 o 
  -8  10  11     3065.10     3062.82    217.30 o 
  -7  10  11     2683.32     2474.60    206.25 o 
  -6  10  11      716.11      972.14    141.02 o 
  -5  10  11     8484.21     8567.09    229.60 o 
  -4  10  11     4743.59     4790.30    173.18 o 
  -3  10  11     1966.80     1740.99    138.53 o 
  -2  10  11     2382.06     2190.32    122.44 o 
  -1  10  11     2142.45     2012.93    122.47 o 
   0  10  11    14166.76    13890.02    237.02 o 
   1  10  11     2469.61     2576.01    143.40 o 
   2  10  11     2194.90     2295.97    139.57 o 
   3  10  11     2112.85     2081.11    137.14 o 
   4  10  11     4571.04     4841.07    172.18 o 
   5  10  11     7965.55     8016.22    219.70 o 
   6  10  11      882.78      766.08    131.48 o 
   7  10  11     2034.49     2284.09    233.69 o 
   8  10  11     2803.23     2527.75    207.96 o 
   9  10  11     3539.69     3524.28    236.39 o 
  10  10  11      927.18      999.47    169.66 o 
   0  11  11    11206.05    11201.05    364.42 o 
   1  11  11     8079.30     8098.94    221.42 o 
   2  11  11     5293.79     5150.30    226.87 o 
   3  11  11     8948.09     8873.59    231.93 o 
   4  11  11     4287.81     4133.80    168.83 o 
   5  11  11     5457.43     5546.20    187.94 o 
   6  11  11      724.87      862.48    140.36 o 
   7  11  11      626.40      541.14    150.38 o 
   8  11  11       15.42     -113.26    185.80 o 
   9  11  11      509.76      480.98    196.54 o 
  10  11  11     2833.78     2929.23    213.49 o 
  11  11  11      269.86      594.05    434.60 o 
   0   0  12    38955.61    39317.91    661.85 o 
   0   1  12     4001.39     4082.90     82.00 o 
   1   1  12     5274.74     5388.33     98.26 o 
  -1   2  12     1219.04     1322.47     64.82 o 
   0   2  12    18293.86    18193.39    186.80 o 
   1   2  12     1437.45     1530.31     65.89 o 
   2   2  12     2830.72     2805.67     79.70 o 
  -2   3  12      495.60      509.04     58.29 o 
  -1   3  12     7753.14     7907.25    133.23 o 
   0   3  12      122.68      161.91     51.84 o 
   1   3  12     8367.77     8415.04    130.89 o 
   2   3  12      503.93      560.65     68.99 o 
   3   3  12      205.05      217.58     63.75 o 
  -3   4  12     8243.34     7909.17    136.29 o 
  -2   4  12     7006.21     7008.20    123.94 o 
  -1   4  12     4695.37     4506.73     91.06 o 
   0   4  12     3268.03     3357.76     86.48 o 
   1   4  12     5127.93     5274.32    112.63 o 
   2   4  12     6754.27     6542.56    134.36 o 
   3   4  12     8618.06     8655.11    157.67 o 
   4   4  12     7692.03     7541.59    156.86 o 
  -4   5  12       50.81      -47.86     79.24 o 
  -3   5  12     5320.51     5263.46    128.34 o 
  -2   5  12     8179.20     8302.03    143.27 o 
  -1   5  12    15347.06    15079.91    199.11 o 
   0   5  12    11281.31    10922.53    157.71 o 
   1   5  12    15221.98    14863.17    189.06 o 
   2   5  12     8020.69     8268.16    142.51 o 
   3   5  12     5068.31     5344.79    128.04 o 
   4   5  12       62.85      167.29     86.33 o 
   5   5  12     7394.74     7157.68    155.88 o 
  -5   6  12     9175.80     8777.55    173.44 o 
  -4   6  12     3944.75     3968.89    130.11 o 
  -3   6  12     5657.00     5745.63    137.26 o 
  -2   6  12     5164.75     5159.71    131.09 o 
  -1   6  12     7525.71     7436.99    152.26 o 
   0   6  12     2566.68     2563.00    100.09 o 
   1   6  12     6164.05     5933.09    129.73 o 
   2   6  12     5549.64     5522.26    126.69 o 
   3   6  12     4956.24     5165.30    131.12 o 
   4   6  12     3816.03     3827.90    117.07 o 
   5   6  12     9012.12     8915.17    174.19 o 
   6   6  12      845.48      780.44     91.06 o 
  -6   7  12     4850.38     4707.51    145.31 o 
  -5   7  12     1116.27     1185.17    106.82 o 
  -4   7  12      239.64      193.02     88.84 o 
  -3   7  12     3810.51     3758.67    121.75 o 
  -2   7  12     4896.47     4804.03    131.25 o 
  -1   7  12      358.80      359.24     92.18 o 
   0   7  12     6875.03     6757.63    176.36 o 
   1   7  12      479.72      272.90    102.42 o 
   2   7  12     4328.98     4334.12    128.99 o 
   3   7  12     3745.86     3687.36    116.43 o 
   4   7  12      205.08      201.79     97.02 o 
   5   7  12      763.05     1016.14    103.58 o 
   6   7  12     4979.27     4845.69    143.43 o 
   7   7  12     3515.03     3266.83    133.65 o 
  -7   8  12     2495.48     2397.22    139.22 o 
  -6   8  12      799.74      903.63    108.70 o 
  -5   8  12     2569.73     2566.63    117.41 o 
  -4   8  12      965.13     1177.11    106.45 o 
  -3   8  12     2274.89     2439.75    112.35 o 
  -2   8  12     4098.89     4006.39    137.62 o 
  -1   8  12     2369.17     2510.35    121.76 o 
   0   8  12       87.05      248.71     98.09 o 
   1   8  12     2614.90     2493.50    128.17 o 
   2   8  12     4528.45     4082.02    146.47 o 
   3   8  12     2165.02     2258.72    157.56 o 
   4   8  12      739.86      693.89    105.84 o 
   5   8  12     2755.53     2905.59    128.89 o 
   6   8  12      758.19      683.63    116.70 o 
   7   8  12     2142.35     2078.50    149.21 o 
   8   8  12     4620.61     4813.31    170.87 o 
  -8   9  12      605.65      611.33    153.43 o 
  -7   9  12     1556.95     1656.46    151.79 o 
  -6   9  12     1894.04     2316.23    154.41 o 
  -5   9  12     2408.92     2569.35    132.39 o 
  -4   9  12     9649.27     9314.05    241.14 o 
  -3   9  12     4450.85     4482.35    142.70 o 
  -2   9  12      903.96     1068.35    109.11 o 
  -1   9  12     2338.55     2384.98    122.04 o 
   0   9  12      169.75      169.51     99.61 o 
   1   9  12     2414.47     2633.22    135.77 o 
   2   9  12      890.75      764.08    114.44 o 
   3   9  12     3898.73     3823.99    161.01 o 
   4   9  12     9049.43     8757.20    228.97 o 
   5   9  12     2247.27     2444.12    145.72 o 
   6   9  12     2101.36     2183.98    145.23 o 
   7   9  12      993.36      904.43    138.28 o 
   8   9  12      428.04      293.65    145.78 o 
   9   9  12     1057.56     1116.39    165.85 o 
  -9  10  12     1335.47     1158.47    172.59 o 
  -8  10  12     1332.45     1160.17    167.00 o 
  -7  10  12     2850.51     2999.62    196.06 o 
  -6  10  12     5777.87     6210.66    240.93 o 
  -5  10  12     5455.04     5310.43    187.53 o 
  -4  10  12      893.67      961.06    175.20 o 
  -3  10  12      105.23      -16.04    123.05 o 
  -2  10  12     8461.76     8374.29    226.50 o 
  -1  10  12      922.43      686.10    114.76 o 
   0  10  12        0.89       16.92    107.07 o 
   1  10  12     1032.85      820.39    116.21 o 
   2  10  12     8926.96     9280.88    235.47 o 
   3  10  12      106.47      104.88    125.97 o 
   4  10  12     1018.57      987.95    134.44 o 
   5  10  12     5993.31     6005.53    193.53 o 
   6  10  12     5898.71     6274.43    197.74 o 
   7  10  12     2823.87     3275.73    318.13 o 
   8  10  12     1552.39     1911.76    192.79 o 
   9  10  12     1394.09     1126.14    226.51 o 
  10  10  12     2344.70     2670.39    212.90 o 
 -10  11  12     2026.45     1524.55    339.62 o 
  -9  11  12     1311.47     1244.31    216.21 o 
  -8  11  12     3227.92     2818.90    240.45 o 
  -7  11  12     2083.27     1919.97    190.75 o 
  -6  11  12     8827.68     8735.54    264.88 o 
  -5  11  12     3122.59     2950.52    168.38 o 
  -4  11  12     6470.32     6308.53    200.01 o 
  -3  11  12     1131.05     1241.79    144.97 o 
  -2  11  12     2141.54     2074.36    151.15 o 
  -1  11  12     2030.49     2519.91    157.28 o 
   0  11  12      302.72      355.31    139.92 o 
   1  11  12     2305.57     2533.89    156.89 o 
   2  11  12     2483.50     2186.42    155.08 o 
   3  11  12     1253.88     1400.94    142.49 o 
   4  11  12     6790.62     6314.19    200.47 o 
   5  11  12     2886.64     2944.42    163.77 o 
   6  11  12     8820.34     8833.63    272.67 o 
   7  11  12     1702.59     1801.83    200.35 o 
   8  11  12     3627.23     3909.35    251.81 o 
   9  11  12     1548.93     1644.96    221.08 o 
  10  11  12     1890.04     2051.73    342.07 o 
  11  11  12      566.64      349.04    296.31 o 
   0  12  12     7961.84     7922.05    463.66 o 
   1  12  12       54.51       83.03    132.20 o 
   2  12  12     1820.82     1798.68    156.09 o 
   3  12  12      992.47      970.33    147.87 o 
   4  12  12     1019.29      899.84    146.23 o 
   5  12  12      981.55      862.69    164.12 o 
   6  12  12     1486.38     1386.82    173.40 o 
   7  12  12     3233.97     3429.35    222.52 o 
   8  12  12     1035.38      703.50    240.16 o 
   9  12  12     1141.83     1409.77    472.52 o 
  10  12  12     1371.60     1260.04    471.54 o 
  11  12  12     1809.76     2085.32    370.79 o 
   0   1  13     1239.06     1311.12     64.16 o 
   1   1  13        8.77      -50.79     58.32 o 
  -1   2  13     2410.97     2432.68     82.91 o 
   0   2  13     2158.06     2148.65     72.71 o 
   1   2  13     2734.57     2776.24     86.65 o 
   2   2  13      489.93      401.93     67.16 o 
  -2   3  13      373.18      272.52     66.00 o 
  -1   3  13     8385.50     8476.53    163.98 o 
   0   3  13        0.86       -3.16     71.71 o 
   1   3  13     9266.24     9179.50    138.64 o 
   2   3  13      408.68      399.85     77.51 o 
   3   3  13     7204.67     6939.38    136.76 o 
  -3   4  13      831.05      944.57     89.12 o 
  -2   4  13     4005.60     4121.85    121.30 o 
  -1   4  13     1048.99     1097.71     90.05 o 
   0   4  13      181.54      164.40     81.69 o 
   1   4  13      739.37      790.56     88.91 o 
   2   4  13     3719.42     3914.80    117.20 o 
   3   4  13      767.98      612.37     83.78 o 
   4   4  13     3470.95     3421.35    115.74 o 
  -4   5  13    11775.64    11997.75    239.28 o 
  -3   5  13     1138.06     1321.26    127.39 o 
  -2   5  13      754.04      837.65     94.76 o 
  -1   5  13     2457.74     2573.52    109.79 o 
   0   5  13    14306.67    13936.91    207.84 o 
   1   5  13     2467.35     2357.51     95.40 o 
   2   5  13      870.81      916.44     87.57 o 
   3   5  13     1197.54     1231.17     98.54 o 
   4   5  13    11911.17    11835.35    212.78 o 
   5   5  13     3180.73     3571.26    131.11 o 
  -5   6  13    10267.50    10481.40    241.74 o 
  -4   6  13     4592.67     4851.68    188.16 o 
  -3   6  13     1112.60     1088.08    108.24 o 
  -2   6  13     1691.76     1748.01    112.27 o 
  -1   6  13     3298.05     2945.69    127.44 o 
   0   6  13     5926.86     5922.31    138.70 o 
   1   6  13     3832.86     3773.77    126.55 o 
   2   6  13     1778.58     1837.95    100.28 o 
   3   6  13     1161.60     1257.69     95.43 o 
   4   6  13     4795.30     5148.18    143.20 o 
   5   6  13    10927.03    10694.89    208.49 o 
   6   6  13     4825.79     4444.20    146.64 o 
  -6   7  13     5577.91     5703.98    175.69 o 
  -5   7  13      711.58      690.00    108.52 o 
  -4   7  13    10358.80    10202.61    221.82 o 
  -3   7  13      640.40      555.18    105.69 o 
  -2   7  13     4471.33     4564.75    143.82 o 
  -1   7  13     8566.99     8691.67    188.46 o 
   0   7  13     8770.54     9025.87    199.06 o 
   1   7  13    10090.23    10037.22    204.46 o 
   2   7  13     4060.81     4123.80    149.56 o 
   3   7  13      385.37      377.83    103.13 o 
   4   7  13    10329.92    10046.06    207.55 o 
   5   7  13      730.56      730.93    114.74 o 
   6   7  13     6109.30     5837.60    175.08 o 
   7   7  13     2328.78     2517.71    145.91 o 
  -7   8  13      875.15      558.30    131.85 o 
  -6   8  13     3610.29     3765.03    191.95 o 
  -5   8  13     4120.18     4050.86    152.77 o 
  -4   8  13     2326.40     2349.50    126.33 o 
  -3   8  13      250.92      239.95    103.93 o 
  -2   8  13     1329.75     1316.74    113.97 o 
  -1   8  13      814.67     1158.80    113.33 o 
   0   8  13      757.48      614.21    108.81 o 
   1   8  13      667.71      691.77    109.47 o 
   2   8  13     1846.68     1965.32    126.53 o 
   3   8  13      442.65      379.17    116.36 o 
   4   8  13     2471.36     2757.16    139.81 o 
   5   8  13     3761.73     3683.13    153.16 o 
   6   8  13     3929.04     3936.53    157.47 o 
   7   8  13     1032.32     1082.11    160.54 o 
   8   8  13     8227.29     8296.05    235.82 o 
  -8   9  13     2412.53     2191.28    180.30 o 
  -7   9  13      497.50      550.81    160.28 o 
  -6   9  13     4545.46     4478.43    226.28 o 
  -5   9  13     3293.49     3349.96    160.64 o 
  -4   9  13      909.56     1189.04    131.81 o 
  -3   9  13     4490.97     4683.86    166.94 o 
  -2   9  13     1441.15     1466.14    121.52 o 
  -1   9  13     6476.07     6232.28    171.11 o 
   0   9  13     1974.32     1935.08    124.67 o 
   1   9  13     6612.20     6367.60    190.37 o 
   2   9  13     1389.17     1277.28    126.75 o 
   3   9  13     4468.38     4460.29    163.15 o 
   4   9  13      811.77      978.78    131.53 o 
   5   9  13     3301.97     3261.75    184.20 o 
   6   9  13     4492.08     4615.87    195.57 o 
   7   9  13      408.11      368.33    138.93 o 
   8   9  13     2322.50     2389.92    177.85 o 
   9   9  13     1679.27     1933.23    204.40 o 
  -9  10  13      719.96      673.98    177.30 o 
  -8  10  13     3002.33     3331.89    222.15 o 
  -7  10  13     2782.73     2962.51    234.16 o 
  -6  10  13      408.92      298.14    184.99 o 
  -5  10  13      689.17      609.42    154.64 o 
  -4  10  13     9853.14     9735.66    250.10 o 
  -3  10  13     3663.33     3570.75    171.20 o 
  -2  10  13      562.43      552.42    134.98 o 
  -1  10  13     2342.15     2235.56    156.19 o 
   0  10  13      425.94      377.85    132.09 o 
   1  10  13     2156.87     2356.39    194.51 o 
   2  10  13      402.19      441.66    133.36 o 
   3  10  13     3681.21     3612.39    171.66 o 
   4  10  13     9347.67     8924.20    242.09 o 
   5  10  13      500.33      438.57    148.60 o 
   6  10  13      494.21      372.37    153.50 o 
   7  10  13     2548.58     2480.36    202.40 o 
   8  10  13     3165.97     3333.36    216.17 o 
   9  10  13      824.88      815.38    189.67 o 
  10  10  13      337.13      444.58    328.87 o 
 -10  11  13      387.17      122.50    446.27 o 
  -9  11  13     1227.91     1013.09    468.63 o 
  -8  11  13      157.24       11.20    208.46 o 
  -7  11  13      686.85      628.16    182.03 o 
  -6  11  13     3686.64     3715.98    203.88 o 
  -5  11  13     2308.46     2321.33    183.02 o 
  -4  11  13      173.58      134.94    141.96 o 
  -3  11  13     3596.48     3583.35    201.20 o 
  -2  11  13     3989.76     4336.79    185.16 o 
  -1  11  13     5108.85     5280.87    194.08 o 
   0  11  13      941.95     1016.75    147.36 o 
   1  11  13     5444.60     5099.73    204.18 o 
   2  11  13     4045.94     3981.07    179.30 o 
   3  11  13     3315.83     3187.66    192.34 o 
   4  11  13      184.02      165.60    136.96 o 
   5  11  13     2429.64     2188.86    179.58 o 
   6  11  13     3653.21     3681.89    227.29 o 
   7  11  13      771.23      829.37    192.43 o 
   8  11  13      176.04      123.13    199.08 o 
   9  11  13     1276.18     1243.52    437.52 o 
  10  11  13      343.36     -153.62    446.27 o 
 -10  12  13      193.35      118.62    454.04 o 
  -9  12  13      517.10      245.01    482.24 o 
  -8  12  13     1554.12     1536.17    515.30 o 
  -7  12  13      193.35     -102.80    244.56 o 
  -6  12  13     1630.52     1459.02    182.21 o 
  -5  12  13     2075.32     1750.21    183.01 o 
  -4  12  13      496.95      350.94    160.98 o 
  -3  12  13     1303.23     1400.19    195.39 o 
  -2  12  13      768.96      369.23    146.97 o 
  -1  12  13     1804.06     1754.75    162.60 o 
   0  12  13     1958.59     2168.52    185.72 o 
   1  12  13     1931.02     2094.68    163.34 o 
   2  12  13      886.05      686.60    152.53 o 
   3  12  13     1218.30     1403.14    158.81 o 
   4  12  13      592.12      522.46    159.82 o 
   5  12  13     2298.02     2133.58    263.99 o 
   6  12  13     1534.26     1816.87    197.70 o 
   7  12  13      273.07      806.97    433.63 o 
   8  12  13     1549.50     1775.34    474.46 o 
   9  12  13      390.69      690.30    442.38 o 
   0  13  13     2336.10     2610.10    250.67 o 
   1  13  13       61.42       89.68    146.54 o 
   2  13  13     1880.65     2158.84    172.99 o 
   3  13  13       30.44       -9.01    148.46 o 
   4  13  13     1273.25      974.90    186.19 o 
   5  13  13        8.02     -182.07    224.77 o 
   6  13  13      233.03      -70.97    425.85 o 
   7  13  13     2135.84     2682.46    511.41 o 
   8  13  13      877.06      620.30    457.93 o 
   9  13  13     1492.18     1190.04    493.91 o 
   0   1  14     2114.98     1950.27     95.80 o 
   1   1  14       36.70       28.27     78.58 o 
  -1   2  14     6642.70     6697.99    142.87 o 
   0   2  14     5557.55     5405.28    129.88 o 
   1   2  14     6539.12     6468.83    154.27 o 
   2   2  14       35.06      126.90     85.93 o 
  -2   3  14     1071.56     1167.76    107.79 o 
  -1   3  14     1434.09     1471.40     99.02 o 
   0   3  14     7497.52     7645.65    197.73 o 
   1   3  14     1074.30      987.25     99.26 o 
   2   3  14     1267.82     1335.30     93.11 o 
   3   3  14     5335.48     5478.51    151.91 o 
  -3   4  14     1224.56     1317.38    112.48 o 
  -2   4  14     3905.94     3991.12    136.47 o 
  -1   4  14     3975.80     4117.48    129.24 o 
   0   4  14     2515.29     2553.54    112.75 o 
   1   4  14     5069.46     5196.06    132.02 o 
   2   4  14     4598.49     4708.07    119.60 o 
   3   4  14      992.45     1062.13    102.01 o 
   4   4  14      738.85      664.83    112.13 o 
  -4   5  14     8695.79     8569.98    208.08 o 
  -3   5  14     5805.05     6258.29    175.75 o 
  -2   5  14     1782.23     1867.32    116.27 o 
  -1   5  14     2429.84     2436.04    113.85 o 
   0   5  14    11010.19    11118.95    191.48 o 
   1   5  14     2192.34     2356.88    100.95 o 
   2   5  14     1611.15     1819.04     97.99 o 
   3   5  14     5658.67     5662.05    149.81 o 
   4   5  14     8733.91     8567.84    194.89 o 
   5   5  14     8290.57     8089.17    202.71 o 
  -5   6  14      587.60      594.44    130.96 o 
  -4   6  14      184.65      146.33    114.45 o 
  -3   6  14     5681.91     5632.60    172.15 o 
  -2   6  14      434.51      441.23    106.33 o 
  -1   6  14     7390.36     7427.75    184.08 o 
   0   6  14       27.38       33.83     87.00 o 
   1   6  14     6480.12     6598.76    166.21 o 
   2   6  14      447.84      471.27     99.08 o 
   3   6  14     6130.12     6035.38    181.98 o 
   4   6  14      157.36      125.92    111.05 o 
   5   6  14      668.43      691.54    113.11 o 
   6   6  14    17643.46    18112.89    318.89 o 
  -6   7  14     1513.81     1598.88    137.10 o 
  -5   7  14     2566.58     2644.45    155.68 o 
  -4   7  14     4483.78     4606.48    162.13 o 
  -3   7  14     2466.32     2215.46    128.04 o 
  -2   7  14     1556.72     1573.71    119.55 o 
  -1   7  14     5624.29     5416.77    153.15 o 
   0   7  14       74.57       65.23    108.00 o 
   1   7  14     5532.67     5369.06    165.98 o 
   2   7  14     1804.65     1913.12    122.63 o 
   3   7  14     2585.99     2712.35    130.14 o 
   4   7  14     4242.33     4299.71    162.20 o 
   5   7  14     2674.26     2791.06    144.02 o 
   6   7  14     1341.74     1609.86    140.11 o 
   7   7  14      699.50      710.16    147.14 o 
  -7   8  14     2341.64     2191.67    171.70 o 
  -6   8  14      348.24      132.95    154.46 o 
  -5   8  14     1270.63     1502.67    161.78 o 
  -4   8  14      811.56     1095.90    143.77 o 
  -3   8  14     5581.43     5558.99    166.15 o 
  -2   8  14     3695.58     3566.43    138.21 o 
  -1   8  14      473.05      392.36    113.83 o 
   0   8  14       20.04     -105.28    105.28 o 
   1   8  14      235.00      427.81    113.94 o 
   2   8  14     3522.33     3233.60    144.43 o 
   3   8  14     5200.88     4978.09    170.14 o 
   4   8  14      751.06      824.66    132.73 o 
   5   8  14     1100.91     1134.21    130.52 o 
   6   8  14      450.71      248.20    124.50 o 
   7   8  14     2355.99     2400.92    167.76 o 
   8   8  14      240.69      173.17    162.13 o 
  -8   9  14     2136.95     2089.04    192.64 o 
  -7   9  14     2981.33     2961.19    225.53 o 
  -6   9  14     2876.12     2929.66    192.08 o 
  -5   9  14     2260.97     2231.05    178.62 o 
  -4   9  14      681.90      857.56    124.19 o 
  -3   9  14      205.52      -18.79    122.31 o 
  -2   9  14     4566.70     4386.46    171.20 o 
  -1   9  14      981.72      931.96    121.53 o 
   0   9  14     3258.65     3139.63    142.67 o 
   1   9  14      955.89      874.69    121.31 o 
   2   9  14     4536.09     4479.86    158.01 o 
   3   9  14      304.27      344.04    123.35 o 
   4   9  14      789.29      891.52    145.70 o 
   5   9  14     2554.05     2502.54    178.74 o 
   6   9  14     2977.45     2954.00    188.16 o 
   7   9  14     3125.94     3287.84    219.14 o 
   8   9  14     1999.23     1497.82    184.76 o 
   9   9  14        2.37     -239.13    239.13 o 
  -9  10  14      258.19      421.84    307.82 o 
  -8  10  14     4701.34     4178.48    324.76 o 
  -7  10  14      388.69      194.46    205.13 o 
  -6  10  14     2133.58     2260.84    216.35 o 
  -5  10  14     1300.59     1707.97    160.23 o 
  -4  10  14     3035.71     3282.81    183.52 o 
  -3  10  14     1122.24     1335.29    143.63 o 
  -2  10  14      199.56       57.57    171.85 o 
  -1  10  14      974.97      987.23    138.95 o 
   0  10  14     3833.15     4207.49    172.57 o 
   1  10  14      923.25      808.72    146.46 o 
   2  10  14      203.11      233.75    123.91 o 
   3  10  14     1180.68     1188.57    152.79 o 
   4  10  14     3061.61     3202.84    194.53 o 
   5  10  14     1435.62     1569.11    175.67 o 
   6  10  14     1979.99     2189.54    200.49 o 
   7  10  14      311.88      227.03    202.22 o 
   8  10  14     4976.78     3792.72    381.47 o 
   9  10  14      229.12      296.54    464.74 o 
  -8  11  14     3788.13     4969.20    616.41 o 
  -7  11  14     3578.03     4001.69    283.00 o 
  -6  11  14     1338.61     1340.99    218.76 o 
  -5  11  14      175.29      108.75    162.35 o 
  -4  11  14     1908.34     1960.28    186.75 o 
  -3  11  14     3748.26     3795.17    186.83 o 
  -2  11  14      638.37      438.33    146.28 o 
  -1  11  14      337.79      417.95    142.65 o 
   0  11  14     2101.14     2001.45    165.30 o 
   1  11  14      305.64      208.66    141.04 o 
   2  11  14      501.73      456.24    145.75 o 
   3  11  14     3900.35     3893.11    186.33 o 
   4  11  14     1720.95     2016.87    182.70 o 
   5  11  14      270.88       59.03    175.26 o 
   6  11  14     1378.60     1147.46    209.53 o 
   7  11  14     3634.42     3299.84    495.85 o 
  -7  12  14       28.78      250.84    462.79 o 
  -6  12  14      368.12      653.61    312.68 o 
  -5  12  14      396.63       62.95    246.15 o 
  -4  12  14      346.51      420.38    185.84 o 
  -3  12  14      702.45      712.68    158.27 o 
  -2  12  14     3236.28     3374.49    185.33 o 
  -1  12  14      316.90      291.58    150.47 o 
   0  12  14        4.94     -130.82    144.78 o 
   1  12  14      293.14      101.70    146.97 o 
   2  12  14     2973.85     3235.14    183.47 o 
   3  12  14      648.00      638.78    157.74 o 
   4  12  14      513.12      425.18    186.12 o 
   5  12  14      429.78      108.84    314.39 o 
   6  12  14      286.55      902.25    455.02 o 
   7  12  14       27.25     -432.65    432.65 o 
  -6  13  14      598.34      511.41    474.46 o 
  -5  13  14      908.61      462.79    461.82 o 
  -4  13  14     1248.86     1562.51    359.98 o 
  -3  13  14      594.84      480.60    209.12 o 
  -2  13  14      191.13       51.61    180.58 o 
  -1  13  14      288.46      220.30    178.19 o 
   0  13  14      531.88      391.41    185.07 o 
   1  13  14      384.15      315.99    179.93 o 
   2  13  14      242.51     -176.10    176.10 o 
   3  13  14      526.83      541.75    205.11 o 
   4  13  14     1289.58     1310.57    336.51 o 
   5  13  14      927.50      671.83    448.21 o 
   6  13  14      702.09      719.47    456.96 o 
   7  13  14     1029.62      976.15    511.41 o 
   0  14  14     1472.20     1459.31    360.09 o 
   1  14  14       16.01     -199.65    202.73 o 
   2  14  14      659.49      403.97    239.85 o 
   3  14  14      559.53      382.10    461.82 o 
   0   1  15     2658.93     2546.64    114.55 o 
   1   1  15     9020.69     8903.51    194.87 o 
  -1   2  15     6250.02     6352.90    168.02 o 
   0   2  15     2241.77     2338.13    112.95 o 
   1   2  15     6419.58     6620.06    157.40 o 
   2   2  15      124.91      124.68    102.85 o 
  -2   3  15     1915.72     2045.08    117.27 o 
  -1   3  15     3057.63     3268.84    134.55 o 
   0   3  15      419.52      432.77    104.39 o 
   1   3  15     3264.56     3491.23    127.11 o 
   2   3  15     1739.56     1697.56    119.04 o 
   3   3  15      157.48      329.01    101.76 o 
  -3   4  15     4145.56     4238.26    144.48 o 
  -2   4  15      189.94       99.54    105.90 o 
  -1   4  15       33.29      144.27    102.92 o 
   0   4  15    15375.73    15110.24    246.03 o 
   1   4  15       27.86      126.45     96.72 o 
   2   4  15      157.24       88.08     97.62 o 
   3   4  15     3728.25     4053.27    138.62 o 
   4   4  15     1570.89     1798.11    127.92 o 
  -4   5  15     3740.29     3962.99    158.90 o 
  -3   5  15      158.63       72.66    117.63 o 
  -2   5  15     2508.97     2598.08    132.76 o 
  -1   5  15      859.62      868.37    143.37 o 
   0   5  15      246.79      295.87     98.12 o 
   1   5  15      984.55     1113.84     96.71 o 
   2   5  15     2709.13     2695.08    128.82 o 
   3   5  15       97.66      397.25    117.97 o 
   4   5  15     3674.63     3854.80    168.17 o 
   5   5  15    10632.19    10134.33    276.67 o 
  -5   6  15     2136.28     2277.22    158.36 o 
  -4   6  15     3505.33     3579.34    156.85 o 
  -3   6  15     4730.90     4474.48    168.31 o 
  -2   6  15     3005.42     3197.87    148.99 o 
  -1   6  15     1601.91     1659.21    127.11 o 
   0   6  15     1582.61     1722.43    121.80 o 
   1   6  15     1348.92     1457.53    116.52 o 
   2   6  15     2824.73     2592.90    152.01 o 
   3   6  15     4814.98     5230.85    184.19 o 
   4   6  15     3729.49     3617.48    162.22 o 
   5   6  15     2087.33     2085.90    147.05 o 
   6   6  15       42.28     -102.32    136.34 o 
  -6   7  15      465.98      622.81    150.27 o 
  -5   7  15     2765.13     2858.32    184.61 o 
  -4   7  15     4119.94     4063.61    178.31 o 
  -3   7  15      789.70      699.64    128.12 o 
  -2   7  15     2404.98     2646.33    139.62 o 
  -1   7  15     2343.36     2482.31    131.75 o 
   0   7  15     1524.86     1414.66    128.11 o 
   1   7  15     2118.53     2408.21    135.77 o 
   2   7  15     2420.16     2429.39    145.87 o 
   3   7  15      864.18      940.19    140.97 o 
   4   7  15     4326.68     3986.07    176.22 o 
   5   7  15     2787.56     2975.59    159.77 o 
   6   7  15      456.38      331.97    135.56 o 
   7   7  15       10.04      173.54    145.92 o 
  -7   8  15     3777.26     3897.25    208.20 o 
  -6   8  15      713.72      741.08    155.80 o 
  -5   8  15      612.98      441.35    159.87 o 
  -4   8  15      303.92      215.02    149.72 o 
  -3   8  15     1256.11     1328.86    138.18 o 
  -2   8  15     1505.56     1526.03    123.85 o 
  -1   8  15      524.99      432.89    119.78 o 
   0   8  15    14128.97    13915.75    263.58 o 
   1   8  15      649.53      472.58    121.38 o 
   2   8  15     1488.65     1258.22    156.06 o 
   3   8  15     1191.25     1259.98    153.44 o 
   4   8  15      427.68      325.52    153.66 o 
   5   8  15      561.35      522.93    145.08 o 
   6   8  15      675.54      537.45    149.62 o 
   7   8  15     3847.54     3867.12    213.48 o 
   8   8  15      800.19      604.70    196.41 o 
  -8   9  15      509.82      576.43    396.71 o 
  -7   9  15     3215.54     3403.00    268.06 o 
  -6   9  15     1138.36     1267.63    178.04 o 
  -5   9  15     2127.24     2200.58    189.63 o 
  -4   9  15      291.32      183.33    146.13 o 
  -3   9  15     1964.72     2025.83    154.83 o 
  -2   9  15     4139.45     4386.83    176.42 o 
  -1   9  15     1907.45     2071.71    149.61 o 
   0   9  15      970.49      867.05    140.62 o 
   1   9  15     2118.50     1991.58    139.04 o 
   2   9  15     3981.40     4104.33    174.95 o 
   3   9  15     1803.44     1736.74    164.02 o 
   4   9  15      426.35      566.50    159.08 o 
   5   9  15     2007.37     2107.48    178.49 o 
   6   9  15     1175.28     1277.52    196.56 o 
   7   9  15     3135.22     3285.63    338.90 o 
   8   9  15      404.11     -154.59    421.96 o 
   9   9  15      522.83     1334.91    468.63 o 
  -7  10  15     2014.82     2188.36    344.62 o 
  -6  10  15     2911.42     3096.99    268.51 o 
  -5  10  15      645.37      505.33    173.52 o 
  -4  10  15     2441.02     2646.14    177.48 o 
  -3  10  15     5048.06     4738.29    205.42 o 
  -2  10  15      741.21      727.42    145.40 o 
  -1  10  15     1338.95     1344.56    150.14 o 
   0  10  15      388.38      304.52    137.09 o 
   1  10  15     1358.16     1281.92    147.49 o 
   2  10  15      758.38     1018.49    167.77 o 
   3  10  15     5129.19     5105.16    222.03 o 
   4  10  15     2539.67     2577.50    194.22 o 
   5  10  15      736.07      803.36    196.30 o 
   6  10  15     3072.24     3037.74    387.74 o 
  -7  11  15      301.91      784.61    437.52 o 
  -6  11  15     1886.70     1465.19    468.63 o 
  -5  11  15      277.44      368.30    231.31 o 
  -4  11  15      597.04      819.76    188.04 o 
  -3  11  15      754.47      797.06    186.26 o 
  -2  11  15     5183.19     5377.49    215.01 o 
  -1  11  15     4716.38     4747.78    290.15 o 
   0  11  15     1351.96     1124.12    159.73 o 
   1  11  15     5240.05     4901.91    206.12 o 
   2  11  15     4940.57     5181.11    252.66 o 
   3  11  15      766.57      486.61    183.62 o 
   4  11  15      609.77      771.25    234.03 o 
   5  11  15      228.21      566.83    490.02 o 
  -5  12  15      934.99      864.34    453.07 o 
  -4  12  15     3392.68     3176.62    315.77 o 
  -3  12  15      419.09      779.24    211.34 o 
  -2  12  15      700.99      582.86    218.22 o 
  -1  12  15     1161.99      742.07    191.81 o 
   0  12  15     2184.89     2320.96    222.36 o 
   1  12  15     1299.45     1116.37    211.80 o 
   2  12  15      655.97      398.22    234.97 o 
   3  12  15      349.98      238.60    257.36 o 
   4  12  15     3419.60     4240.01    536.69 o 
  -4  13  15      630.64      244.04    473.49 o 
  -3  13  15     1638.53     2172.02    501.68 o 
  -2  13  15     2281.51     2199.97    376.23 o 
  -1  13  15     2486.18     2132.22    233.03 o 
   0  13  15      322.82      168.47    205.31 o 
   1  13  15     2814.74     2815.55    289.06 o 
   2  13  15     1970.49     1812.78    299.83 o 
   3  13  15     1525.28     1577.00    473.49 o 
   4  13  15      629.70      883.78    459.88 o 
   0  14  15      731.71      630.02    498.77 o 
   1  14  15      746.39      155.56    486.13 o 
   0   0  16      740.38      683.87    275.34 o 
   0   1  16     2821.26     2964.68    154.55 o 
   1   1  16     3139.70     3078.25    149.43 o 
  -1   2  16     9648.43     9835.50    212.93 o 
   0   2  16     4638.85     4764.37    165.57 o 
   1   2  16     9446.65     9696.07    287.30 o 
   2   2  16     2868.17     3468.54    142.24 o 
  -2   3  16      292.63      271.27    105.65 o 
  -1   3  16    10633.33    10400.35    245.17 o 
   0   3  16     1112.78     1176.83    126.84 o 
   1   3  16    10758.95    10522.99    234.50 o 
   2   3  16      409.63      452.27    108.93 o 
   3   3  16     1706.80     1744.78    122.10 o 
  -3   4  16     2130.80     2234.70    126.99 o 
  -2   4  16     2976.58     3027.36    135.16 o 
  -1   4  16     1481.11     1586.19    120.08 o 
   0   4  16      131.72       31.66    110.33 o 
   1   4  16     1633.45     1815.12    134.08 o 
   2   4  16     2658.99     2647.54    138.50 o 
   3   4  16     1948.91     2011.26    132.98 o 
   4   4  16     4375.11     4644.91    186.27 o 
  -4   5  16      619.95      568.87    136.93 o 
  -3   5  16     2477.16     2792.98    154.10 o 
  -2   5  16      346.56      276.06    125.30 o 
  -1   5  16      203.75      297.38    136.23 o 
   0   5  16     7039.85     7205.61    234.76 o 
   1   5  16      207.93      298.93    141.85 o 
   2   5  16      382.45      104.24    117.48 o 
   3   5  16     2190.47     2307.50    140.57 o 
   4   5  16      613.24      508.07    143.86 o 
   5   5  16     1562.52     1777.59    157.21 o 
  -5   6  16     1060.60      998.69    152.33 o 
  -4   6  16     1913.67     2317.28    221.40 o 
  -3   6  16      437.21      326.76    129.70 o 
  -2   6  16     1664.25     1924.84    142.00 o 
  -1   6  16       78.95      134.80    127.49 o 
   0   6  16     3766.09     3513.27    165.13 o 
   1   6  16       34.08      138.36    135.01 o 
   2   6  16     1749.76     1781.41    150.82 o 
   3   6  16      419.96      461.44    132.89 o 
   4   6  16     2043.07     1960.58    152.58 o 
   5   6  16      986.66     1015.22    140.78 o 
   6   6  16      580.48      657.79    151.10 o 
  -6   7  16      525.69      478.36    151.92 o 
  -5   7  16      747.98     1006.39    171.57 o 
  -4   7  16      173.83      207.21    154.60 o 
  -3   7  16      225.38       16.59    136.22 o 
  -2   7  16      557.98      647.53    135.54 o 
  -1   7  16     4678.35     4799.21    166.16 o 
   0   7  16     5496.46     5518.57    201.39 o 
   1   7  16     4809.84     4757.37    190.70 o 
   2   7  16      503.75      590.30    148.12 o 
   3   7  16      254.76      280.26    141.24 o 
   4   7  16      114.09       53.07    134.69 o 
   5   7  16      655.92      740.19    143.86 o 
   6   7  16      560.42      420.32    152.68 o 
   7   7  16      726.97      655.68    182.95 o 
  -7   8  16     1003.57      594.03    313.07 o 
  -6   8  16      809.35      717.92    180.65 o 
  -5   8  16      753.27      947.11    175.76 o 
  -4   8  16       58.31      189.16    164.44 o 
  -3   8  16     2847.90     3047.63    183.27 o 
  -2   8  16     5748.49     5767.75    184.27 o 
  -1   8  16      247.58      283.42    137.62 o 
   0   8  16        4.85     -129.39    129.39 o 
   1   8  16      194.48      184.16    146.07 o 
   2   8  16     5565.13     5658.01    209.54 o 
   3   8  16     3102.87     3125.58    180.46 o 
   4   8  16       57.13      191.87    162.82 o 
   5   8  16      667.07      593.63    161.87 o 
   6   8  16      805.57     1063.57    198.84 o 
   7   8  16     1029.22      372.33    322.90 o 
   8   8  16      228.62      714.61    451.13 o 
  -7   9  16      238.42      319.71    409.32 o 
  -6   9  16      938.07      746.17    325.50 o 
  -5   9  16     1900.21     2129.28    245.58 o 
  -4   9  16     2584.89     2743.46    202.19 o 
  -3   9  16      999.98      955.06    177.98 o 
  -2   9  16      918.40      773.87    147.35 o 
  -1   9  16     1803.47     1849.31    155.67 o 
   0   9  16     5467.84     5375.18    213.46 o 
   1   9  16     1687.01     1570.73    179.06 o 
   2   9  16      967.30      994.65    169.35 o 
   3   9  16      976.62     1160.14    158.28 o 
   4   9  16     2613.61     2759.82    193.28 o 
   5   9  16     1865.84     2235.78    371.83 o 
   6   9  16      922.48      467.66    479.32 o 
   8   9  16     2370.40     3665.41    580.44 o 
  -6  10  16     2230.62     2378.14    521.13 o 
  -5  10  16     1946.51     2327.68    307.51 o 
  -4  10  16     1983.76     2141.95    297.63 o 
  -3  10  16       84.77     -160.32    160.32 o 
  -2  10  16      964.52      843.21    177.76 o 
  -1  10  16     3461.81     3043.63    184.20 o 
   0  10  16      299.10      317.12    162.32 o 
   1  10  16     3668.02     4028.56    208.83 o 
   2  10  16     1170.25     1240.91    212.92 o 
   3  10  16       52.77      -43.96    458.05 o 
   4  10  16     1974.00     2084.98    300.90 o 
  -6  11  16       45.57       90.42    452.10 o 
  -5  11  16      504.78      737.94    463.77 o 
  -4  11  16     3351.95     2967.32    403.49 o 
  -3  11  16     2176.71     2185.15    295.26 o 
  -2  11  16     1794.17     1820.94    275.59 o 
  -1  11  16      824.43      296.42    209.11 o 
   0  11  16      204.46      -78.26    225.59 o 
   1  11  16      967.35      356.74    266.03 o 
   2  11  16     1714.47     1595.41    354.17 o 
   3  11  16     2185.50     1874.97    362.82 o 
  -2  12  16      477.91      318.00    324.25 o 
  -1  12  16      629.16      575.31    333.33 o 
   0  12  16      855.08      736.98    277.52 o 
   1  12  16      588.03      478.45    273.88 o 
   2  12  16      627.89      228.85    451.61 o 
   3  12  16     1706.05     1771.45    517.24 o 
   0  13  16     3180.49     3265.81    610.58 o 
   0   1  17     2948.27     2856.33    167.01 o 
   1   1  17      307.04      401.18    138.79 o 
  -1   2  17     2973.02     2975.72    174.15 o 
   0   2  17     2442.93     2771.00    164.66 o 
   1   2  17     2833.80     2943.47    165.75 o 
   2   2  17     4029.25     4112.84    180.86 o 
  -2   3  17      400.33      334.43    131.85 o 
  -1   3  17      140.25      199.17    125.54 o 
   0   3  17     8268.26     8592.57    238.19 o 
   1   3  17      131.31      119.65    126.08 o 
   2   3  17      551.06      471.59    123.89 o 
   3   3  17     7234.36     7334.36    207.39 o 
  -3   4  17     1997.86     1806.19    145.92 o 
  -2   4  17     2933.58     3040.64    161.38 o 
  -1   4  17     3317.74     3443.25    166.08 o 
   0   4  17      447.35      485.24    133.94 o 
   1   4  17     3557.01     3770.76    161.28 o 
   2   4  17     2751.68     2640.82    156.00 o 
   3   4  17     2006.13     2098.88    164.38 o 
   4   4  17      741.68      750.98    161.28 o 
  -4   5  17      309.56      465.55    146.30 o 
  -3   5  17       91.11      356.58    147.13 o 
  -2   5  17     1938.27     2302.69    164.32 o 
  -1   5  17     2078.53     2193.18    155.22 o 
   0   5  17     1667.02     1647.41    138.61 o 
   1   5  17     2035.99     2059.00    146.41 o 
   2   5  17     2126.99     2429.52    177.73 o 
   3   5  17       86.79      227.88    132.94 o 
   4   5  17      302.48      248.88    140.44 o 
   5   5  17     1735.58     1726.01    248.83 o 
  -5   6  17      497.35      715.49    173.40 o 
  -4   6  17      391.90      707.69    156.06 o 
  -3   6  17     1098.02     1181.64    155.15 o 
  -2   6  17     1195.01     1232.33    156.88 o 
  -1   6  17     1640.89     1928.68    155.70 o 
   0   6  17     1384.15     1438.72    138.99 o 
   1   6  17     1602.83     1604.38    151.52 o 
   2   6  17     1262.27     1214.32    148.54 o 
   3   6  17     1003.77      815.13    151.00 o 
   4   6  17      433.50      507.90    148.26 o 
   5   6  17      495.31      535.37    167.10 o 
   6   6  17        2.26      191.06    198.77 o 
  -6   7  17     1522.52     1612.90    278.97 o 
  -5   7  17     2036.68     2152.46    246.88 o 
  -4   7  17      850.16      792.52    193.00 o 
  -3   7  17     1443.06     1130.46    178.78 o 
  -2   7  17     1123.23     1381.34    183.59 o 
  -1   7  17     1958.20     2276.09    159.70 o 
   0   7  17       53.33      486.49    152.10 o 
   1   7  17     1933.91     2015.87    169.75 o 
   2   7  17     1373.71     1137.57    156.15 o 
   3   7  17     1440.81     1254.58    156.15 o 
   4   7  17      832.67      798.21    190.08 o 
   5   7  17     2056.51     2284.94    281.20 o 
   6   7  17     1420.24     1518.73    240.79 o 
   7   7  17     1435.98      740.26    585.30 o 
  -7   8  17     1007.68     1095.73    453.07 o 
  -6   8  17     3675.28     3172.88    389.34 o 
  -5   8  17      235.70      159.71    301.81 o 
  -4   8  17      680.94      578.68    278.62 o 
  -3   8  17     1121.42     1105.35    192.44 o 
  -2   8  17     2332.19     2559.88    237.87 o 
  -1   8  17     3684.22     3453.99    225.60 o 
   0   8  17      381.21      390.48    178.41 o 
   1   8  17     3409.08     3131.19    221.35 o 
   2   8  17     2342.40     2598.29    209.92 o 
   3   8  17     1131.36     1262.91    232.06 o 
   4   8  17      727.80      332.98    195.52 o 
   5   8  17      271.01      144.43    261.36 o 
   6   8  17     3389.12     4909.90    620.30 o 
   7   8  17      917.70     1200.74    447.24 o 
  -5   9  17      214.40      536.52    326.90 o 
  -4   9  17     2316.44     2619.16    708.29 o 
  -3   9  17     5045.87     5237.82    509.46 o 
  -2   9  17     2909.50     3217.62    392.66 o 
  -1   9  17      454.66      456.36    228.01 o 
   0   9  17     2658.49     2581.20    265.04 o 
   1   9  17      443.48      352.50    237.44 o 
   2   9  17     2951.96     2935.61    272.33 o 
   3   9  17     4674.85     5148.25    303.19 o 
   4   9  17     2081.23     1824.73    300.87 o 
   5   9  17      256.20     -309.18    466.68 o 
  -4  10  17     1281.05     1249.35    482.24 o 
  -3  10  17      655.76      539.60    445.29 o 
  -1  10  17      440.34      641.69    331.36 o 
   0  10  17      155.12      144.74    266.75 o 
   1  10  17      496.44        0.80    259.78 o 
   2  10  17     2533.87     2439.98    310.11 o 
   3  10  17      642.04      321.37    365.08 o 
   4  10  17     1279.41      903.23    511.41 o 
  -3  11  17     1197.84      876.00    479.32 o 
   0  11  17      539.69      721.41    483.21 o 
   1  11  17      216.75      177.63    344.63 o 
   2  11  17      175.96     -336.18    336.18 o 
   3  11  17     1378.63     1259.07    505.57 o 
   0   1  18       36.82     -142.59    142.59 o 
   1   1  18      626.92      721.77    152.58 o 
  -1   2  18     2489.35     2585.63    171.54 o 
   0   2  18      436.99      565.96    149.38 o 
   1   2  18     2275.97     2548.54    171.32 o 
   2   2  18       99.03      203.76    142.20 o 
  -2   3  18     9712.92     9548.14    289.41 o 
  -1   3  18      338.54      229.00    156.41 o 
   0   3  18      605.40      685.60    165.38 o 
   1   3  18      288.96      530.02    210.77 o 
   2   3  18     9918.07    10413.64    275.68 o 
   3   3  18       97.74      107.17    161.93 o 
  -3   4  18      250.41      467.18    168.65 o 
  -2   4  18      557.37      655.09    166.67 o 
  -1   4  18      517.28      451.05    155.51 o 
   0   4  18     3121.22     3058.53    186.70 o 
   1   4  18      451.23      522.77    147.45 o 
   2   4  18      658.64      606.94    139.37 o 
   3   4  18      261.81      149.86    167.87 o 
   4   4  18     3711.22     3807.61    250.46 o 
  -4   5  18     1346.69     1620.07    252.32 o 
  -3   5  18     1801.20     1894.08    214.68 o 
  -2   5  18     1041.16     1386.26    194.78 o 
  -1   5  18     1761.91     1618.26    169.47 o 
   0   5  18      126.27      121.27    142.19 o 
   1   5  18     1870.91     1686.28    162.49 o 
   2   5  18      928.64     1000.58    158.16 o 
   3   5  18     1718.17     1769.61    194.69 o 
   4   5  18     1601.20     1880.06    196.77 o 
   5   5  18      379.68      239.67    195.47 o 
  -5   6  18      689.28      780.72    453.07 o 
  -4   6  18     1093.36     1104.97    367.49 o 
  -3   6  18      909.60     1379.37    282.05 o 
  -2   6  18      799.77     1181.83    188.94 o 
  -1   6  18     1379.67     1497.99    178.81 o 
   0   6  18      695.61      849.58    159.68 o 
   1   6  18     1286.83     1456.11    196.63 o 
   2   6  18      945.47      936.40    194.27 o 
   3   6  18      970.41      659.36    189.29 o 
   4   6  18      894.97      747.61    275.23 o 
   5   6  18      820.17      903.38    239.47 o 
   6   6  18     4539.55     4565.94    415.55 o 
  -6   7  18      863.80       60.28    457.93 o 
  -5   7  18       11.93      208.06    482.24 o 
  -4   7  18     4951.01     5348.38    583.35 o 
  -3   7  18     1069.24     1858.54    580.44 o 
  -2   7  18      727.81      673.20    267.92 o 
  -1   7  18     3369.74     3505.95    326.14 o 
   0   7  18     1660.05     2196.97    218.40 o 
   1   7  18     3573.12     3486.29    240.48 o 
   2   7  18      725.70      800.25    208.12 o 
   3   7  18     1057.21     1203.53    216.44 o 
   4   7  18     5363.79     5481.47    322.99 o 
   5   7  18        7.76      213.19    256.12 o 
   6   7  18      934.17      322.41    327.24 o 
  -5   8  18     1833.60     1622.43    437.03 o 
  -4   8  18     3707.27     4785.45    580.44 o 
  -3   8  18       21.02      853.64    462.79 o 
  -2   8  18     1020.42     1671.31    512.38 o 
  -1   8  18     1776.51     2093.76    361.67 o 
   0   8  18        2.27      -41.61    259.84 o 
   1   8  18     1615.27     1564.18    252.05 o 
   2   8  18     1073.60      925.13    244.70 o 
   3   8  18       17.32      -50.75    235.80 o 
   4   8  18     3823.32     3271.26    328.76 o 
   5   8  18     1879.01     2077.19    364.67 o 
  -1   9  18      568.12      832.25    463.77 o 
   1   9  18      599.65      627.49    343.91 o 
   2   9  18     1272.66      659.31    340.51 o 
   3   9  18     1365.93      993.19    349.63 o 
   4   9  18      181.28      438.49    513.35 o 
   1  10  18      219.37      399.60    482.24 o 
   2  10  18      656.37      449.18    458.91 o 
   0   1  19      469.70      373.33    155.99 o 
   1   1  19      167.48      222.84    170.51 o 
  -1   2  19     1488.04     1236.02    212.17 o 
   0   2  19      197.32       67.28    178.19 o 
   1   2  19     1410.31     1515.02    189.38 o 
   2   2  19      634.65      558.43    253.44 o 
  -2   3  19     1418.77     2022.64    258.12 o 
  -1   3  19      163.16      310.38    203.97 o 
   0   3  19      134.31      345.49    198.62 o 
   1   3  19      191.20      491.14    232.68 o 
   2   3  19     1379.46     1611.18    401.12 o 
   3   3  19     3605.01     3646.92    284.68 o 
  -3   4  19     3430.89     3296.30    281.63 o 
  -2   4  19     2615.63     2751.18    309.65 o 
  -1   4  19     1480.99     1363.39    249.44 o 
   0   4  19      336.98      345.58    199.13 o 
   1   4  19     1519.25     1697.37    221.56 o 
   2   4  19     2736.55     2824.02    265.12 o 
   3   4  19     3025.05     2961.82    269.70 o 
   4   4  19       50.14      666.30    270.38 o 
  -3   5  19      688.16      588.22    441.40 o 
  -2   5  19      226.14       42.86    508.00 o 
  -1   5  19      320.83      653.07    407.38 o 
   0   5  19       14.41       82.60    224.19 o 
   1   5  19      231.79      351.99    222.79 o 
   2   5  19      278.66      450.48    265.49 o 
   3   5  19      770.55     1515.64    284.18 o 
   4   5  19      625.02     1083.48    331.32 o 
  -2   6  19     2924.53     2416.06    553.21 o 
  -1   6  19      119.84      399.60    449.18 o 
   0   6  19      447.44      873.56    316.63 o 
   1   6  19      154.49      -93.10    255.36 o 
   2   6  19     2965.42     2870.95    360.90 o 
   3   6  19       93.27       19.29    279.39 o 
   4   6  19     1472.29     1539.08    480.29 o 
   1   7  19       50.36      306.26    498.77 o 
   2   7  19     1539.32     1867.19    361.97 o 
   3   7  19     1801.39     1550.94    704.40 o 
   4   7  19      259.90      258.62    468.63 o 
   0   0  20     5667.64     6546.21    667.94 o 
   0   1  20      337.76      764.36    329.51 o 
   1   1  20     1384.89     2471.32    382.77 o 
  -1   2  20     1315.41     1336.44    360.74 o 
   0   2  20      111.60      214.67    732.60 o 
   1   2  20     1481.93     1043.40    464.25 o 
   2   2  20     2264.81     2755.01    405.92 o 
  -2   3  20      612.17      832.56    337.52 o 
  -1   3  20     2176.75     2461.75    547.38 o 
   0   3  20      510.16      422.93    460.85 o 
   1   3  20     2120.58     3096.64    576.55 o 
   2   3  20      643.98      444.32    485.16 o 
   3   3  20     2063.98     1596.45    495.85 o 
  -3   4  20      176.79        0.00    432.65 o 
  -2   4  20     3030.36     3899.72    559.05 o 
  -1   4  20      209.87       81.72    332.91 o 
   0   4  20       17.30       51.31    324.13 o 
   1   4  20      240.32      200.28    512.38 o 
   2   4  20     2906.63     3100.53    603.77 o 
  -1   5  20      257.77      259.59    442.38 o 
   0   5  20     1051.52      803.09    345.99 o 
                                                 
