# Supplementary material for: Halogen bonding in hypervalent iodine and bromine derivatives: halonium salts
Source: IUCrJ. 2017 May 10;4(Pt 4):411–9. doi: 10.1107/S2052252517004262 (PMC5571804; doi:10.1107/S2052252517004262)
Supplement: Supplementary file 6 [file m-04-00411-gc154sup6.hkl]

# 
# h,k,l, Fc-squared, Fo-squared, sigma(Fo-squared) and status flag 
# 
data_gc154 
_shelx_title ' gc154b in P4(1)32' 
_shelx_refln_list_code          4 
_shelx_F_calc_maximum      283.29 
_exptl_crystal_F_000      1896.00 
_reflns_d_resolution_high  0.5947 
 
loop_ 
 _symmetry_equiv_pos_as_xyz 
 'x, y, z' 
 '-x+1/2, -y, z+1/2' 
 '-x, y+1/2, -z+1/2' 
 'x+1/2, -y+1/2, -z' 
 'z, x, y' 
 'z+1/2, -x+1/2, -y' 
 '-z+1/2, -x, y+1/2' 
 '-z, x+1/2, -y+1/2' 
 'y, z, x' 
 '-y, z+1/2, -x+1/2' 
 'y+1/2, -z+1/2, -x' 
 '-y+1/2, -z, x+1/2' 
 'y+3/4, x+1/4, -z+1/4' 
 '-y+3/4, -x+3/4, -z+3/4' 
 'y+1/4, -x+1/4, z+3/4' 
 '-y+1/4, x+3/4, z+1/4' 
 'x+3/4, z+1/4, -y+1/4' 
 '-x+1/4, z+3/4, y+1/4' 
 '-x+3/4, -z+3/4, -y+3/4' 
 'x+1/4, -z+1/4, y+3/4' 
 'z+3/4, y+1/4, -x+1/4' 
 'z+1/4, -y+1/4, x+3/4' 
 '-z+1/4, y+3/4, x+1/4' 
 '-z+3/4, -y+3/4, -x+3/4' 
 
_cell_length_a    15.2905 
_cell_length_b    15.2905 
_cell_length_c    15.2905 
_cell_angle_alpha  90.000 
_cell_angle_beta   90.000 
_cell_angle_gamma  90.000 
 
_shelx_F_squared_multiplier     1.000 
 
loop_ 
 _refln_index_h 
 _refln_index_k 
 _refln_index_l 
 _refln_F_squared_calc 
 _refln_F_squared_meas 
 _refln_F_squared_sigma 
 _refln_observed_status 
   0   1   2    14658.61    15057.20    235.22 o 
   1   1   2     1305.10     1276.06     16.81 o 
   0   2   2    36157.93    37047.50    551.28 o 
   1   2   2    26608.09    27379.22    288.15 o 
   2   2   2     1067.20     1198.06     32.21 o 
   0   1   3     1466.83     1734.39     21.35 o 
   1   1   3       33.27       64.31      3.74 o 
  -1   2   3    13778.44    15037.41    161.92 o 
   0   2   3    16125.47    17526.36    192.94 o 
   1   2   3    13099.64    14353.33    164.79 o 
   2   2   3     6004.39     5807.44     65.01 o 
   0   3   3     7817.49     8007.98    121.03 o 
   1   3   3       36.64       39.92      3.96 o 
   2   3   3      401.96      452.74      9.01 o 
   3   3   3     2814.82     3136.13     76.24 o 
   0   0   4    80253.30    82588.77   1739.64 o 
   0   1   4    15953.84    16413.13    196.30 o 
   1   1   4    62627.33    66248.84    788.84 o 
  -1   2   4    36462.30    38339.69    419.64 o 
   0   2   4     5593.47     5230.71     63.94 o 
   1   2   4    31447.22    33311.95    447.96 o 
   2   2   4     7844.91     7762.81    101.22 o 
  -2   3   4    18719.16    18735.83    222.79 o 
  -1   3   4    21484.78    21376.31    251.11 o 
   0   3   4     8138.03     8078.97     95.45 o 
   1   3   4    22576.55    22744.03    268.43 o 
   2   3   4    16872.87    16873.27    228.44 o 
   3   3   4      894.45      920.58     16.56 o 
   0   4   4     5310.97     5120.77     81.92 o 
   1   4   4     7260.22     7034.02     85.47 o 
   2   4   4      772.68      851.17     14.75 o 
   3   4   4     8206.24     8454.87    107.43 o 
   4   4   4    24612.64    25417.18    534.39 o 
   0   1   5    36791.87    38157.92    514.96 o 
   1   1   5    19475.67    20796.85    267.44 o 
  -1   2   5     4725.88     5147.83     65.91 o 
   0   2   5     8223.14     8617.34    109.41 o 
   1   2   5     4924.82     5332.18     71.24 o 
   2   2   5    36068.90    36104.34    474.77 o 
  -2   3   5    24578.58    25197.87    322.15 o 
  -1   3   5     4758.66     4461.25     64.01 o 
   0   3   5     1577.41     1523.27     21.10 o 
   1   3   5     5641.86     5398.74     62.56 o 
   2   3   5    22920.07    23637.24    312.13 o 
   3   3   5     7866.48     7974.92    104.26 o 
  -3   4   5     9201.32     9771.43    129.33 o 
  -2   4   5     4103.80     4547.21     59.39 o 
  -1   4   5     7398.27     7657.76     90.29 o 
   0   4   5     7746.46     7837.44     97.63 o 
   1   4   5     6913.30     7115.68     94.40 o 
   2   4   5     4180.54     4513.05     59.43 o 
   3   4   5    10282.48    10766.25    140.67 o 
   4   4   5     3575.20     4066.92     54.35 o 
   0   5   5    15258.90    16660.50    296.37 o 
   1   5   5     1827.51     2064.19     28.54 o 
   2   5   5       52.45       61.68      7.74 o 
   3   5   5    16789.12    16869.10    236.87 o 
   4   5   5    24324.65    25140.96    313.66 o 
   5   5   5    13953.73    14391.40    331.34 o 
   0   1   6     1107.88     1111.26     19.94 o 
   1   1   6    30583.39    31189.69    399.13 o 
  -1   2   6    32689.85    33605.29    412.17 o 
   0   2   6     5194.89     5359.66     73.23 o 
   1   2   6    31730.75    32308.58    446.61 o 
   2   2   6      205.94      188.16      7.89 o 
  -2   3   6     7255.77     7459.08     93.85 o 
  -1   3   6     4911.06     5021.13     69.61 o 
   0   3   6    49069.37    49584.79    603.92 o 
   1   3   6     5279.37     5408.18     73.74 o 
   2   3   6     6566.13     6764.34     90.84 o 
   3   3   6    11485.54    11559.21    146.37 o 
  -3   4   6     5168.90     5060.41     66.08 o 
  -2   4   6     8212.00     8586.74    117.17 o 
  -1   4   6     5915.34     6407.13     93.21 o 
   0   4   6    30448.42    31782.41    396.68 o 
   1   4   6     7125.96     7685.23     90.95 o 
   2   4   6     8404.52     8798.19    120.18 o 
   3   4   6     4218.56     4086.55     63.59 o 
   4   4   6    17332.32    17406.18    244.57 o 
  -4   5   6    19866.51    19981.37    260.45 o 
  -3   5   6     3747.25     3951.45     52.95 o 
  -2   5   6     1514.96     1464.48     23.77 o 
  -1   5   6     7031.74     7043.99     84.48 o 
   0   5   6     1518.64     1809.87     27.64 o 
   1   5   6     5967.21     5963.31     83.88 o 
   2   5   6     1270.21     1238.18     22.54 o 
   3   5   6     3405.17     3613.40     55.89 o 
   4   5   6    20586.35    20619.33    284.54 o 
   5   5   6    15697.84    16546.88    219.39 o 
   0   6   6      758.62      711.28     20.36 o 
   1   6   6    13391.58    13680.56    173.19 o 
   2   6   6      802.01      888.29     17.02 o 
   3   6   6     1545.15     1474.27     28.72 o 
   4   6   6      679.56      637.01     17.69 o 
   5   6   6      118.87      149.57     11.65 o 
   6   6   6     9992.54    10310.26    242.08 o 
   0   1   7      294.07      296.37     10.34 o 
   1   1   7    20415.25    22346.17    303.02 o 
  -1   2   7     9065.88     9760.98    116.22 o 
   0   2   7       74.59       73.57      8.66 o 
   1   2   7     7657.63     8324.06    125.65 o 
   2   2   7      334.02      343.98      9.92 o 
  -2   3   7     7106.73     6612.15     93.80 o 
  -1   3   7    17939.32    18035.41    221.02 o 
   0   3   7     1734.70     1608.87     26.09 o 
   1   3   7    17875.43    17944.12    245.50 o 
   2   3   7     7546.20     7107.14     88.88 o 
   3   3   7     4670.97     4890.14     64.81 o 
  -3   4   7    10298.68    10268.75    131.45 o 
  -2   4   7     2912.01     2826.82     39.79 o 
  -1   4   7    12100.02    12629.86    158.53 o 
   0   4   7     1029.35     1117.73     19.72 o 
   1   4   7    11137.32    11613.18    161.94 o 
   2   4   7     2172.43     2080.23     35.32 o 
   3   4   7     9990.39     9774.83    127.86 o 
   4   4   7      271.11      217.56     11.87 o 
  -4   5   7     6625.81     6817.21     96.66 o 
  -3   5   7    15112.62    15720.58    215.03 o 
  -2   5   7     4491.41     4618.69     60.99 o 
  -1   5   7      270.05      290.89     10.76 o 
   0   5   7     9019.96     8707.19    111.83 o 
   1   5   7      126.61      119.09      9.83 o 
   2   5   7     3798.91     3935.70     58.71 o 
   3   5   7    15663.28    16662.89    215.36 o 
   4   5   7     5243.29     5479.66     92.68 o 
   5   5   7      120.41      102.51     11.64 o 
  -5   6   7      581.80      587.52     17.80 o 
  -4   6   7      651.92      598.10     16.26 o 
  -3   6   7      601.26      545.40     20.23 o 
  -2   6   7    14630.15    14977.86    203.99 o 
  -1   6   7     4933.31     5049.62     67.50 o 
   0   6   7    16413.44    17013.42    215.05 o 
   1   6   7     3559.01     3672.04     56.76 o 
   2   6   7    14486.21    14744.54    187.91 o 
   3   6   7      289.05      286.24     13.50 o 
   4   6   7      862.10      802.62     19.47 o 
   5   6   7      943.87      871.75     20.60 o 
   6   6   7     7381.60     7542.83    110.89 o 
   0   7   7    17771.74    19009.91    339.44 o 
   1   7   7     8335.52     8215.96    103.92 o 
   2   7   7    15709.12    15866.12    200.86 o 
   3   7   7      790.72      743.53     18.84 o 
   4   7   7    13062.02    13414.76    185.61 o 
   5   7   7     1697.22     1766.38     35.17 o 
   6   7   7     1343.88     1304.53     28.82 o 
   7   7   7    24227.40    24198.24    554.88 o 
   0   0   8     2526.14     2579.48     81.30 o 
   0   1   8    14337.50    15243.56    208.02 o 
   1   1   8     3425.94     3280.28     52.50 o 
  -1   2   8     7069.63     7663.90     97.50 o 
   0   2   8     2610.83     2700.71     41.79 o 
   1   2   8     4957.03     5505.79    122.38 o 
   2   2   8    16028.80    16243.80    199.82 o 
  -2   3   8     4541.70     4642.93     64.82 o 
  -1   3   8    12167.80    12168.16    153.38 o 
   0   3   8     3853.88     4165.67     59.40 o 
   1   3   8    11922.44    11926.80    166.20 o 
   2   3   8     4709.88     4822.47     65.12 o 
   3   3   8    22629.73    23558.21    302.96 o 
  -3   4   8    11002.75    11071.29    142.24 o 
  -2   4   8    11741.71    11659.59    154.65 o 
  -1   4   8     2574.20     2692.58     39.55 o 
   0   4   8      882.67      899.71     18.65 o 
   1   4   8     2695.27     2807.44     43.09 o 
   2   4   8    10907.80    10696.51    141.84 o 
   3   4   8     9353.05     9475.04    130.25 o 
   4   4   8      113.06      136.50     10.31 o 
  -4   5   8     1932.71     1980.28     32.62 o 
  -3   5   8      292.09      306.24     13.33 o 
  -2   5   8     6286.35     6349.72     92.52 o 
  -1   5   8    16181.22    15961.61    213.20 o 
   0   5   8    10027.99    10242.29    138.54 o 
   1   5   8    16318.46    15962.84    212.74 o 
   2   5   8     6514.81     6611.74     89.65 o 
   3   5   8      619.71      612.24     19.39 o 
   4   5   8     2238.28     2301.47     37.13 o 
   5   5   8     1899.72     1946.24     35.24 o 
  -5   6   8     3137.01     3247.25     50.59 o 
  -4   6   8     8852.37     8657.78    133.02 o 
  -3   6   8     8104.68     8098.23    105.32 o 
  -2   6   8     6739.08     6688.04     95.04 o 
  -1   6   8     1547.05     1527.89     27.89 o 
   0   6   8      535.40      500.72     14.29 o 
   1   6   8     1594.61     1582.87     26.99 o 
   2   6   8     6954.58     7017.41     90.20 o 
   3   6   8     6693.40     6678.65    104.44 o 
   4   6   8     9964.11     9811.71    133.96 o 
   5   6   8     2991.98     3095.02     50.72 o 
   6   6   8     3007.46     3009.98     50.97 o 
  -6   7   8      352.71      383.72     19.28 o 
  -5   7   8     4207.91     3962.66     65.78 o 
  -4   7   8     7506.16     7287.74    114.85 o 
  -3   7   8     8077.87     7884.68    116.54 o 
  -2   7   8    11010.92    10879.45    151.56 o 
  -1   7   8     2126.28     2057.29     34.23 o 
   0   7   8     4955.37     4804.46     69.14 o 
   1   7   8     2224.27     2128.07     32.86 o 
   2   7   8    10945.62    10862.20    139.79 o 
   3   7   8     7720.41     7420.54    116.04 o 
   4   7   8     8076.01     7867.66    112.04 o 
   5   7   8     4295.03     4049.56     62.06 o 
   6   7   8      113.31      125.23     16.58 o 
   7   7   8      751.56      733.43     23.82 o 
   0   8   8    13517.99    13473.86    272.54 o 
   1   8   8      427.80      454.41     14.67 o 
   2   8   8     2392.80     2422.31     40.82 o 
   3   8   8      452.77      526.10     20.01 o 
   4   8   8     3757.07     3702.16     59.96 o 
   5   8   8     5997.98     5955.94     93.47 o 
   6   8   8     3454.23     3371.45     58.83 o 
   7   8   8    10240.34     9919.32    154.74 o 
   8   8   8     1027.06     1145.94     57.84 o 
   0   1   9    22255.98    22956.11    322.14 o 
   1   1   9     8878.44     9474.32    136.07 o 
  -1   2   9     1096.53     1133.52     20.66 o 
   0   2   9     1815.02     1869.58     32.71 o 
   1   2   9      724.53      743.35     19.16 o 
   2   2   9      342.70      335.83     12.52 o 
  -2   3   9       30.32       30.10     10.10 o 
  -1   3   9     3992.07     3864.77     50.83 o 
   0   3   9      254.65      245.96     12.15 o 
   1   3   9     3023.58     2918.28     52.96 o 
   2   3   9       84.04       91.20     10.24 o 
   3   3   9     5486.55     5663.36     74.84 o 
  -3   4   9     7975.65     7984.99    100.23 o 
  -2   4   9     2600.45     2578.81     40.44 o 
  -1   4   9     5400.44     5756.10     81.68 o 
   0   4   9     1518.74     1460.25     27.47 o 
   1   4   9     5597.70     5905.80     84.10 o 
   2   4   9     2536.82     2528.61     38.40 o 
   3   4   9     6522.01     6542.75     94.07 o 
   4   4   9    14779.29    14618.75    181.36 o 
  -4   5   9     1437.41     1400.21     27.70 o 
  -3   5   9    11063.20    10829.84    146.35 o 
  -2   5   9    12885.61    12576.68    166.54 o 
  -1   5   9     9935.21     9887.76    125.34 o 
   0   5   9     3638.06     3774.50     53.28 o 
   1   5   9     9590.83     9508.65    132.14 o 
   2   5   9    11781.45    11390.02    161.28 o 
   3   5   9    10422.55    10130.05    138.01 o 
   4   5   9     1831.88     1769.55     32.89 o 
   5   5   9     1071.14     1022.53     25.49 o 
  -5   6   9     7660.47     7652.53    115.23 o 
  -4   6   9     2654.61     2751.70     43.76 o 
  -3   6   9     9929.39     9973.03    141.99 o 
  -2   6   9     1503.64     1421.68     27.03 o 
  -1   6   9     2346.44     2490.99     38.70 o 
   0   6   9     4642.41     4566.51     64.62 o 
   1   6   9     2462.47     2551.53     39.99 o 
   2   6   9     1148.38     1100.11     22.73 o 
   3   6   9    10917.89    10989.78    146.60 o 
   4   6   9     2650.54     2720.57     47.60 o 
   5   6   9     8090.01     8032.81    115.68 o 
   6   6   9     2221.82     2172.61     43.02 o 
  -6   7   9    14777.33    14380.24    214.60 o 
  -5   7   9     8774.31     8466.21    133.48 o 
  -4   7   9      519.63      538.69     17.97 o 
  -3   7   9     1745.84     1763.11     37.00 o 
  -2   7   9    10339.16    10423.36    154.79 o 
  -1   7   9     1906.65     1852.67     31.18 o 
   0   7   9     1170.53     1226.04     25.45 o 
   1   7   9     1486.13     1485.57     28.08 o 
   2   7   9    11650.18    11677.71    146.69 o 
   3   7   9     2514.12     2456.82     39.17 o 
   4   7   9      513.69      512.76     20.32 o 
   5   7   9     8784.01     8533.74    129.30 o 
   6   7   9    14087.48    13687.21    200.50 o 
   7   7   9      127.83       89.38     18.43 o 
  -7   8   9     1886.49     1931.75     43.29 o 
  -6   8   9     3285.16     3259.87     56.04 o 
  -5   8   9      909.67      860.29     26.43 o 
  -4   8   9     9680.66     9578.12    151.29 o 
  -3   8   9     4005.99     3920.34     66.04 o 
  -2   8   9     2301.94     2225.14     42.37 o 
  -1   8   9     1422.70     1453.80     30.92 o 
   0   8   9      637.86      660.96     18.46 o 
   1   8   9     1802.02     1798.37     31.05 o 
   2   8   9     2099.63     2044.77     35.72 o 
   3   8   9     4523.41     4392.53     66.97 o 
   4   8   9    10618.94    10532.97    151.52 o 
   5   8   9     1000.30      885.47     25.87 o 
   6   8   9     2581.51     2585.76     51.42 o 
   7   8   9     1932.45     1871.50     40.19 o 
   8   8   9     3164.03     3090.86     61.96 o 
   0   9   9     1304.49     1191.66     37.37 o 
   1   9   9    13259.67    13170.58    178.62 o 
   2   9   9     4114.33     4243.13     70.75 o 
   3   9   9     1750.77     1687.55     38.48 o 
   4   9   9     1670.33     1564.44     37.50 o 
   5   9   9     4674.04     4686.20     80.06 o 
   6   9   9     4485.84     4482.99     78.12 o 
   7   9   9      793.62      771.38     27.74 o 
   8   9   9     1760.35     1721.25     42.59 o 
   9   9   9      889.02      887.80     57.40 o 
   0   1  10    22756.78    22640.55    328.70 o 
   1   1  10    18189.49    18030.63    254.64 o 
  -1   2  10      200.13      198.12     11.79 o 
   0   2  10     3991.75     4031.05     59.10 o 
   1   2  10       80.26       85.27     11.95 o 
   2   2  10     2798.57     2766.88     43.52 o 
  -2   3  10    13877.80    14021.18    168.19 o 
  -1   3  10     1178.21     1254.55     25.45 o 
   0   3  10       90.54       79.53     11.97 o 
   1   3  10     1164.04     1223.41     26.41 o 
   2   3  10    12166.22    12350.09    168.02 o 
   3   3  10     6525.06     6855.74     92.73 o 
  -3   4  10      923.93     1015.58     21.71 o 
  -2   4  10     3315.92     3268.21     48.55 o 
  -1   4  10     8734.94     8650.83    113.63 o 
   0   4  10      106.58      109.11     12.47 o 
   1   4  10     7911.17     7815.75    116.33 o 
   2   4  10     3047.30     2991.45     46.96 o 
   3   4  10     1345.07     1428.67     26.76 o 
   4   4  10     1197.73     1171.94     22.89 o 
  -4   5  10     2313.85     2359.07     38.67 o 
  -3   5  10    13173.48    12681.88    186.30 o 
  -2   5  10    12447.64    12126.04    163.11 o 
  -1   5  10     1612.43     1609.06     30.75 o 
   0   5  10     2865.09     2612.52     41.53 o 
   1   5  10     1507.87     1476.78     28.94 o 
   2   5  10    11496.75    11303.80    150.07 o 
   3   5  10    14657.24    14110.21    176.86 o 
   4   5  10     2315.52     2371.51     39.18 o 
   5   5  10       52.15       72.07     14.73 o 
  -5   6  10     7918.19     7679.42    116.20 o 
  -4   6  10     3376.58     3431.00     51.99 o 
  -3   6  10    17070.58    16966.13    233.87 o 
  -2   6  10     4252.13     4293.02     64.32 o 
  -1   6  10     4121.59     3967.79     55.72 o 
   0   6  10        9.60        2.41     12.39 o 
   1   6  10     3667.17     3564.01     57.30 o 
   2   6  10     4344.21     4368.37     61.13 o 
   3   6  10    18331.25    18028.25    241.28 o 
   4   6  10     3423.80     3466.11     55.98 o 
   5   6  10     8385.19     8035.72    120.55 o 
   6   6  10      657.37      590.16     21.09 o 
  -6   7  10      261.64      309.88     20.99 o 
  -5   7  10     1707.41     1716.98     38.60 o 
  -4   7  10    19925.74    19455.36    288.26 o 
  -3   7  10      967.65      964.01     22.72 o 
  -2   7  10      157.36      157.48     14.89 o 
  -1   7  10     7252.08     7166.51     98.92 o 
   0   7  10      301.48      239.59     14.86 o 
   1   7  10     7344.54     7355.20     99.48 o 
   2   7  10      177.06      170.69     13.96 o 
   3   7  10      556.40      549.99     19.91 o 
   4   7  10    21517.83    21238.07    287.67 o 
   5   7  10     1919.14     1863.97     39.85 o 
   6   7  10      232.17      258.34     19.23 o 
   7   7  10     2390.07     2455.90     48.95 o 
  -7   8  10      446.47      451.26     24.93 o 
  -6   8  10     7670.39     7457.35    122.06 o 
  -5   8  10     3829.08     3790.24     62.87 o 
  -4   8  10      291.97      310.61     19.27 o 
  -3   8  10     1609.20     1518.89     33.43 o 
  -2   8  10     2821.99     2827.56     54.26 o 
  -1   8  10     1733.54     1701.03     32.03 o 
   0   8  10       25.08       40.45     14.79 o 
   1   8  10     1127.58     1105.14     26.35 o 
   2   8  10     3474.20     3476.14     51.92 o 
   3   8  10     1698.18     1644.35     33.82 o 
   4   8  10      317.02      321.26     19.51 o 
   5   8  10     3221.47     3299.64     62.16 o 
   6   8  10     7880.29     7684.35    114.46 o 
   7   8  10      643.59      650.71     24.91 o 
   8   8  10      428.79      426.69     25.10 o 
  -8   9  10     4612.56     4577.03     78.25 o 
  -7   9  10       54.40       25.00     21.26 o 
  -6   9  10     1808.02     1792.31     41.50 o 
  -5   9  10     5691.50     5666.78     96.10 o 
  -4   9  10      161.73      133.22     21.00 o 
  -3   9  10      302.45      313.05     19.13 o 
  -2   9  10      883.56      928.35     26.99 o 
  -1   9  10     6935.35     6947.92    100.53 o 
   0   9  10     7964.01     8024.33    116.35 o 
   1   9  10     7307.00     7175.88    103.56 o 
   2   9  10      906.90      952.67     24.29 o 
   3   9  10      279.42      265.72     22.51 o 
   4   9  10      203.28      178.13     20.01 o 
   5   9  10     6417.76     6384.06    100.47 o 
   6   9  10     1982.40     2002.41     44.83 o 
   7   9  10       51.71       52.22     21.96 o 
   8   9  10     4098.31     4034.36     80.37 o 
   9   9  10     2466.60     2385.60     56.84 o 
   0  10  10      514.92      529.07     30.36 o 
   1  10  10       96.32       89.02     19.22 o 
   2  10  10    14690.35    14391.47    222.91 o 
   3  10  10      803.05      819.79     30.28 o 
   4  10  10        6.29       -3.22     22.17 o 
   5  10  10      222.26      202.35     23.38 o 
   6  10  10     1086.95     1011.74     32.67 o 
   7  10  10       10.33       -8.01     22.23 o 
   8  10  10      580.85      581.38     29.78 o 
   9  10  10      543.94      559.87     34.16 o 
  10  10  10    18376.30    18104.33    521.52 o 
   0   1  11     7433.19     7643.52    116.01 o 
   1   1  11    17666.15    18123.65    256.69 o 
  -1   2  11     9815.34     9815.12    135.89 o 
   0   2  11     2233.20     2114.77     36.94 o 
   1   2  11    10048.70    10119.09    139.77 o 
   2   2  11     3294.15     3251.01     50.15 o 
  -2   3  11     3382.77     3395.45     52.27 o 
  -1   3  11     2983.65     3002.26     45.61 o 
   0   3  11     7431.85     7322.05    104.93 o 
   1   3  11     2489.93     2452.20     43.55 o 
   2   3  11     3551.87     3517.74     52.79 o 
   3   3  11     8288.03     8173.08    113.32 o 
  -3   4  11     2150.96     2068.84     35.87 o 
  -2   4  11      143.45      141.14     13.73 o 
  -1   4  11     4225.90     4002.87     63.16 o 
   0   4  11      385.68      384.43     16.04 o 
   1   4  11     4434.05     4259.38     61.91 o 
   2   4  11      241.46      259.56     16.71 o 
   3   4  11     1974.21     1904.06     34.14 o 
   4   4  11     9418.43     9073.72    121.90 o 
  -4   5  11     1045.40     1030.87     23.19 o 
  -3   5  11     4647.23     4600.26     65.91 o 
  -2   5  11     7855.52     7825.32    107.73 o 
  -1   5  11    11615.96    11272.22    158.44 o 
   0   5  11       43.88       54.16     13.34 o 
   1   5  11    12391.17    12037.48    158.42 o 
   2   5  11     7253.76     7165.85     98.91 o 
   3   5  11     4063.90     3967.94     62.08 o 
   4   5  11     1132.55     1148.60     23.57 o 
   5   5  11        7.13        8.63     17.09 o 
  -5   6  11     8480.14     8275.66    126.11 o 
  -4   6  11     1785.78     1782.39     33.78 o 
  -3   6  11     4104.48     4084.15     56.16 o 
  -2   6  11     3217.99     3386.27     54.88 o 
  -1   6  11      822.95      840.03     21.68 o 
   0   6  11    20228.23    19492.98    260.35 o 
   1   6  11      745.43      774.94     21.59 o 
   2   6  11     3431.48     3629.80     52.57 o 
   3   6  11     3298.08     3283.50     59.49 o 
   4   6  11     1631.73     1641.71     36.64 o 
   5   6  11     8952.97     8802.93    126.99 o 
   6   6  11     1599.36     1566.98     37.50 o 
  -6   7  11     9103.80     8778.50    141.69 o 
  -5   7  11     4483.20     4289.48     78.04 o 
  -4   7  11      329.84      325.92     20.88 o 
  -3   7  11     1944.51     1943.54     37.56 o 
  -2   7  11     4968.34     5059.52     81.48 o 
  -1   7  11     1594.64     1417.74     29.77 o 
   0   7  11        7.06       20.11     14.69 o 
   1   7  11     1848.55     1672.70     31.29 o 
   2   7  11     6782.84     6716.52     83.19 o 
   3   7  11     1801.50     1808.86     37.30 o 
   4   7  11      308.84      307.98     20.59 o 
   5   7  11     5338.79     5202.90     79.87 o 
   6   7  11    10273.54     9813.59    143.04 o 
   7   7  11     1357.48     1299.53     35.16 o 
  -7   8  11     1483.41     1468.68     39.20 o 
  -6   8  11     2266.97     2280.12     47.98 o 
  -5   8  11     5524.65     5386.48     89.48 o 
  -4   8  11     1950.06     1962.38     45.14 o 
  -3   8  11      600.85      601.19     23.11 o 
  -2   8  11      116.92      110.83     17.20 o 
  -1   8  11     3050.09     3028.92     52.40 o 
   0   8  11     6236.05     5902.33     81.58 o 
   1   8  11     3175.16     3139.36     49.87 o 
   2   8  11      301.15      333.12     18.56 o 
   3   8  11      423.25      487.18     22.87 o 
   4   8  11     2046.99     2036.67     44.15 o 
   5   8  11     5694.22     5615.30     93.65 o 
   6   8  11     2265.34     2294.06     48.97 o 
   7   8  11     1743.90     1834.24     42.39 o 
   8   8  11     1620.35     1573.48     41.46 o 
  -8   9  11      601.04      648.20     30.53 o 
  -7   9  11     1621.40     1636.45     40.42 o 
  -6   9  11     2630.26     2564.22     52.01 o 
  -5   9  11     1657.85     1706.43     40.17 o 
  -4   9  11     3052.84     2992.56     59.96 o 
  -3   9  11     1306.97     1314.34     36.47 o 
  -2   9  11     3785.16     3809.81     63.58 o 
  -1   9  11     1563.83     1567.72     31.48 o 
   0   9  11     7278.65     7371.24    108.29 o 
   1   9  11     1154.76     1186.74     30.68 o 
   2   9  11     3980.70     4004.80     63.64 o 
   3   9  11     1645.47     1660.90     38.41 o 
   4   9  11     3178.30     3043.87     57.90 o 
   5   9  11     1865.91     1872.63     42.30 o 
   6   9  11     2532.93     2496.29     52.32 o 
   7   9  11     1560.34     1491.80     39.72 o 
   8   9  11      283.82      287.72     29.27 o 
   9   9  11     1950.85     1851.06     51.92 o 
  -9  10  11     3068.03     2934.74     74.77 o 
  -8  10  11     3169.93     3053.87     71.76 o 
  -7  10  11      576.42      594.29     30.36 o 
  -6  10  11      656.28      641.42     29.07 o 
  -5  10  11     5906.81     5770.13     96.21 o 
  -4  10  11     1964.03     1852.84     44.97 o 
  -3  10  11      559.67      543.03     28.83 o 
  -2  10  11      901.43      861.91     29.74 o 
  -1  10  11     1551.32     1569.84     34.06 o 
   0  10  11    14871.87    14506.49    197.94 o 
   1  10  11     1188.76     1148.03     32.04 o 
   2  10  11      710.78      711.25     30.25 o 
   3  10  11      428.32      446.21     27.77 o 
   4  10  11     1636.18     1640.32     43.52 o 
   5  10  11     5505.51     5325.80     99.76 o 
   6  10  11      386.71      370.93     28.35 o 
   7  10  11      980.25      957.96     33.98 o 
   8  10  11     3496.34     3389.61     71.70 o 
   9  10  11     2978.21     2761.87     68.95 o 
  10  10  11      216.50      227.68     35.66 o 
   0  11  11     8428.77     8369.10    169.08 o 
   1  11  11     5881.16     5601.03     87.29 o 
   2  11  11     4129.44     3979.63     77.48 o 
   3  11  11     5506.55     5349.27     97.42 o 
   4  11  11     3051.49     3070.98     66.31 o 
   5  11  11     2302.24     2210.02     51.41 o 
   6  11  11     2281.31     2246.73     52.98 o 
   7  11  11      460.79      465.13     30.25 o 
   8  11  11       12.15       32.94     30.20 o 
   9  11  11        5.97       38.21     33.66 o 
  10  11  11     1780.06     1867.24     62.62 o 
  11  11  11       74.13       93.81     73.76 o 
   0   0  12     7232.63     8009.81    275.40 o 
   0   1  12     8150.52     8429.68    128.49 o 
   1   1  12     4673.88     4607.92     72.29 o 
  -1   2  12      672.32      685.19     20.79 o 
   0   2  12    17901.80    17541.61    241.77 o 
   1   2  12      688.44      708.55     20.03 o 
   2   2  12      144.92      151.62     14.10 o 
  -2   3  12      701.90      660.34     19.78 o 
  -1   3  12    13037.40    13030.09    175.54 o 
   0   3  12       79.92      108.73     14.37 o 
   1   3  12    11406.80    11360.34    164.38 o 
   2   3  12      702.21      671.45     18.80 o 
   3   3  12      475.54      498.17     18.80 o 
  -3   4  12     4617.80     4416.67     62.57 o 
  -2   4  12    10459.10    10496.47    153.48 o 
  -1   4  12     3932.47     3904.66     56.75 o 
   0   4  12     1059.00     1073.47     25.48 o 
   1   4  12     3143.79     3161.28     54.52 o 
   2   4  12    10592.05    10589.72    140.63 o 
   3   4  12     3512.28     3437.21     61.05 o 
   4   4  12     2528.13     2483.04     42.22 o 
  -4   5  12       10.32        3.17     16.79 o 
  -3   5  12     2765.32     2755.31     51.28 o 
  -2   5  12     3456.97     3460.61     61.62 o 
  -1   5  12    12461.14    12395.82    168.93 o 
   0   5  12    15150.16    14996.88    202.42 o 
   1   5  12    11812.28    11696.35    159.47 o 
   2   5  12     3908.65     3953.20     55.37 o 
   3   5  12     3073.46     3052.32     46.44 o 
   4   5  12       42.92       68.28     16.02 o 
   5   5  12     3244.32     3167.64     56.25 o 
  -5   6  12     5331.70     5225.13     85.87 o 
  -4   6  12     2079.22     2222.09     46.63 o 
  -3   6  12     6251.98     6242.10     92.96 o 
  -2   6  12     4703.22     4557.92     68.24 o 
  -1   6  12      814.04      699.20     23.37 o 
   0   6  12     1395.54     1423.39     30.20 o 
   1   6  12     1299.90     1197.15     25.45 o 
   2   6  12     4580.22     4496.02     69.11 o 
   3   6  12     6912.32     6792.82     97.04 o 
   4   6  12     2456.13     2569.51     47.58 o 
   5   6  12     5140.55     5123.79     82.39 o 
   6   6  12      884.71      746.44     28.32 o 
  -6   7  12     2247.90     2223.47     48.54 o 
  -5   7  12      472.69      432.07     25.65 o 
  -4   7  12     1208.34     1163.71     32.75 o 
  -3   7  12     3452.46     3477.26     60.34 o 
  -2   7  12     3805.77     3781.04     59.15 o 
  -1   7  12      350.82      392.64     18.75 o 
   0   7  12     7795.48     7610.58    107.74 o 
   1   7  12      310.58      336.20     18.20 o 
   2   7  12     3676.83     3621.79     59.41 o 
   3   7  12     3394.81     3428.96     57.24 o 
   4   7  12     1145.77     1130.86     30.93 o 
   5   7  12      621.41      565.64     25.44 o 
   6   7  12     1895.90     1883.58     44.63 o 
   7   7  12     1381.67     1284.37     36.19 o 
  -7   8  12     3351.15     3323.62     65.56 o 
  -6   8  12      597.12      590.52     29.05 o 
  -5   8  12     3784.98     3694.04     64.85 o 
  -4   8  12      619.22      617.29     26.79 o 
  -3   8  12       74.40       73.14     20.38 o 
  -2   8  12     4993.01     4740.42     74.61 o 
  -1   8  12     1406.87     1482.81     32.43 o 
   0   8  12      147.79      104.96     17.82 o 
   1   8  12     1249.09     1322.29     29.26 o 
   2   8  12     4835.30     4810.06     73.47 o 
   3   8  12       28.27       40.63     19.08 o 
   4   8  12      408.03      369.59     24.00 o 
   5   8  12     2900.85     2872.72     61.51 o 
   6   8  12      754.27      773.67     28.90 o 
   7   8  12     3233.09     3192.51     62.88 o 
   8   8  12     2060.33     2067.07     49.14 o 
  -8   9  12      291.78      272.65     28.19 o 
  -7   9  12     1178.44     1090.03     36.63 o 
  -6   9  12     1448.52     1431.42     38.44 o 
  -5   9  12     3164.39     3235.94     62.03 o 
  -4   9  12    10284.82    10292.35    152.12 o 
  -3   9  12     2657.07     2617.84     51.74 o 
  -2   9  12     1037.09     1058.70     30.14 o 
  -1   9  12     1233.62     1220.26     29.76 o 
   0   9  12     1068.48     1103.50     27.95 o 
   1   9  12     1287.09     1214.22     30.83 o 
   2   9  12     1122.33     1159.41     30.21 o 
   3   9  12     2462.31     2385.71     50.13 o 
   4   9  12     9077.41     8763.60    141.42 o 
   5   9  12     2849.72     2828.68     59.54 o 
   6   9  12     1221.40     1241.51     36.19 o 
   7   9  12     1365.23     1272.51     37.43 o 
   8   9  12      151.62      161.85     29.23 o 
   9   9  12        6.13      -11.96     27.75 o 
  -9  10  12     2961.54     3022.53     71.21 o 
  -8  10  12     2151.99     1999.73     51.32 o 
  -7  10  12     1279.98     1322.73     40.98 o 
  -6  10  12     8848.81     8864.30    147.84 o 
  -5  10  12     2578.85     2481.58     56.76 o 
  -4  10  12     1317.18     1367.93     40.27 o 
  -3  10  12      420.65      470.20     27.83 o 
  -2  10  12     3097.81     3047.22     58.03 o 
  -1  10  12      279.65      282.00     23.66 o 
   0  10  12       70.14       52.01     19.29 o 
   1  10  12      345.99      316.73     24.38 o 
   2  10  12     2391.19     2314.28     58.64 o 
   3  10  12      462.43      468.85     28.86 o 
   4  10  12     1355.29     1350.72     40.00 o 
   5  10  12     2387.49     2290.14     56.78 o 
   6  10  12     8585.97     8445.68    141.28 o 
   7  10  12     1133.36     1152.82     39.66 o 
   8  10  12     2041.05     1958.51     55.05 o 
   9  10  12     2942.94     2973.25     74.50 o 
  10  10  12      605.11      583.51     41.70 o 
 -10  11  12     1683.04     1765.91     62.55 o 
  -9  11  12      770.26      679.10     41.43 o 
  -8  11  12     3575.81     3455.11     74.53 o 
  -7  11  12     2245.59     2213.64     57.00 o 
  -6  11  12     3784.74     3722.32     78.54 o 
  -5  11  12     2361.70     2352.57     55.90 o 
  -4  11  12     7898.45     7721.41    125.48 o 
  -3  11  12     1085.83     1150.17     37.05 o 
  -2  11  12     3156.56     3135.37     62.72 o 
  -1  11  12     1092.75     1116.68     33.98 o 
   0  11  12      458.84      486.60     25.30 o 
   1  11  12      937.25      894.41     31.70 o 
   2  11  12     2905.85     2923.87     65.61 o 
   3  11  12      799.44      815.90     34.94 o 
   4  11  12     6760.30     6544.75    124.00 o 
   5  11  12     2126.18     2107.56     51.17 o 
   6  11  12     3945.41     3941.38     75.49 o 
   7  11  12     2094.77     1972.17     50.40 o 
   8  11  12     3447.22     3293.77     77.32 o 
   9  11  12      630.98      582.75     41.42 o 
  10  11  12     1867.47     1922.54     64.59 o 
  11  11  12      134.57       81.88     43.16 o 
   0  12  12     1745.06     1755.42     64.03 o 
   1  12  12       55.89       21.02     25.15 o 
   2  12  12     2055.44     1977.89     47.34 o 
   3  12  12     1148.97     1174.68     39.40 o 
   4  12  12      489.39      535.92     33.88 o 
   5  12  12     1591.04     1541.02     45.46 o 
   6  12  12     2593.85     2548.79     61.54 o 
   7  12  12     5105.15     5124.39     99.04 o 
   8  12  12      318.65      369.80     37.09 o 
   9  12  12     2262.47     2218.06     62.96 o 
  10  12  12     1368.39     1316.86     54.70 o 
  11  12  12     1635.29     1646.20     64.66 o 
  12  12  12      274.57      292.10     81.79 o 
   0   1  13      283.25      278.80     20.40 o 
   1   1  13     2268.83     2204.36     47.22 o 
  -1   2  13     3012.41     3036.97     50.28 o 
   0   2  13     1538.02     1484.17     33.05 o 
   1   2  13     2545.35     2568.56     49.59 o 
   2   2  13       43.64       12.21     14.97 o 
  -2   3  13     2021.72     2003.93     39.38 o 
  -1   3  13     5935.43     6026.85     80.65 o 
   0   3  13      815.62      866.37     23.94 o 
   1   3  13     4830.32     4915.78     82.25 o 
   2   3  13     2045.15     2015.96     36.68 o 
   3   3  13     5245.43     4920.40     78.03 o 
  -3   4  13      250.66      262.93     18.66 o 
  -2   4  13     2257.29     2318.98     43.45 o 
  -1   4  13      445.64      495.47     22.64 o 
   0   4  13      184.94      191.93     18.32 o 
   1   4  13      742.60      770.15     21.75 o 
   2   4  13     1945.85     2042.63     39.79 o 
   3   4  13      102.93      118.46     17.14 o 
   4   4  13     1482.21     1433.93     32.99 o 
  -4   5  13     5052.87     5044.87     85.51 o 
  -3   5  13     1250.10     1273.63     29.77 o 
  -2   5  13      239.74      281.56     19.58 o 
  -1   5  13     1448.57     1517.23     33.83 o 
   0   5  13     6994.37     6981.50    106.23 o 
   1   5  13     1298.49     1384.23     28.85 o 
   2   5  13      367.08      367.14     17.68 o 
   3   5  13      805.86      868.53     26.05 o 
   4   5  13     5168.22     5256.65     80.10 o 
   5   5  13     3412.04     3483.40     63.56 o 
  -5   6  13     5773.65     5752.76     91.74 o 
  -4   6  13     4352.63     4255.65     73.13 o 
  -3   6  13     1170.61     1123.37     31.17 o 
  -2   6  13      565.94      568.79     22.93 o 
  -1   6  13     3691.22     3568.87     57.16 o 
   0   6  13      744.20      738.78     24.84 o 
   1   6  13     2818.42     2810.11     52.97 o 
   2   6  13      719.71      725.39     23.69 o 
   3   6  13     1288.21     1278.34     29.79 o 
   4   6  13     4241.39     4104.86     67.95 o 
   5   6  13     5303.39     5309.55     91.04 o 
   6   6  13     3614.08     3467.29     67.11 o 
  -6   7  13     2309.19     2228.02     50.79 o 
  -5   7  13     1000.64     1024.06     33.46 o 
  -4   7  13     9791.65     9522.45    144.07 o 
  -3   7  13      521.15      512.58     27.15 o 
  -2   7  13     1866.83     1828.43     44.85 o 
  -1   7  13    10009.51     9900.97    141.30 o 
   0   7  13    10949.02    10652.92    152.04 o 
   1   7  13     8724.57     8521.84    127.82 o 
   2   7  13     2603.81     2538.20     45.06 o 
   3   7  13      879.55      821.03     25.52 o 
   4   7  13     9307.73     9114.41    135.16 o 
   5   7  13      942.09      985.01     31.69 o 
   6   7  13     2164.04     2087.34     48.34 o 
   7   7  13     2731.89     2766.55     59.17 o 
  -7   8  13      144.31      124.92     26.61 o 
  -6   8  13     3537.73     3537.47     68.49 o 
  -5   8  13     3590.92     3471.87     67.48 o 
  -4   8  13     2001.49     1995.67     47.14 o 
  -3   8  13      497.18      443.85     26.74 o 
  -2   8  13     2586.73     2453.35     52.80 o 
  -1   8  13      551.23      485.96     24.62 o 
   0   8  13     4689.27     4612.47     76.51 o 
   1   8  13      714.16      690.49     25.30 o 
   2   8  13     2853.54     2688.00     50.37 o 
   3   8  13      365.99      381.74     22.88 o 
   4   8  13     2058.18     1949.65     42.51 o 
   5   8  13     3484.39     3391.64     62.92 o 
   6   8  13     3378.53     3326.03     65.14 o 
   7   8  13      272.08      251.42     27.70 o 
   8   8  13     7765.42     7692.30    128.28 o 
  -8   9  13      877.15      896.91     35.84 o 
  -7   9  13      290.17      302.64     29.20 o 
  -6   9  13     4153.43     3974.94     74.81 o 
  -5   9  13     4011.20     3948.42     74.92 o 
  -4   9  13      212.40      225.78     25.76 o 
  -3   9  13     3673.35     3562.73     65.45 o 
  -2   9  13     5075.47     5056.85     89.45 o 
  -1   9  13     3900.58     3642.92     73.21 o 
   0   9  13       57.56       19.68     21.50 o 
   1   9  13     4544.63     4291.51     67.77 o 
   2   9  13     5136.04     5104.74     81.51 o 
   3   9  13     3109.37     2971.74     60.03 o 
   4   9  13      203.78      186.98     25.35 o 
   5   9  13     3867.41     3865.87     70.55 o 
   6   9  13     3973.11     3805.90     70.13 o 
   7   9  13      362.49      368.15     28.48 o 
   8   9  13      957.08      916.78     36.28 o 
   9   9  13     1823.61     1831.85     47.80 o 
  -9  10  13      614.08      626.58     38.00 o 
  -8  10  13     1278.54     1218.64     43.55 o 
  -7  10  13     2070.92     2042.89     54.44 o 
  -6  10  13      440.30      420.78     32.67 o 
  -5  10  13      419.86      405.84     31.96 o 
  -4  10  13     8570.55     8490.80    140.86 o 
  -3  10  13     2639.90     2536.17     63.49 o 
  -2  10  13       32.64       24.60     26.35 o 
  -1  10  13     1679.92     1669.76     46.82 o 
   0  10  13      407.84      429.53     25.76 o 
   1  10  13     1653.60     1585.93     39.30 o 
   2  10  13      102.71       86.34     24.55 o 
   3  10  13     3323.83     3195.74     62.16 o 
   4  10  13     7894.77     7912.66    135.50 o 
   5  10  13      387.57      428.70     30.82 o 
   6  10  13      471.69      447.30     29.32 o 
   7  10  13     2537.13     2472.98     56.03 o 
   8  10  13     1359.96     1345.05     44.41 o 
   9  10  13      493.78      515.51     36.64 o 
  10  10  13       78.56       36.98     36.09 o 
 -10  11  13      763.83      852.16     48.07 o 
  -9  11  13      477.45      458.93     38.19 o 
  -8  11  13      338.40      371.71     34.89 o 
  -7  11  13      212.21      230.64     32.86 o 
  -6  11  13     4003.93     3963.51     80.58 o 
  -5  11  13     2691.13     2671.10     64.62 o 
  -4  11  13      366.37      362.00     32.01 o 
  -3  11  13     3612.38     3656.95     74.36 o 
  -2  11  13     7071.13     6975.81    120.30 o 
  -1  11  13     3197.84     3254.63     72.86 o 
   0  11  13      779.58      775.95     33.12 o 
   1  11  13     3436.52     3532.16     65.03 o 
   2  11  13     6769.15     6612.96    111.34 o 
   3  11  13     3378.19     3354.26     70.70 o 
   4  11  13      327.51      310.77     30.01 o 
   5  11  13     2907.60     2866.95     62.70 o 
   6  11  13     3834.28     3750.90     75.92 o 
   7  11  13      220.70      202.58     31.45 o 
   8  11  13      338.34      313.49     37.91 o 
   9  11  13      350.20      322.62     36.49 o 
  10  11  13     1008.80     1073.29     49.41 o 
  11  11  13      833.91      925.35     51.49 o 
 -11  12  13      127.22      156.18     44.15 o 
 -10  12  13      823.01      835.38     49.00 o 
  -9  12  13       59.17       96.55     38.26 o 
  -8  12  13     2828.06     2770.86     68.26 o 
  -7  12  13        8.62       23.03     32.20 o 
  -6  12  13      113.78      132.34     32.15 o 
  -5  12  13     1191.79     1155.53     41.42 o 
  -4  12  13     1468.25     1472.42     45.30 o 
  -3  12  13     1826.58     1831.10     48.56 o 
  -2  12  13     2047.84     2024.31     55.03 o 
  -1  12  13     1240.59     1273.51     42.03 o 
   0  12  13     2886.39     3000.18     68.41 o 
   1  12  13      970.96     1015.73     39.73 o 
   2  12  13     2177.45     2149.76     50.28 o 
   3  12  13     1713.80     1707.85     48.88 o 
   4  12  13     1538.59     1491.35     45.72 o 
   5  12  13      808.56      868.61     39.21 o 
   6  12  13      312.15      318.85     34.11 o 
   7  12  13        0.04      -19.01     32.71 o 
   8  12  13     2885.66     2844.86     71.53 o 
   9  12  13       71.23       64.39     40.58 o 
  10  12  13      626.18      573.91     47.45 o 
  11  12  13      132.84      101.54     43.60 o 
  12  12  13     3013.39     3115.66     87.50 o 
   0  13  13     4061.28     3961.51    121.46 o 
   1  13  13      249.64      202.13     35.57 o 
   2  13  13     1706.34     1705.37     52.22 o 
   3  13  13      674.55      600.37     39.04 o 
   4  13  13     1996.15     1997.54     53.35 o 
   5  13  13        6.86       20.74     32.23 o 
   6  13  13      168.18      176.27     34.08 o 
   7  13  13     2929.30     2657.17     66.61 o 
   8  13  13     1110.26     1186.92     49.13 o 
   9  13  13      431.16      428.21     45.56 o 
  10  13  13     2442.86     2439.55     73.48 o 
  11  13  13      228.77      176.43     46.70 o 
  12  13  13      265.52      207.39     47.37 o 
  13  13  13      411.62      577.09    123.20 o 
   0   1  14     2669.60     2267.96     49.06 o 
   1   1  14      191.56      131.40     21.15 o 
  -1   2  14     8802.86     8655.00    130.36 o 
   0   2  14      317.85      283.36     21.25 o 
   1   2  14     8960.89     8864.40    131.12 o 
   2   2  14       39.92       25.51     18.98 o 
  -2   3  14      311.10      319.30     21.49 o 
  -1   3  14      510.25      501.54     22.67 o 
   0   3  14     9113.21     9086.66    139.74 o 
   1   3  14      478.53      448.42     23.25 o 
   2   3  14      255.64      255.76     20.54 o 
   3   3  14     7016.14     7088.26    108.34 o 
  -3   4  14     1940.22     1880.47     43.00 o 
  -2   4  14     2725.46     2739.79     48.50 o 
  -1   4  14     3108.35     3038.57     53.39 o 
   0   4  14     4932.12     4897.33     76.62 o 
   1   4  14     2983.88     3028.37     53.34 o 
   2   4  14     2222.27     2202.38     44.43 o 
   3   4  14     2182.00     2137.45     43.63 o 
   4   4  14       79.13      111.13     21.52 o 
  -4   5  14     8358.48     8315.44    130.41 o 
  -3   5  14     3311.85     3392.85     65.04 o 
  -2   5  14     2238.25     2180.71     44.73 o 
  -1   5  14     1260.68     1318.16     32.04 o 
   0   5  14     8172.26     7948.30    124.52 o 
   1   5  14     1130.85     1208.06     29.92 o 
   2   5  14     2221.92     2190.04     44.48 o 
   3   5  14     3410.83     3423.47     60.71 o 
   4   5  14     7815.96     7754.13    121.03 o 
   5   5  14     5226.83     5196.96     90.93 o 
  -5   6  14      180.93      148.22     24.47 o 
  -4   6  14       48.62       68.52     23.52 o 
  -3   6  14     1922.32     1848.96     42.95 o 
  -2   6  14      250.95      205.46     24.08 o 
  -1   6  14     4772.41     4589.60     80.58 o 
   0   6  14      400.93      381.02     24.01 o 
   1   6  14     5666.19     5404.01     79.90 o 
   2   6  14      187.32      179.25     21.19 o 
   3   6  14     1654.73     1612.64     37.22 o 
   4   6  14       97.62      106.41     21.32 o 
   5   6  14      162.03      150.01     25.37 o 
   6   6  14    14163.39    14106.06    212.66 o 
  -6   7  14      805.20      890.10     34.64 o 
  -5   7  14     2588.95     2594.84     55.78 o 
  -4   7  14     2949.44     2915.86     61.99 o 
  -3   7  14      435.14      429.62     26.86 o 
  -2   7  14     3092.58     3118.45     64.28 o 
  -1   7  14     4170.76     4195.32     82.51 o 
   0   7  14      209.72      169.31     24.16 o 
   1   7  14     4565.66     4507.93     74.70 o 
   2   7  14     3027.50     2972.49     56.06 o 
   3   7  14      494.79      470.21     24.91 o 
   4   7  14     3480.48     3446.22     60.55 o 
   5   7  14     2450.08     2412.91     52.94 o 
   6   7  14     1046.43     1106.87     35.34 o 
   7   7  14      659.01      632.93     31.70 o 
  -7   8  14     1945.47     1864.09     45.98 o 
  -6   8  14      584.94      577.36     30.98 o 
  -5   8  14      624.20      601.07     31.44 o 
  -4   8  14      553.62      569.59     29.93 o 
  -3   8  14     4493.42     4301.91     81.53 o 
  -2   8  14     2423.03     2406.83     56.67 o 
  -1   8  14      938.66      892.83     36.32 o 
   0   8  14       58.63        4.33     23.56 o 
   1   8  14      875.50      837.91     29.84 o 
   2   8  14     2835.49     2803.93     54.19 o 
   3   8  14     4863.44     4625.19     74.74 o 
   4   8  14      418.65      468.30     26.29 o 
   5   8  14      735.24      730.20     31.28 o 
   6   8  14      461.82      473.49     29.67 o 
   7   8  14     1824.60     1733.38     46.14 o 
   8   8  14       31.42       30.90     28.59 o 
  -8   9  14     2170.81     2036.21     54.11 o 
  -7   9  14     4531.66     4445.92     89.43 o 
  -6   9  14     1260.29     1132.68     42.20 o 
  -5   9  14     1632.66     1633.72     44.24 o 
  -4   9  14      463.33      477.71     31.81 o 
  -3   9  14      655.97      592.08     32.23 o 
  -2   9  14     2855.24     2710.39     64.89 o 
  -1   9  14      771.04      780.54     39.62 o 
   0   9  14     3237.29     3102.66     70.63 o 
   1   9  14     1022.21     1020.75     33.79 o 
   2   9  14     2872.10     2741.60     56.47 o 
   3   9  14      436.79      452.50     27.54 o 
   4   9  14      318.39      337.63     28.75 o 
   5   9  14     1210.88     1199.16     39.01 o 
   6   9  14     1633.72     1573.30     41.04 o 
   7   9  14     4897.68     4717.58     86.57 o 
   8   9  14     2212.15     2177.67     52.41 o 
   9   9  14       76.75       72.22     31.56 o 
  -9  10  14       58.85       13.26     33.89 o 
  -8  10  14     5409.91     5367.26    104.45 o 
  -7  10  14      106.83      110.30     32.19 o 
  -6  10  14     1708.68     1787.13     50.26 o 
  -5  10  14      803.77      821.62     36.72 o 
  -4  10  14     3145.30     3156.12     67.22 o 
  -3  10  14     1810.82     1843.60     47.26 o 
  -2  10  14     1535.11     1505.80     46.53 o 
  -1  10  14      378.75      351.84     34.95 o 
   0  10  14      642.01      603.55     36.55 o 
   1  10  14      442.90      486.21     32.50 o 
   2  10  14     1458.98     1446.87     40.49 o 
   3  10  14     1484.31     1439.89     42.97 o 
   4  10  14     2817.92     2760.86     63.80 o 
   5  10  14      582.47      560.08     34.31 o 
   6  10  14     1927.20     1933.03     48.38 o 
   7  10  14      153.87       95.19     30.12 o 
   8  10  14     5844.06     5575.73    104.30 o 
   9  10  14       75.64       83.33     35.18 o 
  10  10  14      791.35      768.51     48.67 o 
 -10  11  14      520.60      591.76     47.26 o 
  -9  11  14     2158.24     2246.50     60.50 o 
  -8  11  14     3446.83     3464.03     77.13 o 
  -7  11  14     5110.25     5090.78    102.52 o 
  -6  11  14     1123.69     1059.31     42.89 o 
  -5  11  14      339.35      325.78     33.52 o 
  -4  11  14      372.91      334.62     32.57 o 
  -3  11  14     3855.75     3852.26     84.00 o 
  -2  11  14      187.77      206.62     32.44 o 
  -1  11  14      564.86      631.00     38.24 o 
   0  11  14     3240.19     3220.46     76.05 o 
   1  11  14      659.44      663.93     35.83 o 
   2  11  14      446.78      464.80     33.34 o 
   3  11  14     3841.27     3775.71     76.73 o 
   4  11  14      549.89      512.61     33.16 o 
   5  11  14      313.54      398.15     31.65 o 
   6  11  14     1259.63     1201.84     39.09 o 
   7  11  14     5562.98     5538.83     98.54 o 
   8  11  14     3279.43     3215.28     78.59 o 
   9  11  14     1928.50     1861.65     64.59 o 
  10  11  14      477.06      412.03     45.92 o 
  11  11  14      892.50      919.39     52.94 o 
 -11  12  14      508.83      476.35     50.65 o 
 -10  12  14     5615.80     5714.11    123.21 o 
  -9  12  14     1642.97     1562.48     57.72 o 
  -8  12  14      801.56      807.14     42.62 o 
  -7  12  14       82.38       77.82     35.07 o 
  -6  12  14      409.61      413.37     37.26 o 
  -5  12  14      187.78      157.04     34.39 o 
  -4  12  14      957.75      981.59     43.24 o 
  -3  12  14      458.25      462.47     37.83 o 
  -2  12  14     1315.56     1244.79     47.86 o 
  -1  12  14      680.51      679.28     39.54 o 
   0  12  14       16.66        4.06     33.53 o 
   1  12  14      572.31      612.02     40.37 o 
   2  12  14     1804.11     1759.98     51.12 o 
   3  12  14      536.99      552.42     36.02 o 
   4  12  14      729.60      716.12     37.27 o 
   5  12  14      317.41      265.91     33.40 o 
   6  12  14      485.27      533.59     36.19 o 
   7  12  14      106.40      116.59     35.19 o 
   8  12  14      729.11      761.59     44.03 o 
   9  12  14     1874.40     1785.49     59.46 o 
  10  12  14     4983.22     5004.82    115.40 o 
  11  12  14      577.76      585.23     48.72 o 
  12  12  14      665.05      681.47     53.86 o 
 -12  13  14      969.46     1079.20     76.87 o 
 -11  13  14     1389.61     1441.87     66.09 o 
 -10  13  14      235.99      313.95     47.77 o 
  -9  13  14     1940.55     1893.12     65.75 o 
  -8  13  14      626.40      638.04     43.85 o 
  -7  13  14      204.16      154.03     36.74 o 
  -6  13  14      356.62      334.44     37.42 o 
  -5  13  14      573.55      607.49     41.85 o 
  -4  13  14     1234.74     1233.71     49.18 o 
  -3  13  14      308.92      289.13     40.07 o 
  -2  13  14      356.43      314.06     38.68 o 
  -1  13  14      754.87      700.10     41.76 o 
   0  13  14      434.00      489.09     40.64 o 
   1  13  14      683.51      601.84     46.27 o 
   2  13  14      353.40      310.38     39.07 o 
   3  13  14      191.83      205.47     37.39 o 
   4  13  14     1502.73     1582.62     50.98 o 
   5  13  14      512.36      551.10     36.97 o 
   6  13  14      269.14      273.59     35.69 o 
   7  13  14      269.95      207.63     37.60 o 
   8  13  14      413.38      342.03     40.16 o 
   9  13  14     1589.89     1628.35     61.14 o 
  10  13  14      175.02      241.08     44.29 o 
  11  13  14     1185.54     1212.63     60.12 o 
  12  13  14     1052.93     1127.77     78.10 o 
  13  13  14      658.78      649.31     73.45 o 
   0  14  14       43.50       32.50     60.83 o 
   1  14  14      586.72      610.97     47.11 o 
   2  14  14      870.43      854.55     48.33 o 
   3  14  14       43.65       57.78     38.46 o 
   4  14  14       36.53       16.83     38.39 o 
   5  14  14      279.41      257.18     42.89 o 
   6  14  14     2396.21     2489.16     67.47 o 
   7  14  14      368.22      415.43     41.26 o 
   8  14  14       20.26        1.29     39.47 o 
   9  14  14     1278.30     1313.56     57.69 o 
  10  14  14       84.68      127.68     53.08 o 
  11  14  14        9.89       38.35     63.59 o 
  12  14  14        1.01      -66.75     66.75 o 
  13  14  14      120.38       72.73     70.42 o 
  14  14  14     2620.05     2661.47    277.15 o 
   0   1  15     5036.98     4865.11     79.72 o 
   1   1  15     5336.95     5257.19     85.07 o 
  -1   2  15     3534.50     3501.19     65.74 o 
   0   2  15     1451.94     1423.94     34.10 o 
   1   2  15     3681.90     3713.85     64.00 o 
   2   2  15     1347.53     1459.03     36.21 o 
  -2   3  15     1764.94     1832.84     40.09 o 
  -1   3  15     2931.79     2942.13     54.34 o 
   0   3  15      386.10      369.00     25.09 o 
   1   3  15     2456.67     2462.32     52.14 o 
   2   3  15     1788.71     1709.46     39.18 o 
   3   3  15      281.91      273.50     23.46 o 
  -3   4  15     2037.01     2092.60     50.63 o 
  -2   4  15       25.00        3.09     21.44 o 
  -1   4  15      207.87      225.56     22.02 o 
   0   4  15     8570.21     8574.06    138.80 o 
   1   4  15      165.04      153.39     22.61 o 
   2   4  15        3.82      -23.15     23.15 o 
   3   4  15     2486.43     2496.35     52.70 o 
   4   4  15       34.98       27.53     24.32 o 
  -4   5  15     4569.43     4565.12     93.20 o 
  -3   5  15      509.07      528.88     33.00 o 
  -2   5  15      566.02      554.12     28.84 o 
  -1   5  15      791.76      811.09     28.88 o 
   0   5  15      713.07      702.31     28.12 o 
   1   5  15      611.51      666.82     28.71 o 
   2   5  15      395.16      358.43     25.14 o 
   3   5  15      382.46      427.14     26.46 o 
   4   5  15     4938.64     4884.02     85.70 o 
   5   5  15    10609.48    10215.09    177.04 o 
  -5   6  15     4176.45     4120.61     79.23 o 
  -4   6  15     6917.20     6784.83    115.00 o 
  -3   6  15     2061.09     2068.98     49.94 o 
  -2   6  15      739.95      701.74     32.73 o 
  -1   6  15     1095.77     1081.56     37.15 o 
   0   6  15     2284.56     2106.43     49.29 o 
   1   6  15     1437.08     1429.07     35.27 o 
   2   6  15     1026.07      942.77     30.31 o 
   3   6  15     2259.48     2303.08     48.60 o 
   4   6  15     6951.80     6855.60    115.57 o 
   5   6  15     4465.49     4396.02     86.77 o 
   6   6  15       39.77       38.91     26.26 o 
  -6   7  15     1502.19     1442.17     41.53 o 
  -5   7  15     2278.90     2246.66     52.89 o 
  -4   7  15     3706.90     3725.35     69.91 o 
  -3   7  15     1187.06     1177.11     38.70 o 
  -2   7  15     1068.39     1084.89     40.11 o 
  -1   7  15     1784.43     1765.84     49.04 o 
   0   7  15     6268.77     6179.08    106.42 o 
   1   7  15     2028.40     1932.41     45.03 o 
   2   7  15     1094.17     1119.42     32.62 o 
   3   7  15     1499.92     1550.38     36.16 o 
   4   7  15     3142.98     3124.88     67.93 o 
   5   7  15     2184.57     2161.97     50.37 o 
   6   7  15     1498.47     1468.45     41.83 o 
   7   7  15      232.41      197.24     28.90 o 
  -7   8  15     1933.33     1862.02     48.31 o 
  -6   8  15      785.30      793.95     35.66 o 
  -5   8  15       33.70       21.87     27.67 o 
  -4   8  15        2.91      -26.39     26.39 o 
  -3   8  15      378.83      340.04     32.73 o 
  -2   8  15     1507.04     1433.38     42.45 o 
  -1   8  15     2304.05     2208.06     58.06 o 
   0   8  15     9547.09     9426.73    159.37 o 
   1   8  15     2488.46     2488.18     53.35 o 
   2   8  15     1363.35     1229.29     36.69 o 
   3   8  15      307.74      342.59     27.94 o 
   4   8  15       61.56       53.14     28.65 o 
   5   8  15       15.08      -28.52     28.52 o 
   6   8  15      843.76      842.25     34.61 o 
   7   8  15     2021.93     1910.67     52.14 o 
   8   8  15     1784.57     1758.23     47.91 o 
  -8   9  15      286.88      270.43     35.03 o 
  -7   9  15     2137.12     2066.26     55.96 o 
  -6   9  15     1631.50     1541.51     49.48 o 
  -5   9  15      468.67      488.65     33.90 o 
  -4   9  15      219.68      235.67     31.79 o 
  -3   9  15     1986.91     1915.89     54.88 o 
  -2   9  15     3417.37     3393.41     84.09 o 
  -1   9  15     2775.27     2826.88     72.31 o 
   0   9  15      156.20      165.14     32.28 o 
   1   9  15     2854.79     2814.00     66.08 o 
   2   9  15     3866.45     3937.82     72.28 o 
   3   9  15     2247.14     2231.12     52.38 o 
   4   9  15      172.81      162.51     29.83 o 
   5   9  15      587.75      601.22     35.46 o 
   6   9  15     2088.43     2083.28     47.95 o 
   7   9  15     2541.38     2418.76     56.67 o 
   8   9  15      505.13      496.00     36.02 o 
   9   9  15      681.90      684.17     40.16 o 
  -9  10  15     1354.79     1451.44     49.59 o 
  -8  10  15     1214.61     1157.66     44.66 o 
  -7  10  15      523.93      557.74     38.06 o 
  -6  10  15     2143.81     2254.34     60.45 o 
  -5  10  15      129.24      135.17     32.70 o 
  -4  10  15     2846.12     2757.50     68.84 o 
  -3  10  15     4972.86     4960.31     99.43 o 
  -2  10  15     2458.84     2434.88     65.90 o 
  -1  10  15      452.62      392.12     36.04 o 
   0  10  15      380.61      367.14     35.34 o 
   1  10  15      575.19      556.78     36.49 o 
   2  10  15     2383.52     2486.79     63.50 o 
   3  10  15     4803.75     4853.18     95.56 o 
   4  10  15     3016.33     2907.46     66.84 o 
   5  10  15      182.57      137.19     33.62 o 
   6  10  15     2539.29     2642.63     60.34 o 
   7  10  15      768.14      771.69     39.26 o 
   8  10  15      920.84      873.57     41.81 o 
   9  10  15     1472.09     1575.93     54.89 o 
  10  10  15      728.03      764.92     50.12 o 
 -10  11  15     1742.66     1796.98     63.47 o 
  -9  11  15      450.91      471.32     42.12 o 
  -8  11  15       27.93       16.20     35.85 o 
  -7  11  15      870.66      962.95     43.52 o 
  -6  11  15     2725.48     2673.20     66.83 o 
  -5  11  15      115.23       99.53     36.10 o 
  -4  11  15      329.86      348.75     37.44 o 
  -3  11  15     1294.01     1268.94     46.43 o 
  -2  11  15     3404.99     3509.65     88.30 o 
  -1  11  15     4672.17     4542.36     97.39 o 
   0  11  15     1063.67     1039.37     44.48 o 
   1  11  15     4807.54     4777.60     97.58 o 
   2  11  15     3998.08     3944.03     87.71 o 
   3  11  15     1100.69     1103.48     43.80 o 
   4  11  15      283.91      282.84     34.64 o 
   5  11  15      134.26      120.48     31.56 o 
   6  11  15     2912.25     2881.65     65.15 o 
   7  11  15      692.07      741.15     40.90 o 
   8  11  15       59.38       64.42     36.47 o 
   9  11  15      463.87      519.03     44.77 o 
  10  11  15     1389.30     1397.00     57.94 o 
  11  11  15      277.17      192.61     47.70 o 
 -11  12  15      417.44      407.47     53.30 o 
 -10  12  15      759.75      797.30     53.66 o 
  -9  12  15      572.37      620.19     47.09 o 
  -8  12  15     2965.77     3031.36     75.77 o 
  -7  12  15      480.15      530.28     40.47 o 
  -6  12  15      909.71      918.74     45.44 o 
  -5  12  15      562.81      586.04     42.18 o 
  -4  12  15     1645.56     1509.03     52.68 o 
  -3  12  15      368.71      374.74     40.44 o 
  -2  12  15      959.54     1007.39     45.93 o 
  -1  12  15     3080.67     2882.36     74.08 o 
   0  12  15     3124.35     3088.76     76.00 o 
   1  12  15     3323.72     3211.02     79.37 o 
   2  12  15      923.48      951.49     47.00 o 
   3  12  15      253.42      193.76     40.02 o 
   4  12  15     1746.71     1692.83     53.20 o 
   5  12  15      504.05      544.20     38.93 o 
   6  12  15      766.69      864.90     43.16 o 
   7  12  15      485.98      423.32     38.94 o 
   8  12  15     3273.15     3350.35     81.31 o 
   9  12  15      456.83      462.44     46.33 o 
  10  12  15      709.96      688.44     49.68 o 
  11  12  15      392.29      362.45     54.20 o 
  12  12  15      487.35      622.42     70.99 o 
 -12  13  15      518.84      560.66     72.85 o 
 -11  13  15      304.17      373.50     67.76 o 
 -10  13  15      345.29      323.80     56.97 o 
  -9  13  15      373.83      337.70     48.77 o 
  -8  13  15      682.44      709.07     44.06 o 
  -7  13  15      136.54      136.62     41.27 o 
  -6  13  15      911.82      946.11     47.61 o 
  -5  13  15      314.29      271.48     41.13 o 
  -4  13  15      585.55      632.33     46.46 o 
  -3  13  15     1284.78     1312.12     51.69 o 
  -2  13  15     1129.37     1092.39     50.01 o 
  -1  13  15      788.30      786.26     45.06 o 
   0  13  15     1320.78     1352.43     52.99 o 
   1  13  15      639.22      605.38     47.42 o 
   2  13  15     1519.00     1462.84     56.64 o 
   3  13  15     1216.93     1143.77     53.35 o 
   4  13  15      470.78      429.57     46.19 o 
   5  13  15      590.16      564.06     48.17 o 
   6  13  15     1010.70      933.36     43.24 o 
   7  13  15      140.60      131.03     38.30 o 
   8  13  15      501.55      518.59     45.12 o 
   9  13  15      238.38      185.01     45.40 o 
  10  13  15      264.95      291.96     55.18 o 
  11  13  15      218.20      128.34     67.32 o 
  12  13  15      327.34      300.32     69.19 o 
  13  13  15        5.66        2.90     69.20 o 
 -13  14  15      724.67      726.61     98.41 o 
 -12  14  15      666.07      733.71     88.26 o 
 -11  14  15      719.09      745.84     73.71 o 
 -10  14  15      162.78      111.76     64.39 o 
  -9  14  15     1086.73     1101.70     68.34 o 
  -8  14  15      131.09      161.93     50.06 o 
  -7  14  15     1180.73     1059.17     52.37 o 
  -6  14  15      188.13      152.43     44.26 o 
  -5  14  15     1590.44     1597.53     63.22 o 
  -4  14  15     2714.78     2701.45     74.17 o 
  -3  14  15       96.81       33.10     40.43 o 
  -2  14  15       78.27       36.25     41.33 o 
  -1  14  15      382.72      370.74     47.06 o 
   0  14  15      536.89      621.81     49.65 o 
   1  14  15      559.08      520.11     49.02 o 
   2  14  15      105.50       63.28     44.74 o 
   3  14  15       82.60       55.29     41.95 o 
   4  14  15     2576.81     2557.91     73.63 o 
   5  14  15     1504.20     1564.13     62.84 o 
   6  14  15      212.83      216.64     47.89 o 
   7  14  15      976.49      952.94     50.35 o 
   8  14  15      125.45       84.34     59.24 o 
   9  14  15      941.57      897.94     64.00 o 
  10  14  15      130.23       71.52     59.84 o 
  11  14  15      543.36      615.79     75.06 o 
  12  14  15      634.80      612.05     76.85 o 
  13  14  15      637.96      489.25     94.85 o 
  14  14  15       22.20     -105.28    105.28 o 
   0  15  15     2666.31     2863.62    115.86 o 
   1  15  15        3.83      -37.36     46.99 o 
   2  15  15        7.29      -46.29     46.29 o 
   3  15  15      568.08      587.78     49.87 o 
   4  15  15     2372.26     2411.04     72.23 o 
   5  15  15      718.29      795.26     55.55 o 
   6  15  15     3711.89     4025.27    137.53 o 
   7  15  15        2.92       33.28     57.58 o 
   8  15  15       24.22      -20.68     64.84 o 
   9  15  15        1.32      -66.09     66.09 o 
  10  15  15        4.71        5.13     74.16 o 
  11  15  15        8.74       -7.09     74.18 o 
  12  15  15       35.33      -13.53     86.15 o 
  13  15  15      622.32      770.19    117.99 o 
  14  15  15      624.12      653.32    149.35 o 
   0   0  16       25.07      -36.66     42.91 o 
   0   1  16     1951.49     1965.78     43.66 o 
   1   1  16     4034.55     4012.72     70.26 o 
  -1   2  16     4162.34     4351.65     79.88 o 
   0   2  16     5018.26     4952.27     84.99 o 
   1   2  16     4160.94     4386.51     74.69 o 
   2   2  16      666.55      755.97     28.49 o 
  -2   3  16     1502.91     1473.29     38.28 o 
  -1   3  16    10463.81    10177.14    166.47 o 
   0   3  16        8.40       18.37     23.18 o 
   1   3  16    10928.23    10622.45    161.03 o 
   2   3  16     1430.55     1336.05     38.66 o 
   3   3  16      727.27      734.88     32.90 o 
  -3   4  16     1527.40     1556.33     41.11 o 
  -2   4  16     1444.96     1386.26     42.02 o 
  -1   4  16     1573.82     1615.31     42.31 o 
   0   4  16     2054.88     1986.42     47.42 o 
   1   4  16     1351.10     1372.52     39.40 o 
   2   4  16     1717.86     1634.02     41.16 o 
   3   4  16     1449.82     1491.63     39.80 o 
   4   4  16     5646.01     5565.25     98.59 o 
  -4   5  16       62.41       93.91     30.02 o 
  -3   5  16     2422.22     2327.83     57.62 o 
  -2   5  16      235.31      233.41     30.95 o 
  -1   5  16     1092.79     1057.66     42.35 o 
   0   5  16     6634.73     6556.17    111.92 o 
   1   5  16     1154.41     1169.55     35.83 o 
   2   5  16      270.11      284.76     26.73 o 
   3   5  16     2229.69     2158.22     48.66 o 
   4   5  16       61.58       63.10     26.38 o 
   5   5  16     2775.77     2780.59     66.94 o 
  -5   6  16     4671.84     4653.59     90.11 o 
  -4   6  16      171.83      177.39     30.24 o 
  -3   6  16      949.18      896.42     39.19 o 
  -2   6  16     2318.63     2334.97     62.09 o 
  -1   6  16      216.43      174.90     31.68 o 
   0   6  16     5192.69     5196.22     97.82 o 
   1   6  16      172.33      151.29     27.75 o 
   2   6  16     2254.59     2288.98     52.30 o 
   3   6  16      907.30      924.82     34.48 o 
   4   6  16      125.46      170.00     27.32 o 
   5   6  16     4543.01     4548.23     93.14 o 
   6   6  16      865.70      871.75     38.01 o 
  -6   7  16      652.54      680.64     38.02 o 
  -5   7  16     1668.31     1650.91     50.08 o 
  -4   7  16       33.94       13.28     31.72 o 
  -3   7  16      341.32      354.22     34.17 o 
  -2   7  16      740.91      677.01     38.26 o 
  -1   7  16     2003.17     1912.41     57.16 o 
   0   7  16     3707.88     3670.20     81.13 o 
   1   7  16     2383.98     2234.95     52.18 o 
   2   7  16     1164.08     1163.53     36.56 o 
   3   7  16      224.43      273.43     30.08 o 
   4   7  16       28.02      -23.35     29.68 o 
   5   7  16     1845.54     1867.44     49.74 o 
   6   7  16      537.54      502.44     36.94 o 
   7   7  16     1942.17     1889.80     52.18 o 
  -7   8  16     1431.70     1453.83     46.67 o 
  -6   8  16      612.23      639.43     36.80 o 
  -5   8  16      608.90      617.52     37.73 o 
  -4   8  16      129.13       77.00     35.32 o 
  -3   8  16     1751.39     1696.53     51.30 o 
  -2   8  16     4802.62     4786.85    101.26 o 
  -1   8  16       50.26       82.16     34.31 o 
   0   8  16     1171.54     1271.89     44.97 o 
   1   8  16      117.44      153.98     33.65 o 
   2   8  16     5473.37     5325.74     90.54 o 
   3   8  16     1876.74     1758.78     47.16 o 
   4   8  16      122.76      116.50     32.09 o 
   5   8  16      523.78      593.85     40.43 o 
   6   8  16      858.76      835.30     39.07 o 
   7   8  16     1412.93     1341.61     48.91 o 
   8   8  16      212.91      168.00     33.77 o 
  -8   9  16     2035.15     2040.53     59.76 o 
  -7   9  16       54.19       82.96     34.09 o 
  -6   9  16      961.15      916.26     41.56 o 
  -5   9  16     1214.43     1303.67     51.38 o 
  -4   9  16     2934.41     2877.99     74.96 o 
  -3   9  16     1979.83     1962.91     58.06 o 
  -2   9  16      622.45      583.67     41.47 o 
  -1   9  16     1317.93     1282.77     46.35 o 
   0   9  16     2839.93     2621.53     66.76 o 
   1   9  16     1235.80     1210.90     46.39 o 
   2   9  16      619.97      592.29     38.20 o 
   3   9  16     1952.89     2051.71     57.14 o 
   4   9  16     2730.29     2772.19     69.80 o 
   5   9  16     1333.82     1390.56     50.65 o 
   6   9  16      952.17      937.57     42.20 o 
   7   9  16       69.60       44.86     33.78 o 
   8   9  16     2581.39     2609.84     65.22 o 
   9   9  16      538.07      587.04     42.46 o 
  -9  10  16      191.88      186.59     40.44 o 
  -8  10  16      464.71      434.52     39.73 o 
  -7  10  16     3238.67     3202.48     79.24 o 
  -6  10  16     2699.12     2669.26     68.73 o 
  -5  10  16     1752.90     1741.43     53.39 o 
  -4  10  16      954.44      962.60     44.26 o 
  -3  10  16      134.58      123.96     38.37 o 
  -2  10  16      366.78      397.87     40.31 o 
  -1  10  16     2271.86     2111.67     60.53 o 
   0  10  16      216.28      129.06     36.17 o 
   1  10  16     2696.05     2752.72     70.14 o 
   2  10  16      215.31      251.24     37.59 o 
   3  10  16      178.54      149.82     38.06 o 
   4  10  16      936.88      919.71     41.87 o 
   5  10  16     1489.70     1508.10     49.37 o 
   6  10  16     2627.85     2640.23     63.16 o 
   7  10  16     3970.68     3902.08     81.17 o 
   8  10  16      329.39      370.32     41.91 o 
   9  10  16      195.30      220.11     41.65 o 
  10  10  16        0.28       65.98     44.00 o 
 -10  11  16      461.39      427.17     50.89 o 
  -9  11  16      863.06      905.07     48.84 o 
  -8  11  16     2540.02     2690.85     67.82 o 
  -7  11  16      444.47      451.47     42.13 o 
  -6  11  16      467.36      470.03     42.13 o 
  -5  11  16       91.16      134.04     38.14 o 
  -4  11  16     3957.49     4013.64     90.79 o 
  -3  11  16     1534.38     1518.85     54.93 o 
  -2  11  16      984.99     1036.04     46.68 o 
  -1  11  16     1027.65      995.96     45.26 o 
   0  11  16       26.86       27.31     35.88 o 
   1  11  16      889.29      889.87     45.08 o 
   2  11  16     1086.77     1113.79     51.87 o 
   3  11  16     1535.68     1540.70     54.79 o 
   4  11  16     3998.54     4115.14     95.36 o 
   5  11  16       34.18       11.11     34.16 o 
   6  11  16      456.91      526.30     38.86 o 
   7  11  16      440.21      352.19     42.90 o 
   8  11  16     2661.49     2645.63     77.72 o 
   9  11  16      681.96      697.58     52.15 o 
  10  11  16      346.95      357.34     47.45 o 
  11  11  16      420.09      489.21     55.71 o 
 -11  12  16     2152.14     2186.47     96.80 o 
 -10  12  16      481.51      559.04     58.85 o 
  -9  12  16     3190.76     3193.40     87.66 o 
  -8  12  16       57.26      105.63     41.28 o 
  -7  12  16     1620.63     1729.52     59.29 o 
  -6  12  16     1408.50     1440.08     54.19 o 
  -5  12  16      674.78      746.33     46.05 o 
  -4  12  16      478.87      504.43     44.38 o 
  -3  12  16     1116.74     1132.23     52.20 o 
  -2  12  16     1030.64     1064.33     48.07 o 
  -1  12  16      416.33      500.69     42.52 o 
   0  12  16      247.73      292.53     39.48 o 
   1  12  16      579.12      640.70     45.03 o 
   2  12  16      866.40      911.08     50.34 o 
   3  12  16     1377.71     1396.01     56.81 o 
   4  12  16      438.35      401.20     46.91 o 
   5  12  16      640.37      750.19     47.98 o 
   6  12  16     1539.32     1554.69     54.60 o 
   7  12  16     1696.58     1827.34     64.14 o 
   8  12  16      107.74       75.74     45.79 o 
   9  12  16     2844.50     2793.27     95.08 o 
  10  12  16      483.56      540.43     62.55 o 
  11  12  16     1941.76     2023.36     95.58 o 
  12  12  16       86.51      147.02     69.06 o 
 -12  13  16      787.95      856.39     85.59 o 
 -11  13  16       31.49       34.88     66.44 o 
 -10  13  16     2753.26     2705.15    113.03 o 
  -9  13  16      143.85      195.45     66.02 o 
  -8  13  16      728.28      862.04     54.15 o 
  -7  13  16      984.89     1049.92     52.07 o 
  -6  13  16      871.80      805.62     52.27 o 
  -5  13  16      420.99      413.09     46.69 o 
  -4  13  16       58.78      -15.04     42.00 o 
  -3  13  16     1205.51     1147.12     51.28 o 
  -2  13  16     1646.28     1660.26     57.67 o 
  -1  13  16      292.47      308.97     41.98 o 
   0  13  16     1448.27     1465.56     56.08 o 
   1  13  16      360.79      363.72     47.29 o 
   2  13  16     1912.39     1896.61     66.09 o 
   3  13  16     1116.98     1034.06     55.41 o 
   4  13  16      128.38      155.89     43.65 o 
   5  13  16      617.72      634.73     49.97 o 
   6  13  16      816.61      906.76     57.28 o 
   7  13  16      957.67      983.92     53.80 o 
   8  13  16      574.91      722.61     64.83 o 
   9  13  16      120.40      132.87     59.67 o 
  10  13  16     2176.28     2225.84    102.19 o 
  11  13  16       40.44       -5.12     66.37 o 
  12  13  16      982.48      983.35     87.93 o 
  13  13  16      369.99      353.53     92.91 o 
 -13  14  16      539.49      437.66    113.53 o 
 -12  14  16      141.94      277.33    109.22 o 
 -11  14  16      155.45      171.87    103.30 o 
 -10  14  16     2098.98     2169.37    110.36 o 
  -9  14  16      314.57      249.72    106.72 o 
  -8  14  16     1301.88     1328.61     76.09 o 
  -7  14  16      116.13       87.91     55.61 o 
  -6  14  16       84.05       49.05     55.31 o 
  -5  14  16     2633.53     2590.44     73.03 o 
  -4  14  16      535.74      576.05     47.03 o 
  -3  14  16      520.66      584.24     49.63 o 
  -2  14  16     1380.82     1489.94     59.31 o 
  -1  14  16      799.65      829.95     54.29 o 
   0  14  16     1331.85     1403.50     61.10 o 
   1  14  16      724.82      745.72     53.65 o 
   2  14  16     1170.27     1270.41     60.09 o 
   3  14  16      471.05      521.01     51.81 o 
   4  14  16      542.10      578.22     50.63 o 
   5  14  16     2430.92     2327.26     74.08 o 
   6  14  16      106.64       43.06     64.41 o 
   7  14  16      200.69       80.07     64.66 o 
   8  14  16     1147.45     1232.96    102.97 o 
   9  14  16      396.20      336.00     78.68 o 
  10  14  16     2144.53     2268.30    111.63 o 
  11  14  16      164.73       60.31     85.22 o 
  12  14  16       85.18       60.12     99.65 o 
  13  14  16      788.59      852.99    123.79 o 
  14  14  16        1.35      -12.60    197.36 o 
 -13  15  16      700.45      633.49    145.79 o 
 -12  15  16       63.83      -32.49    101.32 o 
 -11  15  16      295.83      113.86    104.95 o 
 -10  15  16      678.77      687.99    109.52 o 
  -9  15  16      190.16      176.94     88.48 o 
  -8  15  16     1043.30     1123.54     88.60 o 
  -7  15  16      511.10      546.18     74.70 o 
  -6  15  16     1173.88     1339.52     77.30 o 
  -5  15  16      895.61      977.34     67.26 o 
  -4  15  16      450.90      615.79     62.30 o 
  -3  15  16      770.93      805.39     63.79 o 
  -2  15  16     1412.29     1546.88     72.96 o 
  -1  15  16     1594.72     1559.65     73.91 o 
   0  15  16      187.29      179.11     55.65 o 
   1  15  16     1682.50     1771.16     90.14 o 
   2  15  16     1291.14     1284.93     70.93 o 
   3  15  16      722.67      763.00     62.89 o 
   4  15  16      409.98      366.27     59.84 o 
   5  15  16      972.57     1044.55     67.51 o 
   6  15  16     1203.23     1297.30     76.67 o 
   7  15  16      429.37      513.57     72.41 o 
   8  15  16      996.09      862.13    134.93 o 
   9  15  16      134.99       55.83    102.97 o 
  10  15  16      763.06      951.09    119.31 o 
  11  15  16      323.66      366.65    141.31 o 
  12  15  16      122.36       99.41    217.94 o 
   0  16  16     1206.71     1274.40    103.90 o 
   1  16  16      414.17      332.07     60.11 o 
   2  16  16       15.89        8.05     57.35 o 
   3  16  16      663.53      725.04     67.15 o 
   4  16  16     1989.76     1935.21     82.62 o 
   5  16  16        6.02      -25.45     59.38 o 
   6  16  16     1337.02     1388.25     75.52 o 
   7  16  16      117.48       52.15     86.67 o 
   8  16  16        3.46     -128.55    128.55 o 
   9  16  16      817.81      753.00    174.69 o 
  10  16  16      166.04       -8.83    133.52 o 
  11  16  16     1371.82     1370.63    235.16 o 
   0   1  17     1565.79     1415.27     37.24 o 
   1   1  17     3062.74     2924.68     58.49 o 
  -1   2  17     1174.94     1186.88     34.45 o 
   0   2  17      918.57      963.80     33.82 o 
   1   2  17     1070.33     1076.58     36.30 o 
   2   2  17     4488.36     4560.80     88.12 o 
  -2   3  17      212.20      234.79     31.25 o 
  -1   3  17      193.07      190.15     28.99 o 
   0   3  17     7736.24     7974.87    127.69 o 
   1   3  17      295.92      328.01     28.51 o 
   2   3  17      263.66      291.68     28.88 o 
   3   3  17     4481.99     4533.34     88.23 o 
  -3   4  17      606.89      614.25     37.88 o 
  -2   4  17     1601.49     1679.84     50.34 o 
  -1   4  17     4110.64     4203.68     85.91 o 
   0   4  17      193.52      187.81     29.50 o 
   1   4  17     3411.39     3359.46     72.62 o 
   2   4  17     1513.84     1595.47     43.33 o 
   3   4  17      638.12      617.54     31.83 o 
   4   4  17     1024.34     1024.90     38.78 o 
  -4   5  17      753.02      682.06     38.99 o 
  -3   5  17       36.16       17.16     31.71 o 
  -2   5  17     3548.46     3687.56     83.40 o 
  -1   5  17     1957.91     2019.19     62.20 o 
   0   5  17      737.52      749.05     37.76 o 
   1   5  17     2266.09     2329.15     54.00 o 
   2   5  17     3290.80     3374.31     69.19 o 
   3   5  17        5.86        1.16     28.14 o 
   4   5  17      835.79      839.65     34.82 o 
   5   5  17      144.25      146.03     32.31 o 
  -5   6  17      889.49      930.26     42.40 o 
  -4   6  17      132.22       93.66     33.78 o 
  -3   6  17     1730.77     1655.75     49.08 o 
  -2   6  17      924.58      955.62     42.44 o 
  -1   6  17      223.91      168.74     33.50 o 
   0   6  17     4806.29     4674.76     95.64 o 
   1   6  17      159.19      136.43     32.70 o 
   2   6  17     1200.98     1200.81     39.08 o 
   3   6  17     1660.45     1614.62     47.69 o 
   4   6  17       94.94       81.27     30.30 o 
   5   6  17      831.77      853.21     37.79 o 
   6   6  17      130.06       61.89     32.40 o 
  -6   7  17      746.15      746.99     44.50 o 
  -5   7  17     1519.60     1506.16     48.87 o 
  -4   7  17      539.21      596.69     39.59 o 
  -3   7  17     1630.20     1634.51     51.40 o 
  -2   7  17     1897.47     1848.35     52.57 o 
  -1   7  17     2394.58     2406.37     63.20 o 
   0   7  17       65.07       77.13     32.39 o 
   1   7  17     2450.10     2425.77     63.05 o 
   2   7  17     1553.38     1558.30     54.65 o 
   3   7  17     1603.52     1655.16     46.77 o 
   4   7  17      647.97      674.20     37.64 o 
   5   7  17     1069.66     1045.27     44.21 o 
   6   7  17      942.02      996.28     44.34 o 
   7   7  17      156.64      142.24     36.09 o 
  -7   8  17      795.17      827.38     46.05 o 
  -6   8  17     2817.45     2811.48     79.31 o 
  -5   8  17      494.07      458.51     43.10 o 
  -4   8  17     1746.95     1727.57     58.52 o 
  -3   8  17      772.31      832.66     44.96 o 
  -2   8  17     1062.22     1189.88     47.56 o 
  -1   8  17     2627.56     2558.40     73.61 o 
   0   8  17        4.38       15.90     36.06 o 
   1   8  17     3164.87     3204.77     71.47 o 
   2   8  17      952.88      960.22     46.63 o 
   3   8  17      661.52      655.47     37.93 o 
   4   8  17     1589.22     1573.93     49.79 o 
   5   8  17      488.51      472.39     39.26 o 
   6   8  17     2959.46     2916.84     73.76 o 
   7   8  17     1056.22     1070.60     45.72 o 
   8   8  17      302.16      272.93     41.63 o 
  -8   9  17      174.00      123.02     43.21 o 
  -7   9  17      934.60      897.69     49.32 o 
  -6   9  17      300.82      313.27     43.64 o 
  -5   9  17      952.32     1019.57     50.58 o 
  -4   9  17     2789.73     2802.16     79.31 o 
  -3   9  17     2335.30     2338.01     71.03 o 
  -2   9  17     1941.83     1914.38     62.19 o 
  -1   9  17      408.55      405.38     40.81 o 
   0   9  17     2114.68     2025.49     61.48 o 
   1   9  17      463.73      470.49     41.45 o 
   2   9  17     1850.48     1824.29     59.54 o 
   3   9  17     2593.83     2635.81     73.64 o 
   4   9  17     2850.06     2850.96     75.53 o 
   5   9  17      809.59      820.01     44.76 o 
   6   9  17      203.11      164.56     38.27 o 
   7   9  17     1254.30     1262.53     47.07 o 
   8   9  17      152.64      126.06     39.48 o 
   9   9  17      216.67      215.88     40.90 o 
  -9  10  17      391.97      459.22     48.73 o 
  -8  10  17      373.12      445.19     48.86 o 
  -7  10  17      646.19      755.85     47.89 o 
  -6  10  17     1180.38     1245.24     54.53 o 
  -5  10  17     3460.77     3391.99     90.28 o 
  -4  10  17      990.62     1068.18     52.84 o 
  -3  10  17      806.63      740.84     49.02 o 
  -2  10  17     3250.62     3160.13     83.66 o 
  -1  10  17      294.81      288.79     41.10 o 
   0  10  17      924.70      897.16     48.24 o 
   1  10  17      338.79      405.93     43.57 o 
   2  10  17     3345.84     3341.33     94.44 o 
   3  10  17      648.99      693.22     47.44 o 
   4  10  17      791.03      885.03     54.37 o 
   5  10  17     3372.33     3269.71     81.35 o 
   6  10  17     1439.83     1413.27     51.43 o 
   7  10  17      521.17      569.80     42.58 o 
   8  10  17      384.89      389.59     44.64 o 
   9  10  17      387.74      424.82     49.84 o 
  10  10  17        9.55      -18.02     51.64 o 
 -10  11  17      327.29      317.71     73.41 o 
  -9  11  17      343.38      349.45     53.67 o 
  -8  11  17     1358.99     1459.61     62.90 o 
  -7  11  17      518.18      522.41     47.63 o 
  -6  11  17     2688.21     2767.64     77.49 o 
  -5  11  17     1385.38     1427.68     60.99 o 
  -4  11  17     1373.90     1359.31     58.26 o 
  -3  11  17     2087.92     1984.17     65.25 o 
  -2  11  17       82.65       76.81     41.21 o 
  -1  11  17      371.71      405.41     44.57 o 
   0  11  17     1021.44     1044.89     51.24 o 
   1  11  17      441.95      461.39     44.62 o 
   2  11  17       51.02       15.34     45.99 o 
   3  11  17     1727.06     1718.50     67.43 o 
   4  11  17     1185.19     1195.38     59.00 o 
   5  11  17     1556.82     1633.92     60.60 o 
   6  11  17     2949.44     2982.17     88.64 o 
   7  11  17      561.05      566.45     46.67 o 
   8  11  17     1362.50     1446.32     61.41 o 
   9  11  17      296.57      345.66     55.54 o 
  10  11  17      337.91      297.78     59.81 o 
  11  11  17      232.19      289.91     75.41 o 
 -11  12  17       29.29       32.12     82.66 o 
 -10  12  17      239.76      205.93     85.34 o 
  -9  12  17      715.19      808.31     89.39 o 
  -8  12  17     1250.43     1287.50     61.55 o 
  -7  12  17      830.91      900.75     55.99 o 
  -6  12  17      621.80      676.01     53.90 o 
  -5  12  17      432.15      438.30     50.47 o 
  -4  12  17     2879.75     2913.65     80.86 o 
  -3  12  17     1421.09     1369.64     56.59 o 
  -2  12  17      340.25      378.45     45.82 o 
  -1  12  17     3114.78     3187.19     86.35 o 
   0  12  17      149.37      149.50     43.21 o 
   1  12  17     3489.84     3471.77     93.26 o 
   2  12  17      311.77      284.24     48.44 o 
   3  12  17     1349.99     1278.38     62.10 o 
   4  12  17     2318.52     2224.81     79.66 o 
   5  12  17      453.49      460.75     57.34 o 
   6  12  17      437.62      520.68     54.26 o 
   7  12  17      951.07      921.69     66.26 o 
   8  12  17     1271.45     1341.63     71.94 o 
   9  12  17      395.35      418.37     62.69 o 
  10  12  17      101.74       45.42     70.96 o 
  11  12  17       34.95       62.35     75.18 o 
  12  12  17      223.68      170.99    100.75 o 
 -12  13  17      248.24       53.36    229.70 o 
 -11  13  17      529.83      484.87    140.18 o 
 -10  13  17      720.78      712.97     94.07 o 
  -9  13  17      426.92      405.10     88.01 o 
  -8  13  17      530.20      577.75     58.81 o 
  -7  13  17      371.58      321.31     62.14 o 
  -6  13  17      251.98      292.66     60.69 o 
  -5  13  17     1509.93     1598.04     67.72 o 
  -4  13  17      455.72      550.80     50.01 o 
  -3  13  17      298.07      280.25     46.72 o 
  -2  13  17     2821.38     2893.99     79.76 o 
  -1  13  17     1259.88     1331.22     56.26 o 
   0  13  17        5.91      -48.84     48.84 o 
   1  13  17     1082.31     1084.10     62.54 o 
   2  13  17     2721.89     2833.28     88.23 o 
   3  13  17      162.03       84.99     50.29 o 
   4  13  17      434.53      504.43     55.70 o 
   5  13  17     1267.27     1485.61     83.92 o 
   6  13  17      242.58      325.63     72.64 o 
   7  13  17      326.78      351.72     74.25 o 
   8  13  17      442.48      436.01     76.67 o 
   9  13  17      398.39      435.34     72.03 o 
  10  13  17      781.51      943.94     97.09 o 
  11  13  17      422.58      476.00     92.61 o 
  12  13  17      232.68       96.37    128.28 o 
  13  13  17      100.95       81.11    138.23 o 
 -12  14  17      255.67      342.46    141.22 o 
 -11  14  17      444.41      588.88    143.68 o 
 -10  14  17      430.58      367.62    167.97 o 
  -9  14  17      860.61      870.79    135.58 o 
  -8  14  17     1205.85     1337.89     96.11 o 
  -7  14  17       92.62      105.46     62.17 o 
  -6  14  17       84.18      132.97     57.03 o 
  -5  14  17      161.74       96.19     56.53 o 
  -4  14  17      547.55      570.67     57.28 o 
  -3  14  17     2276.34     2439.25     87.29 o 
  -2  14  17      270.49      329.54     57.89 o 
  -1  14  17      308.86      392.55     58.54 o 
   0  14  17     4955.94     5035.11    134.53 o 
   1  14  17      295.54      356.60     57.32 o 
   2  14  17      309.75      274.14     62.16 o 
   3  14  17     2292.23     2408.79     93.98 o 
   4  14  17      674.36      655.31     66.47 o 
   5  14  17      158.11      137.11     66.97 o 
   6  14  17       61.70      -32.70     64.84 o 
   7  14  17       85.12       25.06     84.99 o 
   8  14  17     1330.42     1510.50    112.01 o 
   9  14  17      907.24      920.86    118.52 o 
  10  14  17      320.03      467.32    111.31 o 
  11  14  17      615.11      584.13    148.45 o 
  12  14  17      347.00      193.01    140.37 o 
 -11  15  17      537.41      293.95    191.48 o 
 -10  15  17      961.57     1124.65    158.02 o 
  -9  15  17      482.84      255.97    131.26 o 
  -8  15  17       51.78       33.43    122.01 o 
  -7  15  17     1189.76     1350.84     86.58 o 
  -6  15  17      261.96      226.11     64.96 o 
  -5  15  17     1123.91     1129.90     74.85 o 
  -4  15  17      198.46      131.55     57.98 o 
  -3  15  17      214.61      308.51     60.38 o 
  -2  15  17      688.57      808.55     64.95 o 
  -1  15  17     1523.76     1648.06     77.02 o 
   0  15  17      273.76      289.26     57.59 o 
   1  15  17     1647.21     1725.64     78.13 o 
   2  15  17      848.25      812.27     80.59 o 
   3  15  17      255.79      277.59     60.50 o 
   4  15  17      159.91       26.26     58.54 o 
   5  15  17     1164.94     1073.89     77.55 o 
   6  15  17      328.98      356.97     87.68 o 
   7  15  17     1423.47     1817.44    135.87 o 
   8  15  17       39.55       56.01    102.59 o 
   9  15  17      674.67      492.58    144.89 o 
  10  15  17     1068.98     1177.30    160.64 o 
  11  15  17      448.21      334.26    201.56 o 
  -9  16  17      768.03      760.06    220.04 o 
  -8  16  17      811.17      838.71    148.61 o 
  -7  16  17      728.86      780.37    116.73 o 
  -6  16  17       72.48       15.08     86.77 o 
  -5  16  17      222.23      300.38     79.22 o 
  -4  16  17      859.04      962.41     85.25 o 
  -3  16  17       27.93       19.84     64.33 o 
  -2  16  17      289.92      268.01     62.82 o 
  -1  16  17     1021.77      973.38     69.13 o 
   0  16  17      158.80      149.88     60.06 o 
   1  16  17      976.67     1054.81     72.72 o 
   2  16  17      258.21      270.97     61.58 o 
   3  16  17       46.61        3.46     62.20 o 
   4  16  17      755.16      915.10     81.19 o 
   5  16  17      246.26      325.22     81.87 o 
   6  16  17       53.13      -34.10     95.70 o 
   7  16  17      678.59      625.51    147.81 o 
   8  16  17      928.68      994.99    148.61 o 
   9  16  17      863.87      863.36    215.84 o 
  10  16  17      385.71      371.21    202.40 o 
   0  17  17      837.38     1037.04    141.28 o 
   1  17  17        0.79      -18.43     85.93 o 
   2  17  17       10.40       35.60     87.45 o 
   3  17  17      634.52      648.07     95.03 o 
   4  17  17        3.06      -19.68     89.50 o 
   5  17  17      615.24      660.38     98.62 o 
   6  17  17      990.95     1036.40    106.27 o 
   7  17  17        6.76     -111.70    180.57 o 
   8  17  17      315.38      430.84    204.08 o 
   0   1  18     1851.82     1889.55     44.34 o 
   1   1  18     1219.58     1322.31     39.34 o 
  -1   2  18     2730.05     2673.35     60.90 o 
   0   2  18     1612.25     1680.26     47.31 o 
   1   2  18     2712.58     2684.78     60.61 o 
   2   2  18       49.77       40.99     29.89 o 
  -2   3  18     6741.02     6763.84    118.10 o 
  -1   3  18      221.74      271.59     35.13 o 
   0   3  18      601.25      642.06     39.45 o 
   1   3  18      287.55      265.60     32.30 o 
   2   3  18     6196.29     6207.16    117.09 o 
   3   3  18      335.72      344.93     34.81 o 
  -3   4  18     1124.91     1141.16     49.04 o 
  -2   4  18      614.60      614.43     41.37 o 
  -1   4  18     1554.14     1471.61     55.18 o 
   0   4  18     4589.16     4336.85     95.42 o 
   1   4  18     1985.75     1952.45     49.46 o 
   2   4  18      525.74      498.04     35.00 o 
   3   4  18     1180.96     1196.29     43.39 o 
   4   4  18     1463.46     1452.03     46.62 o 
  -4   5  18      288.20      327.92     41.62 o 
  -3   5  18     1586.41     1572.03     53.09 o 
  -2   5  18     2351.12     2210.86     65.63 o 
  -1   5  18      756.18      739.52     42.81 o 
   0   5  18       65.69       49.46     33.23 o 
   1   5  18      553.80      594.96     39.00 o 
   2   5  18     2383.95     2220.46     59.95 o 
   3   5  18     1551.73     1522.94     47.81 o 
   4   5  18      348.72      320.09     34.94 o 
   5   5  18      425.01      495.48     37.60 o 
  -5   6  18     1296.86     1299.78     46.80 o 
  -4   6  18     1392.71     1438.61     49.57 o 
  -3   6  18      587.46      625.35     39.45 o 
  -2   6  18       18.35       39.94     34.14 o 
  -1   6  18     1655.93     1788.99     56.02 o 
   0   6  18      829.10      821.66     41.48 o 
   1   6  18     1594.76     1652.25     52.23 o 
   2   6  18       47.95       57.81     36.16 o 
   3   6  18      506.99      487.63     38.57 o 
   4   6  18     1688.42     1699.45     52.36 o 
   5   6  18     1066.67     1057.83     47.64 o 
   6   6  18     1536.89     1499.03     47.89 o 
  -6   7  18     1227.06     1283.21     51.48 o 
  -5   7  18      234.76      267.96     38.54 o 
  -4   7  18     3667.11     3567.20     76.80 o 
  -3   7  18      783.02      780.82     41.26 o 
  -2   7  18      327.83      303.42     36.02 o 
  -1   7  18     1815.20     1876.94     53.53 o 
   0   7  18      512.35      593.65     40.08 o 
   1   7  18     1753.87     1726.83     54.04 o 
   2   7  18      317.56      286.84     40.28 o 
   3   7  18      953.77      941.31     46.35 o 
   4   7  18     3106.15     3034.74     74.96 o 
   5   7  18      267.22      272.85     37.17 o 
   6   7  18     1033.54     1009.57     47.29 o 
   7   7  18      974.61     1019.64     50.57 o 
  -7   8  18      384.97      411.61     49.98 o 
  -6   8  18     2256.86     2231.07     69.77 o 
  -5   8  18      937.07      957.28     52.20 o 
  -4   8  18     1974.31     1935.74     63.83 o 
  -3   8  18       89.63      104.00     38.62 o 
  -2   8  18      805.01      852.01     45.57 o 
  -1   8  18     2653.64     2710.39     67.69 o 
   0   8  18       34.03        2.02     37.18 o 
   1   8  18     2713.80     2821.13     78.36 o 
   2   8  18      713.50      696.46     49.18 o 
   3   8  18       64.96       84.15     45.46 o 
   4   8  18     1566.17     1559.99     61.10 o 
   5   8  18     1089.98     1075.77     47.74 o 
   6   8  18     2103.51     2189.06     60.65 o 
   7   8  18      234.22      226.66     44.22 o 
   8   8  18     2701.52     2629.25     78.47 o 
  -8   9  18      361.89      356.55     52.20 o 
  -7   9  18      726.83      756.96     55.04 o 
  -6   9  18      957.38      970.62     53.60 o 
  -5   9  18     1656.41     1633.49     60.39 o 
  -4   9  18       74.95       54.55     44.12 o 
  -3   9  18      591.40      544.04     47.01 o 
  -2   9  18      221.26      207.91     42.25 o 
  -1   9  18      988.85      915.34     48.57 o 
   0   9  18     3095.21     3165.49     76.16 o 
   1   9  18      869.53      824.30     48.39 o 
   2   9  18      180.32      257.99     44.79 o 
   3   9  18      519.65      532.27     51.13 o 
   4   9  18      136.71      127.50     44.47 o 
   5   9  18     1257.55     1250.47     55.06 o 
   6   9  18      897.74      969.61     46.58 o 
   7   9  18      976.15     1012.61     48.83 o 
   8   9  18      395.10      377.75     49.54 o 
   9   9  18     1762.56     1869.20     76.80 o 
  -9  10  18      615.89      643.29     57.75 o 
  -8  10  18      203.43      151.53     55.43 o 
  -7  10  18       95.31       51.98     45.26 o 
  -6  10  18      290.06      137.04     46.76 o 
  -5  10  18      818.41      818.61     51.48 o 
  -4  10  18      322.87      360.39     46.37 o 
  -3  10  18     1483.83     1500.21     59.47 o 
  -2  10  18     1160.77     1113.72     51.92 o 
  -1  10  18       97.19       92.97     41.85 o 
   0  10  18       58.22       -3.26     40.89 o 
   1  10  18      121.78      146.92     45.76 o 
   2  10  18     1061.38      929.84     56.42 o 
   3  10  18     1107.50     1111.49     63.25 o 
   4  10  18      231.95      218.30     48.21 o 
   5  10  18      552.66      486.57     47.35 o 
   6  10  18      206.60      187.27     43.53 o 
   7  10  18       93.47      116.13     43.46 o 
   8  10  18      209.64      298.84     53.93 o 
   9  10  18      743.38      718.38     69.64 o 
  10  10  18     4124.21     4256.33    158.10 o 
 -10  11  18      227.04      187.61     88.07 o 
  -9  11  18      585.49      526.21     79.72 o 
  -8  11  18      451.55      492.29     58.77 o 
  -7  11  18      772.90      757.04     59.27 o 
  -6  11  18       81.27       57.79     47.27 o 
  -5  11  18     1201.45     1196.53     58.63 o 
  -4  11  18      259.32      193.59     48.10 o 
  -3  11  18      299.20      325.41     46.93 o 
  -2  11  18      102.70       35.00     43.27 o 
  -1  11  18      530.37      527.76     46.80 o 
   0  11  18      518.03      527.34     47.05 o 
   1  11  18      626.74      627.55     51.31 o 
   2  11  18      133.64       93.75     46.34 o 
   3  11  18      226.18      258.86     54.96 o 
   4  11  18      271.60      292.33     55.90 o 
   5  11  18     1048.33     1137.58     58.19 o 
   6  11  18       76.95      101.62     57.44 o 
   7  11  18      863.76      917.60     80.97 o 
   8  11  18      356.38      346.01     65.66 o 
   9  11  18      610.19      620.14     65.27 o 
  10  11  18      163.25      155.18     84.89 o 
  11  11  18     1174.47     1160.05    121.69 o 
 -11  12  18       82.05      -71.04    132.01 o 
 -10  12  18      114.33      213.11    101.62 o 
  -9  12  18      682.09      774.56     88.05 o 
  -8  12  18      953.68      893.91     80.69 o 
  -7  12  18      533.52      468.13     64.37 o 
  -6  12  18     1142.95     1137.15     74.25 o 
  -5  12  18      198.53      154.86     56.31 o 
  -4  12  18      578.48      663.04     53.50 o 
  -3  12  18      106.01       74.96     44.98 o 
  -2  12  18      760.25      774.60     52.05 o 
  -1  12  18      905.96      925.20     52.94 o 
   0  12  18      408.13      387.57     46.18 o 
   1  12  18      692.82      721.26     52.77 o 
   2  12  18      798.95      853.62     61.98 o 
   3  12  18       28.33       54.87     51.41 o 
   4  12  18      479.07      492.99     70.12 o 
   5  12  18      300.65      229.35     64.22 o 
   6  12  18     1344.83     1421.27     82.00 o 
   7  12  18      383.71      432.59     76.45 o 
   8  12  18      865.52      921.52     83.56 o 
   9  12  18      747.58      770.80     84.49 o 
  10  12  18       42.93       23.45     99.08 o 
  11  12  18      158.19      213.03    105.69 o 
  12  12  18      298.52       26.73    136.29 o 
 -12  13  18      624.50      764.26    208.28 o 
 -11  13  18      818.58      647.70    148.65 o 
 -10  13  18       94.31       80.62    131.41 o 
  -9  13  18     1451.37     1615.45    185.19 o 
  -8  13  18      160.93      147.87     79.03 o 
  -7  13  18     1390.70     1489.99     79.48 o 
  -6  13  18      109.47       76.41     62.58 o 
  -5  13  18     1177.07     1320.16     74.91 o 
  -4  13  18      955.29     1036.77     68.66 o 
  -3  13  18     1075.06     1133.21     68.52 o 
  -2  13  18       11.86       19.61     55.93 o 
  -1  13  18      277.66      226.01     53.95 o 
   0  13  18      136.51       97.73     58.37 o 
   1  13  18      362.89      235.71     62.75 o 
   2  13  18       14.29        7.09     59.19 o 
   3  13  18     1242.07     1437.03     79.38 o 
   4  13  18      995.07     1052.75     76.68 o 
   5  13  18      971.51      995.03     81.27 o 
   6  13  18      132.87      168.89     68.06 o 
   7  13  18     1515.90     1504.29     97.09 o 
   8  13  18      267.96       94.34    101.98 o 
   9  13  18     1325.89     1500.59    132.67 o 
  10  13  18      135.03       53.56     88.20 o 
  11  13  18      789.46      666.35    259.93 o 
  12  13  18      780.70      687.83    207.44 o 
 -11  14  18      181.94      131.86    186.45 o 
 -10  14  18      538.50      639.77    144.92 o 
  -9  14  18      399.82      428.97    130.86 o 
  -8  14  18     1087.84     1137.09    123.52 o 
  -7  14  18      711.62      752.57     83.03 o 
  -6  14  18      198.63      188.36     69.04 o 
  -5  14  18      104.78      151.95     60.86 o 
  -4  14  18      237.86      303.63     66.24 o 
  -3  14  18      611.61      608.13     70.58 o 
  -2  14  18      608.66      555.68     68.32 o 
  -1  14  18     2459.42     2544.11    150.53 o 
   0  14  18      469.98      517.72     66.62 o 
   1  14  18     2330.44     2401.50     95.35 o 
   2  14  18      619.91      556.45     68.69 o 
   3  14  18      451.32      414.34     66.02 o 
   4  14  18      121.84       75.94     67.96 o 
   5  14  18      161.49      120.80     69.94 o 
   6  14  18      223.76      199.40     86.46 o 
   7  14  18      681.86      632.07    128.79 o 
   8  14  18     1245.91     1374.39    144.41 o 
   9  14  18      574.78      609.92    146.96 o 
  10  14  18      477.10      484.97    184.77 o 
  -8  15  18      374.91      200.21    192.74 o 
  -7  15  18      289.61      188.24    158.31 o 
  -6  15  18      281.95      246.90    104.62 o 
  -5  15  18      100.12      114.71     87.74 o 
  -4  15  18      161.01      109.18     88.08 o 
  -3  15  18      738.50      711.87     86.77 o 
  -2  15  18     1158.76     1255.62     85.18 o 
  -1  15  18      125.25       83.90     63.13 o 
   0  15  18      360.90      402.66     66.68 o 
   1  15  18      109.75       70.51     62.94 o 
   2  15  18     1147.93     1132.12     85.34 o 
   3  15  18      585.22      556.73     93.37 o 
   4  15  18      171.91      134.96     89.18 o 
   5  15  18       71.14       65.97     86.72 o 
   6  15  18      356.94      342.46     91.79 o 
   7  15  18      332.55      278.11    142.23 o 
   8  15  18      318.34      172.86    138.99 o 
   9  15  18      768.33      925.51    220.88 o 
  -7  16  18      961.14     1048.97    229.28 o 
  -6  16  18      523.59      546.83    112.12 o 
  -5  16  18      428.45      505.47    113.06 o 
  -4  16  18       22.49      -26.06     98.84 o 
  -3  16  18      226.57      185.91    103.51 o 
  -2  16  18      423.19      332.52    101.84 o 
  -1  16  18      788.01      507.07    109.87 o 
   0  16  18     1047.77      908.02    120.17 o 
   1  16  18      917.53     1058.27    141.55 o 
   2  16  18      440.38      277.14    109.93 o 
   3  16  18      235.21      328.63    110.48 o 
   4  16  18       17.84     -100.89    165.27 o 
   5  16  18      439.87      304.54    110.92 o 
   6  16  18      556.67      506.57    139.25 o 
   7  16  18     1065.71     1325.28    230.96 o 
   8  16  18      201.90        0.00    197.36 o 
  -6  17  18      295.42      274.63    190.64 o 
  -5  17  18      579.41      783.66    142.35 o 
  -4  17  18       97.53      -10.50    162.51 o 
  -3  17  18      526.47      419.14    114.07 o 
  -2  17  18      516.26      602.81    114.77 o 
  -1  17  18      152.83      262.02    105.54 o 
   0  17  18       16.02      -73.00    100.58 o 
   1  17  18      231.21      226.16    109.17 o 
   2  17  18      501.82      467.99    113.60 o 
   3  17  18      514.50      761.22    115.83 o 
   4  17  18       53.71       -1.41    129.53 o 
   5  17  18      652.42      598.46    141.56 o 
   6  17  18      294.86      -59.63    195.68 o 
   0   1  19     1605.64     1587.10     50.51 o 
   1   1  19      385.74      360.98     34.72 o 
  -1   2  19      676.67      726.21     40.79 o 
   0   2  19     1072.53     1115.93     44.75 o 
   1   2  19      894.87      898.45     39.80 o 
   2   2  19     2886.90     2747.71     66.98 o 
  -2   3  19      561.33      688.75     41.79 o 
  -1   3  19      417.32      416.35     39.53 o 
   0   3  19      242.74      215.67     35.69 o 
   1   3  19      414.14      454.25     39.64 o 
   2   3  19      484.29      462.43     39.77 o 
   3   3  19     2016.17     2029.62     61.23 o 
  -3   4  19     2630.18     2653.65     76.90 o 
  -2   4  19     2405.37     2297.01     63.31 o 
  -1   4  19      602.47      579.33     44.72 o 
   0   4  19        9.19      -13.19     37.83 o 
   1   4  19      547.90      592.31     44.73 o 
   2   4  19     1928.70     1997.75     65.53 o 
   3   4  19     3367.21     3492.63     73.92 o 
   4   4  19      394.36      398.37     39.19 o 
  -4   5  19      542.95      508.88     41.18 o 
  -3   5  19      682.31      615.01     41.33 o 
  -2   5  19      498.91      580.01     41.68 o 
  -1   5  19      310.95      346.00     38.31 o 
   0   5  19      333.81      322.64     40.84 o 
   1   5  19      381.73      375.28     40.34 o 
   2   5  19      510.49      501.28     44.36 o 
   3   5  19      487.99      511.91     44.92 o 
   4   5  19      319.00      288.31     42.28 o 
   5   5  19      589.75      604.50     45.47 o 
  -5   6  19      265.28      197.39     36.53 o 
  -4   6  19      639.85      613.51     41.72 o 
  -3   6  19       29.28        1.69     37.38 o 
  -2   6  19     2007.01     2057.21     58.53 o 
  -1   6  19      688.17      712.33     44.25 o 
   0   6  19      188.89      141.88     38.20 o 
   1   6  19      936.99     1004.17     48.26 o 
   2   6  19     1757.34     1764.30     63.67 o 
   3   6  19       12.71      -21.69     41.62 o 
   4   6  19      737.61      679.14     50.53 o 
   5   6  19      220.47      173.09     41.78 o 
   6   6  19     1585.39     1514.04     52.63 o 
  -6   7  19     2007.52     2001.47     64.95 o 
  -5   7  19     1123.01     1127.77     53.88 o 
  -4   7  19      416.46      456.98     44.00 o 
  -3   7  19     2471.62     2555.73     66.24 o 
  -2   7  19     2145.16     2253.63     63.08 o 
  -1   7  19      242.34      238.98     39.60 o 
   0   7  19      212.03      141.75     39.15 o 
   1   7  19      268.31      269.51     41.72 o 
   2   7  19     2092.43     2114.17     65.87 o 
   3   7  19     2623.74     2732.17     77.53 o 
   4   7  19      395.62      423.22     49.30 o 
   5   7  19     1307.13     1277.06     54.60 o 
   6   7  19     1905.41     1890.31     60.62 o 
   7   7  19     2405.71     2474.29     72.71 o 
  -7   8  19       55.77       75.53     45.51 o 
  -6   8  19      400.38      388.35     48.85 o 
  -5   8  19     2020.60     2089.68     65.41 o 
  -4   8  19     1263.68     1341.37     56.20 o 
  -3   8  19     2855.27     2834.14     74.37 o 
  -2   8  19     1906.32     2010.22     59.38 o 
  -1   8  19     1827.97     1776.22     59.23 o 
   0   8  19      107.86      137.76     44.57 o 
   1   8  19     2061.65     2023.05     66.57 o 
   2   8  19     1974.88     1991.05     66.95 o 
   3   8  19     2825.09     2837.37     85.77 o 
   4   8  19     1326.87     1391.66     67.74 o 
   5   8  19     1727.68     1771.13     67.33 o 
   6   8  19      575.61      604.05     50.71 o 
   7   8  19       29.47       -6.96     43.30 o 
   8   8  19       22.25       77.64     53.24 o 
  -8   9  19      632.46      754.55     63.19 o 
  -7   9  19       51.63      -10.70     58.39 o 
  -6   9  19       31.17      104.13     49.54 o 
  -5   9  19      777.01      810.90     54.10 o 
  -4   9  19      728.60      722.14     52.43 o 
  -3   9  19      470.89      418.34     45.99 o 
  -2   9  19     1250.21     1182.85     54.01 o 
  -1   9  19     2197.81     2263.49     64.51 o 
   0   9  19     2115.70     2073.88     66.52 o 
   1   9  19     2000.39     1935.60     69.21 o 
   2   9  19     1461.38     1491.87     61.00 o 
   3   9  19      368.13      406.50     58.07 o 
   4   9  19      857.28      869.33     58.48 o 
   5   9  19      734.24      746.32     52.89 o 
   6   9  19       13.21       32.57     46.76 o 
   7   9  19      101.06      131.69     59.50 o 
   8   9  19      574.09      691.85     60.81 o 
   9   9  19      740.41      755.02     63.52 o 
  -9  10  19      293.76      201.14     77.18 o 
  -8  10  19      765.93      811.32     68.70 o 
  -7  10  19      782.27      722.61     62.40 o 
  -6  10  19      151.84      108.77     52.23 o 
  -5  10  19       37.05       13.73     47.75 o 
  -4  10  19     1120.82     1229.47     60.41 o 
  -3  10  19      418.66      355.73     48.03 o 
  -2  10  19       35.84       34.15     43.50 o 
  -1  10  19     1872.10     2002.02     67.04 o 
   0  10  19     3372.43     3456.26     91.39 o 
   1  10  19     1881.05     1929.41     69.36 o 
   2  10  19       39.58      -15.40     50.33 o 
   3  10  19      351.04      352.26     56.25 o 
   4  10  19      755.99      682.84     63.24 o 
   5  10  19       64.11       70.54     52.30 o 
   6  10  19      191.72      128.61     57.62 o 
   7  10  19      841.84      818.68     83.88 o 
   8  10  19      492.72      373.50     88.00 o 
   9  10  19      421.81      390.48     83.99 o 
  10  10  19       20.19       50.79    100.02 o 
 -10  11  19      426.37      381.33    137.59 o 
  -9  11  19     1190.25     1042.08    102.41 o 
  -8  11  19      346.94      328.37     70.60 o 
  -7  11  19      452.07      381.74     87.71 o 
  -6  11  19      436.62      539.18     67.44 o 
  -5  11  19     1108.38     1137.02     69.54 o 
  -4  11  19      572.66      525.45     61.01 o 
  -3  11  19      697.74      802.50     54.51 o 
  -2  11  19      278.41      316.35     48.26 o 
  -1  11  19      179.54      230.86     48.04 o 
   0  11  19      290.33      329.41     49.30 o 
   1  11  19      339.33      308.43     51.48 o 
   2  11  19      194.67      234.82     56.88 o 
   3  11  19      559.40      659.06     95.12 o 
   4  11  19      697.78      820.41     80.56 o 
   5  11  19     1134.11     1370.17     82.47 o 
   6  11  19      346.58      500.79     69.79 o 
   7  11  19      387.55      319.32     76.55 o 
   8  11  19      570.69      561.94     82.49 o 
   9  11  19     1332.16     1299.03    119.67 o 
  10  11  19      181.02       68.91    113.81 o 
  11  11  19      108.67       94.79    133.42 o 
 -11  12  19       50.18      211.22    166.71 o 
 -10  12  19       41.76      -42.90    130.58 o 
  -9  12  19      199.42       36.89    108.88 o 
  -8  12  19      106.88       86.91     76.53 o 
  -7  12  19     1013.88     1130.86     82.31 o 
  -6  12  19       25.57       70.28     63.03 o 
  -5  12  19     1566.34     1579.47     81.25 o 
  -4  12  19      921.32     1053.52     67.74 o 
  -3  12  19      823.90      875.60     67.53 o 
  -2  12  19       61.31       68.04     56.08 o 
  -1  12  19      422.40      441.93     60.38 o 
   0  12  19      288.48      394.56     60.14 o 
   1  12  19      385.32      363.01     57.81 o 
   2  12  19      219.23      228.10     56.75 o 
   3  12  19      744.72      854.43     77.31 o 
   4  12  19      851.79      928.81     79.09 o 
   5  12  19     1247.74     1266.73     85.78 o 
   6  12  19      119.60      107.15     67.51 o 
   7  12  19      988.51     1135.96    171.15 o 
   8  12  19      105.82      148.87    144.45 o 
   9  12  19      106.05       84.86    103.31 o 
  10  12  19       95.00       92.81    194.42 o 
  11  12  19        9.52       -9.62    129.30 o 
 -10  13  19      220.67       92.38    188.97 o 
  -9  13  19      191.09      197.45    296.47 o 
  -8  13  19      241.80      299.92    164.48 o 
  -7  13  19      206.76      -38.79     82.31 o 
  -6  13  19      261.45      300.38     80.33 o 
  -5  13  19      686.59      699.65     69.97 o 
  -4  13  19      445.86      466.23     62.91 o 
  -3  13  19     1636.35     1774.01     80.14 o 
  -2  13  19      728.47      664.14     65.43 o 
  -1  13  19      689.54      742.65     83.08 o 
   0  13  19      366.39      260.17     64.34 o 
   1  13  19      642.73      635.86     69.21 o 
   2  13  19      687.05      783.39     72.43 o 
   3  13  19     1746.99     1817.54     93.86 o 
   4  13  19      448.28      467.93     74.35 o 
   5  13  19      771.23      871.29     97.38 o 
   6  13  19      350.07      409.29    109.49 o 
   7  13  19      337.36      217.43    107.08 o 
   8  13  19      203.00      508.43    218.36 o 
   9  13  19      191.66      150.28    144.45 o 
  10  13  19      204.14      139.53    144.18 o 
  -9  14  19       20.63       26.88    181.41 o 
  -8  14  19       40.17      100.19    107.79 o 
  -7  14  19      648.05      602.04     96.49 o 
  -6  14  19      746.50      605.41     96.78 o 
  -5  14  19      201.57      182.34    102.76 o 
  -4  14  19      353.94      329.16     99.64 o 
  -3  14  19      112.23      112.95     74.12 o 
  -2  14  19      956.15     1046.70     92.04 o 
  -1  14  19      989.36     1010.95     90.42 o 
   0  14  19      113.61        0.01     79.20 o 
   1  14  19      884.85      941.01     89.28 o 
   2  14  19      958.23      995.44    102.75 o 
   3  14  19      157.33      125.13     90.22 o 
   4  14  19      451.04      562.58     91.69 o 
   5  14  19      187.29      218.77    138.43 o 
   6  14  19      724.44     1039.22    185.16 o 
   7  14  19      688.17      825.96    153.20 o 
   8  14  19       20.66      220.94    134.28 o 
   9  14  19       47.00      -72.23    201.56 o 
  -7  15  19      199.69      213.32    193.16 o 
  -6  15  19       86.80      319.82    111.81 o 
  -5  15  19       56.63       52.45    142.02 o 
  -4  15  19      338.40      416.56    106.57 o 
  -3  15  19      705.72      675.68    112.03 o 
  -2  15  19      416.88      433.32    112.92 o 
  -1  15  19      268.13      366.00    109.61 o 
   0  15  19      377.65      401.96    126.97 o 
   1  15  19      315.45      376.41    109.69 o 
   2  15  19      520.41      524.09    199.53 o 
   3  15  19      542.29      455.35    116.31 o 
   4  15  19      300.19      411.18    111.53 o 
   5  15  19       40.14     -109.87    109.87 o 
   6  15  19       94.69      178.90    135.58 o 
   7  15  19      132.04      340.14    196.52 o 
  -6  16  19      207.07      220.04    178.05 o 
  -5  16  19      416.06      347.67    136.46 o 
  -4  16  19      308.79      278.07    136.54 o 
  -3  16  19      891.73      851.98    122.91 o 
  -2  16  19      213.18      140.04    110.94 o 
  -1  16  19      151.38      114.90    110.20 o 
   0  16  19       33.11      -50.06    106.72 o 
   1  16  19      114.62       62.40    109.11 o 
   2  16  19      132.27       13.01    109.77 o 
   3  16  19     1017.31     1100.91    145.72 o 
   4  16  19      240.13      281.90    136.54 o 
   5  16  19      518.08      472.86    139.85 o 
  -2  17  19       65.46      143.61    206.60 o 
  -1  17  19      438.45      266.23    209.12 o 
   0  17  19       17.01     -193.16    193.16 o 
   1  17  19      448.71      590.41    204.92 o 
   2  17  19       49.29      340.98    202.40 o 
   0   0  20    13551.64    14002.56    589.40 o 
   0   1  20      104.55       60.74     43.31 o 
   1   1  20     1502.18     1645.44     58.95 o 
  -1   2  20     1252.42     1188.70     51.91 o 
   0   2  20      228.19      187.26     37.55 o 
   1   2  20      822.32      801.54     49.31 o 
   2   2  20     2136.06     2001.77     68.00 o 
  -2   3  20      536.76      556.88     43.44 o 
  -1   3  20      996.34     1016.59     48.67 o 
   0   3  20       20.41       30.78     39.07 o 
   1   3  20     1004.15     1030.40     52.32 o 
   2   3  20      585.33      559.67     49.63 o 
   3   3  20     2083.91     2159.27     72.81 o 
  -3   4  20      232.85      241.54     45.96 o 
  -2   4  20     3599.28     3541.18     90.76 o 
  -1   4  20      142.14      131.48     40.40 o 
   0   4  20      427.22      431.58     45.96 o 
   1   4  20      188.22      152.29     44.47 o 
   2   4  20     3752.25     3705.82    101.81 o 
   3   4  20      323.74      356.19     64.68 o 
   4   4  20     1032.37     1055.64     54.37 o 
  -4   5  20     1109.91     1115.87     48.48 o 
  -3   5  20       82.22       83.66     38.24 o 
  -2   5  20       64.84       79.05     40.65 o 
  -1   5  20      607.19      587.31     46.49 o 
   0   5  20      247.12      204.92     41.96 o 
   1   5  20      475.16      512.60     48.92 o 
   2   5  20      105.93      105.36     44.09 o 
   3   5  20      155.84      170.29     47.85 o 
   4   5  20     1157.16     1210.17     60.49 o 
   5   5  20      855.98      874.88     51.23 o 
  -5   6  20     1918.24     1982.74     62.77 o 
  -4   6  20     1325.28     1248.40     51.48 o 
  -3   6  20     3372.98     3320.68     82.62 o 
  -2   6  20      427.34      446.41     41.51 o 
  -1   6  20     1158.09     1342.34     54.40 o 
   0   6  20       58.22      111.28     45.99 o 
   1   6  20     1106.56     1217.86     57.98 o 
   2   6  20      558.07      615.38     48.86 o 
   3   6  20     3297.60     3364.96     95.91 o 
   4   6  20     1498.16     1383.91     62.45 o 
   5   6  20     2017.61     2011.59     70.41 o 
   6   6  20       11.24       -0.88     44.98 o 
  -6   7  20      153.11      157.64     45.84 o 
  -5   7  20     2072.80     2158.12     69.04 o 
  -4   7  20     1209.29     1269.05     55.55 o 
  -3   7  20      134.33      125.44     44.32 o 
  -2   7  20      505.38      540.36     46.15 o 
  -1   7  20      309.39      300.83     43.48 o 
   0   7  20      392.10      338.91     50.72 o 
   1   7  20      258.00      213.03     48.79 o 
   2   7  20      579.19      643.56     54.34 o 
   3   7  20      278.29      226.86     52.61 o 
   4   7  20     1014.94     1108.21     67.53 o 
   5   7  20     2156.30     2140.16     76.99 o 
   6   7  20      251.25      251.04     52.78 o 
   7   7  20     1114.37     1183.99     75.73 o 
  -7   8  20     2009.09     2067.87     76.34 o 
  -6   8  20       88.07       46.44     52.93 o 
  -5   8  20     1332.51     1379.35     64.14 o 
  -4   8  20      568.04      575.71     50.58 o 
  -3   8  20       48.28       84.12     46.58 o 
  -2   8  20      362.38      375.73     45.24 o 
  -1   8  20      764.82      847.72     51.69 o 
   0   8  20     5401.50     5592.05    128.96 o 
   1   8  20      772.70      772.28     58.23 o 
   2   8  20      490.84      429.67     54.55 o 
   3   8  20       78.37      104.11     54.99 o 
   4   8  20      647.11      727.23     62.22 o 
   5   8  20     1561.71     1583.11     68.79 o 
   6   8  20      187.54      135.58     56.33 o 
   7   8  20     2001.95     2067.97    105.62 o 
   8   8  20      408.58      272.93     64.97 o 
  -8   9  20      508.02      586.07     70.30 o 
  -7   9  20       79.56       29.57     57.08 o 
  -6   9  20     1042.31      979.74     64.32 o 
  -5   9  20       86.96       29.65     49.50 o 
  -4   9  20      196.34      221.03     47.34 o 
  -3   9  20     1015.18     1095.84     53.70 o 
  -2   9  20      547.83      543.71     48.19 o 
  -1   9  20      861.25      868.64     56.29 o 
   0   9  20      738.12      768.70     51.94 o 
   1   9  20      921.10      968.02     58.05 o 
   2   9  20      322.30      298.44     57.44 o 
   3   9  20     1090.96     1129.46     68.00 o 
   4   9  20      386.43      223.21     68.90 o 
   5   9  20       89.67       95.97     59.36 o 
   6   9  20      935.07      956.10     66.94 o 
   7   9  20       47.27       -3.22     62.41 o 
   8   9  20      445.61      432.18     68.29 o 
   9   9  20     1905.40     1977.97    107.33 o 
  -9  10  20     1880.43     1996.31    125.07 o 
  -8  10  20        0.22      -75.25     75.25 o 
  -7  10  20       85.67       70.55     67.74 o 
  -6  10  20       13.47       22.09     68.22 o 
  -5  10  20      431.62      330.35     60.37 o 
  -4  10  20       92.56      135.57     56.54 o 
  -3  10  20       40.87      -37.14     49.19 o 
  -2  10  20      278.09      289.38     52.36 o 
  -1  10  20     1910.24     1907.12     71.26 o 
   0  10  20       13.68       -0.33     51.34 o 
   1  10  20     1956.05     1913.77     79.49 o 
   2  10  20      351.71      326.91     71.22 o 
   3  10  20       23.77       65.04     73.96 o 
   4  10  20       59.68      -70.29     70.29 o 
   5  10  20      557.74      543.64     72.17 o 
   6  10  20       90.41       46.21     65.94 o 
   7  10  20      117.89       95.64     74.90 o 
   8  10  20        8.38      -34.32    137.80 o 
   9  10  20     1784.22     1833.26    211.39 o 
  10  10  20      482.79      533.94    145.72 o 
 -10  11  20     1386.32     1557.64    170.51 o 
  -9  11  20     1072.86     1129.70    130.26 o 
  -8  11  20      163.36      167.38     87.53 o 
  -7  11  20      140.53      140.08     88.68 o 
  -6  11  20      760.33      886.72     87.35 o 
  -5  11  20      171.89      162.70     64.28 o 
  -4  11  20       37.31      -30.08     59.29 o 
  -3  11  20      619.18      685.02     66.55 o 
  -2  11  20       65.10       59.47     58.31 o 
  -1  11  20      302.89      298.87     60.25 o 
   0  11  20      180.57      229.75     62.33 o 
   1  11  20      282.41      333.95     65.34 o 
   2  11  20      158.61      168.46     63.13 o 
   3  11  20      761.44      782.98     78.13 o 
   4  11  20       83.00       96.94     66.90 o 
   5  11  20      217.04      248.75     78.75 o 
   6  11  20     1095.11     1151.35    263.29 o 
   7  11  20      118.71      172.04    167.97 o 
   8  11  20      135.80      220.87    104.84 o 
   9  11  20     1030.36      775.83    148.41 o 
  10  11  20     1446.94     1721.62    173.33 o 
 -10  12  20       97.71      240.20    188.97 o 
  -9  12  20       25.46       79.26    130.60 o 
  -8  12  20      636.84      679.78    117.86 o 
  -7  12  20     1471.95     1387.90    109.65 o 
  -6  12  20      383.61      390.35     91.52 o 
  -5  12  20      887.26      880.02     90.41 o 
  -4  12  20      385.65      358.62     71.54 o 
  -3  12  20      109.64      108.78     63.36 o 
  -2  12  20     1131.50     1263.36     73.11 o 
  -1  12  20      522.83      551.20     64.69 o 
   0  12  20       42.48       48.52     58.82 o 
   1  12  20      493.32      554.50     69.27 o 
   2  12  20     1156.92     1270.53     85.85 o 
   3  12  20      149.37       32.26     76.42 o 
   4  12  20      172.09      176.83     86.50 o 
   5  12  20      929.79      741.12    114.41 o 
   6  12  20      288.22      221.28    137.12 o 
   7  12  20     1455.80     1553.36    164.63 o 
   8  12  20      656.03      618.10    144.99 o 
   9  12  20       23.85      -83.09    138.72 o 
  -8  13  20     1238.47     1184.83    176.79 o 
  -7  13  20      213.52      144.75     88.89 o 
  -6  13  20      300.55      303.80     93.20 o 
  -5  13  20      187.87      195.90     88.42 o 
  -4  13  20      317.72      244.36     91.43 o 
  -3  13  20      225.81      252.12     70.12 o 
  -2  13  20      545.19      585.05     91.49 o 
  -1  13  20      299.28      518.89     95.19 o 
   0  13  20      552.03      734.51     99.16 o 
   1  13  20      312.48      221.71     87.86 o 
   2  13  20      606.93      569.09     97.49 o 
   3  13  20      271.52      132.82     89.62 o 
   4  13  20      508.02      523.97     95.90 o 
   5  13  20      266.55      255.96     88.54 o 
   6  13  20      306.15      129.90    126.07 o 
   7  13  20      153.92       28.00    203.66 o 
   8  13  20     1361.38     1517.60    246.07 o 
  -6  14  20       14.22       14.78    127.47 o 
  -5  14  20      285.57      269.88    118.05 o 
  -4  14  20      530.37      389.26    108.69 o 
  -3  14  20     1506.23     1480.18    132.95 o 
  -2  14  20      454.85      488.89    111.64 o 
  -1  14  20       92.02      136.75    109.71 o 
   0  14  20        0.33      -46.25    107.63 o 
   1  14  20       65.64      -26.32    107.95 o 
   2  14  20      471.06      629.03    116.68 o 
   3  14  20     1295.53     1280.70    131.84 o 
   4  14  20      592.49      565.65    113.28 o 
   5  14  20      200.58      334.31    115.12 o 
   6  14  20       15.49       -3.36    195.68 o 
  -6  15  20       22.60      -86.50    168.81 o 
  -5  15  20       65.26     -170.49    170.49 o 
  -4  15  20       99.54       45.99    134.04 o 
  -3  15  20      287.20      395.33    140.25 o 
  -2  15  20      200.78      323.12    113.23 o 
  -1  15  20     1256.02     1153.14    130.78 o 
   0  15  20       16.21      -61.12    110.54 o 
   1  15  20     1307.70     1298.07    130.02 o 
   2  15  20      272.79      402.68    141.43 o 
   3  15  20      280.95      297.54    142.29 o 
   4  15  20      102.01      159.57    178.05 o 
   0   1  21      261.23      247.69     51.83 o 
   1   1  21      347.83      358.39     52.87 o 
  -1   2  21       41.64        3.64     49.70 o 
   0   2  21     1376.59     1305.46     70.62 o 
   1   2  21      117.01       59.83     55.09 o 
   2   2  21     1367.94     1430.70     64.36 o 
  -2   3  21      192.76      174.50     49.62 o 
  -1   3  21      885.45      843.83     56.17 o 
   0   3  21      698.27      741.76     54.44 o 
   1   3  21      984.99      983.74     61.72 o 
   2   3  21      131.57       81.63     51.98 o 
   3   3  21       13.86      -47.63     47.63 o 
  -3   4  21     1965.46     1951.55     73.03 o 
  -2   4  21     1054.55     1132.32     59.93 o 
  -1   4  21     2774.70     2871.11     77.22 o 
   0   4  21     1982.71     2137.60     70.12 o 
   1   4  21     2619.05     2633.12     85.36 o 
   2   4  21      920.28      898.16     58.12 o 
   3   4  21     1862.91     1922.73     72.60 o 
   4   4  21      300.51      285.32     52.62 o 
  -4   5  21      168.54       73.73     49.06 o 
  -3   5  21      966.56      934.96     50.77 o 
  -2   5  21      740.86      748.86     46.07 o 
  -1   5  21      639.19      636.39     47.05 o 
   0   5  21      616.59      692.54     52.55 o 
   1   5  21      743.73      656.30     55.89 o 
   2   5  21      692.50      635.40     55.41 o 
   3   5  21      870.20      836.47     58.97 o 
   4   5  21      311.19      270.90     52.88 o 
   5   5  21        6.69      -39.49     46.43 o 
  -5   6  21      291.61      282.80     55.25 o 
  -4   6  21      343.10      378.52     51.14 o 
  -3   6  21      237.76      218.57     42.79 o 
  -2   6  21      897.83      900.89     48.57 o 
  -1   6  21     1050.60     1106.86     57.90 o 
   0   6  21      407.15      485.89     51.11 o 
   1   6  21      963.71     1069.16     57.91 o 
   2   6  21      960.93     1004.74     61.82 o 
   3   6  21      159.06      140.14     53.02 o 
   4   6  21      292.63      162.39     53.11 o 
   5   6  21      371.23      366.94     55.04 o 
   6   6  21     1532.49     1426.83     89.82 o 
  -6   7  21      629.39      751.68     78.81 o 
  -5   7  21      482.93      512.81     67.38 o 
  -4   7  21     1064.31     1181.11     61.17 o 
  -3   7  21      366.64      351.22     48.68 o 
  -2   7  21      991.96     1051.68     55.52 o 
  -1   7  21      275.30      240.38     49.97 o 
   0   7  21       10.20      -15.71     47.62 o 
   1   7  21      242.37      302.97     54.94 o 
   2   7  21      895.83      989.00     66.82 o 
   3   7  21      532.91      534.91     73.16 o 
   4   7  21     1283.95     1356.76     76.59 o 
   5   7  21      456.51      497.00     66.49 o 
   6   7  21      664.90      758.67     78.30 o 
   7   7  21     1153.10     1192.23     85.43 o 
  -7   8  21        8.29      -68.68     68.68 o 
  -6   8  21      123.08      101.99     62.48 o 
  -5   8  21     1918.72     1928.93     88.39 o 
  -4   8  21       57.29       81.97     64.18 o 
  -3   8  21     1763.13     1966.11     72.53 o 
  -2   8  21      525.22      510.23     54.70 o 
  -1   8  21      491.91      484.02     53.96 o 
   0   8  21     1562.68     1662.47     67.07 o 
   1   8  21      563.73      603.93     61.92 o 
   2   8  21      574.61      552.79     67.40 o 
   3   8  21     2009.70     2094.41     97.95 o 
   4   8  21      120.36      117.05     69.28 o 
   5   8  21     2088.49     2125.42     91.39 o 
   6   8  21       59.67      -66.92     66.92 o 
   7   8  21       31.06       93.11     76.61 o 
   8   8  21       28.81      -74.81     74.81 o 
  -8   9  21      488.81      536.27     97.48 o 
  -7   9  21      226.92      232.72     79.49 o 
  -6   9  21      768.12      786.83     78.37 o 
  -5   9  21      986.45     1165.12     77.20 o 
  -4   9  21      473.02      502.16     63.02 o 
  -3   9  21      725.21      797.28     64.75 o 
  -2   9  21      332.34      222.77     63.73 o 
  -1   9  21     1748.02     1887.35     93.13 o 
   0   9  21      590.25      537.75     68.29 o 
   1   9  21     1728.76     1899.64     81.33 o 
   2   9  21      311.08      214.70     70.30 o 
   3   9  21      766.64      675.49     76.06 o 
   4   9  21      419.66      368.84     73.02 o 
   5   9  21      853.45      878.27     73.03 o 
   6   9  21      695.42      650.78     85.65 o 
   7   9  21      314.65      282.44     91.92 o 
   8   9  21      513.90      633.17     86.21 o 
   9   9  21      339.75      323.71    114.44 o 
  -9  10  21      692.59      618.53    116.22 o 
  -8  10  21      316.25      303.89    104.25 o 
  -7  10  21     1457.70     1461.11    115.22 o 
  -6  10  21      295.26      201.28     82.45 o 
  -5  10  21      132.04       97.07     79.10 o 
  -4  10  21     1938.68     2064.96     84.31 o 
  -3  10  21      262.44      311.82     60.92 o 
  -2  10  21      747.52      781.93     72.29 o 
  -1  10  21     1403.74     1461.13     81.97 o 
   0  10  21     2192.17     2397.86    105.50 o 
   1  10  21     1288.41     1443.61     86.70 o 
   2  10  21      799.45      884.28     85.62 o 
   3  10  21      246.27      375.49     80.30 o 
   4  10  21     2108.86     2298.59    136.50 o 
   5  10  21      171.48      176.09     87.35 o 
   6  10  21      254.46      173.85    104.97 o 
   7  10  21     1183.71     1132.74    156.02 o 
   8  10  21      365.66      381.23    142.43 o 
   9  10  21      666.38      659.58    145.19 o 
  -8  11  21      639.88      825.62    150.42 o 
  -7  11  21      434.85      451.85     96.35 o 
  -6  11  21      928.69      960.73    106.19 o 
  -5  11  21     1033.65     1174.03     92.01 o 
  -4  11  21      413.00      506.53     76.54 o 
  -3  11  21      608.89      623.72     77.73 o 
  -2  11  21     1017.62     1064.04     83.33 o 
  -1  11  21      385.68      377.70     73.47 o 
   0  11  21      358.61      295.01     71.79 o 
   1  11  21      225.36      210.61     77.32 o 
   2  11  21      838.48      695.75     98.00 o 
   3  11  21      767.07      804.21     94.96 o 
   4  11  21      437.29      613.19    117.21 o 
   5  11  21      965.09      990.22    128.26 o 
   6  11  21      912.78      861.22    155.25 o 
   7  11  21      503.17      417.95    204.50 o 
   8  11  21      649.09      675.18    155.70 o 
  -7  12  21      383.80      253.16    129.45 o 
  -6  12  21      437.43      360.01     95.91 o 
  -5  12  21     1121.34     1210.93    109.71 o 
  -4  12  21       24.22      -33.72     90.25 o 
  -3  12  21     1691.46     1724.25    116.55 o 
  -2  12  21      474.25      492.31     83.67 o 
  -1  12  21      468.07      502.87     83.72 o 
   0  12  21      148.13       67.92     77.79 o 
   1  12  21      517.28      625.31    110.80 o 
   2  12  21      369.02      424.75    112.48 o 
   3  12  21     1802.13     1802.68    142.48 o 
   4  12  21       84.48      117.47    104.03 o 
   5  12  21     1382.00     1196.31    157.56 o 
   6  12  21      351.78      227.71    129.14 o 
  -7  13  21      652.15      670.20    188.13 o 
  -6  13  21       36.78       -8.36    119.61 o 
  -5  13  21      170.28      116.90    123.82 o 
  -4  13  21      238.53      170.80     95.32 o 
  -3  13  21      502.38      419.64    117.28 o 
  -2  13  21      141.72      100.40    111.37 o 
  -1  13  21     1061.79      860.82    166.67 o 
   0  13  21       41.11       41.51    106.23 o 
   1  13  21     1155.92     1118.07    129.83 o 
   2  13  21       36.41      -44.89    105.84 o 
   3  13  21      572.63      568.81    115.47 o 
   4  13  21      309.51      223.58    184.77 o 
   0  14  21       40.54      118.32    134.07 o 
   1  14  21      184.23      122.62    192.32 o 
   2  14  21     1718.73     2396.92    279.67 o 
   3  14  21      350.75      262.87    201.56 o 
   4  14  21       59.34      160.41    186.45 o 
   0   1  22      631.25      755.62     65.73 o 
   1   1  22        0.82        0.65     61.92 o 
  -1   2  22     1772.07     1815.23     80.11 o 
   0   2  22     5012.86     5213.43    162.31 o 
   1   2  22     1609.58     1590.82     88.68 o 
   2   2  22        4.45       14.29     65.04 o 
  -2   3  22     2197.30     2228.42     97.78 o 
  -1   3  22      677.14      697.26     65.76 o 
   0   3  22      556.08      707.41     88.64 o 
   1   3  22      668.59      852.45     73.11 o 
   2   3  22     2109.36     2270.62     84.42 o 
   3   3  22      314.02      227.11     54.27 o 
  -3   4  22      513.03      559.13     53.93 o 
  -2   4  22      370.40      217.82     51.57 o 
  -1   4  22     1147.34     1296.99     76.35 o 
   0   4  22     1245.68     1327.47     76.09 o 
   1   4  22     1129.01     1175.31     64.09 o 
   2   4  22      324.20      343.42     54.63 o 
   3   4  22      443.16      396.40     56.09 o 
   4   4  22       30.32        3.63     52.74 o 
  -4   5  22      457.41      573.67     59.75 o 
  -3   5  22      184.96      214.60     50.99 o 
  -2   5  22      691.27      686.35     53.24 o 
  -1   5  22      244.39      218.47     58.23 o 
   0   5  22      608.68      629.46     58.38 o 
   1   5  22      258.95      238.77     53.71 o 
   2   5  22      771.18      762.44     61.05 o 
   3   5  22      229.59      185.41     55.48 o 
   4   5  22      528.96      551.95     68.31 o 
   5   5  22      262.71      248.16     60.25 o 
  -5   6  22      487.46      485.34     69.39 o 
  -4   6  22      420.26      367.52     67.85 o 
  -3   6  22      308.50      316.17     65.99 o 
  -2   6  22       46.32       44.27     48.95 o 
  -1   6  22     1811.84     2054.59     68.36 o 
   0   6  22      422.30      524.28     61.33 o 
   1   6  22     1839.53     1861.61     87.77 o 
   2   6  22       29.17       11.84     61.29 o 
   3   6  22      514.26      546.47     75.78 o 
   4   6  22      476.40      394.65     70.62 o 
   5   6  22      605.95      685.61     70.57 o 
   6   6  22      357.23      391.29     76.27 o 
  -6   7  22      729.20      698.72     86.58 o 
  -5   7  22      166.75       49.99     77.61 o 
  -4   7  22       62.83        4.18     67.64 o 
  -3   7  22      348.56      376.95     61.38 o 
  -2   7  22      208.99      249.11     59.79 o 
  -1   7  22     1573.08     1647.00     79.54 o 
   0   7  22      249.40      106.70     64.02 o 
   1   7  22     1475.13     1639.52     91.20 o 
   2   7  22      293.81      304.55     70.61 o 
   3   7  22      344.11      422.98     73.48 o 
   4   7  22      122.06       36.98     61.23 o 
   5   7  22      204.64      249.82     65.26 o 
   6   7  22      676.02      675.40    118.51 o 
   7   7  22      480.14      398.94     94.77 o 
  -7   8  22      116.40       54.12     92.71 o 
  -6   8  22      761.90      673.32    105.70 o 
  -5   8  22      194.90      207.33     80.83 o 
  -4   8  22     1459.92     1465.30     96.26 o 
  -3   8  22      566.14      570.11     97.19 o 
  -2   8  22      364.27      403.35     72.39 o 
  -1   8  22      322.24      362.99     68.66 o 
   0   8  22      862.42      922.30     75.32 o 
   1   8  22      329.34      219.72     74.92 o 
   2   8  22      263.38      219.33     91.46 o 
   3   8  22      582.96      580.00     78.48 o 
   4   8  22     1532.03     1591.33     99.54 o 
   5   8  22      116.71       79.21     77.34 o 
   6   8  22      825.16      726.82     98.91 o 
   7   8  22       80.97       24.22     90.37 o 
   8   8  22      110.51       35.10     91.88 o 
  -8   9  22      117.75      -10.62    126.33 o 
  -7   9  22      424.40      457.36     98.51 o 
  -6   9  22     1319.02     1347.95    111.86 o 
  -5   9  22      488.22      504.00    106.55 o 
  -4   9  22      160.70       60.81     88.87 o 
  -3   9  22      304.90      282.82     78.69 o 
  -2   9  22      104.32      149.50     79.66 o 
  -1   9  22      262.95      176.42     77.63 o 
   0   9  22       14.26      -59.70     77.45 o 
   1   9  22      326.00      345.27     79.70 o 
   2   9  22       73.36       98.44     91.34 o 
   3   9  22      304.02      416.62     95.06 o 
   4   9  22      186.06      245.16     81.70 o 
   5   9  22      526.59      569.97    101.72 o 
   6   9  22     1238.40     1284.20    110.99 o 
   7   9  22      384.07      246.87     95.25 o 
  -8  10  22      676.74      806.25    187.29 o 
  -7  10  22        0.04       26.49    127.61 o 
  -6  10  22       67.34      123.70     95.00 o 
  -5  10  22     1004.60      866.18    104.53 o 
  -4  10  22      511.35      444.47    155.65 o 
  -3  10  22     2209.02     2123.15    111.16 o 
  -2  10  22      131.96       55.56     91.21 o 
  -1  10  22        3.38      -41.65     87.77 o 
   0  10  22      307.30      266.09     89.19 o 
   1  10  22       12.22       70.26     90.29 o 
   2  10  22       96.76       84.68     89.08 o 
   3  10  22     2274.19     2128.79    149.49 o 
   4  10  22      626.54      457.96     93.03 o 
   5  10  22     1056.36     1091.15    119.12 o 
   6  10  22       93.99      -36.79    176.37 o 
  -7  11  22     1371.47     1106.92    202.40 o 
  -6  11  22        4.66      -24.44    178.89 o 
  -5  11  22     1403.24     1325.42    155.88 o 
  -4  11  22      266.15      294.18     98.03 o 
  -3  11  22      115.45      241.64     93.50 o 
  -2  11  22       72.04       55.58     90.85 o 
  -1  11  22      137.26      146.21     93.71 o 
   0  11  22       19.48       15.99    108.61 o 
   1  11  22      190.20      126.90     88.66 o 
   2  11  22       72.28      104.31    100.13 o 
   3  11  22       95.80       88.52     91.41 o 
   4  11  22      253.14      396.31    111.27 o 
  -4  12  22      983.14      793.65    204.08 o 
  -3  12  22      267.25      125.29    125.69 o 
  -2  12  22      699.61      795.68    116.97 o 
  -1  12  22        0.92      -15.45     98.98 o 
   0  12  22      819.87     1085.36    131.60 o 
   1  12  22       33.56     -115.90    185.61 o 
   2  12  22      703.60      775.18    208.28 o 
   3  12  22      228.73      131.02    186.45 o 
   4  12  22     1064.79     1048.13    206.60 o 
   0   1  23      100.15        6.26     76.18 o 
   1   1  23       24.54       75.98     75.01 o 
  -1   2  23      132.86      129.16     78.35 o 
   0   2  23      518.27      616.78     74.74 o 
   1   2  23      127.39       78.11     67.05 o 
   2   2  23     3267.59     3366.63    126.21 o 
  -2   3  23      142.51      185.13     66.51 o 
  -1   3  23      263.86      282.46     83.12 o 
   0   3  23     2059.61     2055.16     90.13 o 
   1   3  23      317.97      395.39     68.59 o 
   2   3  23      122.64      187.43     65.17 o 
   3   3  23      264.34      273.59     68.06 o 
  -3   4  23      114.50      143.47     62.34 o 
  -2   4  23      181.20      174.23     88.48 o 
  -1   4  23     1760.32     1757.65     94.45 o 
   0   4  23      172.07      143.29     65.46 o 
   1   4  23     1814.01     1895.92     88.14 o 
   2   4  23      244.04      207.16     67.11 o 
   3   4  23      170.22      109.70     66.80 o 
   4   4  23       91.97       74.58     59.67 o 
  -4   5  23     1149.26     1122.04     85.04 o 
  -3   5  23       33.11        2.54     63.55 o 
  -2   5  23      334.73      298.05     75.76 o 
  -1   5  23      388.82      292.16     63.16 o 
   0   5  23       33.79      -23.25     70.57 o 
   1   5  23      361.41      391.19     68.94 o 
   2   5  23      187.44      183.73     66.65 o 
   3   5  23       45.85       15.12     81.70 o 
   4   5  23      883.41      891.87     83.59 o 
   5   5  23      498.77      429.75     84.75 o 
  -5   6  23     1055.43      979.07    107.62 o 
  -4   6  23     1112.14     1120.59     85.25 o 
  -3   6  23      232.16      198.80     82.05 o 
  -2   6  23      409.00      344.75     81.20 o 
  -1   6  23       59.17      -22.32     65.20 o 
   0   6  23     1233.33     1238.44     87.83 o 
   1   6  23       64.57       42.06     69.89 o 
   2   6  23      212.44      182.04     74.53 o 
   3   6  23      178.08       81.83     91.33 o 
   4   6  23     1084.07     1097.33     93.24 o 
   5   6  23     1118.33     1094.10    109.58 o 
   6   6  23       72.28      155.88     93.60 o 
  -6   7  23      248.98      279.36    100.49 o 
  -5   7  23      374.05      297.69     92.58 o 
  -4   7  23       52.66      -13.65     91.00 o 
  -3   7  23      692.68      627.15     88.58 o 
  -2   7  23        5.69       16.49     79.93 o 
  -1   7  23      487.76      472.96     76.87 o 
   0   7  23      822.35      808.91     92.65 o 
   1   7  23      486.74      469.50     97.56 o 
   2   7  23       18.16      -83.28     88.35 o 
   3   7  23      664.68      685.75     98.51 o 
   4   7  23       65.08       61.70     81.83 o 
   5   7  23      454.36      351.82    102.19 o 
   6   7  23      315.16      371.46    141.95 o 
   7   7  23       33.73       19.34    124.00 o 
  -7   8  23      221.02      215.84    186.45 o 
  -6   8  23      283.22      248.66    129.26 o 
  -5   8  23      504.69      593.01    100.30 o 
  -4   8  23      246.04      326.22     99.36 o 
  -3   8  23      611.60      599.18    110.80 o 
  -2   8  23      437.13      236.78     93.71 o 
  -1   8  23     1392.43     1320.30     99.60 o 
   0   8  23        9.41      -80.47     80.47 o 
   1   8  23     1205.43     1275.44    101.22 o 
   2   8  23      379.80       73.98     95.34 o 
   3   8  23      565.53      515.48    100.11 o 
   4   8  23      360.27      385.83     86.21 o 
   5   8  23      486.85      386.25     97.94 o 
   6   8  23      225.64      419.92    187.29 o 
   7   8  23      200.06       84.82    179.73 o 
   8   8  23      545.00      482.91    179.73 o 
  -6   9  23       50.33       24.36    172.17 o 
  -5   9  23      169.31      212.16    132.41 o 
  -4   9  23      500.32      551.53    100.39 o 
  -3   9  23      352.65      204.27     96.21 o 
  -2   9  23       30.43       91.44     90.38 o 
  -1   9  23      474.47      355.28     95.84 o 
   0   9  23      385.52      384.20     96.30 o 
   1   9  23      287.10      280.33     93.28 o 
   2   9  23        5.71       47.06    102.31 o 
   3   9  23      339.71      333.07    145.34 o 
   4   9  23      412.68      378.61    128.13 o 
   5   9  23      156.19       26.88    167.13 o 
   6   9  23       20.33        2.52    166.29 o 
  -3  10  23      531.11      741.58    194.84 o 
  -2  10  23     1415.85     1285.91    130.14 o 
  -1  10  23       23.63       61.89    106.05 o 
   0  10  23      170.60      168.50    130.21 o 
   1  10  23       24.18      -58.66    123.43 o 
   2  10  23     1329.77     1352.29    179.73 o 
   3  10  23      370.84      235.95    129.13 o 
   4  10  23       73.95       86.49    129.99 o 
  -1  11  23      344.98       94.06    169.65 o 
   0  11  23       63.41       70.55    167.97 o 
   1  11  23      268.02       23.52    165.45 o 
   2  11  23       56.20      147.81    190.64 o 
   0   0  24      156.13      173.01    192.32 o 
   0   1  24      141.16      211.75     95.88 o 
   1   1  24      416.61      428.79     98.11 o 
  -1   2  24      299.84      206.08     83.48 o 
   0   2  24      685.86      676.20     91.03 o 
   1   2  24      459.47      362.31     86.61 o 
   2   2  24      552.72      719.58     79.14 o 
  -2   3  24      462.02      473.11     79.37 o 
  -1   3  24      481.71      482.84     87.14 o 
   0   3  24       58.43      139.68     73.52 o 
   1   3  24      391.13      330.83     69.82 o 
   2   3  24      338.36      446.60     88.36 o 
   3   3  24       38.14       47.89     82.47 o 
  -3   4  24       11.75       14.94     74.03 o 
  -2   4  24       45.39        9.17     74.38 o 
  -1   4  24      162.54      198.72     78.44 o 
   0   4  24      692.97      792.27    124.02 o 
   1   4  24      189.85      161.13     81.99 o 
   2   4  24       45.04      199.94     92.71 o 
   3   4  24       31.79       12.51     83.46 o 
   4   4  24     3432.99     3663.10    134.00 o 
  -4   5  24       15.24      -80.62     80.62 o 
  -3   5  24      703.17      641.79     91.79 o 
  -2   5  24       51.75      191.00     84.55 o 
  -1   5  24      377.06      459.92     87.71 o 
   0   5  24       21.97       31.47     95.80 o 
   1   5  24      314.15      387.01    101.70 o 
   2   5  24       38.30      -93.33     93.33 o 
   3   5  24      779.82      758.13    107.23 o 
   4   5  24       18.12      -14.58     84.38 o 
   5   5  24     1757.50     1861.39    146.43 o 
  -5   6  24     1806.58     1650.30    235.16 o 
  -4   6  24       42.85       56.52    127.08 o 
  -3   6  24      438.07      356.72     87.14 o 
  -2   6  24      391.80      352.19     86.98 o 
  -1   6  24      759.73      657.12     93.10 o 
   0   6  24      482.82      551.08     90.96 o 
   1   6  24      807.58      892.12    107.18 o 
   2   6  24      388.45      413.23    102.77 o 
   3   6  24      443.86      354.82     98.56 o 
   4   6  24       41.22       87.23    129.86 o 
   5   6  24     1820.06     1780.47    236.84 o 
  -3   7  24      115.73      144.45    166.29 o 
  -2   7  24      951.37      968.11    108.55 o 
  -1   7  24      241.15      160.91    137.95 o 
   0   7  24       47.98       58.29     92.13 o 
   1   7  24      208.85      167.11    109.53 o 
   2   7  24      726.44      714.92    152.87 o 
   3   7  24      163.58       71.39    183.09 o 
   4   7  24        7.08     -164.61    164.61 o 
   5   7  24      194.47      128.50    181.41 o 
   0   8  24      575.64      618.78    152.57 o 
   1   8  24      629.64      479.03    132.10 o 
   2   8  24      649.69      605.53    216.68 o 
   3   8  24      158.84      313.40    133.48 o 
   0   1  25      116.01       27.08     98.81 o 
   1   1  25        2.54       39.39     95.92 o 
  -1   2  25      330.68      446.15    104.04 o 
   0   2  25      242.68      169.96    100.12 o 
   1   2  25      270.53      355.51    102.10 o 
   2   2  25     1116.65     1293.16    118.39 o 
  -2   3  25      235.66      263.29    138.96 o 
  -1   3  25      262.69      180.91    112.72 o 
   0   3  25      191.46       75.74    112.38 o 
   1   3  25      244.34      272.29    116.13 o 
   2   3  25      294.32      273.64    246.91 o 
   3   3  25       32.19      -23.17    227.60 o 
  -3   4  25      244.11      164.61    201.56 o 
  -2   4  25       17.49     -164.61    185.61 o 
  -1   4  25      413.32      528.26    215.00 o 
   0   4  25      212.18      324.94    149.06 o 
   1   4  25      439.23      489.63    211.64 o 
   2   4  25       68.50     -137.73    186.45 o 
   3   4  25      185.91     -153.69    185.61 o 
  -3   5  25       16.85      -66.35    182.25 o 
  -2   5  25        4.46      -64.67    187.29 o 
   1   5  25      110.99      173.85    204.92 o 
   2   5  25        8.33      390.53    204.92 o 
   3   5  25       17.25     -186.45    186.45 o 
                                                 
