# Supplementary material for: Halogen bonding in hypervalent iodine and bromine derivatives: halonium salts
Source: IUCrJ. 2017 May 10;4(Pt 4):411–9. doi: 10.1107/S2052252517004262 (PMC5571804; doi:10.1107/S2052252517004262)
Supplement: Supplementary file 7 [file m-04-00411-gc162sup7.hkl]

# 
# h,k,l, Fc-squared, Fo-squared, sigma(Fo-squared) and status flag 
# 
data_gc162 
_shelx_title ' gc162 in P-1' 
_shelx_refln_list_code          4 
_shelx_F_calc_maximum      139.33 
_exptl_crystal_F_000       376.00 
_reflns_d_resolution_high  0.6243 
 
loop_ 
 _symmetry_equiv_pos_as_xyz 
 'x, y, z' 
 '-x, -y, -z' 
 
_cell_length_a     8.1574 
_cell_length_b    10.0848 
_cell_length_c    10.1570 
_cell_angle_alpha  89.158 
_cell_angle_beta   72.819 
_cell_angle_gamma  66.607 
 
_shelx_F_squared_multiplier     1.000 
 
loop_ 
 _refln_index_h 
 _refln_index_k 
 _refln_index_l 
 _refln_F_squared_calc 
 _refln_F_squared_meas 
 _refln_F_squared_sigma 
 _refln_observed_status 
   1   0   0       48.49       57.71      1.68 o 
   2   0   0     6067.09     6194.40     79.25 o 
   3   0   0     1182.26     1306.02     19.65 o 
   4   0   0     3681.81     3668.48     52.67 o 
   5   0   0       59.06       65.78      8.25 o 
   6   0   0      613.74      595.97     17.76 o 
   7   0   0       52.14       59.59      9.48 o 
   8   0   0       90.26       98.42     10.56 o 
   9   0   0      699.84      690.06     26.10 o 
  10   0   0      133.30      129.40     14.20 o 
  11   0   0      325.29      321.49     29.52 o 
 -10   1   0      253.84      244.81     17.96 o 
  -9   1   0       14.13       13.57     10.24 o 
  -8   1   0        7.93        1.61     12.61 o 
  -7   1   0      498.32      497.55     20.04 o 
  -6   1   0     1127.88     1117.04     32.00 o 
  -5   1   0      639.08      667.25     14.20 o 
  -4   1   0      461.52      469.70     10.57 o 
  -3   1   0       11.85       21.71      8.49 o 
  -2   1   0     3647.24     3592.35     65.45 o 
  -1   1   0     7761.01     7798.28    107.21 o 
   2   1   0     1488.23     1630.36     23.90 o 
   3   1   0      446.85      482.47      9.48 o 
   4   1   0     1250.43     1276.53     19.30 o 
   5   1   0     3129.50     3263.02     52.70 o 
   6   1   0      221.16      217.48      9.97 o 
   7   1   0      650.14      662.62     21.85 o 
   8   1   0      169.42      162.08     11.79 o 
   9   1   0      549.41      501.58     21.34 o 
  10   1   0        4.10       11.06     10.14 o 
  11   1   0       91.22       98.76     13.56 o 
 -10   2   0       21.71       31.67     12.65 o 
  -9   2   0       84.25       92.39     24.78 o 
  -8   2   0       63.96       64.95     22.00 o 
  -7   2   0      781.71      733.94     25.68 o 
  -6   2   0      540.58      517.47     20.05 o 
  -5   2   0      692.85      702.82     29.45 o 
  -4   2   0      435.90      445.72     12.26 o 
  -3   2   0      485.01      502.19     10.57 o 
  -2   2   0      705.46      715.87     13.26 o 
  -1   2   0     4080.06     4043.20     62.76 o 
   0   2   0     1012.18     1015.48     28.20 o 
   1   2   0      944.65     1063.46     15.52 o 
   2   2   0      124.41      118.03      4.89 o 
   3   2   0     1174.67     1171.07     19.85 o 
   4   2   0     1743.59     1852.50     27.15 o 
   5   2   0     2013.56     2084.30     30.85 o 
   6   2   0      447.46      440.99     19.10 o 
   7   2   0     1071.43     1070.25     23.20 o 
   8   2   0      295.41      305.20     14.62 o 
   9   2   0       96.60      103.62     10.74 o 
  10   2   0      114.18      102.74     23.70 o 
  11   2   0       87.58      102.93     22.63 o 
 -10   3   0       58.89       32.38     19.32 o 
  -9   3   0       92.92       95.48     17.98 o 
  -8   3   0      163.37      183.00     14.93 o 
  -7   3   0      413.55      410.13     37.75 o 
  -6   3   0        8.10       13.44      7.89 o 
  -5   3   0      505.81      522.74     19.16 o 
  -4   3   0      462.68      439.48     44.99 o 
  -3   3   0      178.26      161.72      7.26 o 
  -2   3   0     1949.55     2034.74     39.17 o 
  -1   3   0      129.95      115.11      5.16 o 
   0   3   0     1422.51     1371.42     26.32 o 
   1   3   0      473.55      457.88      7.70 o 
   2   3   0       58.97       53.51      1.92 o 
   3   3   0       14.61       11.11      3.74 o 
   4   3   0     1351.44     1426.12     24.16 o 
   5   3   0        6.06        5.23      1.96 o 
   6   3   0      995.66      983.99     16.12 o 
   7   3   0      156.27      170.77      7.48 o 
   8   3   0      400.43      417.91     12.54 o 
   9   3   0      119.37      113.93     12.17 o 
  10   3   0      415.95      390.67     18.79 o 
  11   3   0        0.99       -3.95     11.09 o 
  12   3   0      172.24      212.18     25.40 o 
  -9   4   0        4.09       10.92     11.76 o 
  -8   4   0      178.36      157.79     15.24 o 
  -7   4   0       38.81       40.44     11.18 o 
  -6   4   0      782.63      743.56     41.42 o 
  -5   4   0       29.32       23.40      8.12 o 
  -4   4   0     1273.87     1250.18     35.29 o 
  -3   4   0      236.88      262.63     10.16 o 
  -2   4   0     1451.37     1352.53     28.01 o 
  -1   4   0       34.73       37.91      5.18 o 
   0   4   0     3338.60     3332.06     61.51 o 
   1   4   0      405.81      418.16      8.56 o 
   2   4   0      709.00      695.11     10.94 o 
   3   4   0      792.43      844.53     21.57 o 
   4   4   0     1744.50     1856.35     49.65 o 
   5   4   0      728.14      754.00     14.03 o 
   6   4   0      286.57      270.33      6.07 o 
   7   4   0      493.50      495.24     11.02 o 
   8   4   0       10.63       13.60      4.26 o 
   9   4   0      286.83      299.46     15.21 o 
  10   4   0       89.40       87.42     10.14 o 
  11   4   0      298.48      307.82     17.24 o 
  12   4   0       24.95       23.47     10.36 o 
  -8   5   0       14.45       18.67     11.87 o 
  -7   5   0       15.38       23.71     10.88 o 
  -6   5   0      294.31      317.73     26.48 o 
  -5   5   0      241.03      255.11     21.11 o 
  -4   5   0       34.95       49.99     12.88 o 
  -3   5   0      694.30      694.74     18.08 o 
  -2   5   0      926.79      929.55     28.68 o 
  -1   5   0     1629.67     1533.89     31.17 o 
   0   5   0     1727.64     1857.43     36.17 o 
   1   5   0     1406.56     1366.90     26.91 o 
   2   5   0     1136.28     1107.39     30.41 o 
   3   5   0     1685.14     1775.98     29.00 o 
   4   5   0      964.26     1053.68     18.59 o 
   5   5   0     2034.16     2037.60     53.67 o 
   6   5   0      173.04      175.33      5.33 o 
   7   5   0      608.36      613.52     14.00 o 
   8   5   0       32.47       37.51      4.01 o 
   9   5   0      858.62      860.24     19.75 o 
  10   5   0        0.93        1.94      7.18 o 
  11   5   0      395.15      445.54     19.50 o 
  -8   6   0       26.50       19.04     17.53 o 
  -7   6   0      245.25      252.02     18.21 o 
  -6   6   0       64.44       61.90     17.89 o 
  -5   6   0      431.72      422.39     29.52 o 
  -4   6   0        0.64        7.63      8.52 o 
  -3   6   0      759.09      661.60     23.02 o 
  -2   6   0       11.97       13.54      5.31 o 
  -1   6   0     1313.26     1287.14     27.63 o 
   0   6   0      183.16      167.31     12.09 o 
   1   6   0     1060.41     1083.62     22.70 o 
   2   6   0     1473.97     1510.90     25.93 o 
   3   6   0     1146.33     1219.42     21.12 o 
   4   6   0     2253.95     2351.68     38.18 o 
   5   6   0     3348.09     3437.06     66.00 o 
   6   6   0      493.24      489.17     17.75 o 
   7   6   0      947.12      915.42     30.14 o 
   8   6   0      436.21      421.90     13.92 o 
   9   6   0      407.13      386.69     10.12 o 
  10   6   0      134.59      136.27      9.44 o 
  11   6   0       50.82       53.67     17.17 o 
  -7   7   0      131.76      132.71     16.37 o 
  -6   7   0       19.49        0.18     16.64 o 
  -5   7   0       70.78       74.60     18.25 o 
  -4   7   0      110.23       99.19     12.46 o 
  -3   7   0       43.13       45.57      9.99 o 
  -2   7   0      560.91      518.88     19.79 o 
  -1   7   0       15.65       19.39      5.86 o 
   0   7   0      861.38      819.44     19.61 o 
   1   7   0        3.31        0.79      3.98 o 
   2   7   0     1762.02     1744.63     29.94 o 
   3   7   0        5.09        2.44      3.23 o 
   4   7   0     1650.52     1692.50     29.33 o 
   5   7   0      789.65      769.76     15.62 o 
   6   7   0      601.51      609.83     10.58 o 
   7   7   0      361.43      361.76     16.31 o 
   8   7   0      355.29      321.28     16.36 o 
   9   7   0       45.08       51.67      5.57 o 
  10   7   0      277.03      296.90     12.49 o 
  11   7   0       41.16       40.61     15.92 o 
  -7   8   0        1.56       19.14     20.04 o 
  -6   8   0      159.06      158.15     24.69 o 
  -5   8   0       35.71       39.36     17.00 o 
  -4   8   0      186.06      220.43     15.98 o 
  -3   8   0      737.27      696.56     26.12 o 
  -2   8   0      787.20      838.87     28.27 o 
  -1   8   0        4.43       -1.61      6.54 o 
   0   8   0     1402.07     1409.09     30.81 o 
   1   8   0      916.21      926.45     18.59 o 
   2   8   0      168.82      172.05      6.74 o 
   3   8   0       61.34       56.83      5.29 o 
   4   8   0     1130.71     1135.28     24.07 o 
   5   8   0      457.76      463.73     12.03 o 
   6   8   0      243.54      238.27      7.73 o 
   7   8   0     1281.60     1221.36     26.78 o 
   8   8   0       15.89       26.10     20.48 o 
   9   8   0      557.01      560.14     23.34 o 
  10   8   0       28.33       23.27     10.47 o 
  11   8   0      386.79      437.95     30.41 o 
  -6   9   0       43.75       80.86     23.26 o 
  -5   9   0      478.14      517.03     37.75 o 
  -4   9   0       13.28       22.90     15.74 o 
  -3   9   0      517.41      515.61     24.34 o 
  -2   9   0      874.12      823.62     35.06 o 
  -1   9   0      118.59      123.33      9.04 o 
   0   9   0       18.55       15.29      5.78 o 
   1   9   0      477.47      477.93     14.36 o 
   2   9   0       67.96       55.85      6.16 o 
   3   9   0      833.51      850.56     20.15 o 
   4   9   0       10.56        8.61      4.65 o 
   5   9   0     1813.03     1899.66     37.78 o 
   6   9   0     1088.38     1053.10     22.49 o 
   7   9   0      462.10      448.99     11.58 o 
   8   9   0        4.58        5.19     11.63 o 
   9   9   0      725.16      746.56     53.76 o 
  10   9   0       73.74       86.33     12.35 o 
  11   9   0       99.23       94.28     18.61 o 
  -3  10   0      162.24      150.10     23.08 o 
  -2  10   0        5.62       -8.05     14.13 o 
  -1  10   0      308.68      261.20     23.44 o 
   0  10   0      605.46      599.23     21.69 o 
   1  10   0      229.13      228.76     10.70 o 
   2  10   0      215.61      204.15     15.64 o 
   3  10   0      695.28      662.49     17.66 o 
   4  10   0      691.02      677.93     17.53 o 
   5  10   0        3.09       -6.62      6.62 o 
   6  10   0      170.97      168.03     10.68 o 
   7  10   0       12.13       11.82      4.55 o 
   8  10   0      292.37      239.55     21.83 o 
   9  10   0       90.97      101.44     17.89 o 
  10  10   0      202.57      206.27     25.05 o 
  -3  11   0        3.46       12.70     18.78 o 
  -2  11   0       19.43       49.02     18.96 o 
  -1  11   0        3.65      -14.67     14.67 o 
   0  11   0      248.15      262.45     24.69 o 
   1  11   0       13.62       11.85      6.44 o 
   2  11   0      674.66      687.87     19.21 o 
   3  11   0       11.75        2.94      9.22 o 
   4  11   0      477.32      508.62     15.53 o 
   5  11   0        5.68        0.96      5.49 o 
   6  11   0      160.16      171.03     13.24 o 
   7  11   0        4.27       -1.01      4.97 o 
   8  11   0      554.56      572.00     19.71 o 
   9  11   0       10.12       -1.43     14.67 o 
  10  11   0      157.36      173.18     22.72 o 
  -2  12   0       79.27      105.91     23.08 o 
  -1  12   0       19.85        8.77     17.89 o 
   0  12   0       30.41       11.63     17.17 o 
   1  12   0      419.99      418.99     20.51 o 
   2  12   0       15.34       15.63      9.41 o 
   3  12   0      285.07      292.84     12.83 o 
   4  12   0       19.23       19.02      7.10 o 
   5  12   0      388.93      385.73     14.50 o 
   6  12   0       27.30       29.03      6.50 o 
   7  12   0      491.59      510.07     20.20 o 
   8  12   0       63.11       49.64      8.80 o 
   9  12   0      279.91      273.54     25.23 o 
  -2  13   0       23.22       28.62     20.57 o 
  -1  13   0      168.28      192.14     27.19 o 
   0  13   0        2.08        4.65     16.46 o 
   1  13   0      190.90      207.88     24.69 o 
   2  13   0        2.59       -0.19      9.78 o 
   3  13   0       65.64       51.63     10.62 o 
   4  13   0       14.78       17.69      8.44 o 
   5  13   0      181.61      182.32     12.53 o 
   6  13   0      263.11      253.36     12.18 o 
   7  13   0      232.80      253.67     15.65 o 
   8  13   0      156.19      164.84     12.37 o 
   9  13   0      351.59      380.52     31.31 o 
   0  14   0      190.45      174.25     27.37 o 
   1  14   0        6.14       -2.33     18.07 o 
   2  14   0      201.78      201.44     25.05 o 
   3  14   0      158.18      178.07     15.07 o 
   4  14   0      235.14      206.22     15.15 o 
   5  14   0       31.81       37.94     12.88 o 
   6  14   0      244.22      262.22     20.66 o 
   7  14   0       48.06       55.83     10.90 o 
   8  14   0      216.48      234.86     14.91 o 
   2  15   0      307.57      388.75     33.45 o 
   3  15   0       23.34       35.42     18.61 o 
   4  15   0       93.93       65.66     18.96 o 
   5  15   0       25.85       19.86     15.03 o 
   6  15   0      142.72      154.75     21.11 o 
   7  15   0       62.87       85.52     17.35 o 
   8  15   0       51.14       54.74     14.85 o 
  -8 -15   1      152.07      144.91     17.89 o 
  -7 -15   1        0.72      -13.60     13.60 o 
  -6 -15   1      338.94      379.09     28.98 o 
  -5 -15   1       38.54       30.41     16.28 o 
  -4 -15   1      275.23      259.94     25.76 o 
  -3 -15   1       13.89       43.47     18.61 o 
  -2 -15   1      204.71      189.10     25.76 o 
  -8 -14   1      136.24      153.32     17.00 o 
  -7 -14   1      217.60      210.97     15.07 o 
  -6 -14   1      104.27      128.40     14.04 o 
  -5 -14   1      106.61      116.52     13.16 o 
  -4 -14   1       53.76       38.64     17.00 o 
  -3 -14   1       97.10      111.10     20.04 o 
  -2 -14   1       74.27       53.13     19.68 o 
  -1 -14   1      157.76      140.44     24.15 o 
   0 -14   1       46.54       39.90     20.75 o 
   1 -14   1       49.63       58.32     22.36 o 
  -8 -13   1       13.21       10.79      9.17 o 
  -7 -13   1      543.61      520.40     21.69 o 
  -6 -13   1        0.10        2.24      8.98 o 
  -5 -13   1       43.05       38.59     10.36 o 
  -4 -13   1        2.85       16.22      9.81 o 
  -3 -13   1      281.74      266.68     15.82 o 
  -2 -13   1       64.25       43.12     17.71 o 
  -1 -13   1       61.87       49.56     18.78 o 
   0 -13   1      104.83       83.19     21.29 o 
   1 -13   1       84.23      101.26     21.65 o 
   2 -13   1      244.02      316.30     32.02 o 
  -9 -12   1       72.90      102.15     20.57 o 
  -8 -12   1      143.57      161.85     11.68 o 
  -7 -12   1        5.23        4.90      8.47 o 
  -6 -12   1       65.71       64.09     10.21 o 
  -5 -12   1        2.70        7.72      8.32 o 
  -4 -12   1      244.60      248.19     11.54 o 
  -3 -12   1      202.18      192.46     12.15 o 
  -2 -12   1      134.46      132.31      9.69 o 
  -1 -12   1        1.09        7.33     13.95 o 
   0 -12   1       76.60       96.79     20.57 o 
   1 -12   1        3.28       20.39     18.07 o 
   2 -12   1       22.82       15.92     17.89 o 
  -9 -11   1        6.65       10.02     14.67 o 
  -8 -11   1      288.60      309.85     14.30 o 
  -7 -11   1        0.27        3.26      7.34 o 
  -6 -11   1      209.93      240.82     14.01 o 
  -5 -11   1        2.66        6.79      5.69 o 
  -4 -11   1      380.10      373.15     13.32 o 
  -3 -11   1       37.07       28.14      8.19 o 
  -2 -11   1      202.56      215.76     10.64 o 
  -1 -11   1      581.48      576.56     18.94 o 
   0 -11   1      136.14      140.03     12.43 o 
   1 -11   1       89.37       81.94     18.78 o 
   2 -11   1       58.00       86.05     20.75 o 
   3 -11   1       15.34       33.45     19.86 o 
 -10 -10   1      115.86      151.89     23.26 o 
  -9 -10   1       47.88       43.12     16.82 o 
  -8 -10   1      169.44      157.27     10.47 o 
  -7 -10   1      701.44      663.29     21.79 o 
  -6 -10   1      163.88      184.71     11.81 o 
  -5 -10   1      442.43      420.85     17.57 o 
  -4 -10   1      508.50      514.96     14.73 o 
  -3 -10   1     1295.47     1246.36     27.96 o 
  -2 -10   1       18.31       15.08      6.00 o 
  -1 -10   1      870.10      871.58     22.38 o 
   0 -10   1       16.87       19.73      8.21 o 
   1 -10   1      194.15      241.52     23.44 o 
   2 -10   1       56.71       46.51     17.35 o 
   3 -10   1      423.63      498.78     36.14 o 
 -10  -9   1       18.83       26.11     10.67 o 
  -9  -9   1      172.44      167.81     21.83 o 
  -8  -9   1      145.77      139.92      8.89 o 
  -7  -9   1      876.74      906.71     26.43 o 
  -6  -9   1      361.93      356.17     14.62 o 
  -5  -9   1     1020.36     1048.98     23.11 o 
  -4  -9   1      295.00      299.18     10.46 o 
  -3  -9   1     2477.31     2443.78     48.11 o 
  -2  -9   1     1035.08     1042.48     23.90 o 
  -1  -9   1      233.52      224.16     22.45 o 
   0  -9   1        6.24       21.20      6.05 o 
   1  -9   1      539.08      540.92     17.21 o 
   2  -9   1      217.91      264.17     16.31 o 
   3  -9   1      137.07      142.43     14.47 o 
   4  -9   1      245.29      261.54     23.17 o 
   5  -9   1       20.07        8.95     17.53 o 
   6  -9   1      102.16      147.42     24.87 o 
 -10  -8   1       52.42       57.02     13.42 o 
  -9  -8   1      298.37      274.72     16.19 o 
  -8  -8   1      448.85      494.37     21.14 o 
  -7  -8   1       80.72       85.29      6.65 o 
  -6  -8   1       66.49       67.78      6.74 o 
  -5  -8   1      270.97      265.10      8.97 o 
  -4  -8   1     1047.62     1020.73     22.07 o 
  -3  -8   1      136.78      128.10      6.86 o 
  -2  -8   1      571.11      580.40     13.04 o 
  -1  -8   1        0.73        0.77      4.80 o 
   0  -8   1      911.21      868.65     21.23 o 
   1  -8   1       82.28       78.87      7.55 o 
   2  -8   1     1372.81     1315.68     39.98 o 
   3  -8   1        4.66        0.19      8.81 o 
   4  -8   1      388.25      336.48     34.08 o 
   5  -8   1        0.95       -0.72     13.95 o 
   6  -8   1       47.22       33.99     19.14 o 
   7  -8   1       32.22       23.39     13.69 o 
 -10  -7   1      452.94      474.75     29.79 o 
  -9  -7   1      103.27      114.46     10.91 o 
  -8  -7   1      687.25      705.14     18.04 o 
  -7  -7   1      216.15      206.77      8.45 o 
  -6  -7   1     1166.08     1152.80     25.20 o 
  -5  -7   1      451.33      476.67     10.14 o 
  -4  -7   1      799.71      794.15     24.09 o 
  -3  -7   1     1125.50     1152.18     31.66 o 
  -2  -7   1      270.13      284.25      8.28 o 
  -1  -7   1      194.23      189.26      7.95 o 
   0  -7   1      157.68      163.78      9.76 o 
   1  -7   1     1081.73     1010.64     23.48 o 
   2  -7   1        3.78       -1.86      5.63 o 
   3  -7   1      769.85      736.64     26.12 o 
   4  -7   1       16.01       23.08      9.55 o 
   5  -7   1      335.14      358.70     29.16 o 
   6  -7   1       37.23       65.66     17.89 o 
   7  -7   1      252.46      260.02     28.89 o 
 -10  -6   1        3.76        0.91      7.15 o 
  -9  -6   1      775.20      771.90     16.37 o 
  -8  -6   1       66.63       74.18      4.73 o 
  -7  -6   1     1375.22     1425.12     30.49 o 
  -6  -6   1      140.24      146.01      5.63 o 
  -5  -6   1     1617.99     1649.06     29.51 o 
  -4  -6   1        8.08       10.71      2.66 o 
  -3  -6   1      629.31      619.18     12.21 o 
  -2  -6   1       51.48       53.98      3.78 o 
  -1  -6   1      570.31      504.97     12.57 o 
   0  -6   1     1376.48     1445.34     29.61 o 
   1  -6   1      555.97      539.71     14.50 o 
   2  -6   1      299.59      274.60     10.62 o 
   3  -6   1      575.89      586.01     21.76 o 
   4  -6   1      646.79      628.20     23.15 o 
   5  -6   1      102.08      130.60     18.43 o 
   6  -6   1      160.50      161.01     20.22 o 
   7  -6   1      192.73      166.80     16.31 o 
   8  -6   1       58.67       89.71     22.90 o 
 -11  -5   1      133.77      118.43     14.67 o 
 -10  -5   1       39.20       47.49      8.85 o 
  -9  -5   1      519.79      503.50     18.34 o 
  -8  -5   1       32.75       38.91      4.37 o 
  -7  -5   1      854.44      851.27     19.96 o 
  -6  -5   1     1045.08     1030.85     16.53 o 
  -5  -5   1      321.21      331.40      8.03 o 
  -4  -5   1      668.04      647.35     10.78 o 
  -3  -5   1     2419.89     2478.32     42.24 o 
  -2  -5   1     2977.24     3024.05     43.60 o 
  -1  -5   1      225.33      203.25      6.99 o 
   0  -5   1     1162.38     1094.90     22.65 o 
   1  -5   1     1605.64     1598.39     32.29 o 
   2  -5   1      604.03      574.11     16.15 o 
   3  -5   1       15.10       11.90      8.95 o 
   4  -5   1      681.91      720.93     24.60 o 
   5  -5   1        2.28        3.88      7.84 o 
   6  -5   1      189.15      205.74     21.47 o 
   7  -5   1        6.72       -9.52      9.52 o 
   8  -5   1      146.90      157.46     17.00 o 
   9  -5   1       15.25        3.40     17.35 o 
 -11  -4   1       45.58       55.63     11.12 o 
 -10  -4   1       37.29       35.75      9.19 o 
  -9  -4   1      206.96      196.56     21.38 o 
  -8  -4   1      293.96      311.40     13.22 o 
  -7  -4   1       33.16       28.95      3.88 o 
  -6  -4   1     1092.47     1115.11     17.94 o 
  -5  -4   1        2.86        5.14      2.05 o 
  -4  -4   1     1563.64     1594.11     23.57 o 
  -3  -4   1       22.70       27.32      2.00 o 
  -2  -4   1     5507.00     5730.33     82.09 o 
  -1  -4   1        8.05        3.64      2.26 o 
   0  -4   1     3490.62     3556.95     65.50 o 
   1  -4   1      855.01      947.00     20.12 o 
   2  -4   1     3639.54     3543.85     66.31 o 
   3  -4   1      807.54      781.28     26.92 o 
   4  -4   1      786.01      819.73     25.55 o 
   5  -4   1        4.64        9.82      7.41 o 
   6  -4   1      439.26      424.93     19.40 o 
   7  -4   1      177.15      183.35     21.92 o 
   8  -4   1       78.85      102.37     13.72 o 
   9  -4   1       18.34       14.21     12.20 o 
 -11  -3   1        1.21      -11.85     14.31 o 
 -10  -3   1      273.60      293.78     18.25 o 
  -9  -3   1       73.68       84.13     10.11 o 
  -8  -3   1      420.87      433.87     20.84 o 
  -7  -3   1      582.69      595.81     13.29 o 
  -6  -3   1      167.98      158.68      6.05 o 
  -5  -3   1       14.78       14.00      2.69 o 
  -4  -3   1       78.86      105.51      3.44 o 
  -3  -3   1     2180.21     2229.62     32.04 o 
  -2  -3   1      123.13      159.56      3.37 o 
  -1  -3   1     3432.18     3389.05     53.54 o 
   0  -3   1       13.18       16.61      3.00 o 
   1  -3   1     5710.66     5851.92    117.87 o 
   2  -3   1      185.05      176.66      6.99 o 
   3  -3   1     2661.50     2754.84     66.03 o 
   4  -3   1      252.17      244.06     25.05 o 
   5  -3   1      118.54      118.78      9.50 o 
   6  -3   1       76.26       79.78      9.57 o 
   7  -3   1      113.64      106.24     17.44 o 
   8  -3   1        2.72        6.88     10.18 o 
   9  -3   1        8.43       10.67     22.18 o 
  10  -3   1        4.92       26.30     18.25 o 
 -11  -2   1       60.80       62.90     22.99 o 
 -10  -2   1        3.31      -10.07     16.28 o 
  -9  -2   1      358.01      353.33     17.68 o 
  -8  -2   1        3.29        7.89      7.20 o 
  -7  -2   1      847.34      869.38     20.11 o 
  -6  -2   1       83.28       86.38      4.90 o 
  -5  -2   1      305.69      295.67      6.98 o 
  -4  -2   1       33.77       31.83      2.43 o 
  -3  -2   1     6453.71     6962.34     97.37 o 
  -2  -2   1      484.67      509.00      7.76 o 
  -1  -2   1     1671.33     1657.23     31.02 o 
   0  -2   1       27.47       27.12      2.09 o 
   1  -2   1     1710.32     1704.46     32.10 o 
   2  -2   1     1306.98     1269.21     24.94 o 
   3  -2   1      259.06      220.06     11.59 o 
   4  -2   1     1360.03     1364.93     28.09 o 
   5  -2   1      362.33      356.99     14.44 o 
   6  -2   1      793.47      781.55     25.17 o 
   7  -2   1      539.13      539.87     21.31 o 
   8  -2   1      326.94      313.59     17.89 o 
   9  -2   1      176.47      179.70     17.80 o 
  10  -2   1      159.98      157.37     16.03 o 
 -11  -1   1      129.90      179.62     22.90 o 
 -10  -1   1      372.54      381.26     20.66 o 
  -9  -1   1      489.03      475.73     21.18 o 
  -8  -1   1      647.84      630.05     22.82 o 
  -7  -1   1      453.08      466.11     17.88 o 
  -6  -1   1     1058.87     1013.28     24.08 o 
  -5  -1   1      756.85      790.20     13.55 o 
  -4  -1   1     1705.79     1786.74     24.39 o 
  -3  -1   1     5671.98     6244.16     80.12 o 
  -2  -1   1    12444.79    12802.89    215.63 o 
  -1  -1   1       77.95       95.03      3.71 o 
   0  -1   1     2843.25     2701.92     50.13 o 
   1  -1   1      651.86      682.34     13.91 o 
   2  -1   1     4324.50     4434.27    100.95 o 
   3  -1   1     1574.18     1615.28     32.56 o 
   4  -1   1      885.94      863.63     16.23 o 
   5  -1   1      156.64      161.04      6.27 o 
   6  -1   1     1293.93     1239.00     34.34 o 
   7  -1   1      245.09      238.14     14.04 o 
   8  -1   1      762.15      760.32     26.72 o 
   9  -1   1      196.74      166.89     14.23 o 
  10  -1   1      245.96      221.33     24.87 o 
  11  -1   1      128.85      118.43     23.44 o 
 -11   0   1       51.69       70.13     20.22 o 
 -10   0   1      348.48      348.04     19.86 o 
  -9   0   1        0.57       -9.31     13.51 o 
  -8   0   1      714.96      692.08     42.49 o 
  -7   0   1       46.87       44.40      8.41 o 
  -6   0   1      509.70      537.10     18.84 o 
  -5   0   1      230.23      221.72      8.58 o 
  -4   0   1     4889.20     5136.97     81.34 o 
  -3   0   1     1813.35     1901.39     25.61 o 
  -2   0   1     2521.71     2597.16     31.20 o 
  -1   0   1     2028.92     2065.11     28.63 o 
   1   0   1     1794.05     1735.94     27.97 o 
   2   0   1     6167.76     6266.97     99.35 o 
   3   0   1      886.91      875.72     15.72 o 
   4   0   1      220.32      201.77      8.14 o 
   5   0   1      259.09      248.21     10.64 o 
   6   0   1      540.48      566.37     30.69 o 
   7   0   1     1097.46     1060.40     61.90 o 
   8   0   1        8.17        4.92      7.89 o 
   9   0   1      546.42      574.74     28.62 o 
  10   0   1       17.85       24.07     10.86 o 
  11   0   1      322.13      318.55     23.17 o 
 -10   1   1        4.98        0.35     11.11 o 
  -9   1   1      112.98      124.12     16.19 o 
  -8   1   1       14.49       24.58      9.93 o 
  -7   1   1      393.92      422.15     18.64 o 
  -6   1   1       95.60      119.58     10.05 o 
  -5   1   1     1318.54     1264.46     49.11 o 
  -4   1   1      858.85      867.92     16.67 o 
  -3   1   1     4214.68     4169.45     76.43 o 
  -2   1   1      103.96      124.21      4.44 o 
  -1   1   1      184.89      228.85      6.53 o 
   0   1   1      570.45      632.24      8.70 o 
   1   1   1     2664.01     2789.47     44.59 o 
   2   1   1     1143.31     1200.65     20.66 o 
   3   1   1      133.01      114.77      4.80 o 
   4   1   1        8.11       12.60      2.42 o 
   5   1   1     3744.01     4052.97     67.89 o 
   6   1   1        2.30        7.83      5.66 o 
   7   1   1      555.47      588.28     16.31 o 
   8   1   1       29.02       24.55      7.90 o 
   9   1   1      170.11      154.61     12.63 o 
  10   1   1       11.61       14.74      9.92 o 
  11   1   1       29.90       21.90     11.22 o 
 -10   2   1        5.97        2.15     16.46 o 
  -9   2   1      137.64      142.70     14.99 o 
  -8   2   1       25.16       38.83     10.62 o 
  -7   2   1      101.06      104.17     11.22 o 
  -6   2   1        7.11       -6.18      7.21 o 
  -5   2   1      563.83      591.67     16.46 o 
  -4   2   1      695.11      723.62     14.67 o 
  -3   2   1       28.75       35.62      3.34 o 
  -2   2   1     1829.33     1963.24     28.69 o 
  -1   2   1     1820.85     1787.43     28.93 o 
   0   2   1     5066.22     5390.17     96.84 o 
   1   2   1     2263.24     2273.49     35.92 o 
   2   2   1     3310.01     3392.71     55.80 o 
   3   2   1     1876.76     1950.51     32.08 o 
   4   2   1     2876.70     3011.51     49.01 o 
   5   2   1     1325.71     1408.70     28.13 o 
   6   2   1      577.13      593.51     12.21 o 
   7   2   1        4.60       -0.45      4.20 o 
   8   2   1      563.01      534.08     40.79 o 
   9   2   1       13.63       17.63      8.16 o 
  10   2   1       92.04       88.02     11.18 o 
  11   2   1        0.02      -10.11     10.11 o 
  12   2   1       27.37       40.61     19.32 o 
  -9   3   1       99.69      112.44     14.97 o 
  -8   3   1      125.13      142.99     14.55 o 
  -7   3   1       22.19       20.61     10.02 o 
  -6   3   1      477.48      454.31     32.92 o 
  -5   3   1       18.98       14.20      6.89 o 
  -4   3   1      354.83      378.31     15.93 o 
  -3   3   1      349.75      430.54     14.15 o 
  -2   3   1     2682.96     2703.66     51.16 o 
  -1   3   1      396.80      427.14     10.67 o 
   0   3   1     1062.67      993.81     19.99 o 
   1   3   1     2056.18     2108.41     30.41 o 
   2   3   1     1531.82     1585.17     23.49 o 
   3   3   1      762.05      817.62     21.57 o 
   4   3   1     1737.99     1825.16     44.21 o 
   5   3   1      930.14      945.19     18.75 o 
   6   3   1      264.33      245.14      8.01 o 
   7   3   1      313.75      328.98      9.84 o 
   8   3   1      690.76      665.47     16.50 o 
   9   3   1      109.39      121.44     10.34 o 
  10   3   1       30.32       24.69     13.33 o 
  11   3   1       15.14       16.56      9.71 o 
  12   3   1       87.52       91.50     13.01 o 
  -9   4   1        8.59        1.23     24.33 o 
  -8   4   1      267.52      260.54     18.52 o 
  -7   4   1       47.36       67.43     12.18 o 
  -6   4   1      381.23      359.90     18.62 o 
  -5   4   1       12.17       13.24     11.45 o 
  -4   4   1     1257.41     1220.66     34.72 o 
  -3   4   1      114.51      112.38      6.91 o 
  -2   4   1     2440.10     2517.49     48.65 o 
  -1   4   1      265.96      211.72      7.94 o 
   0   4   1      167.03      144.88      6.26 o 
   1   4   1     1187.11     1202.32     20.38 o 
   2   4   1     3965.74     4263.97     60.18 o 
   3   4   1     4015.12     4186.03     67.20 o 
   4   4   1       66.73       75.58      6.71 o 
   5   4   1     1199.92     1179.35     31.49 o 
   6   4   1      561.32      567.36     17.04 o 
   7   4   1     1899.73     1854.04     35.66 o 
   8   4   1        0.10        1.18      3.98 o 
   9   4   1      385.40      374.81     17.00 o 
  10   4   1        5.22        6.95      7.88 o 
  11   4   1      404.54      380.20     18.83 o 
  12   4   1        0.22        6.44     16.82 o 
  -8   5   1       51.47       55.27     15.12 o 
  -7   5   1      147.81      150.67     15.28 o 
  -6   5   1        7.32       -2.33     14.49 o 
  -5   5   1      691.97      727.24     38.11 o 
  -4   5   1      208.26      201.73     16.10 o 
  -3   5   1     2318.75     2223.79     57.05 o 
  -2   5   1        3.55        5.47      4.82 o 
  -1   5   1     1413.78     1415.39     37.07 o 
   0   5   1      218.68      218.43      8.43 o 
   1   5   1     4283.63     4522.85     71.88 o 
   2   5   1      424.67      490.82     10.02 o 
   3   5   1     1385.02     1413.85     23.48 o 
   4   5   1       31.44       29.29      3.16 o 
   5   5   1     1051.23     1088.73     29.53 o 
   6   5   1      110.02      106.29      8.58 o 
   7   5   1      495.63      509.98     15.26 o 
   8   5   1      735.86      734.96     18.35 o 
   9   5   1       96.82       89.97      7.97 o 
  10   5   1      209.77      195.06     17.09 o 
  11   5   1      326.43      324.08     16.19 o 
  12   5   1      253.46      254.76     25.94 o 
  -8   6   1        9.18       11.46     12.80 o 
  -7   6   1       22.19       35.73     12.90 o 
  -6   6   1      267.39      261.55     25.94 o 
  -5   6   1      572.99      526.69     33.45 o 
  -4   6   1      420.26      442.84     20.24 o 
  -3   6   1      516.60      522.22     21.19 o 
  -2   6   1      800.31      769.71     19.78 o 
  -1   6   1      459.85      469.27     20.16 o 
   0   6   1      191.24      185.96      9.08 o 
   1   6   1     1406.16     1433.54     24.92 o 
   2   6   1      822.18      810.84     15.14 o 
   3   6   1        3.40        1.26      2.55 o 
   4   6   1     1607.30     1693.56     28.03 o 
   5   6   1       16.18       15.91      2.63 o 
   6   6   1     1543.18     1540.52     40.65 o 
   7   6   1       49.73       53.74      8.95 o 
   8   6   1      604.22      588.20     22.18 o 
   9   6   1        3.38        0.88      3.40 o 
  10   6   1      327.30      340.24     13.48 o 
  11   6   1        2.21        2.33     14.31 o 
  12   6   1      126.21       69.24     19.14 o 
  -7   7   1        0.53      -12.34     12.34 o 
  -6   7   1      223.07      237.94     25.40 o 
  -5   7   1        3.67        4.83     15.39 o 
  -4   7   1       90.83      100.30     19.23 o 
  -3   7   1      309.46      286.29     17.53 o 
  -2   7   1      301.26      313.38     21.65 o 
  -1   7   1      530.63      494.46     22.10 o 
   0   7   1      557.09      591.00     18.20 o 
   1   7   1      161.62      176.05      7.33 o 
   2   7   1     2808.44     2750.98     45.38 o 
   3   7   1     1124.22     1166.01     28.83 o 
   4   7   1      765.20      789.36     14.91 o 
   5   7   1      209.70      209.45      6.00 o 
   6   7   1      331.60      325.32      9.01 o 
   7   7   1      215.36      211.43     22.45 o 
   8   7   1      110.11      102.52     10.62 o 
   9   7   1      236.74      262.41     15.27 o 
  10   7   1      175.67      180.76     13.15 o 
  11   7   1      237.50      222.91     22.90 o 
  12   7   1       15.75      -15.21     16.10 o 
  -6   8   1      107.13      126.30     24.15 o 
  -5   8   1       61.43       93.39     21.11 o 
  -4   8   1      108.06      111.14     14.36 o 
  -3   8   1      260.73      304.02     20.66 o 
  -2   8   1       26.44       22.46      9.25 o 
  -1   8   1      362.70      395.80     19.80 o 
   0   8   1      147.60      145.13      8.56 o 
   1   8   1     1865.52     1843.65     32.50 o 
   2   8   1        2.10        1.80      3.69 o 
   3   8   1     3734.49     3669.58     68.79 o 
   4   8   1      591.61      608.83     16.79 o 
   5   8   1     1219.76     1197.30     24.68 o 
   6   8   1        5.85        5.37      3.31 o 
   7   8   1     1635.21     1648.26     44.78 o 
   8   8   1      105.25      113.01     11.25 o 
   9   8   1      778.98      744.52     42.31 o 
  10   8   1        7.45       20.75     13.95 o 
  11   8   1      195.54      186.24     21.65 o 
  12   8   1      148.33      126.30     20.57 o 
  -6   9   1       27.12       26.66     20.57 o 
  -5   9   1       96.97      108.77     23.08 o 
  -4   9   1        0.60       23.97     17.53 o 
  -3   9   1      240.29      255.63     17.99 o 
  -2   9   1       20.11       12.60     15.12 o 
  -1   9   1      164.01      166.93     13.44 o 
   0   9   1        8.79        2.24      6.48 o 
   1   9   1      510.89      505.06     14.64 o 
   2   9   1     1634.14     1580.16     33.04 o 
   3   9   1       19.44       25.75      6.96 o 
   4   9   1      280.05      267.22      9.90 o 
   5   9   1      330.41      331.75     12.30 o 
   6   9   1      560.83      538.37     13.55 o 
   7   9   1      411.52      420.76     11.11 o 
   8   9   1      520.16      519.53     30.23 o 
   9   9   1      248.78      234.72     16.03 o 
  10   9   1      115.64      121.44     13.28 o 
  11   9   1        1.30        5.19     14.85 o 
  12   9   1      166.78      164.41     23.97 o 
  -3  10   1       10.53        4.47     18.43 o 
  -2  10   1      267.89      259.05     25.23 o 
  -1  10   1      181.12      223.27     22.36 o 
   0  10   1      795.83      773.00     26.29 o 
   1  10   1       65.52       70.95      6.83 o 
   2  10   1      745.99      741.65     19.21 o 
   3  10   1      178.74      171.42     16.19 o 
   4  10   1       12.90       10.74      5.18 o 
   5  10   1      178.93      155.42     10.93 o 
   6  10   1      536.16      533.65     14.34 o 
   7  10   1       51.07       52.66     10.26 o 
   8  10   1      204.52      209.62      9.94 o 
   9  10   1       74.14       78.72     17.53 o 
  10  10   1      188.84      207.53     23.97 o 
  11  10   1      165.56      200.91     22.54 o 
  12  10   1      136.21      122.91     21.47 o 
  -3  11   1        2.40       15.74     18.25 o 
  -2  11   1      171.51      182.84     25.58 o 
  -1  11   1       70.80       78.72     18.43 o 
   0  11   1      154.61      150.64     21.11 o 
   1  11   1      213.29      212.52     14.01 o 
   2  11   1      108.46      109.66      8.16 o 
   3  11   1       11.89       17.27      7.99 o 
   4  11   1      280.74      315.77     12.04 o 
   5  11   1      356.55      356.09     12.57 o 
   6  11   1      410.38      433.23     18.92 o 
   7  11   1      121.45      120.23      7.22 o 
   8  11   1       43.31       41.02      5.38 o 
   9  11   1      185.99      165.48     20.57 o 
  10  11   1        0.47        3.94     15.21 o 
  -2  12   1        0.96       -1.43     17.35 o 
  -1  12   1      347.09      338.84     31.31 o 
   0  12   1        0.07      -15.39     16.28 o 
   1  12   1      176.95      157.35     14.51 o 
   2  12   1        1.50       -0.61      9.02 o 
   3  12   1      453.43      481.02     20.25 o 
   4  12   1       63.09       71.22      9.40 o 
   5  12   1      541.81      503.60     15.82 o 
   6  12   1       16.66        6.76      6.07 o 
   7  12   1      261.14      255.15     10.99 o 
   8  12   1      228.46      249.46     11.70 o 
   9  12   1      112.30      120.76     19.86 o 
  10  12   1       49.67       72.10     18.43 o 
  -2  13   1      145.13      135.25     27.01 o 
  -1  13   1       60.97       93.92     23.44 o 
   0  13   1        3.08       23.08     20.04 o 
   1  13   1      127.90      139.01     21.65 o 
   2  13   1      158.42      162.47     20.13 o 
   3  13   1      101.57       97.09     11.94 o 
   4  13   1      176.89      174.41     13.18 o 
   5  13   1       69.45       75.25      8.88 o 
   6  13   1      332.80      320.10     13.27 o 
   7  13   1       22.94       21.32      8.91 o 
   8  13   1      517.97      530.76     17.99 o 
   9  13   1       31.92       24.69     15.56 o 
   0  14   1       36.86       89.63     23.79 o 
   1  14   1        6.59       -7.16     18.61 o 
   2  14   1      328.39      324.35     29.88 o 
   3  14   1       83.83       89.06     13.12 o 
   4  14   1      225.04      220.83     15.69 o 
   5  14   1       66.76       67.40     15.48 o 
   6  14   1      450.59      475.20     39.27 o 
   7  14   1      167.20      173.46     10.54 o 
   8  14   1      180.63      192.60     15.48 o 
   3  15   1       47.31       69.11     13.26 o 
   4  15   1       10.60        2.83     10.44 o 
   5  15   1       51.04       42.68     11.69 o 
   6  15   1        1.96       -5.22      9.54 o 
   7  15   1       88.56       81.58     17.17 o 
   8  15   1        3.03       13.95     13.78 o 
  -7 -15   2       52.60       52.24     15.92 o 
  -6 -15   2       31.09       21.65     16.46 o 
  -5 -15   2       66.99       72.99     18.78 o 
  -4 -15   2      124.21      128.45     21.47 o 
  -3 -15   2      108.78      120.58     22.18 o 
  -8 -14   2       52.72       54.21     14.13 o 
  -7 -14   2      149.69      148.33     13.80 o 
  -6 -14   2       40.70       38.28     11.06 o 
  -5 -14   2      411.99      461.26     22.31 o 
  -4 -14   2        3.92       19.84     10.72 o 
  -3 -14   2      113.55      138.65     21.29 o 
  -2 -14   2        0.68      -15.74     15.74 o 
  -1 -14   2      149.71      150.64     24.51 o 
   0 -14   2       59.59       84.62     22.36 o 
   1 -14   2       41.58       13.06     21.11 o 
  -8 -13   2       50.19       57.54     23.62 o 
  -7 -13   2       99.81      118.79     12.42 o 
  -6 -13   2      149.54      154.22     22.00 o 
  -5 -13   2      280.94      312.04     18.02 o 
  -4 -13   2      142.17      132.21     17.17 o 
  -3 -13   2       74.52       90.76     12.14 o 
  -2 -13   2       89.69       81.94     12.05 o 
  -1 -13   2       11.98        9.30     16.46 o 
   0 -13   2      170.59      131.49     21.65 o 
   1 -13   2        0.50       -8.59     16.82 o 
   2 -13   2        5.82        8.05     18.78 o 
  -8 -12   2        8.24        4.37      8.37 o 
  -7 -12   2        1.78        0.86      8.60 o 
  -6 -12   2      375.54      375.37     18.34 o 
  -5 -12   2       68.81       77.92     12.61 o 
  -4 -12   2      155.22      145.01     12.45 o 
  -3 -12   2       87.75       85.78     16.64 o 
  -2 -12   2      296.96      301.96     17.28 o 
  -1 -12   2      117.31       92.49     12.02 o 
   0 -12   2      151.42      120.58     19.68 o 
   1 -12   2       18.21       44.01     17.00 o 
   2 -12   2       89.90       56.18     20.57 o 
   3 -12   2        7.98        1.97     19.50 o 
  -9 -11   2       13.37       10.38     15.56 o 
  -8 -11   2      395.98      361.00     16.11 o 
  -7 -11   2      164.52      184.61     12.24 o 
  -6 -11   2      740.91      743.91     30.06 o 
  -5 -11   2      321.43      313.70     16.71 o 
  -4 -11   2      104.63      100.84     10.52 o 
  -3 -11   2      324.89      349.54     16.82 o 
  -2 -11   2        4.14        7.22     13.69 o 
  -1 -11   2      503.84      551.30     39.72 o 
   0 -11   2       28.10        4.83     14.67 o 
   1 -11   2      498.96      455.13     32.92 o 
   2 -11   2       66.03       85.87     18.78 o 
   3 -11   2      195.69      190.71     24.69 o 
  -9 -10   2      284.74      329.00     28.80 o 
  -8 -10   2        1.64        8.51      7.04 o 
  -7 -10   2     1113.54     1115.05     32.23 o 
  -6 -10   2       38.25       46.10      8.30 o 
  -5 -10   2     1612.81     1569.42     42.54 o 
  -4 -10   2       18.97       18.40      7.92 o 
  -3 -10   2      297.94      288.04     20.22 o 
  -2 -10   2       15.39        8.27      7.70 o 
  -1 -10   2      527.59      547.08     30.95 o 
   0 -10   2       11.25       28.62     14.31 o 
   1 -10   2      136.41      117.36     17.53 o 
   2 -10   2       44.14       61.01     17.53 o 
   3 -10   2        8.40        9.84     16.46 o 
 -10  -9   2      100.34      110.02     20.57 o 
  -9  -9   2      201.49      166.74     21.29 o 
  -8  -9   2      270.77      269.27     13.06 o 
  -7  -9   2      676.43      648.14     21.28 o 
  -6  -9   2     1144.22     1114.12     31.69 o 
  -5  -9   2      568.70      571.92     30.32 o 
  -4  -9   2       37.50       49.88      7.58 o 
  -3  -9   2      170.84      151.99     13.06 o 
  -2  -9   2      584.07      576.95     20.43 o 
  -1  -9   2      353.80      326.32     22.90 o 
   0  -9   2      818.42      796.41     33.81 o 
   1  -9   2        0.60       -5.00      7.26 o 
   2  -9   2      187.82      221.01     14.86 o 
   3  -9   2       39.19       49.21     11.28 o 
   4  -9   2      702.38      644.61     27.88 o 
   5  -9   2        4.43        8.41     18.43 o 
   6  -9   2       61.61       51.34     22.00 o 
 -10  -8   2      277.39      269.43     27.19 o 
  -9  -8   2        0.13       -1.20      7.64 o 
  -8  -8   2      598.12      595.57     16.80 o 
  -7  -8   2       55.91       52.41      7.10 o 
  -6  -8   2      502.93      528.54     18.01 o 
  -5  -8   2       50.80       52.15     12.17 o 
  -4  -8   2       24.89       23.81      6.49 o 
  -3  -8   2      962.08      887.81     26.10 o 
  -2  -8   2     1548.25     1594.07     54.58 o 
  -1  -8   2     1330.37     1281.89     34.71 o 
   0  -8   2      643.96      624.56     34.89 o 
   1  -8   2      368.77      337.36     16.13 o 
   2  -8   2      455.64      424.33     19.47 o 
   3  -8   2      235.62      224.70     37.39 o 
   4  -8   2      387.88      379.27     20.62 o 
   5  -8   2       11.25       27.91     15.21 o 
   6  -8   2        1.02       18.78     17.17 o 
   7  -8   2        8.92       17.75     13.78 o 
 -10  -7   2       17.95       13.70      7.94 o 
  -9  -7   2      248.98      271.92     11.51 o 
  -8  -7   2        9.64       20.12      5.76 o 
  -7  -7   2      901.08      908.73     21.70 o 
  -6  -7   2       21.10       14.89      5.73 o 
  -5  -7   2      793.54      834.01     24.87 o 
  -4  -7   2       84.89       89.27     16.37 o 
  -3  -7   2     4783.26     4755.40    110.81 o 
  -2  -7   2       21.06       26.45      4.67 o 
  -1  -7   2     1860.06     1830.68     45.91 o 
   0  -7   2        2.45        1.44      5.96 o 
   1  -7   2      861.57      839.09     25.91 o 
   2  -7   2      115.30       84.20      9.49 o 
   3  -7   2      458.34      434.90     19.09 o 
   4  -7   2      106.07       98.54     18.16 o 
   5  -7   2      184.81      198.94     21.11 o 
   6  -7   2      117.85       89.81     20.22 o 
   7  -7   2       12.66       22.07     12.49 o 
   8  -7   2       46.40       56.89     22.00 o 
 -11  -6   2       22.18       10.38     11.09 o 
 -10  -6   2      102.16      102.33     12.88 o 
  -9  -6   2      513.37      530.08     16.55 o 
  -8  -6   2      242.05      224.52     10.28 o 
  -7  -6   2      530.48      535.35     15.00 o 
  -6  -6   2        2.91        7.07      4.87 o 
  -5  -6   2     1355.32     1391.81     24.99 o 
  -4  -6   2      829.17      862.63     23.27 o 
  -3  -6   2      183.97      172.69      7.69 o 
  -2  -6   2       42.74       32.58      5.31 o 
  -1  -6   2      338.17      332.98     20.75 o 
   0  -6   2      716.12      677.77     20.56 o 
   1  -6   2       32.76       28.39      6.52 o 
   2  -6   2     1329.39     1312.49     36.37 o 
   3  -6   2      203.15      193.58     11.89 o 
   4  -6   2     1008.38      967.04     30.36 o 
   5  -6   2      213.40      194.00     13.76 o 
   6  -6   2      186.62      154.57     20.57 o 
   7  -6   2       21.68       23.19     10.86 o 
   8  -6   2       58.11       61.06     13.75 o 
 -11  -5   2       84.39       73.17     14.85 o 
 -10  -5   2      384.64      405.03     23.97 o 
  -9  -5   2      189.73      203.71     10.83 o 
  -8  -5   2      420.38      408.13     13.66 o 
  -7  -5   2      746.86      740.32     23.10 o 
  -6  -5   2     1034.22     1084.46     24.01 o 
  -5  -5   2      243.32      271.35      7.79 o 
  -4  -5   2     1699.22     1734.81     34.68 o 
  -3  -5   2       29.72       35.19      5.09 o 
  -2  -5   2     1204.71     1263.43     26.15 o 
  -1  -5   2     2052.22     2131.17     82.83 o 
   0  -5   2     3295.10     3303.80     77.61 o 
   1  -5   2      448.47      445.42     15.50 o 
   2  -5   2      426.51      415.53     15.68 o 
   3  -5   2        9.41       -2.31      6.70 o 
   4  -5   2     1081.88     1071.41     31.56 o 
   5  -5   2      350.55      351.61     24.78 o 
   6  -5   2       35.28       43.94     10.23 o 
   7  -5   2       59.32       56.27     11.95 o 
   8  -5   2      220.29      241.53     18.41 o 
   9  -5   2       96.37       95.86     15.55 o 
 -11  -4   2       20.46       29.52     13.95 o 
 -10  -4   2      266.00      270.32     22.54 o 
  -9  -4   2      187.68      181.01     12.15 o 
  -8  -4   2      441.72      432.54     14.65 o 
  -7  -4   2       16.63       17.31      4.06 o 
  -6  -4   2     1058.33     1152.68     21.06 o 
  -5  -4   2     1220.90     1192.36     21.64 o 
  -4  -4   2       11.97       12.78      4.13 o 
  -3  -4   2       13.00       16.36      2.66 o 
  -2  -4   2     5602.59     5976.24    107.27 o 
  -1  -4   2     1099.64     1124.55     22.89 o 
   0  -4   2      332.56      319.80     11.57 o 
   1  -4   2      332.50      323.49     13.60 o 
   2  -4   2      555.85      520.99     16.95 o 
   3  -4   2      250.23      247.45     28.80 o 
   4  -4   2      114.93      112.17      9.49 o 
   5  -4   2       40.72       34.34      8.41 o 
   6  -4   2        0.30       -1.26      7.84 o 
   7  -4   2       53.55       50.59     10.73 o 
   8  -4   2        2.73       -3.28     10.12 o 
   9  -4   2      488.06      512.63     25.92 o 
 -11  -3   2       84.77       88.38     17.00 o 
 -10  -3   2        1.34        6.80     13.06 o 
  -9  -3   2      429.02      418.22     18.17 o 
  -8  -3   2       73.82       90.93      9.12 o 
  -7  -3   2      758.22      789.20     17.61 o 
  -6  -3   2        3.15        1.29      3.64 o 
  -5  -3   2     1173.66     1188.37     18.96 o 
  -4  -3   2        1.54        4.10      2.20 o 
  -3  -3   2     2198.17     2329.47     42.47 o 
  -2  -3   2      699.30      783.13     18.38 o 
  -1  -3   2     6694.23     7032.06    196.91 o 
   0  -3   2     2090.94     2040.86     48.07 o 
   1  -3   2      317.20      282.17     11.18 o 
   2  -3   2       85.03       94.15      7.33 o 
   3  -3   2     1871.66     1829.61     45.60 o 
   4  -3   2      179.61      178.30     10.23 o 
   5  -3   2      151.60      136.14      8.11 o 
   6  -3   2        8.20       12.77      7.51 o 
   7  -3   2      266.74      268.95     25.14 o 
   8  -3   2      504.77      477.12     45.08 o 
   9  -3   2      161.12      154.30     15.05 o 
  10  -3   2       11.79       19.86     12.71 o 
 -10  -2   2      100.02      116.86     19.14 o 
  -9  -2   2      177.30      190.59     13.53 o 
  -8  -2   2      156.88      142.01     11.81 o 
  -7  -2   2      338.69      337.32     15.74 o 
  -6  -2   2      898.13      911.33     17.99 o 
  -5  -2   2      562.94      611.49     13.19 o 
  -4  -2   2     2053.58     2123.68     31.39 o 
  -3  -2   2     4360.69     4819.15     62.23 o 
  -2  -2   2     4874.28     5261.00     83.80 o 
  -1  -2   2     2041.95     2128.45     34.54 o 
   0  -2   2     1615.34     1522.39     36.05 o 
   1  -2   2     1461.13     1560.83     37.51 o 
   2  -2   2     4844.34     4914.34     89.34 o 
   3  -2   2      167.58      168.96     14.14 o 
   4  -2   2     2415.09     2368.81     39.70 o 
   5  -2   2       26.46       20.42      4.16 o 
   6  -2   2     2272.04     2164.99     55.22 o 
   7  -2   2        0.56       -2.89      7.40 o 
   8  -2   2     1401.03     1360.18     40.48 o 
   9  -2   2       51.63       47.01     11.32 o 
  10  -2   2        4.11       -5.72     11.54 o 
 -10  -1   2      567.98      572.12     26.12 o 
  -9  -1   2       66.58       81.13     11.55 o 
  -8  -1   2      617.29      647.02     23.34 o 
  -7  -1   2      669.56      680.69     49.20 o 
  -6  -1   2      673.64      657.78     16.46 o 
  -5  -1   2       34.05       34.65      3.35 o 
  -4  -1   2      931.10      940.07     15.47 o 
  -3  -1   2      563.10      582.84     10.03 o 
  -2  -1   2     3833.39     4090.16     52.81 o 
  -1  -1   2    11406.78    11999.75    170.29 o 
   0  -1   2      905.60      848.79     17.08 o 
   1  -1   2    19413.93    17758.41    402.97 o 
   2  -1   2    11955.63    12223.92    222.56 o 
   3  -1   2      245.30      207.87      9.99 o 
   4  -1   2     3739.31     3692.77     59.35 o 
   5  -1   2     1137.86     1086.20     20.33 o 
   6  -1   2      631.36      628.49     35.78 o 
   7  -1   2      694.21      659.52     22.88 o 
   8  -1   2       45.07       48.01      9.77 o 
   9  -1   2       44.80       53.18     11.44 o 
  10  -1   2       20.82       21.17     11.13 o 
  11  -1   2      128.62      122.37     23.26 o 
 -10   0   2       85.45       85.39     13.47 o 
  -9   0   2       32.87       33.76     10.49 o 
  -8   0   2      366.40      343.35     17.71 o 
  -7   0   2       16.30       19.59      7.84 o 
  -6   0   2       59.53       55.53      7.90 o 
  -5   0   2     1113.89     1090.48     29.26 o 
  -4   0   2      374.44      372.06      9.24 o 
  -3   0   2      261.58      257.67      6.05 o 
  -2   0   2      967.45      963.74     12.61 o 
  -1   0   2     1662.42     1669.67     24.41 o 
   0   0   2      508.16      597.40     12.17 o 
   1   0   2     1478.54     1444.61     27.11 o 
   2   0   2    10192.74    10671.66    168.42 o 
   3   0   2      902.28      843.22     15.48 o 
   4   0   2       73.69       75.74      3.91 o 
   5   0   2     1296.66     1297.83     26.46 o 
   6   0   2      198.41      210.08      9.00 o 
   7   0   2      537.21      529.96     19.20 o 
   8   0   2       31.16       27.38      8.74 o 
   9   0   2      255.08      279.63     16.41 o 
  10   0   2       21.59       11.39     15.39 o 
  11   0   2      233.51      251.92     18.41 o 
  -9   1   2       68.85       58.37     12.33 o 
  -8   1   2        0.03       -8.79      8.79 o 
  -7   1   2      416.85      394.82     18.28 o 
  -6   1   2      997.60     1036.91     30.61 o 
  -5   1   2     2937.67     2944.02     66.54 o 
  -4   1   2        2.22       -4.27      4.27 o 
  -3   1   2     4699.29     4941.47     90.42 o 
  -2   1   2       16.29       17.79      1.95 o 
  -1   1   2     1177.47     1189.35     16.11 o 
   0   1   2      219.74      248.39      8.79 o 
   1   1   2     1027.54     1008.62     17.08 o 
   2   1   2       19.18       30.75      2.80 o 
   3   1   2       53.91       41.12      2.63 o 
   4   1   2     2669.05     2796.14     60.71 o 
   5   1   2       84.19      103.12      4.36 o 
   6   1   2     1672.81     1660.20     58.10 o 
   7   1   2       44.09       38.62      5.34 o 
   8   1   2      323.91      290.28     15.28 o 
   9   1   2      110.09      105.61     11.10 o 
  10   1   2      124.69      154.56     14.31 o 
  11   1   2        0.69        8.11     10.24 o 
  -9   2   2       40.22       63.58     13.15 o 
  -8   2   2      176.51      183.91     15.14 o 
  -7   2   2       13.69        6.20      8.90 o 
  -6   2   2      814.08      785.10     28.00 o 
  -5   2   2      211.94      201.35     15.30 o 
  -4   2   2      808.51      825.25     19.61 o 
  -3   2   2        4.04        3.89      3.18 o 
  -2   2   2      995.83      944.35     15.19 o 
  -1   2   2      114.51      127.97      4.17 o 
   0   2   2     2315.87     2356.87     43.70 o 
   1   2   2      273.13      294.05      6.36 o 
   2   2   2     4929.29     5021.16     79.90 o 
   3   2   2       58.02       59.18      3.12 o 
   4   2   2      474.44      458.21     13.72 o 
   5   2   2       48.15       56.29      4.11 o 
   6   2   2      491.40      493.73     12.90 o 
   7   2   2       20.49       25.69      4.65 o 
   8   2   2      103.32      103.88      9.19 o 
   9   2   2       33.50       24.63      8.63 o 
  10   2   2       90.65      102.99     11.55 o 
  11   2   2      253.83      253.90     16.70 o 
  12   2   2       36.02       52.78     20.22 o 
  -9   3   2        9.37       17.86     12.21 o 
  -8   3   2      135.62      141.38     14.92 o 
  -7   3   2        0.55       13.74      9.66 o 
  -6   3   2      558.59      556.30     22.38 o 
  -5   3   2      140.30      112.71     14.49 o 
  -4   3   2      933.28      946.20     43.92 o 
  -3   3   2      515.95      516.32     18.34 o 
  -2   3   2      576.69      572.11     17.87 o 
  -1   3   2      999.17     1041.33     18.35 o 
   0   3   2     6195.66     6433.30    164.50 o 
   1   3   2     5272.14     5503.52     77.38 o 
   2   3   2     1361.03     1384.46     24.98 o 
   3   3   2      103.75       91.29      3.47 o 
   4   3   2     1709.67     1708.50     28.66 o 
   5   3   2     2892.73     2893.59     70.09 o 
   6   3   2      151.86      170.84      6.93 o 
   7   3   2      308.07      292.13     18.25 o 
   8   3   2      261.18      242.89      9.43 o 
   9   3   2      469.74      486.18     19.04 o 
  10   3   2        0.87        0.66      8.23 o 
  11   3   2      227.04      211.82     23.79 o 
  12   3   2        0.99       -5.41      9.91 o 
  -9   4   2        5.72      -16.28     16.28 o 
  -8   4   2      140.77      136.52     17.44 o 
  -7   4   2       62.55       80.33     13.42 o 
  -6   4   2      291.67      306.66     22.54 o 
  -5   4   2      683.30      667.66     34.53 o 
  -4   4   2       77.32      100.95     10.30 o 
  -3   4   2       35.50       31.74      7.21 o 
  -2   4   2      429.53      427.75     12.67 o 
  -1   4   2     3433.74     3476.37     70.01 o 
   0   4   2      128.32      134.16      5.95 o 
   1   4   2     2746.96     2773.55     44.63 o 
   2   4   2      254.81      304.05      6.26 o 
   3   4   2     5151.04     5411.64     91.16 o 
   4   4   2       15.48       14.18      2.26 o 
   5   4   2     4332.18     4582.44     77.29 o 
   6   4   2      351.68      378.05     13.88 o 
   7   4   2     1397.48     1400.17     35.73 o 
   8   4   2        8.29        7.51      3.95 o 
   9   4   2      963.41      966.00     21.84 o 
  10   4   2      335.15      349.04     27.55 o 
  11   4   2      189.69      190.18     13.53 o 
  12   4   2       39.95       29.38     10.52 o 
  -8   5   2        1.32        5.69     12.46 o 
  -7   5   2      407.29      425.85     22.97 o 
  -6   5   2      197.56      201.44     23.26 o 
  -5   5   2      504.15      530.98     32.02 o 
  -4   5   2       69.12       64.29     12.08 o 
  -3   5   2      381.88      363.23     17.58 o 
  -2   5   2       79.46       81.16      7.79 o 
  -1   5   2     1219.98     1226.21     26.18 o 
   0   5   2     1405.88     1456.18     29.68 o 
   1   5   2       16.97       16.38      2.68 o 
   2   5   2       48.18       45.55      2.79 o 
   3   5   2      446.28      451.29     10.56 o 
   4   5   2     4809.82     5102.87     82.09 o 
   5   5   2      537.36      557.30     12.94 o 
   6   5   2     1660.03     1641.69     33.28 o 
   7   5   2      617.53      652.39     14.62 o 
   8   5   2      926.05      903.16     52.69 o 
   9   5   2        5.75       -2.99      3.88 o 
  10   5   2      318.69      319.07     14.75 o 
  11   5   2       57.96       54.18     14.04 o 
  12   5   2      139.87      212.54     24.87 o 
  -7   6   2        3.61       -1.78     17.53 o 
  -6   6   2      371.33      409.33     33.28 o 
  -5   6   2        0.38      -10.02     13.24 o 
  -4   6   2      136.83      158.88     13.70 o 
  -3   6   2      210.38      207.47     13.77 o 
  -2   6   2      564.84      596.10     20.29 o 
  -1   6   2       26.27       21.97      5.52 o 
   0   6   2      887.43      835.77     16.38 o 
   1   6   2       28.05       25.78      3.33 o 
   2   6   2      898.85      861.34     15.96 o 
   3   6   2      394.77      423.92      8.23 o 
   4   6   2      875.82      888.20     18.89 o 
   5   6   2     1103.77     1098.94     30.32 o 
   6   6   2     1171.35     1143.15     32.71 o 
   7   6   2       11.71       16.61      6.83 o 
   8   6   2      245.70      274.61     20.75 o 
   9   6   2      431.04      403.46     10.61 o 
  10   6   2      142.84      138.31     12.19 o 
  11   6   2      131.55      176.93     21.83 o 
  12   6   2       85.89      104.66     20.93 o 
  -7   7   2       63.88       74.73     18.52 o 
  -6   7   2       79.52      122.55     22.72 o 
  -5   7   2       85.97       88.02     20.22 o 
  -4   7   2       34.89       23.08     15.56 o 
  -3   7   2      252.58      239.63     15.39 o 
  -2   7   2       76.54       76.91     10.47 o 
  -1   7   2     3842.34     3879.68     74.64 o 
   0   7   2      796.37      776.62     16.04 o 
   1   7   2     2435.43     2323.38     39.25 o 
   2   7   2      556.72      590.35     12.55 o 
   3   7   2     1906.21     1919.14     29.09 o 
   4   7   2      270.17      288.05      7.75 o 
   5   7   2      593.40      585.03     11.72 o 
   6   7   2      186.71      185.55      8.22 o 
   7   7   2       14.74       15.07      6.89 o 
   8   7   2      410.97      402.01     18.01 o 
   9   7   2      442.48      468.01     28.27 o 
  10   7   2      216.80      219.89     37.30 o 
  11   7   2      437.11      453.34     32.38 o 
  12   7   2      157.22      171.03     23.44 o 
  -6   8   2       19.04       17.17     19.50 o 
  -5   8   2      193.14      205.74     24.33 o 
  -4   8   2        2.41        3.22     14.85 o 
  -3   8   2      492.46      471.53     25.67 o 
  -2   8   2       10.05       21.41      9.61 o 
  -1   8   2     2628.34     2619.57     53.34 o 
   0   8   2        2.96        3.11      5.35 o 
   1   8   2      138.60      160.30      7.18 o 
   2   8   2       85.56       86.94      5.20 o 
   3   8   2      801.55      830.22     19.06 o 
   4   8   2      664.52      629.40     22.26 o 
   5   8   2      722.85      739.98     16.89 o 
   6   8   2      334.73      341.06     10.32 o 
   7   8   2      334.62      342.19      8.42 o 
   8   8   2      592.78      577.18     22.70 o 
   9   8   2      430.34      405.75     19.48 o 
  10   8   2      391.78      402.89     27.73 o 
  11   8   2       51.76       58.14     17.35 o 
  12   8   2       68.62       74.42     20.04 o 
  -6   9   2        5.54       -3.76     20.39 o 
  -5   9   2       47.85       50.99     20.93 o 
  -4   9   2       25.43       39.18     18.96 o 
  -3   9   2      169.82      145.28     15.27 o 
  -2   9   2      391.65      402.79     20.68 o 
  -1   9   2      214.49      225.28     15.10 o 
   0   9   2       73.45       71.21      7.70 o 
   1   9   2       24.55       24.10      5.04 o 
   2   9   2      159.72      175.51      8.54 o 
   3   9   2       76.71       93.99      7.27 o 
   4   9   2     1158.55     1115.69     24.32 o 
   5   9   2        0.63        5.11      4.34 o 
   6   9   2      508.55      485.54     12.88 o 
   7   9   2      101.56      107.08      8.12 o 
   8   9   2      776.64      780.68     21.63 o 
   9   9   2        1.21       -6.58      8.25 o 
  10   9   2      333.30      348.14     27.73 o 
  11   9   2        9.40       12.17     14.67 o 
  12   9   2       23.82       24.15     18.78 o 
  -3  10   2        2.99      -11.45     17.71 o 
  -2  10   2      141.26      125.95     20.39 o 
  -1  10   2       73.52       94.28     19.14 o 
   0  10   2       62.31       84.32     11.45 o 
   1  10   2       18.34       27.61      9.06 o 
   2  10   2      699.55      671.97     17.86 o 
   3  10   2      232.38      234.64     11.37 o 
   4  10   2      744.80      714.97     18.18 o 
   5  10   2       74.59       91.96      9.23 o 
   6  10   2      429.10      423.27     12.52 o 
   7  10   2      236.05      232.13      8.92 o 
   8  10   2       94.37       90.38      6.91 o 
   9  10   2      564.57      543.90     16.66 o 
  11  10   2      142.04      145.45     21.65 o 
  12  10   2       34.45       27.91     18.25 o 
  -2  11   2       28.05       52.06     18.78 o 
  -1  11   2      111.22      125.77     22.54 o 
   0  11   2       22.53       18.96     15.21 o 
   1  11   2      115.49      110.32     22.18 o 
   2  11   2       49.00       59.40      9.96 o 
   3  11   2      453.33      433.64     18.31 o 
   4  11   2        8.21       -0.16      5.57 o 
   5  11   2      421.56      422.15     13.62 o 
   6  11   2       58.68       57.61      8.56 o 
   7  11   2      312.76      295.12     10.87 o 
   8  11   2      110.13      108.73      6.66 o 
   9  11   2      275.33      285.17     12.23 o 
  10  11   2       24.64       25.05     16.10 o 
  -2  12   2        6.03       -5.90     17.89 o 
  -1  12   2      375.80      417.92     33.63 o 
   0  12   2       32.49       19.68     17.89 o 
   1  12   2      218.81      191.25     23.97 o 
   2  12   2       71.99       70.29     15.83 o 
   3  12   2      440.21      426.05     19.49 o 
   4  12   2      108.77      122.74     19.05 o 
   5  12   2      261.33      284.93     14.83 o 
   6  12   2      332.32      306.87     12.16 o 
   7  12   2       38.45       34.57      6.35 o 
   8  12   2      330.14      331.87     20.83 o 
   9  12   2      102.47      118.46     12.08 o 
  10  12   2      398.02      376.41     30.06 o 
  -1  13   2       16.28       -0.72     20.93 o 
   0  13   2      234.65      263.88     29.70 o 
   1  13   2       15.59       13.60     18.96 o 
   2  13   2      197.66      217.91     37.57 o 
   3  13   2        4.70        6.72     10.20 o 
   4  13   2      873.29      925.42     37.48 o 
   5  13   2       29.20       37.65     18.52 o 
   6  13   2      257.08      264.04     14.82 o 
   7  13   2        9.91       15.53      6.78 o 
   8  13   2      485.54      527.62     25.12 o 
   9  13   2       42.79       34.14      8.26 o 
   0  14   2        2.43      -16.64     19.14 o 
   1  14   2       68.49       78.00     22.72 o 
   2  14   2       93.36       74.60     21.29 o 
   3  14   2      302.65      308.03     18.75 o 
   4  14   2      314.55      329.49     18.79 o 
   5  14   2       87.44       90.33     11.33 o 
   6  14   2       12.11        1.25      8.77 o 
   7  14   2      136.38      139.62     11.93 o 
   8  14   2       26.56       17.34      8.25 o 
   9  14   2      124.45      118.85     16.55 o 
   3  15   2      171.07      195.18     25.76 o 
   4  15   2        4.59       -1.36     10.66 o 
   5  15   2        6.45        2.72     10.62 o 
   6  15   2       84.87       95.61     26.21 o 
   7  15   2       40.30       35.65     10.82 o 
   8  15   2       48.09       45.98     14.67 o 
  -6 -15   3        1.75      -14.31     14.31 o 
  -5 -15   3      112.40       76.57     18.61 o 
  -4 -15   3       18.35       26.66     18.61 o 
  -3 -15   3      186.66      206.81     24.69 o 
  -8 -14   3       55.52       53.49     14.49 o 
  -7 -14   3      182.95      197.69     20.57 o 
  -6 -14   3       31.65       20.48     10.79 o 
  -5 -14   3      263.34      320.23     19.29 o 
  -4 -14   3        3.42       -8.28     10.18 o 
  -3 -14   3       46.10       59.59     24.06 o 
  -2 -14   3       70.17       88.02     20.75 o 
  -1 -14   3       10.82       16.64     19.14 o 
   0 -14   3        8.81       44.73     21.11 o 
  -8 -13   3      146.06      188.74     17.17 o 
  -7 -13   3        0.61       -5.64      9.55 o 
  -6 -13   3       62.12       63.90     11.79 o 
  -5 -13   3       91.13       95.14     12.55 o 
  -4 -13   3      287.99      278.05     17.33 o 
  -3 -13   3       36.75       38.80     21.47 o 
  -2 -13   3      126.16      118.81     13.58 o 
  -1 -13   3       59.79       73.99     12.78 o 
   0 -13   3       19.10       31.31     18.96 o 
   1 -13   3        4.22       -0.72     18.78 o 
   2 -13   3       17.67       29.88     21.65 o 
  -8 -12   3      252.77      241.51     33.28 o 
  -7 -12   3       32.90       37.43     15.03 o 
  -6 -12   3      246.49      229.89     14.65 o 
  -5 -12   3      263.82      242.29     15.83 o 
  -4 -12   3      113.98      106.41     11.87 o 
  -3 -12   3      508.36      501.21     31.40 o 
  -2 -12   3       75.16       83.26     15.12 o 
  -1 -12   3      107.40      123.13     13.56 o 
   0 -12   3       76.21       83.73     19.68 o 
   1 -12   3      266.35      281.23     27.01 o 
   2 -12   3       87.30      120.04     21.83 o 
   3 -12   3       73.39       87.66     23.26 o 
  -8 -11   3       81.81       99.86     10.51 o 
  -7 -11   3      293.86      254.75     14.73 o 
  -6 -11   3        8.52        2.13      8.12 o 
  -5 -11   3      621.07      650.62     52.78 o 
  -4 -11   3        6.87        4.03     13.95 o 
  -3 -11   3      308.48      302.48     16.81 o 
  -2 -11   3       19.90       18.80      9.30 o 
  -1 -11   3      385.78      399.07     19.86 o 
   0 -11   3      122.12      128.99     19.68 o 
   1 -11   3      633.55      737.26     40.43 o 
   2 -11   3       61.06       34.89     17.00 o 
   3 -11   3      379.12      381.24     32.38 o 
  -9 -10   3      267.72      281.59     28.09 o 
  -8 -10   3       37.01       36.99      8.41 o 
  -7 -10   3       69.77       64.25     11.54 o 
  -6 -10   3      443.09      488.14     19.82 o 
  -5 -10   3      177.97      189.28     12.08 o 
  -4 -10   3      439.78      424.28     22.18 o 
  -3 -10   3      249.24      236.87     16.82 o 
  -2 -10   3      677.95      630.28     23.27 o 
  -1 -10   3      169.48      145.63     17.17 o 
   0 -10   3      251.76      273.72     23.08 o 
   1 -10   3      223.82      230.78     22.54 o 
   2 -10   3      368.98      359.59     29.70 o 
   3 -10   3        5.27       13.06     17.00 o 
  -9  -9   3       21.26       -0.16     11.00 o 
  -8  -9   3      465.89      449.32     17.86 o 
  -7  -9   3        1.45        5.60      7.78 o 
  -6  -9   3      584.60      580.66     20.50 o 
  -5  -9   3       41.07       31.67      7.82 o 
  -4  -9   3      909.47      851.61     26.49 o 
  -3  -9   3       44.59       42.89     22.90 o 
  -2  -9   3      353.45      354.46     16.19 o 
  -1  -9   3       24.88        6.08     11.09 o 
   0  -9   3      567.00      545.47     30.77 o 
   1  -9   3      188.04      156.53     28.36 o 
   2  -9   3      311.87      358.69     18.53 o 
   3  -9   3      318.86      326.25     18.58 o 
   4  -9   3       33.80       40.79     11.89 o 
   5  -9   3       48.21       87.66     21.65 o 
   6  -9   3       96.73      154.03     25.23 o 
 -10  -8   3      161.74      133.28     21.65 o 
  -9  -8   3      408.09      419.16     17.74 o 
  -8  -8   3      163.63      177.44     11.85 o 
  -7  -8   3      679.78      668.95     27.28 o 
  -6  -8   3      170.88      170.57     38.64 o 
  -5  -8   3     1056.65     1030.34     47.41 o 
  -4  -8   3       72.19       83.61      8.33 o 
  -3  -8   3     1075.18     1044.64     30.07 o 
  -2  -8   3        4.15        0.56      6.64 o 
  -1  -8   3      653.16      675.79     21.92 o 
   0  -8   3      122.74      121.78      9.59 o 
   1  -8   3      562.18      556.50     21.04 o 
   2  -8   3      144.99      141.63     11.84 o 
   3  -8   3       57.48       66.11     10.86 o 
   4  -8   3       31.41       46.91     10.68 o 
   5  -8   3       30.87       12.34     15.56 o 
   6  -8   3       32.07       50.09     18.61 o 
   7  -8   3       18.74       12.02     21.38 o 
 -10  -7   3        2.30       -8.42      8.42 o 
  -9  -7   3      254.21      293.99     50.36 o 
  -8  -7   3       64.85       77.31      7.32 o 
  -7  -7   3      982.61      928.49     22.48 o 
  -6  -7   3      235.88      236.10     12.50 o 
  -5  -7   3     1075.08     1042.16     29.61 o 
  -4  -7   3       53.13       38.88      6.70 o 
  -3  -7   3     1277.72     1189.82     32.63 o 
  -2  -7   3      146.71      139.03      8.89 o 
  -1  -7   3     1288.23     1287.20     52.06 o 
   0  -7   3       85.67       79.68      7.87 o 
   1  -7   3      312.05      322.20     15.56 o 
   2  -7   3      683.24      661.93     22.70 o 
   3  -7   3      115.27      108.33     11.50 o 
   4  -7   3      109.38       93.06     11.50 o 
   5  -7   3       66.24       66.55     17.53 o 
   6  -7   3      179.38      187.10     15.75 o 
   7  -7   3        3.56       -3.11     11.73 o 
   8  -7   3      118.48      112.71     24.33 o 
 -11  -6   3      158.28      147.42     17.00 o 
 -10  -6   3       60.16       70.49     13.24 o 
  -9  -6   3      330.99      360.43     17.43 o 
  -8  -6   3      735.45      723.75     26.04 o 
  -7  -6   3      248.15      234.77     10.22 o 
  -6  -6   3      375.25      401.01     14.02 o 
  -5  -6   3      222.58      241.81     46.07 o 
  -4  -6   3      631.06      602.47     20.75 o 
  -3  -6   3      425.24      468.28     22.16 o 
  -2  -6   3     2155.75     2087.42     41.73 o 
  -1  -6   3        0.39        1.24      6.35 o 
   0  -6   3     1167.35     1114.39     30.35 o 
   1  -6   3       11.13       12.33      6.18 o 
   2  -6   3     2606.89     2537.64     63.25 o 
   3  -6   3        5.63       10.12      7.15 o 
   4  -6   3      379.79      356.28     17.57 o 
   5  -6   3        3.72        9.80      6.82 o 
   6  -6   3      588.87      548.84     19.37 o 
   7  -6   3        0.84        9.77     13.15 o 
   8  -6   3       98.87       95.82     20.75 o 
 -11  -5   3       69.37       85.87     15.92 o 
 -10  -5   3      244.77      274.79     22.00 o 
  -9  -5   3       36.03       43.25      9.33 o 
  -8  -5   3      451.76      481.91     15.51 o 
  -7  -5   3       26.56       29.61      5.83 o 
  -6  -5   3       46.49       35.18      5.42 o 
  -5  -5   3       36.43       60.10      6.45 o 
  -4  -5   3     2441.46     2512.50     49.24 o 
  -3  -5   3     1459.44     1449.73     60.49 o 
  -2  -5   3      443.61      441.91     11.57 o 
  -1  -5   3      403.14      423.97     13.97 o 
   0  -5   3     2504.27     2467.68     59.26 o 
   1  -5   3     1477.45     1401.09     36.43 o 
   2  -5   3      564.83      579.34     24.69 o 
   3  -5   3      145.50      144.53      9.99 o 
   4  -5   3      116.74      108.70      9.74 o 
   5  -5   3      466.88      482.77     41.86 o 
   6  -5   3      261.17      229.76     14.99 o 
   7  -5   3      300.74      294.04     17.70 o 
   8  -5   3       15.94       12.20     12.43 o 
   9  -5   3      106.12       98.13     15.23 o 
 -11  -4   3      113.88      134.71     18.25 o 
 -10  -4   3      149.59      166.74     18.25 o 
  -9  -4   3      500.11      471.41     26.84 o 
  -8  -4   3        9.66        8.02      6.10 o 
  -7  -4   3       88.08      105.64      7.53 o 
  -6  -4   3      396.36      430.36     12.92 o 
  -5  -4   3      614.02      582.36     14.91 o 
  -4  -4   3      842.38      877.54     36.93 o 
  -3  -4   3      529.22      488.75     10.46 o 
  -2  -4   3     1211.48     1298.62     26.74 o 
  -1  -4   3      145.39      137.48      8.41 o 
   0  -4   3        1.15        3.04      5.10 o 
   1  -4   3     1924.47     1788.40     44.21 o 
   2  -4   3      899.63      893.50     25.30 o 
   3  -4   3      314.92      310.50     13.71 o 
   4  -4   3       47.71       44.61      8.77 o 
   5  -4   3     1562.14     1552.70     42.30 o 
   6  -4   3       11.27       20.71      8.47 o 
   7  -4   3      113.36      121.34     12.77 o 
   8  -4   3       17.87       18.78     10.73 o 
   9  -4   3       77.59       80.54     14.22 o 
 -10  -3   3       10.56       19.50     13.95 o 
  -9  -3   3      208.95      200.01     18.78 o 
  -8  -3   3      185.30      204.91     12.31 o 
  -7  -3   3      564.26      572.73     16.60 o 
  -6  -3   3       15.78       17.90      4.11 o 
  -5  -3   3     4532.88     4542.86     85.70 o 
  -4  -3   3     1798.82     1859.66     38.60 o 
  -3  -3   3      674.38      707.02     16.23 o 
  -2  -3   3     1449.64     1618.07     32.84 o 
  -1  -3   3     4400.84     4492.41    102.78 o 
   0  -3   3     2112.64     2048.20     84.35 o 
   1  -3   3      221.80      196.78     13.78 o 
   2  -3   3     1106.61      979.58     26.31 o 
   3  -3   3      650.15      633.58     20.48 o 
   4  -3   3     1545.21     1476.29     38.84 o 
   5  -3   3       19.93       26.56      5.80 o 
   6  -3   3     1113.76     1134.22     45.71 o 
   7  -3   3       33.87       33.76      9.55 o 
   8  -3   3      460.02      401.27     20.67 o 
   9  -3   3       12.53       24.24     11.53 o 
  10  -3   3      129.53      133.93     21.56 o 
 -10  -2   3       80.66       82.47     18.07 o 
  -9  -2   3       10.88       23.97     13.78 o 
  -8  -2   3      514.83      482.38     18.97 o 
  -7  -2   3       37.05       39.55      7.69 o 
  -6  -2   3     2193.20     2237.23     45.41 o 
  -5  -2   3       83.57       78.80      4.78 o 
  -4  -2   3     5762.84     6115.68    111.38 o 
  -3  -2   3      675.67      770.00     14.60 o 
  -2  -2   3     7155.61     7795.96    100.74 o 
  -1  -2   3      165.91      184.73      6.30 o 
   0  -2   3     3072.23     3063.48    136.68 o 
   1  -2   3      173.51      171.39     12.17 o 
   2  -2   3     1587.05     1603.20     39.34 o 
   3  -2   3       42.06       35.77     12.17 o 
   4  -2   3      644.54      632.01     13.42 o 
   5  -2   3      929.28      955.53     26.37 o 
   6  -2   3       97.64       89.93     27.19 o 
   7  -2   3      454.47      455.37     24.42 o 
   8  -2   3      132.38      126.99     12.71 o 
   9  -2   3      262.63      249.99     21.65 o 
  10  -2   3       25.57       20.47     11.88 o 
 -10  -1   3       38.72       52.42     17.35 o 
  -9  -1   3       44.08       81.04     17.17 o 
  -8  -1   3      611.01      592.13     26.30 o 
  -7  -1   3       55.31       49.08      8.52 o 
  -6  -1   3      810.33      817.41     32.11 o 
  -5  -1   3      379.97      393.40     10.98 o 
  -4  -1   3      487.19      475.09      9.48 o 
  -3  -1   3      907.28      971.09     16.19 o 
  -2  -1   3       95.05       91.59      3.88 o 
  -1  -1   3     1678.74     1607.24     38.65 o 
   0  -1   3     2569.02     2569.21     48.18 o 
   1  -1   3     4877.10     4779.72     88.12 o 
   2  -1   3     3405.86     3485.52     65.17 o 
   3  -1   3     5226.93     5124.46     95.26 o 
   4  -1   3      499.85      514.98     13.35 o 
   5  -1   3      415.53      406.66     10.38 o 
   6  -1   3      184.66      168.77     10.50 o 
   7  -1   3      537.89      554.73     20.89 o 
   8  -1   3       12.02       12.25     15.30 o 
   9  -1   3       81.78       77.80     11.30 o 
  10  -1   3       15.39        8.80     11.81 o 
  11  -1   3      100.57      102.51     14.39 o 
  -9   0   3      207.67      232.57     24.33 o 
  -8   0   3       10.19        2.59      9.04 o 
  -7   0   3      451.33      488.53     24.24 o 
  -6   0   3        3.42       -0.38      6.87 o 
  -5   0   3      686.88      725.12     22.24 o 
  -4   0   3      124.69      139.88      5.14 o 
  -3   0   3      877.16      916.67     15.14 o 
  -2   0   3       66.80       62.60      3.47 o 
  -1   0   3      519.21      481.03      9.64 o 
   0   0   3       47.49       56.37      3.00 o 
   1   0   3     2332.20     2363.09     44.50 o 
   2   0   3     3024.99     2981.27     94.40 o 
   3   0   3      303.81      300.14      8.63 o 
   4   0   3      407.57      433.43     11.28 o 
   5   0   3      449.69      429.13     15.76 o 
   6   0   3      796.21      808.11     34.03 o 
   7   0   3      878.82      864.82     26.54 o 
   8   0   3      138.95      159.10     11.82 o 
   9   0   3      106.36      102.82     11.28 o 
  10   0   3       39.66       28.36     10.77 o 
  11   0   3      108.67       98.16     17.09 o 
  -9   1   3      202.83      240.09     24.51 o 
  -8   1   3      184.43      195.29     14.72 o 
  -7   1   3      309.05      331.69     17.33 o 
  -6   1   3      161.79      176.72     11.88 o 
  -5   1   3      283.50      273.90     13.70 o 
  -4   1   3      496.40      497.76     17.45 o 
  -3   1   3      370.53      387.33      8.29 o 
  -2   1   3       91.06       81.11      3.02 o 
  -1   1   3        4.55        4.85      2.40 o 
   0   1   3     2560.93     2696.39     62.87 o 
   1   1   3      536.75      583.73     12.81 o 
   2   1   3     3139.76     3226.51     52.19 o 
   3   1   3     1394.10     1533.49     25.98 o 
   4   1   3     1282.36     1249.22     30.94 o 
   5   1   3       92.05      122.25      4.90 o 
   6   1   3     2785.44     2686.74     64.70 o 
   7   1   3       13.85       10.78      4.61 o 
   8   1   3      242.83      240.05     14.11 o 
   9   1   3       15.52       24.76      9.01 o 
  10   1   3      247.92      266.92     16.12 o 
  11   1   3        0.74        0.55     10.82 o 
  -9   2   3       12.77       12.88     18.25 o 
  -8   2   3      313.73      322.50     18.63 o 
  -7   2   3        6.48        6.51      9.12 o 
  -6   2   3      244.74      246.38     14.27 o 
  -5   2   3        1.88        3.91      7.33 o 
  -4   2   3      664.99      641.10     21.63 o 
  -3   2   3       32.80       28.65      4.63 o 
  -2   2   3      805.70      727.04     14.18 o 
  -1   2   3     1746.17     1890.76     36.55 o 
   0   2   3     1974.83     2009.06     38.13 o 
   1   2   3       21.22       15.89      3.92 o 
   2   2   3     1120.10     1145.21     19.83 o 
   3   2   3      961.14      929.78     19.15 o 
   4   2   3      594.45      640.99     12.12 o 
   5   2   3      383.03      352.68     11.32 o 
   6   2   3      539.62      538.79     15.38 o 
   7   2   3      565.96      522.22     27.19 o 
   8   2   3        7.51       -2.50      6.49 o 
   9   2   3      365.44      357.44     16.93 o 
  10   2   3      208.43      201.78     13.71 o 
  11   2   3      183.31      187.10     15.13 o 
  12   2   3        8.64       18.00     11.60 o 
  -8   3   3       91.44      101.82     29.88 o 
  -7   3   3      233.12      251.43     16.55 o 
  -6   3   3      212.83      220.54     14.60 o 
  -5   3   3      443.50      515.06     29.88 o 
  -4   3   3     1213.23     1206.29     34.85 o 
  -3   3   3     3188.65     3123.59     83.46 o 
  -2   3   3      400.71      398.85      9.53 o 
  -1   3   3     2469.68     2523.78     48.23 o 
   0   3   3     5236.66     5764.82    104.98 o 
   1   3   3     4501.36     4644.92     73.46 o 
   2   3   3      471.95      509.68      9.09 o 
   3   3   3     5135.99     5599.26     89.45 o 
   4   3   3      138.42      160.48      7.25 o 
   5   3   3     1860.05     1930.33     63.33 o 
   6   3   3       50.37       49.74      4.56 o 
   7   3   3     1227.79     1213.23     32.41 o 
   8   3   3      155.10      160.64      9.97 o 
   9   3   3      435.43      395.43     16.72 o 
  10   3   3       39.15       40.87      9.16 o 
  11   3   3      237.57      236.89     15.16 o 
  12   3   3      199.81      203.48     15.68 o 
  -8   4   3       50.41       37.23     15.83 o 
  -7   4   3      260.35      265.33     35.60 o 
  -6   4   3        0.68      -11.52     16.10 o 
  -5   4   3      386.11      383.39     26.30 o 
  -4   4   3      248.85      233.59     13.78 o 
  -3   4   3      835.55      803.27     79.88 o 
  -2   4   3      546.00      549.51     17.48 o 
  -1   4   3      359.90      348.99     11.71 o 
   0   4   3       23.13       30.34      8.42 o 
   1   4   3     5293.67     5290.19     96.59 o 
   2   4   3     6080.77     6516.43    103.96 o 
   3   4   3     1609.20     1794.61     27.02 o 
   4   4   3       11.84        7.91      3.10 o 
   5   4   3     2416.31     2426.56     64.96 o 
   6   4   3      718.81      706.60     36.04 o 
   7   4   3      186.31      174.31      9.43 o 
   8   4   3       20.52       20.19      6.12 o 
   9   4   3      132.65      141.22      7.20 o 
  10   4   3      364.13      360.12     16.63 o 
  11   4   3        5.81       -1.99      8.29 o 
  12   4   3      232.69      208.85     15.12 o 
  -8   5   3       77.46      133.10     22.54 o 
  -7   5   3       14.84       32.32     12.43 o 
  -6   5   3       35.22       30.23     17.53 o 
  -5   5   3        9.33       -7.51     13.06 o 
  -4   5   3     1254.33     1322.02     59.04 o 
  -3   5   3        1.62        0.28      7.32 o 
  -2   5   3      248.19      249.29     14.99 o 
  -1   5   3      710.81      730.65     18.68 o 
   0   5   3     3530.66     3602.91     67.86 o 
   1   5   3       29.10       36.12      2.84 o 
   2   5   3     1378.35     1452.45     22.10 o 
   3   5   3       97.22       96.79      4.31 o 
   4   5   3      378.59      323.41     10.06 o 
   5   5   3      287.64      337.21      8.45 o 
   6   5   3     1319.88     1370.96     46.60 o 
   7   5   3      207.20      204.97      9.66 o 
   8   5   3      631.07      611.11     18.86 o 
   9   5   3       82.37       85.72     19.41 o 
  10   5   3      568.30      536.02     21.92 o 
  11   5   3      152.09      133.33     10.94 o 
  12   5   3       23.02       29.70      9.32 o 
  -7   6   3        9.39      -11.73     11.73 o 
  -6   6   3      109.24      122.73     22.36 o 
  -5   6   3      108.44       71.38     19.14 o 
  -4   6   3      339.49      347.73     18.87 o 
  -3   6   3       52.59       82.43     15.83 o 
  -2   6   3      199.85      199.09     13.07 o 
  -1   6   3      377.14      379.12     13.13 o 
   0   6   3      775.73      751.21     18.59 o 
   1   6   3     2469.80     2388.95     39.79 o 
   2   6   3       53.82       56.14      4.21 o 
   3   6   3      599.76      584.40     11.94 o 
   4   6   3      232.75      236.17      8.38 o 
   5   6   3     1863.49     1939.44     39.70 o 
   6   6   3       36.05       36.75      4.77 o 
   7   6   3      904.95      868.39     23.86 o 
   8   6   3      128.54      119.00      7.96 o 
   9   6   3     1250.68     1164.48     46.96 o 
  10   6   3       36.84       34.44      7.87 o 
  11   6   3      301.42      294.83     25.40 o 
  12   6   3        0.35       12.88     17.00 o 
  -7   7   3      125.75      128.45     22.90 o 
  -6   7   3       64.89       95.53     22.72 o 
  -5   7   3      256.01      278.19     27.91 o 
  -4   7   3      133.87      173.53     22.18 o 
  -3   7   3      359.41      382.72     20.20 o 
  -2   7   3        3.07       14.39     16.28 o 
  -1   7   3     1042.13     1013.19     24.55 o 
   0   7   3      336.59      341.04      9.09 o 
   1   7   3     1101.83     1062.90     25.31 o 
   2   7   3      467.98      421.18     10.11 o 
   3   7   3      919.18      884.40     21.69 o 
   4   7   3      295.13      260.45     11.21 o 
   5   7   3      829.23      818.42     27.19 o 
   6   7   3      322.70      321.87     10.58 o 
   7   7   3      817.42      760.55     18.50 o 
   8   7   3      815.07      752.28     35.96 o 
   9   7   3       67.52       62.08     14.13 o 
  10   7   3      526.77      515.77     32.74 o 
  11   7   3       62.04       71.74     18.07 o 
  12   7   3       46.25       78.72     20.39 o 
  -6   8   3       29.93      -11.99     19.32 o 
  -5   8   3      163.18      127.02     23.26 o 
  -4   8   3       87.96      131.67     22.54 o 
  -3   8   3      448.49      437.96     22.47 o 
  -2   8   3      105.85       92.47     13.69 o 
  -1   8   3      297.10      310.16     17.20 o 
   0   8   3       28.29       38.51      7.58 o 
   1   8   3      302.86      297.48      8.88 o 
   2   8   3       23.03       22.69      4.88 o 
   3   8   3       15.91       23.56      4.38 o 
   4   8   3      228.12      209.12      8.46 o 
   5   8   3      403.86      371.77     10.69 o 
   6   8   3     1285.98     1274.14     26.12 o 
   7   8   3       42.33       38.79      5.57 o 
   8   8   3      786.27      809.91     27.43 o 
   9   8   3        4.09        1.25     12.88 o 
  10   8   3      184.66      174.25     20.93 o 
  11   8   3      147.04      144.28      8.67 o 
  12   8   3       74.25       88.91     19.32 o 
  -5   9   3       58.92       82.12     21.11 o 
  -4   9   3      135.16      168.17     25.05 o 
  -3   9   3       31.85       30.12     21.11 o 
  -2   9   3      194.06      203.57     15.50 o 
  -1   9   3       46.86       42.19     10.04 o 
   0   9   3      943.25      909.35     23.85 o 
   1   9   3       29.58       28.08      8.33 o 
   2   9   3      930.97      943.51     21.75 o 
   3   9   3        7.15        6.42      4.55 o 
   4   9   3     1752.78     1672.99     34.26 o 
   5   9   3        6.62        4.68      4.76 o 
   6   9   3      653.49      668.10     16.23 o 
   7   9   3      350.43      354.67     24.56 o 
   8   9   3       49.81       56.44      5.16 o 
   9   9   3       16.47       12.34     13.95 o 
  10   9   3      121.93      119.51     18.78 o 
  11   9   3       66.21       77.11     17.71 o 
  12   9   3       23.90       14.85     17.71 o 
  -2  10   3        4.97       -4.65     17.17 o 
  -1  10   3      159.49      182.30     23.26 o 
   0  10   3       39.52       30.06     16.10 o 
   1  10   3      460.45      484.94     20.32 o 
   2  10   3       77.43       87.70     30.86 o 
   3  10   3      611.69      611.33     16.78 o 
   4  10   3      319.82      315.25     11.25 o 
   5  10   3      593.61      606.98     16.03 o 
   6  10   3       21.82       24.82      5.29 o 
   7  10   3      390.13      398.05     11.92 o 
   8  10   3       30.37       27.20      4.89 o 
   9  10   3      113.34      116.64      8.41 o 
  10  10   3        3.32        8.59     13.78 o 
  11  10   3      247.84      190.71     24.15 o 
  12  10   3       25.10        6.62     18.25 o 
  -2  11   3        1.87       -8.05     18.07 o 
  -1  11   3      102.88      112.53     22.54 o 
   0  11   3       20.03       32.20     16.28 o 
   1  11   3      363.57      403.87     45.26 o 
   2  11   3       99.46      106.11     11.09 o 
   3  11   3      322.59      328.72     16.43 o 
   4  11   3      452.92      425.33     17.73 o 
   5  11   3      198.48      226.66     10.03 o 
   6  11   3      511.77      487.29     14.64 o 
   7  11   3      328.30      322.65     11.56 o 
   8  11   3      132.58      127.65      8.33 o 
   9  11   3      110.31      108.63      8.14 o 
  -2  12   3       45.33       46.87     22.54 o 
  -1  12   3       19.04       22.72     20.39 o 
   0  12   3      233.60      223.45     26.66 o 
   1  12   3      292.30      295.73     26.66 o 
   2  12   3      408.51      436.07     20.66 o 
   3  12   3        0.82        1.64      8.90 o 
   4  12   3      302.64      307.84     17.98 o 
   5  12   3       26.96       34.80      8.60 o 
   6  12   3      535.43      505.31     15.71 o 
   7  12   3       29.56       41.61      6.59 o 
   8  12   3      361.95      343.07     12.25 o 
   9  12   3       64.42       62.60      9.66 o 
  10  12   3      546.40      528.12     21.29 o 
  -1  13   3        0.61        1.25     19.32 o 
   0  13   3      291.27      380.70     34.17 o 
   1  13   3       26.07       30.41     19.86 o 
   2  13   3       33.14       45.26     18.78 o 
   3  13   3      150.61      144.38     14.14 o 
   4  13   3       45.85       50.23     14.40 o 
   5  13   3      155.60      162.86     21.29 o 
   6  13   3       49.18       48.45      9.54 o 
   7  13   3      428.34      435.64     20.39 o 
   8  13   3        7.09        1.29      6.26 o 
   9  13   3      162.96      175.75     11.59 o 
  10  13   3       47.20       37.21      8.95 o 
   1  14   3      135.62      146.88     25.76 o 
   2  14   3       13.09       12.34     18.61 o 
   3  14   3       81.86       87.36     13.53 o 
   4  14   3       50.39       40.34     16.19 o 
   5  14   3      214.44      236.98     15.89 o 
   6  14   3        1.38       -0.26      9.09 o 
   7  14   3       39.01       40.65     19.05 o 
   8  14   3        2.64       -1.82      7.69 o 
   9  14   3       74.30       84.98     12.17 o 
   4  15   3      136.79      165.99     15.77 o 
   5  15   3       30.43       33.49     11.26 o 
   6  15   3      137.03      143.89     13.66 o 
   7  15   3        9.85       -0.65      9.37 o 
   8  15   3      107.72      130.78     17.71 o 
  -8 -14   4       21.06       32.38     13.78 o 
  -7 -14   4       78.34       85.87     16.82 o 
  -6 -14   4      315.80      327.75     26.30 o 
  -5 -14   4        0.91        5.14     13.06 o 
  -4 -14   4      103.16      102.64     14.85 o 
  -3 -14   4       35.03       25.31     11.89 o 
  -2 -14   4       10.88       -1.25     11.69 o 
  -1 -14   4        4.49      -17.35     17.35 o 
   0 -14   4        8.77      -15.92     18.43 o 
  -8 -13   4      276.08      290.00     21.65 o 
  -7 -13   4       13.27        9.12     12.88 o 
  -6 -13   4       68.81       66.49     12.20 o 
  -5 -13   4      189.54      171.33     14.82 o 
  -4 -13   4       42.99       44.86     11.44 o 
  -3 -13   4       17.37       19.86     10.70 o 
  -2 -13   4      145.18      149.94     20.13 o 
  -1 -13   4       92.56       86.77     13.45 o 
   0 -13   4       97.08      124.65     15.66 o 
   1 -13   4       73.22       69.95     21.47 o 
   2 -13   4      101.29      115.57     24.69 o 
  -8 -12   4      194.55      219.33     18.07 o 
  -7 -12   4      532.23      517.57     21.92 o 
  -6 -12   4        2.00       -1.58      9.67 o 
  -5 -12   4      309.15      308.80     30.15 o 
  -4 -12   4       77.57       91.62     11.92 o 
  -3 -12   4      373.91      377.27     34.71 o 
  -2 -12   4        2.01       -2.19      9.41 o 
  -1 -12   4      363.13      403.23     21.57 o 
   0 -12   4       22.69        7.33     17.00 o 
   1 -12   4      388.00      400.74     33.45 o 
   2 -12   4       39.09       34.89     19.50 o 
   3 -12   4      108.36      100.54     23.79 o 
  -8 -11   4      154.08      149.00     12.28 o 
  -7 -11   4      139.19      129.94     12.21 o 
  -6 -11   4      156.29      141.69     12.20 o 
  -5 -11   4      458.96      493.69     21.27 o 
  -4 -11   4      160.62      155.14     12.68 o 
  -3 -11   4      724.00      688.96     25.27 o 
  -2 -11   4       30.66       26.48     14.67 o 
  -1 -11   4      377.77      319.52     24.87 o 
   0 -11   4      226.49      243.66     23.79 o 
   1 -11   4       75.14       75.85     18.96 o 
   2 -11   4       57.64       76.57     20.57 o 
   3 -11   4       46.23       21.29     18.43 o 
  -9 -10   4       16.35       25.23     10.73 o 
  -8 -10   4      212.44      211.90     14.09 o 
  -7 -10   4        5.16        0.08      8.20 o 
  -6 -10   4      698.40      701.01     31.58 o 
  -5 -10   4        0.55        0.17      7.67 o 
  -4 -10   4     1134.32     1118.75     41.15 o 
  -3 -10   4      177.71      156.15     12.22 o 
  -2 -10   4      538.89      567.79     22.13 o 
  -1 -10   4       79.61       84.62     15.56 o 
   0 -10   4      579.11      528.48     31.13 o 
   1 -10   4       67.87       81.76     16.46 o 
   2 -10   4       96.23      117.54     20.39 o 
   3 -10   4        4.63        1.43     16.46 o 
  -9  -9   4       76.36       92.61     10.51 o 
  -8  -9   4      151.17      157.21     12.61 o 
  -7  -9   4      106.94      111.16     10.66 o 
  -6  -9   4      269.14      258.95     14.57 o 
  -5  -9   4      335.48      342.86     16.50 o 
  -4  -9   4       70.12       71.22      9.16 o 
  -3  -9   4        8.01        3.96      7.14 o 
  -2  -9   4       31.41       29.87     10.47 o 
  -1  -9   4     1718.00     1639.99     63.33 o 
   0  -9   4      100.48       81.76     14.31 o 
   1  -9   4      337.64      327.49     34.08 o 
   2  -9   4       63.97       74.95     11.46 o 
   3  -9   4      531.49      620.01     26.06 o 
   4  -9   4        0.91       13.78     11.64 o 
   5  -9   4      263.60      262.99     27.55 o 
   6  -9   4       36.73       35.86     18.52 o 
   7  -9   4        7.20        4.83     19.14 o 
 -10  -8   4      158.07      149.20     15.03 o 
  -9  -8   4       63.30       88.51     19.23 o 
  -8  -8   4       19.54       16.29      8.53 o 
  -7  -8   4      395.30      405.81     17.23 o 
  -6  -8   4       51.94       56.40      8.51 o 
  -5  -8   4      268.39      266.90     13.87 o 
  -4  -8   4       33.91       32.36      7.67 o 
  -3  -8   4      369.63      351.26     15.84 o 
  -2  -8   4     1222.55     1157.70     33.37 o 
  -1  -8   4     1203.65     1202.18     36.94 o 
   0  -8   4      328.24      324.48     15.22 o 
   1  -8   4      488.50      503.01     19.73 o 
   2  -8   4       48.69       61.24     17.53 o 
   3  -8   4      256.80      241.17     37.66 o 
   4  -8   4      242.10      227.83     16.51 o 
   5  -8   4        3.60       16.64     14.85 o 
   6  -8   4       18.21        3.83     11.62 o 
   7  -8   4       12.98       11.27     12.84 o 
 -10  -7   4        4.05        8.41     11.81 o 
  -9  -7   4       10.95        8.50      9.40 o 
  -8  -7   4      307.38      319.09     53.04 o 
  -7  -7   4      373.96      387.55     18.25 o 
  -6  -7   4      749.58      738.15     23.96 o 
  -5  -7   4      735.86      704.74     22.84 o 
  -4  -7   4      340.55      341.52     15.05 o 
  -3  -7   4     1036.37     1027.77     29.54 o 
  -2  -7   4      890.07      857.23     26.39 o 
  -1  -7   4      442.67      435.15     16.41 o 
   0  -7   4      287.69      298.07     13.97 o 
   1  -7   4      163.36      180.49     11.31 o 
   2  -7   4      484.01      510.37     20.16 o 
   3  -7   4       56.07       60.32      9.88 o 
   4  -7   4      423.65      412.14     19.29 o 
   5  -7   4        2.06       -5.72     12.88 o 
   6  -7   4      393.26      413.94     21.99 o 
   7  -7   4       14.51       18.65     12.58 o 
   8  -7   4      147.52      169.78     26.30 o 
 -11  -6   4        9.08       -0.72     12.70 o 
 -10  -6   4      117.88      125.63     12.81 o 
  -9  -6   4       41.98       54.53     10.76 o 
  -8  -6   4      511.28      554.47     33.90 o 
  -7  -6   4        0.58       -2.99     11.63 o 
  -6  -6   4     1707.91     1631.39     43.41 o 
  -5  -6   4       21.03       19.12      7.18 o 
  -4  -6   4     1128.89     1121.70     31.23 o 
  -3  -6   4        5.29        6.69      5.51 o 
  -2  -6   4     2315.20     2384.87     83.73 o 
  -1  -6   4      405.80      437.54     15.67 o 
   0  -6   4      996.98      993.73     27.95 o 
   1  -6   4       27.56       31.12      6.69 o 
   2  -6   4      243.35      253.62     22.81 o 
   3  -6   4      188.57      184.47     11.88 o 
   4  -6   4      162.38      132.98     16.91 o 
   5  -6   4      109.38      125.70     12.58 o 
   6  -6   4      216.05      201.76     15.92 o 
   7  -6   4       80.44       74.03     12.94 o 
   8  -6   4        7.68       22.16     12.55 o 
 -10  -5   4       17.51        2.15     13.78 o 
  -9  -5   4        9.51       14.57      9.24 o 
  -8  -5   4      180.13      196.62     13.02 o 
  -7  -5   4      270.20      277.71     20.13 o 
  -6  -5   4      131.02      135.24      7.47 o 
  -5  -5   4      272.61      285.84     10.34 o 
  -4  -5   4       23.28       32.15      6.79 o 
  -3  -5   4     1197.24     1224.38     23.16 o 
  -2  -5   4      149.73      142.29      8.67 o 
  -1  -5   4     3963.60     3974.70     92.66 o 
   0  -5   4      208.31      188.43      9.83 o 
   1  -5   4      347.24      328.64     19.50 o 
   2  -5   4      858.12      779.75     45.17 o 
   3  -5   4      764.47      730.18     24.33 o 
   4  -5   4      221.39      205.42     16.19 o 
   5  -5   4      259.12      259.99     14.84 o 
   6  -5   4       31.76       30.74     10.91 o 
   7  -5   4       94.80      103.50     15.74 o 
   8  -5   4       75.34       68.45     13.22 o 
   9  -5   4        5.81       -2.93     12.26 o 
 -10  -4   4        1.22       -5.01     12.88 o 
  -9  -4   4      210.42      213.79     20.22 o 
  -8  -4   4        0.23        0.25      8.76 o 
  -7  -4   4     1806.97     1792.51     38.25 o 
  -6  -4   4      135.60      145.59      7.87 o 
  -5  -4   4      594.44      647.26     17.71 o 
  -4  -4   4       18.45       12.74      4.00 o 
  -3  -4   4     2235.59     2278.07     38.85 o 
  -2  -4   4     3150.97     3148.75     60.59 o 
  -1  -4   4      174.82      172.41      9.16 o 
   0  -4   4      790.60      750.19     25.31 o 
   1  -4   4      777.64      760.10     32.56 o 
   2  -4   4     1517.93     1390.27     36.31 o 
   3  -4   4      577.67      534.09     18.59 o 
   4  -4   4     1605.14     1550.65     41.49 o 
   5  -4   4      478.71      472.52     23.06 o 
   6  -4   4      527.58      503.68     21.18 o 
   7  -4   4       13.47       -2.14      9.36 o 
   8  -4   4       93.99      105.96     15.30 o 
   9  -4   4       24.06        8.66     11.82 o 
 -10  -3   4       35.89       10.02     15.39 o 
  -9  -3   4      174.64      195.72     20.04 o 
  -8  -3   4      698.71      721.64     25.93 o 
  -7  -3   4      117.40      135.20     12.62 o 
  -6  -3   4      946.34      981.76     23.03 o 
  -5  -3   4      158.35      161.56      7.71 o 
  -4  -3   4     2467.69     2610.46     57.12 o 
  -3  -3   4        5.04        1.48      2.34 o 
  -2  -3   4     2910.71     3079.70     56.37 o 
  -1  -3   4       15.35       14.99      2.61 o 
   0  -3   4     1054.05      987.95     26.12 o 
   1  -3   4       87.24      111.15      7.08 o 
   2  -3   4     1022.23      909.63     26.21 o 
   3  -3   4     2172.60     2212.68     56.44 o 
   4  -3   4     2106.67     2061.59     42.17 o 
   5  -3   4      766.87      746.70     19.44 o 
   6  -3   4      865.10      865.04     27.70 o 
   7  -3   4      576.77      547.14     22.01 o 
   8  -3   4      280.63      301.49     17.45 o 
   9  -3   4       80.40       78.90     17.89 o 
  10  -3   4      463.67      421.68     23.15 o 
 -10  -2   4      270.92      303.06     26.12 o 
  -9  -2   4       33.12       26.84     14.85 o 
  -8  -2   4      867.63      852.65     40.43 o 
  -7  -2   4      101.52      107.34      7.97 o 
  -6  -2   4     1364.98     1401.73     57.31 o 
  -5  -2   4        8.74       11.39      4.50 o 
  -4  -2   4      782.05      758.61     17.52 o 
  -3  -2   4      663.26      675.22     13.42 o 
  -2  -2   4      661.70      649.81     15.31 o 
  -1  -2   4      108.79       94.92      6.11 o 
   0  -2   4     1631.58     1686.41     32.77 o 
   1  -2   4     1324.20     1261.75     25.44 o 
   2  -2   4      236.88      253.52      8.37 o 
   3  -2   4     4067.07     4075.49     77.04 o 
   4  -2   4     1108.54     1162.52     25.41 o 
   5  -2   4     1402.93     1366.35     39.54 o 
   6  -2   4       22.17       19.07      7.32 o 
   7  -2   4      205.17      227.24     13.97 o 
   8  -2   4       57.24       63.87     14.94 o 
   9  -2   4      321.93      360.55     20.14 o 
  10  -2   4       55.15       41.19     12.38 o 
  -9  -1   4      249.81      266.56     24.87 o 
  -8  -1   4      103.99       87.30     17.00 o 
  -7  -1   4      410.75      397.72     39.27 o 
  -6  -1   4      593.70      583.85     16.48 o 
  -5  -1   4      122.71      128.72      7.35 o 
  -4  -1   4      110.36      107.84      6.65 o 
  -3  -1   4      594.18      593.08     12.86 o 
  -2  -1   4      669.03      696.64     11.67 o 
  -1  -1   4     4093.33     4175.56     96.46 o 
   0  -1   4      191.38      198.29      5.88 o 
   1  -1   4     2076.27     2029.15     38.94 o 
   2  -1   4        6.54       18.06      3.22 o 
   3  -1   4     8408.03     8402.00    154.60 o 
   4  -1   4      120.20      141.59      6.66 o 
   5  -1   4      242.34      209.69      8.68 o 
   6  -1   4        4.80        1.51      6.62 o 
   7  -1   4       64.35       54.47      9.03 o 
   8  -1   4       39.26       50.80      9.65 o 
   9  -1   4      159.67      202.31     14.95 o 
  10  -1   4      250.36      227.92     16.66 o 
  11  -1   4        2.98      -17.17     17.17 o 
  -9   0   4       22.21       18.43     17.17 o 
  -8   0   4       55.58       75.50     16.28 o 
  -7   0   4      136.93      145.17     11.65 o 
  -6   0   4      501.09      492.35     23.70 o 
  -5   0   4       58.38       73.03      6.35 o 
  -4   0   4     2826.23     2821.28     61.88 o 
  -3   0   4     1963.78     1949.80     33.51 o 
  -2   0   4     2683.76     2797.70     45.78 o 
  -1   0   4     1756.38     1772.70     29.74 o 
   0   0   4     1633.34     1634.63     39.81 o 
   1   0   4      242.82      228.34     11.83 o 
   2   0   4      168.79      149.51      6.04 o 
   3   0   4      851.28      814.83     17.73 o 
   4   0   4      565.32      502.31     12.77 o 
   5   0   4      593.67      623.86     19.24 o 
   6   0   4       14.67        4.82      9.39 o 
   7   0   4       19.42       14.09      7.02 o 
   8   0   4      720.37      672.37     23.54 o 
   9   0   4       23.60       19.64      9.65 o 
  10   0   4       84.67      100.10     13.04 o 
  11   0   4        0.53        1.26     11.20 o 
  -9   1   4        1.68      -15.21     15.21 o 
  -8   1   4      163.35      202.34     22.36 o 
  -7   1   4       14.44       28.94      9.50 o 
  -6   1   4      384.33      408.91     27.73 o 
  -5   1   4       93.86       87.88     10.47 o 
  -4   1   4     1024.70     1036.67     23.78 o 
  -3   1   4      228.38      220.03      6.58 o 
  -2   1   4     1690.44     1693.19     29.01 o 
  -1   1   4      217.38      186.93      5.95 o 
   0   1   4      135.85      113.28      6.70 o 
   1   1   4       92.98       91.50      4.78 o 
   2   1   4     4668.89     4910.41     91.05 o 
   3   1   4     2332.40     2373.66     45.51 o 
   4   1   4     1576.55     1616.12     37.75 o 
   5   1   4       88.21       90.41     12.12 o 
   6   1   4     1041.97     1017.57     28.28 o 
   7   1   4      257.10      233.70     12.30 o 
   8   1   4      834.40      827.29     38.82 o 
   9   1   4      144.91      141.69     12.20 o 
  10   1   4       31.69       44.65     10.53 o 
  11   1   4        6.31       16.91     10.64 o 
  -8   2   4      560.56      542.43     36.67 o 
  -7   2   4       56.20       51.75     16.64 o 
  -6   2   4      497.88      462.41     20.27 o 
  -5   2   4      266.85      245.91     22.81 o 
  -4   2   4      422.58      447.21     18.25 o 
  -3   2   4      532.67      514.56     39.90 o 
  -2   2   4      944.39     1008.88     22.27 o 
  -1   2   4     2122.46     2176.57     36.19 o 
   0   2   4      158.77      148.87      6.51 o 
   1   2   4     4644.36     4768.85    192.32 o 
   2   2   4      750.23      770.48     16.72 o 
   3   2   4     5717.31     5979.06     95.75 o 
   4   2   4       50.14       56.92      3.51 o 
   5   2   4      968.61      955.23     18.67 o 
   6   2   4       40.49       39.99      6.14 o 
   7   2   4     2023.26     1943.13     49.17 o 
   8   2   4       23.68       19.32      7.08 o 
   9   2   4      513.34      491.57     19.71 o 
  10   2   4        4.00        3.92      8.81 o 
  11   2   4      239.45      242.36     16.37 o 
  12   2   4       22.40       18.78     11.42 o 
  -8   3   4       77.39       89.99     20.39 o 
  -7   3   4      381.46      363.89     23.17 o 
  -6   3   4        0.35       -1.44      9.57 o 
  -5   3   4      378.26      351.36     24.87 o 
  -4   3   4       39.35       36.15      8.52 o 
  -3   3   4     1349.57     1309.64     36.81 o 
  -2   3   4      317.37      307.52     14.08 o 
  -1   3   4     1845.92     1837.59     36.68 o 
   0   3   4      418.70      414.05     17.36 o 
   1   3   4     1700.55     1824.63     35.54 o 
   2   3   4      183.49      197.41     10.78 o 
   3   3   4     2328.79     2436.13     40.52 o 
   4   3   4      696.55      715.77     13.75 o 
   5   3   4      341.64      348.40     21.74 o 
   6   3   4      663.84      657.08     16.40 o 
   7   3   4      624.49      588.94     20.75 o 
   8   3   4     1169.06     1168.09     32.73 o 
   9   3   4      197.06      199.56     17.71 o 
  10   3   4      382.48      368.88     17.97 o 
  11   3   4       63.79       54.86     10.61 o 
  12   3   4      313.84      306.34     18.70 o 
  -8   4   4       88.39       66.37     22.00 o 
  -7   4   4       43.97       62.61     16.82 o 
  -6   4   4      388.34      381.09     24.06 o 
  -5   4   4       33.71       15.39     13.24 o 
  -4   4   4      167.94      155.93     12.39 o 
  -3   4   4     1396.15     1413.38     73.17 o 
  -2   4   4     1297.41     1303.85     43.39 o 
  -1   4   4        9.36        2.97      4.35 o 
   0   4   4      464.82      502.16     13.43 o 
   1   4   4       25.63       22.67      4.71 o 
   2   4   4      933.15      987.23     20.72 o 
   3   4   4        4.04        8.50      3.18 o 
   4   4   4      450.39      450.90     10.68 o 
   5   4   4       24.52       35.71      4.28 o 
   6   4   4      553.98      571.01     14.27 o 
   7   4   4       87.72       89.69      7.34 o 
   8   4   4     1257.37     1251.54     33.90 o 
   9   4   4        3.34       10.86      7.01 o 
  10   4   4      157.93      144.18     11.16 o 
  11   4   4       45.66       39.44      9.56 o 
  12   4   4      126.40      115.99     12.86 o 
  -7   5   4       57.68       59.21     13.73 o 
  -6   5   4       67.66       65.38     12.91 o 
  -5   5   4       20.47       -8.23     13.42 o 
  -4   5   4      882.55      822.41     40.43 o 
  -3   5   4       83.30       97.78     11.38 o 
  -2   5   4     2212.92     2202.79     57.12 o 
  -1   5   4      783.96      768.06     19.58 o 
   0   5   4      341.81      338.26     11.51 o 
   1   5   4      132.77       97.49      5.91 o 
   2   5   4     2292.66     2310.05     40.90 o 
   3   5   4      900.53      870.54     30.50 o 
   4   5   4       56.10       58.65      5.23 o 
   5   5   4      552.78      569.65     14.97 o 
   6   5   4      457.27      496.14     20.93 o 
   7   5   4     2499.53     2486.53    102.51 o 
   8   5   4      397.52      394.76     14.82 o 
   9   5   4      165.40      160.69     10.42 o 
  10   5   4        1.27        4.87      7.02 o 
  11   5   4      228.98      232.87     19.50 o 
  12   5   4        3.42        1.26      9.57 o 
  -7   6   4       40.78       41.66     13.78 o 
  -6   6   4       50.22       55.46     20.75 o 
  -5   6   4      102.91      123.44     21.11 o 
  -4   6   4      101.17       64.76     17.71 o 
  -3   6   4      821.23      808.30     76.84 o 
  -2   6   4      385.36      359.70     17.33 o 
  -1   6   4      509.58      563.92     16.66 o 
   0   6   4     1114.30     1081.24     25.90 o 
   1   6   4     4133.65     4026.26     75.87 o 
   2   6   4       51.09       42.61      6.63 o 
   3   6   4     2497.41     2465.22     47.05 o 
   4   6   4        0.62       -1.14      5.01 o 
   5   6   4     2333.18     2396.58     50.10 o 
   6   6   4       28.68       33.59      5.88 o 
   7   6   4      794.00      766.42     22.34 o 
   8   6   4       13.63       11.99      5.52 o 
   9   6   4       30.20       36.37     15.65 o 
  10   6   4      293.76      276.32     15.12 o 
  11   6   4       21.44       22.05      8.05 o 
  12   6   4      126.49      149.56     23.44 o 
  -6   7   4        1.17       10.91     18.96 o 
  -5   7   4      236.02      240.62     27.19 o 
  -4   7   4       47.02       57.96     18.96 o 
  -3   7   4      192.41      202.67     15.94 o 
  -2   7   4      134.43      122.30     12.65 o 
  -1   7   4       99.25      115.70     13.15 o 
   0   7   4      615.04      599.22     18.57 o 
   1   7   4     1588.51     1602.88     33.78 o 
   2   7   4       43.35       42.02      5.40 o 
   3   7   4      862.58      835.98     22.94 o 
   4   7   4     1028.29     1017.35     21.80 o 
   5   7   4      388.36      421.27     19.95 o 
   6   7   4     1081.68     1036.35     28.68 o 
   7   7   4      137.10      132.98      8.23 o 
   8   7   4      266.68      268.48     25.14 o 
   9   7   4       11.82        9.58      5.73 o 
  10   7   4      570.67      566.10     42.31 o 
  11   7   4        5.71       19.32     16.28 o 
  12   7   4      172.36      215.76     26.12 o 
  -5   8   4       24.30        2.50     19.32 o 
  -4   8   4      268.39      273.00     27.01 o 
  -3   8   4       61.83       61.48     12.87 o 
  -2   8   4      332.53      307.96     18.59 o 
  -1   8   4      134.17      157.92     13.02 o 
   0   8   4      400.11      397.41     15.37 o 
   1   8   4      712.21      683.72     18.56 o 
   2   8   4       46.51       54.21      4.47 o 
   3   8   4        3.86       -0.96      3.90 o 
   4   8   4      598.47      625.31     15.57 o 
   5   8   4      769.55      719.52     20.32 o 
   6   8   4      299.39      310.58     13.29 o 
   7   8   4       43.89       42.88      9.39 o 
   8   8   4     1029.20     1005.67     28.24 o 
   9   8   4      178.95      163.54     11.18 o 
  10   8   4      330.74      319.70     25.94 o 
  11   8   4       17.18       26.48     16.64 o 
  12   8   4      319.01      308.43     29.16 o 
  -4   9   4       57.08       45.44     20.57 o 
  -3   9   4        2.46       13.24     16.46 o 
  -2   9   4      119.23      122.61     20.66 o 
  -1   9   4      158.85      137.04     20.93 o 
   0   9   4      144.10      105.91     18.25 o 
   1   9   4      148.32      152.72     11.68 o 
   2   9   4      536.93      542.17     20.22 o 
   3   9   4     1169.07     1184.48     39.55 o 
   4   9   4       12.62        8.71      4.65 o 
   5   9   4      376.34      369.11     11.55 o 
   6   9   4      209.86      182.59      8.23 o 
   7   9   4      291.45      298.69     11.64 o 
   8   9   4       15.03       27.91      7.33 o 
   9   9   4      269.02      269.82     11.55 o 
  10   9   4       80.02       84.80     17.53 o 
  11   9   4      245.60      263.70     25.76 o 
  12   9   4        1.92      -15.92     15.92 o 
  -2  10   4        7.65        1.43     18.61 o 
  -1  10   4      310.48      403.25     33.28 o 
   0  10   4        3.53      -13.06     15.03 o 
   1  10   4      498.29      495.91     21.34 o 
   2  10   4        8.18        8.19      7.82 o 
   3  10   4      294.27      319.33     30.50 o 
   4  10   4      183.50      156.11     10.64 o 
   5  10   4      286.51      269.12     10.60 o 
   6  10   4        2.85       -1.08      4.98 o 
   7  10   4      392.49      414.53     12.76 o 
   8  10   4      215.69      228.41     10.34 o 
   9  10   4       37.45       29.66      5.25 o 
  10  10   4      137.94      135.46      9.84 o 
  11  10   4      169.49      156.18     23.08 o 
  12  10   4      135.18      136.68     23.44 o 
  -2  11   4      204.66      209.67     28.62 o 
  -1  11   4      194.27      147.42     24.51 o 
   0  11   4      345.60      387.68     31.67 o 
   1  11   4      227.11      211.64     24.15 o 
   2  11   4      431.04      444.78     24.87 o 
   3  11   4       85.30       79.02     10.02 o 
   4  11   4      990.46      998.42     29.97 o 
   5  11   4      120.04       99.89      9.79 o 
   6  11   4      889.42      866.57     21.12 o 
   7  11   4       15.35        5.07      5.37 o 
   8  11   4      613.37      566.59     17.80 o 
   9  11   4        9.51        6.84      5.37 o 
  10  11   4      379.93      361.74     16.46 o 
  -1  12   4       42.86       20.39     19.68 o 
   0  12   4       79.27       98.58     23.08 o 
   1  12   4       16.71       14.31     18.07 o 
   2  12   4      161.43      160.86     14.44 o 
   3  12   4      146.02      126.84     12.71 o 
   4  12   4      246.13      253.24     14.82 o 
   5  12   4      394.42      413.29     18.44 o 
   6  12   4      216.98      214.14     12.68 o 
   7  12   4      118.71      119.70     10.15 o 
   8  12   4      156.73      173.11     18.61 o 
   9  12   4      198.33      198.32     10.90 o 
  10  12   4      141.65      164.05     12.52 o 
  -1  13   4       38.37       79.79     25.23 o 
   0  13   4        5.26       27.91     19.86 o 
   1  13   4       14.16      -11.27     18.96 o 
   2  13   4       45.28       94.10     20.93 o 
   3  13   4      345.53      346.01     31.04 o 
   4  13   4       69.23       63.33     11.20 o 
   5  13   4      259.55      275.29     23.35 o 
   6  13   4       57.15       63.99      9.83 o 
   7  13   4       97.89       92.95      9.98 o 
   8  13   4        6.42        6.32      7.25 o 
   9  13   4      180.32      167.15     15.56 o 
  10  13   4        0.38        3.76      8.05 o 
   2  14   4       91.53      135.61     24.15 o 
   3  14   4      119.84      154.39     24.33 o 
   4  14   4       92.38       86.28     18.43 o 
   5  14   4      118.40      114.50     24.24 o 
   6  14   4       75.23       88.22     11.64 o 
   7  14   4        9.59       22.37      9.30 o 
   8  14   4       97.93       83.55     10.04 o 
   9  14   4        6.08       -6.33      7.51 o 
   4  15   4       25.73       24.87     15.39 o 
   5  15   4        0.20       -5.90     13.06 o 
   6  15   4       36.27       23.30     10.85 o 
   7  15   4       92.41      146.16     20.22 o 
  -6 -14   5      109.17      143.84     20.22 o 
  -5 -14   5        0.67       -0.89     15.74 o 
  -4 -14   5      258.21      274.61     26.66 o 
  -3 -14   5        2.00       10.56     11.64 o 
  -2 -14   5       62.52       76.17     14.17 o 
  -1 -14   5        5.28      -11.70     11.70 o 
   0 -14   5      154.33      154.39     25.76 o 
  -8 -13   5       15.98       -0.18     13.42 o 
  -7 -13   5       73.82       94.10     16.46 o 
  -6 -13   5       74.58       79.79     16.46 o 
  -5 -13   5      165.55      168.17     23.26 o 
  -4 -13   5        1.86      -10.28     10.28 o 
  -3 -13   5      218.35      250.17     17.49 o 
  -2 -13   5        4.49      -10.94     10.94 o 
  -1 -13   5      378.09      417.85     23.65 o 
   0 -13   5        9.48       -6.95     13.60 o 
   1 -13   5      190.71      222.38     27.19 o 
   2 -13   5       15.16        9.12     18.96 o 
  -8 -12   5        5.35        3.40     11.99 o 
  -7 -12   5      448.08      462.54     21.84 o 
  -6 -12   5       12.08       14.79     10.47 o 
  -5 -12   5      289.85      314.27     24.78 o 
  -4 -12   5       25.28       31.84     10.77 o 
  -3 -12   5      216.62      215.49     15.96 o 
  -2 -12   5       33.77       42.94     11.50 o 
  -1 -12   5      149.23      157.99     15.62 o 
   0 -12   5      181.31      186.06     22.18 o 
   1 -12   5       32.89       58.68     19.68 o 
   2 -12   5      268.50      322.56     30.59 o 
   3 -12   5       62.22      111.99     23.97 o 
  -8 -11   5      216.81      201.62     17.71 o 
  -7 -11   5      148.04      127.26     12.85 o 
  -6 -11   5      166.75      166.21     13.74 o 
  -5 -11   5       12.38       18.53     18.87 o 
  -4 -11   5      439.83      435.92     20.16 o 
  -3 -11   5       17.47       19.32      9.73 o 
  -2 -11   5      347.72      345.98     18.85 o 
  -1 -11   5        0.02        1.43     14.13 o 
   0 -11   5      304.56      292.15     25.58 o 
   1 -11   5        2.33       -4.83     15.39 o 
   2 -11   5      177.70      167.81     22.72 o 
   3 -11   5        5.55        2.86     18.43 o 
  -9 -10   5       23.77       28.27     11.81 o 
  -8 -10   5      256.93      233.90     15.57 o 
  -7 -10   5      189.25      168.64     13.26 o 
  -6 -10   5      131.79      120.35     15.21 o 
  -5 -10   5      226.73      231.95     14.54 o 
  -4 -10   5      608.13      608.84     23.27 o 
  -3 -10   5      483.12      480.16     20.56 o 
  -2 -10   5      163.11      154.05     27.55 o 
  -1 -10   5      107.78       86.95     15.92 o 
   0 -10   5      285.41      255.47     22.72 o 
   1 -10   5      316.67      323.10     26.30 o 
   2 -10   5        1.80        8.41     14.85 o 
   3 -10   5       36.23       43.65     18.61 o 
  -9  -9   5      428.50      452.26     25.40 o 
  -8  -9   5       32.62       33.86      9.72 o 
  -7  -9   5      214.42      253.99     15.30 o 
  -6  -9   5        1.01        0.18      8.21 o 
  -5  -9   5      719.04      662.33     39.36 o 
  -4  -9   5       85.07       65.63      9.70 o 
  -3  -9   5      459.15      459.28     31.31 o 
  -2  -9   5       12.05       14.48      8.27 o 
  -1  -9   5      536.23      550.48     30.41 o 
   0  -9   5       71.67       74.24     15.39 o 
   1  -9   5      458.99      497.17     31.31 o 
   2  -9   5       29.14       29.62     22.09 o 
   3  -9   5       14.79        3.30     10.55 o 
   4  -9   5        6.66        8.03     10.68 o 
   5  -9   5       86.10      129.70     23.08 o 
   6  -9   5       27.01       51.04     14.76 o 
   7  -9   5        1.35      -19.86     19.86 o 
 -10  -8   5       23.16       20.75     12.34 o 
  -9  -8   5      258.83      262.69     27.64 o 
  -8  -8   5       55.95       66.61     10.25 o 
  -7  -8   5      156.38      170.38     12.28 o 
  -6  -8   5       73.47       64.36     11.36 o 
  -5  -8   5      740.48      699.54     27.01 o 
  -4  -8   5      732.48      742.08     44.55 o 
  -3  -8   5      286.17      253.77     14.39 o 
  -2  -8   5      451.16      437.12     18.32 o 
  -1  -8   5      712.49      664.80     32.02 o 
   0  -8   5     1795.25     1793.47     47.68 o 
   1  -8   5       64.59       78.11      9.87 o 
   2  -8   5      110.21      104.69     11.90 o 
   3  -8   5      136.32      155.95     13.02 o 
   4  -8   5      467.48      504.02     23.59 o 
   5  -8   5       38.21       72.28     18.07 o 
   6  -8   5      126.86      149.35     33.45 o 
   7  -8   5        7.48       -5.90     13.04 o 
 -10  -7   5      325.11      388.75     25.58 o 
  -9  -7   5        3.31        6.48     11.81 o 
  -8  -7   5      221.62      196.05     13.58 o 
  -7  -7   5       46.62       62.61      9.75 o 
  -6  -7   5     1091.70     1014.83     56.18 o 
  -5  -7   5      139.06      140.89     10.85 o 
  -4  -7   5      859.16      891.49     27.31 o 
  -3  -7   5       46.11       57.64      8.08 o 
  -2  -7   5      691.48      725.98     32.74 o 
  -1  -7   5       62.30       55.08      8.68 o 
   0  -7   5      146.36      138.90      9.97 o 
   1  -7   5       89.69       94.77      9.21 o 
   2  -7   5       85.01       86.79      9.96 o 
   3  -7   5      295.40      297.06     16.06 o 
   4  -7   5      841.73      885.60     30.55 o 
   5  -7   5      233.63      250.64     24.51 o 
   6  -7   5      170.72      179.69     15.63 o 
   7  -7   5       94.02       78.21     18.43 o 
   8  -7   5      136.36      111.28     23.26 o 
 -10  -6   5      264.00      317.01     25.23 o 
  -9  -6   5        8.45       13.77     10.17 o 
  -8  -6   5      266.99      256.87     15.84 o 
  -7  -6   5        5.27       12.34      8.33 o 
  -6  -6   5      866.39      809.41     27.82 o 
  -5  -6   5       99.18      118.34     10.23 o 
  -4  -6   5      224.89      236.57     13.13 o 
  -3  -6   5      785.49      801.76     25.06 o 
  -2  -6   5      204.01      196.92     10.98 o 
  -1  -6   5      342.20      316.95     13.82 o 
   0  -6   5      165.06      156.16     11.45 o 
   1  -6   5      311.15      334.83     28.45 o 
   2  -6   5      318.39      312.73     15.74 o 
   3  -6   5      725.50      694.84     23.78 o 
   4  -6   5       31.07       32.58     13.51 o 
   5  -6   5      220.19      221.02     11.83 o 
   6  -6   5       67.73       69.28     12.00 o 
   7  -6   5      264.32      269.71     29.70 o 
   8  -6   5        1.00       -1.47     15.48 o 
 -10  -5   5        6.07        4.47     14.31 o 
  -9  -5   5      294.71      322.90     18.62 o 
  -8  -5   5       21.01        3.03      9.03 o 
  -7  -5   5      553.18      568.84     21.74 o 
  -6  -5   5       30.44       16.74      7.74 o 
  -5  -5   5     1423.50     1419.58     38.90 o 
  -4  -5   5      537.36      512.10     18.59 o 
  -3  -5   5      859.19      796.59     25.58 o 
  -2  -5   5        3.25        0.10      4.29 o 
  -1  -5   5      426.91      372.96     30.68 o 
   0  -5   5       88.25       80.62      9.93 o 
   1  -5   5     1709.87     1628.80     42.32 o 
   2  -5   5      293.36      254.51     12.90 o 
   3  -5   5      618.31      616.02     21.76 o 
   4  -5   5      284.33      307.36     17.00 o 
   5  -5   5      149.52      143.08      9.79 o 
   6  -5   5      213.58      205.79     26.21 o 
   7  -5   5       43.12       53.45     11.88 o 
   8  -5   5       27.34       23.99     12.14 o 
   9  -5   5        6.00       15.30     21.74 o 
 -10  -4   5      149.44      172.28     21.29 o 
  -9  -4   5      197.87      214.86     21.47 o 
  -8  -4   5      241.33      205.99     14.49 o 
  -7  -4   5      384.39      340.34     17.32 o 
  -6  -4   5     1884.48     1848.19     75.85 o 
  -5  -4   5      262.41      267.14     16.35 o 
  -4  -4   5     2223.33     2205.41     55.40 o 
  -3  -4   5      130.49      140.92      7.27 o 
  -2  -4   5      685.96      669.49     13.46 o 
  -1  -4   5      131.25      122.32      8.01 o 
   0  -4   5     4947.95     4919.79    114.36 o 
   1  -4   5        0.93        1.49      5.09 o 
   2  -4   5     2656.17     2528.74     61.99 o 
   3  -4   5      178.61      161.66     10.50 o 
   4  -4   5     1490.51     1386.44     30.83 o 
   5  -4   5       48.50       38.34      6.79 o 
   6  -4   5      374.95      385.71     18.72 o 
   7  -4   5       12.81       -0.24      9.49 o 
   8  -4   5       55.25       62.29     11.57 o 
   9  -4   5       24.35       33.29     11.97 o 
  -9  -3   5       51.82       83.55     16.82 o 
  -8  -3   5      131.56      136.99     13.00 o 
  -7  -3   5      151.80      135.48     12.09 o 
  -6  -3   5      525.64      534.79     20.30 o 
  -5  -3   5      746.36      783.62     18.92 o 
  -4  -3   5      273.03      280.06      9.26 o 
  -3  -3   5      472.98      478.96     14.45 o 
  -2  -3   5     2518.63     2544.70     50.16 o 
  -1  -3   5     1221.39     1282.61     33.21 o 
   0  -3   5     4709.03     4841.80    328.46 o 
   1  -3   5      572.00      566.48     20.48 o 
   2  -3   5     1559.31     1513.75     31.23 o 
   3  -3   5      461.78      451.44     13.06 o 
   4  -3   5      298.10      264.61     10.75 o 
   5  -3   5      125.05      120.36      8.20 o 
   6  -3   5      137.96      132.81     11.04 o 
   7  -3   5      274.97      284.03     16.42 o 
   8  -3   5       49.03       44.61     13.86 o 
   9  -3   5      209.54      189.49     21.11 o 
  10  -3   5       22.63       26.41     13.24 o 
  -9  -2   5       56.05       48.84     16.28 o 
  -8  -2   5      138.47      160.48     20.04 o 
  -7  -2   5      584.33      589.50     22.96 o 
  -6  -2   5      180.81      181.50     40.97 o 
  -5  -2   5      168.63      171.00      8.23 o 
  -4  -2   5      606.54      600.90     15.06 o 
  -3  -2   5     1083.06     1076.09     25.28 o 
  -2  -2   5      124.91      119.79      6.39 o 
  -1  -2   5     1368.11     1353.89     34.66 o 
   0  -2   5       54.47       57.08      4.14 o 
   1  -2   5     4102.27     4192.40     78.62 o 
   2  -2   5      578.01      571.08     17.87 o 
   3  -2   5     1040.96     1047.53     22.92 o 
   4  -2   5        0.50        0.73      4.51 o 
   5  -2   5     1475.52     1446.15     31.50 o 
   6  -2   5        7.39       -3.40      6.96 o 
   7  -2   5      465.36      467.66     19.67 o 
   8  -2   5       84.16       77.19     11.31 o 
   9  -2   5      181.07      154.06     30.68 o 
  10  -2   5       29.05       20.48     11.76 o 
  -9  -1   5      257.89      289.46     25.40 o 
  -8  -1   5      178.10      166.74     20.22 o 
  -7  -1   5      227.26      234.90     21.65 o 
  -6  -1   5        6.04        8.95      5.59 o 
  -5  -1   5      728.57      717.60     18.14 o 
  -4  -1   5       81.65       86.79      6.06 o 
  -3  -1   5      324.02      342.56      8.86 o 
  -2  -1   5      189.98      193.76      5.18 o 
  -1  -1   5      240.75      255.25     11.50 o 
   0  -1   5      354.86      327.30     12.46 o 
   1  -1   5      145.00      112.90      6.03 o 
   2  -1   5      945.84      943.93     20.31 o 
   3  -1   5      130.51      160.81     15.27 o 
   4  -1   5       60.22       44.76      6.80 o 
   5  -1   5      599.58      575.82     15.46 o 
   6  -1   5      842.42      889.46     27.00 o 
   7  -1   5       75.25       68.15     17.35 o 
   8  -1   5      307.05      290.90     19.95 o 
   9  -1   5       64.42       69.98     11.17 o 
  10  -1   5      151.49      154.04     15.07 o 
  11  -1   5        0.57      -11.13     11.13 o 
  -9   0   5        9.54       27.55     17.71 o 
  -8   0   5      246.64      259.94     24.51 o 
  -7   0   5       10.48      -11.27     12.88 o 
  -6   0   5      479.71      464.19     28.98 o 
  -5   0   5      371.22      358.82     13.86 o 
  -4   0   5     1953.15     2015.05     35.50 o 
  -3   0   5       14.18       11.65      3.63 o 
  -2   0   5      697.21      705.01     14.33 o 
  -1   0   5     1773.17     1907.58     32.34 o 
   0   0   5     2706.10     2569.90     50.64 o 
   1   0   5     1143.27     1192.95     24.56 o 
   2   0   5       47.47       74.09      4.62 o 
   3   0   5       67.60       74.07      5.00 o 
   4   0   5      999.03      928.01     25.35 o 
   5   0   5      946.39      871.33     23.21 o 
   6   0   5      208.59      217.70     11.89 o 
   7   0   5      642.47      665.73     27.64 o 
   8   0   5      380.20      362.13     17.75 o 
   9   0   5       17.72       13.83      9.39 o 
  10   0   5       99.18       92.41     12.25 o 
  11   0   5      105.49      111.64     14.22 o 
  -8   1   5      203.12      192.14     23.44 o 
  -7   1   5        5.22       -5.90     13.95 o 
  -6   1   5      821.39      786.21     26.38 o 
  -5   1   5      174.04      184.47     11.55 o 
  -4   1   5      517.91      559.16     28.57 o 
  -3   1   5      288.78      282.18     10.39 o 
  -2   1   5     1586.94     1607.21     28.22 o 
  -1   1   5      627.11      589.30     12.32 o 
   0   1   5      809.29      748.34     70.76 o 
   1   1   5     4185.03     4331.53    100.63 o 
   2   1   5     1043.04     1079.86     22.77 o 
   3   1   5      873.51      879.07     19.31 o 
   4   1   5     1568.35     1602.56     32.47 o 
   5   1   5     3019.71     3140.79    103.27 o 
   6   1   5       13.83       18.47      6.13 o 
   7   1   5      328.57      351.81     36.67 o 
   8   1   5      325.87      297.10     18.78 o 
   9   1   5      466.16      437.31     19.92 o 
  10   1   5       25.91       13.09      9.67 o 
  11   1   5      226.49      226.59     16.49 o 
  -8   2   5      112.29       98.22     21.29 o 
  -7   2   5       68.56       82.83     18.61 o 
  -6   2   5       50.73       37.30      9.59 o 
  -5   2   5      704.89      678.73     37.30 o 
  -4   2   5       34.93       37.75     12.88 o 
  -3   2   5     1216.99     1215.92     34.72 o 
  -2   2   5       19.34       21.44      3.46 o 
  -1   2   5     5796.39     6145.46     97.57 o 
   0   2   5      941.22     1002.77     18.36 o 
   1   2   5     6626.01     7190.53    164.33 o 
   2   2   5       43.63       44.30      4.40 o 
   3   2   5     3804.58     3862.74     72.85 o 
   4   2   5      651.57      704.35     24.38 o 
   5   2   5     1450.02     1515.03     45.73 o 
   6   2   5       47.62       46.03      6.63 o 
   7   2   5      676.26      653.52     23.26 o 
   8   2   5      286.60      311.59     15.12 o 
   9   2   5      245.67      233.26     17.17 o 
  10   2   5      321.35      323.86     24.06 o 
  11   2   5       38.99       56.12     11.33 o 
  12   2   5       50.55       71.44     12.71 o 
  -8   3   5       12.81       -3.22     18.25 o 
  -7   3   5       34.47       38.82     18.43 o 
  -6   3   5       75.28       73.31     11.52 o 
  -5   3   5      452.67      416.31     28.09 o 
  -4   3   5       87.75       95.53     16.28 o 
  -3   3   5      109.70      117.97     10.62 o 
  -2   3   5      247.36      233.11     17.44 o 
  -1   3   5      330.38      323.91     11.10 o 
   0   3   5     1027.11      991.53     22.00 o 
   1   3   5       14.66       12.58      5.37 o 
   2   3   5     1425.00     1409.38     35.99 o 
   3   3   5       34.92       32.95      4.06 o 
   4   3   5     2547.24     2665.21     51.71 o 
   5   3   5      946.65      977.25     18.49 o 
   6   3   5     1129.97     1074.31     29.50 o 
   7   3   5      312.35      298.76     13.58 o 
   8   3   5      992.00      925.15     27.51 o 
   9   3   5        8.31       -0.48      7.57 o 
  10   3   5      110.57      128.11     11.89 o 
  11   3   5        5.14       -9.35     17.71 o 
  12   3   5       54.93       50.60     11.89 o 
  -7   4   5       15.79        7.69     18.78 o 
  -6   4   5      457.28      488.88     27.55 o 
  -5   4   5       30.76       16.10     13.95 o 
  -4   4   5      548.11      525.08     32.38 o 
  -3   4   5      155.08      131.92     22.81 o 
  -2   4   5     1105.80     1114.87     33.26 o 
  -1   4   5        5.09        9.28      5.12 o 
   0   4   5     1311.19     1295.62     27.75 o 
   1   4   5     1048.67     1052.58     22.96 o 
   2   4   5      199.62      197.37      7.23 o 
   3   4   5      253.62      268.20     12.05 o 
   4   4   5      985.47      993.33     30.25 o 
   5   4   5      593.36      540.13     14.24 o 
   6   4   5      413.11      417.30     15.33 o 
   7   4   5     1473.05     1430.04     37.79 o 
   8   4   5      106.98      119.05      8.98 o 
   9   4   5      439.25      432.98     18.34 o 
  10   4   5       16.77       10.94      7.84 o 
  11   4   5      150.01      158.88     32.83 o 
  12   4   5       27.46       33.31     26.84 o 
  -7   5   5       47.91       58.32     21.65 o 
  -6   5   5      140.02      125.74     15.31 o 
  -5   5   5      448.24      451.73     33.10 o 
  -4   5   5        5.14       27.73     15.74 o 
  -3   5   5      895.11      846.54     29.16 o 
  -2   5   5      412.98      354.12     17.20 o 
  -1   5   5     1111.92     1148.85     26.58 o 
   0   5   5       64.64       49.66      6.13 o 
   1   5   5      640.93      617.05     16.13 o 
   2   5   5      139.58      144.98      7.48 o 
   3   5   5      304.53      302.79     12.28 o 
   4   5   5       16.00       15.73      3.56 o 
   5   5   5     1073.36     1017.06     27.86 o 
   6   5   5      636.36      627.68     20.05 o 
   7   5   5      690.24      705.35     21.91 o 
   8   5   5      506.67      483.08     17.45 o 
   9   5   5      312.50      301.15     14.62 o 
  10   5   5       98.61       95.03     11.00 o 
  11   5   5      250.61      265.92     29.70 o 
  12   5   5       39.79       23.35     12.52 o 
  -6   6   5        0.63      -10.33     11.77 o 
  -5   6   5      381.81      415.23     34.17 o 
  -4   6   5       14.83       13.24     15.92 o 
  -3   6   5      402.19      429.71     29.07 o 
  -2   6   5       11.08        8.89     18.96 o 
  -1   6   5      366.01      406.40     21.74 o 
   0   6   5      321.20      331.67     12.29 o 
   1   6   5      545.31      510.17     14.58 o 
   2   6   5      397.14      371.22     11.69 o 
   3   6   5     1495.30     1510.87     30.90 o 
   4   6   5      729.49      701.60     20.11 o 
   5   6   5      757.79      788.73     23.55 o 
   6   6   5      529.17      487.25     18.34 o 
   7   6   5       68.36       55.22      7.13 o 
   8   6   5      124.49      117.13      8.90 o 
   9   6   5       14.32        3.76      6.78 o 
  10   6   5       85.10       77.75      9.24 o 
  11   6   5        8.63        9.04      8.03 o 
  12   6   5      325.04      325.07     30.23 o 
  -6   7   5       34.42       29.52     21.83 o 
  -5   7   5       22.43        8.77     19.50 o 
  -4   7   5      165.71      198.04     24.69 o 
  -3   7   5       97.68       99.64     13.83 o 
  -2   7   5      246.15      240.32     16.55 o 
  -1   7   5      343.86      298.97     34.44 o 
   0   7   5      339.39      338.69     13.36 o 
   1   7   5      484.51      477.67     18.47 o 
   2   7   5     1141.92     1154.58     25.88 o 
   3   7   5      156.44      175.59      8.20 o 
   4   7   5      688.38      704.40     20.98 o 
   5   7   5        9.42        7.69      8.05 o 
   6   7   5     1375.51     1321.38     35.65 o 
   7   7   5       28.73       34.99      7.16 o 
   8   7   5      439.16      410.96     16.04 o 
   9   7   5       41.14       33.83      6.95 o 
  10   7   5      719.19      703.75     22.98 o 
  11   7   5       32.15       64.23     18.43 o 
  12   7   5      264.23      258.87     26.66 o 
  -5   8   5        4.83        2.33     19.50 o 
  -4   8   5      150.00      183.55     26.12 o 
  -3   8   5       47.99       49.73     18.61 o 
  -2   8   5       69.70       59.20     11.83 o 
  -1   8   5       32.66       29.34     10.18 o 
   0   8   5      474.53      469.28     28.53 o 
   1   8   5      885.09      873.87     22.47 o 
   2   8   5      127.09      147.57     17.09 o 
   3   8   5      388.18      411.77     22.09 o 
   4   8   5      246.53      265.59     12.51 o 
   5   8   5     1349.23     1302.68     33.51 o 
   6   8   5      225.51      214.32     16.28 o 
   7   8   5      222.35      222.77     12.42 o 
   8   8   5      134.74      130.94     11.36 o 
   9   8   5      245.10      234.11     12.27 o 
  10   8   5      212.19      213.92     11.62 o 
  11   8   5      225.59      247.60     25.94 o 
  12   8   5        0.60       20.75     17.71 o 
  -2   9   5        0.82      -12.17     16.28 o 
  -1   9   5      219.94      256.72     26.12 o 
   0   9   5        2.24        0.18     14.67 o 
   1   9   5      608.47      614.06     43.47 o 
   2   9   5       61.68       55.47      9.24 o 
   3   9   5      552.43      570.33     20.13 o 
   4   9   5        5.34        1.72      6.62 o 
   5   9   5     1329.99     1283.72     33.89 o 
   6   9   5       28.97       39.42      6.60 o 
   7   9   5       88.92      107.46     15.30 o 
   8   9   5        5.62        6.98      7.87 o 
   9   9   5      791.73      736.13     58.77 o 
  10   9   5      165.18      166.02     21.29 o 
  11   9   5       64.46       79.97     19.86 o 
  12   9   5       79.25       93.03     21.65 o 
  -2  10   5      100.57      110.56     22.36 o 
  -1  10   5      691.36      678.93     42.22 o 
   0  10   5      196.04      201.26     24.15 o 
   1  10   5      138.95      118.61     19.50 o 
   2  10   5      268.94      288.51     23.97 o 
   3  10   5      322.89      317.31     59.13 o 
   4  10   5      603.45      586.25     20.98 o 
   5  10   5        8.40        4.78      6.74 o 
   6  10   5      428.10      427.51     20.13 o 
   7  10   5        8.92        6.17      5.97 o 
   8  10   5      818.24      754.55     21.54 o 
   9  10   5       22.04       26.17      5.99 o 
  11  10   5       40.17       12.34     17.53 o 
  12  10   5      176.60      188.92     25.94 o 
  -1  11   5       35.67       29.70     18.61 o 
   0  11   5      264.37      279.45     28.45 o 
   1  11   5       39.83       -0.72     16.82 o 
   2  11   5      645.66      664.24     25.60 o 
   3  11   5        3.47        3.82      8.55 o 
   4  11   5      407.68      391.67     18.03 o 
   5  11   5       85.29       83.34      9.71 o 
   6  11   5      387.76      395.01     18.07 o 
   7  11   5       53.51       68.64      8.38 o 
   8  11   5      304.50      279.64     13.51 o 
   9  11   5      193.51      178.44      9.79 o 
  10  11   5       32.95       40.07      8.59 o 
  11  11   5      184.53      183.55     12.70 o 
  -1  12   5       63.93      107.52     25.23 o 
   0  12   5       98.79      118.79     24.69 o 
   1  12   5      277.94      275.15     27.37 o 
   2  12   5       44.00       58.86     18.61 o 
   3  12   5       18.33        5.46      9.54 o 
   4  12   5        9.43       -5.67      8.68 o 
   5  12   5      127.56      113.43     11.47 o 
   6  12   5        9.87        2.78     14.04 o 
   7  12   5      139.47      134.76     10.72 o 
   8  12   5        2.24        5.57      6.70 o 
   9  12   5      174.16      183.84     10.35 o 
  10  12   5        0.14        3.94      7.87 o 
  11  12   5      143.90      185.34     12.88 o 
   0  13   5       19.53       27.73     22.00 o 
   1  13   5       79.45       62.62     22.18 o 
   2  13   5       25.78       14.49     17.53 o 
   3  13   5       55.41       46.47     11.98 o 
   4  13   5        7.95        7.94     10.13 o 
   5  13   5      335.48      316.08     17.45 o 
   6  13   5       79.03       60.71     10.59 o 
   7  13   5      137.71      124.95     11.33 o 
   8  13   5       43.62       34.58      8.37 o 
   9  13   5      151.71      159.57     10.90 o 
  10  13   5       98.88       89.63     11.45 o 
   3  14   5        1.95        3.04     17.89 o 
   4  14   5      216.28      213.36     16.92 o 
   5  14   5        0.95       -8.19     10.14 o 
   6  14   5      197.47      213.76     15.25 o 
   7  14   5        0.03        6.60      9.19 o 
   8  14   5      123.52      147.28     20.13 o 
   9  14   5       12.25        7.87     12.70 o 
   5  15   5       64.07       35.60     16.28 o 
  -4 -14   6       35.02       31.67     18.78 o 
  -3 -14   6      135.26      123.44     22.90 o 
  -2 -14   6      112.71      115.57     22.36 o 
  -7 -13   6      222.87      209.32     21.29 o 
  -6 -13   6        2.19       -5.01     14.13 o 
  -5 -13   6       85.16       99.29     18.96 o 
  -4 -13   6        8.44       -9.07     20.22 o 
  -3 -13   6      496.31      537.37     25.55 o 
  -2 -13   6      168.71      207.76     17.82 o 
  -1 -13   6      151.15      166.89     17.19 o 
   0 -13   6       72.67      108.24     22.36 o 
   1 -13   6       94.20       87.48     23.08 o 
   2 -13   6       24.48       66.37     23.26 o 
  -8 -12   6      106.59       99.65     16.10 o 
  -7 -12   6       61.21       59.57     15.56 o 
  -6 -12   6       96.41      114.76     13.96 o 
  -5 -12   6      119.81      129.36     14.16 o 
  -4 -12   6      372.90      393.55     38.11 o 
  -3 -12   6      104.65      115.50     19.59 o 
  -2 -12   6      482.01      461.78     25.94 o 
  -1 -12   6       40.98       38.23     12.02 o 
   0 -12   6       75.61       76.75     19.86 o 
   1 -12   6       22.56       36.32     17.71 o 
   2 -12   6      180.43      201.44     25.76 o 
   3 -12   6        9.35       12.17     18.61 o 
  -9 -11   6       17.58       16.82     12.52 o 
  -8 -11   6      185.00      158.15     17.71 o 
  -7 -11   6        7.76        3.41     10.00 o 
  -6 -11   6      233.36      225.69     15.99 o 
  -5 -11   6      116.42      148.65     13.96 o 
  -4 -11   6      291.56      265.68     16.73 o 
  -3 -11   6      259.10      240.29     16.30 o 
  -2 -11   6      361.61      347.79     31.31 o 
  -1 -11   6       27.23       27.91     16.10 o 
   0 -11   6        4.24       12.88     15.92 o 
   1 -11   6       98.67      100.72     20.39 o 
   2 -11   6       50.36       17.17     18.61 o 
   3 -11   6      104.52       72.99     21.83 o 
  -9 -10   6      192.08      210.57     19.32 o 
  -8 -10   6      158.94      139.72     16.46 o 
  -7 -10   6      210.57      237.32     15.79 o 
  -6 -10   6       20.46       15.93      9.67 o 
  -5 -10   6      215.66      220.86     25.05 o 
  -4 -10   6       67.85       83.75     14.58 o 
  -3 -10   6      346.53      365.49     40.52 o 
  -2 -10   6       63.13       64.16     11.46 o 
  -1 -10   6       12.37       22.36     13.60 o 
   0 -10   6      146.16      142.23     19.50 o 
   1 -10   6      130.07      104.48     18.96 o 
   2 -10   6       26.78       27.55     17.17 o 
   3 -10   6      154.58      165.84     22.00 o 
   5 -10   6       37.74       28.45     19.32 o 
  -9  -9   6      591.98      597.35     31.49 o 
  -8  -9   6       61.87       76.88     11.48 o 
  -7  -9   6      365.44      344.81     17.96 o 
  -6  -9   6       68.55       63.11     32.20 o 
  -5  -9   6      208.42      219.67     14.40 o 
  -4  -9   6       56.37       51.46      9.60 o 
  -3  -9   6      510.39      475.02     20.82 o 
  -2  -9   6      461.14      468.22     20.59 o 
  -1  -9   6       21.75        6.62     11.27 o 
   0  -9   6      503.05      526.33     31.49 o 
   1  -9   6      505.49      537.06     32.74 o 
   2  -9   6      409.29      401.28     28.62 o 
   3  -9   6       95.58       90.25     12.90 o 
   4  -9   6       39.48       53.87     12.51 o 
   5  -9   6       14.03        5.20     12.07 o 
   6  -9   6       39.70       66.30     14.04 o 
  -9  -8   6      346.78      375.16     25.40 o 
  -8  -8   6       70.25       59.23     13.33 o 
  -7  -8   6        4.57       -1.73      8.70 o 
  -6  -8   6      383.62      366.34     18.31 o 
  -5  -8   6       73.73       76.46     10.91 o 
  -4  -8   6     1427.81     1318.66     38.59 o 
  -3  -8   6        2.00       -3.40      7.72 o 
  -2  -8   6      673.55      680.84     24.39 o 
  -1  -8   6        9.64       -9.66     11.09 o 
   0  -8   6      988.65      991.30     44.19 o 
   1  -8   6       55.05       57.10      9.42 o 
   2  -8   6      690.67      731.52     27.37 o 
   3  -8   6        0.93        0.25      9.22 o 
   4  -8   6      145.35      157.07     24.15 o 
   5  -8   6       12.17       14.32     10.34 o 
   6  -8   6      143.21      155.34     16.41 o 
   7  -8   6       59.28       66.92     14.70 o 
  -9  -7   6        4.43        9.84     12.88 o 
  -8  -7   6       96.88      104.46     12.37 o 
  -7  -7   6      301.36      303.04     43.83 o 
  -6  -7   6      390.50      395.47     18.71 o 
  -5  -7   6      475.36      445.41     18.99 o 
  -4  -7   6      820.40      803.33     26.48 o 
  -3  -7   6      336.00      294.33     17.62 o 
  -2  -7   6      312.27      331.33     22.54 o 
  -1  -7   6       48.18       45.98     12.34 o 
   0  -7   6      515.19      518.57     19.92 o 
   1  -7   6      401.97      401.36     17.17 o 
   2  -7   6      129.11      149.97     12.26 o 
   3  -7   6      112.61      114.00     16.55 o 
   4  -7   6       46.65       63.11     11.90 o 
   5  -7   6      435.80      412.54     20.73 o 
   6  -7   6        9.72        8.54     10.53 o 
   7  -7   6      118.99      151.43     30.50 o 
   8  -7   6       66.09       56.00     21.65 o 
  -9  -6   6      198.61      212.41     15.66 o 
  -8  -6   6      144.32       95.19     39.00 o 
  -7  -6   6      311.92      307.12     16.94 o 
  -6  -6   6       16.57       17.13      9.12 o 
  -5  -6   6      443.66      443.91     18.84 o 
  -4  -6   6        2.53        1.46      7.33 o 
  -3  -6   6      213.24      219.07     17.62 o 
  -2  -6   6       15.90        8.95      9.84 o 
  -1  -6   6     1523.13     1398.87     37.82 o 
   0  -6   6      434.44      426.56     17.50 o 
   1  -6   6     1749.54     1694.62     45.09 o 
   2  -6   6        2.80        1.64      7.27 o 
   3  -6   6     1219.92     1088.40     33.14 o 
   4  -6   6      113.58      106.32     11.89 o 
   5  -6   6      227.38      224.81     11.74 o 
   6  -6   6       38.03       45.18     10.82 o 
   7  -6   6       55.17       54.58     12.28 o 
   8  -6   6        7.77        0.20     12.06 o 
  -9  -5   6      460.46      459.23     23.00 o 
  -8  -5   6      293.36      264.39     22.36 o 
  -7  -5   6      348.71      369.91     25.94 o 
  -6  -5   6      919.97      863.87     28.20 o 
  -5  -5   6      367.20      346.89     16.79 o 
  -4  -5   6      226.20      222.38     13.03 o 
  -3  -5   6      520.86      521.34     19.34 o 
  -2  -5   6     1366.81     1341.80     29.65 o 
  -1  -5   6        4.94        4.92      7.87 o 
   0  -5   6     1344.34     1251.20     40.70 o 
   1  -5   6       18.66       29.03      7.21 o 
   2  -5   6     1199.36     1173.56     33.71 o 
   3  -5   6       12.56        2.55     11.00 o 
   4  -5   6      845.55      833.45     25.65 o 
   5  -5   6      187.73      161.85     10.15 o 
   6  -5   6      193.21      178.37     13.80 o 
   7  -5   6        4.72       -7.85     19.32 o 
   8  -5   6      125.94      163.34     16.05 o 
   9  -5   6       17.19       32.13     13.35 o 
  -9  -4   6        1.97        2.15     14.85 o 
  -8  -4   6      413.28      413.59     20.76 o 
  -7  -4   6      101.65       75.87     10.87 o 
  -6  -4   6      787.43      795.77     26.80 o 
  -5  -4   6       13.38       14.52      7.76 o 
  -4  -4   6     1638.96     1561.94     41.93 o 
  -3  -4   6       25.74       33.38      7.39 o 
  -2  -4   6     2284.92     2214.74     56.52 o 
  -1  -4   6      161.99      158.51      6.11 o 
   0  -4   6      921.20      919.96     26.94 o 
   1  -4   6        3.97       -5.44      5.44 o 
   2  -4   6     1092.75     1049.27     23.77 o 
   3  -4   6      551.19      480.35     14.51 o 
   4  -4   6       66.59       69.48      7.25 o 
   5  -4   6      741.50      745.45     20.61 o 
   6  -4   6      265.87      262.02     15.37 o 
   7  -4   6      347.42      344.87     18.71 o 
   8  -4   6       99.19       92.39     13.27 o 
   9  -4   6      274.82      286.45     19.66 o 
  -9  -3   6      106.59      121.30     20.22 o 
  -8  -3   6       86.62       70.49     15.92 o 
  -7  -3   6      258.87      281.98     22.45 o 
  -6  -3   6      275.42      271.24     15.37 o 
  -5  -3   6      601.46      612.40     37.21 o 
  -4  -3   6     1043.18     1065.29     43.74 o 
  -3  -3   6     1060.01     1052.25     24.26 o 
  -2  -3   6      284.08      294.66     10.92 o 
  -1  -3   6     1757.60     1644.70     49.82 o 
   0  -3   6      701.40      713.61     20.67 o 
   1  -3   6      952.96      923.90     20.54 o 
   2  -3   6      381.35      368.69     11.44 o 
   3  -3   6      268.74      255.55     10.13 o 
   4  -3   6      330.40      344.54     12.15 o 
   5  -3   6      797.15      803.56     21.44 o 
   6  -3   6      103.39       88.76      9.79 o 
   7  -3   6      425.19      449.75     19.73 o 
   8  -3   6       34.95       39.41     10.55 o 
   9  -3   6      164.35      138.76     14.92 o 
  10  -3   6       23.81       18.00     11.89 o 
  -9  -2   6       88.02      109.67     20.22 o 
  -8  -2   6        1.73        7.33     15.39 o 
  -7  -2   6      456.64      446.85     20.30 o 
  -6  -2   6        0.22        9.83      8.28 o 
  -5  -2   6      788.53      733.93     34.08 o 
  -4  -2   6      156.86      166.38     13.33 o 
  -3  -2   6      136.07      136.43      7.62 o 
  -2  -2   6      827.54      799.82     19.38 o 
  -1  -2   6      662.93      630.28     20.10 o 
   0  -2   6      642.71      639.47     24.87 o 
   1  -2   6      980.54      920.24     21.29 o 
   2  -2   6     1023.01     1038.58     22.88 o 
   3  -2   6      735.06      695.24     17.27 o 
   4  -2   6     1344.79     1304.58     28.64 o 
   5  -2   6     1701.52     1667.00     35.63 o 
   6  -2   6        6.95       -2.09      6.85 o 
   7  -2   6      269.71      259.20     14.85 o 
   8  -2   6       61.82       65.24     11.06 o 
   9  -2   6        2.71       -6.53      9.27 o 
  10  -2   6       26.19       31.96     13.69 o 
  -8  -1   6       35.13       30.59     15.74 o 
  -7  -1   6       84.65       86.05     16.46 o 
  -6  -1   6      247.18      261.54     26.75 o 
  -5  -1   6        5.00        6.68      7.38 o 
  -4  -1   6       13.25        5.03      6.58 o 
  -3  -1   6      219.80      224.14      9.74 o 
  -2  -1   6     3748.44     3614.49     69.96 o 
  -1  -1   6      270.89      272.65     13.00 o 
   0  -1   6      794.76      737.60     22.19 o 
   1  -1   6      354.15      372.76     14.40 o 
   2  -1   6     2447.16     2401.22     46.89 o 
   3  -1   6       92.12       90.44      5.67 o 
   4  -1   6      524.77      518.53     14.21 o 
   5  -1   6      258.95      255.58     15.84 o 
   6  -1   6      284.82      276.87     13.91 o 
   7  -1   6       10.27       13.06      7.56 o 
   8  -1   6       80.03       87.04     10.86 o 
   9  -1   6       69.14       81.88     11.49 o 
  10  -1   6       73.68       67.33     12.79 o 
  11  -1   6        4.79       19.05     11.69 o 
  -8   0   6      320.36      332.94     29.16 o 
  -7   0   6       85.77      100.72     19.50 o 
  -6   0   6      299.05      304.85     25.05 o 
  -5   0   6        1.62       -3.46      7.26 o 
  -4   0   6     1199.88     1195.18     26.43 o 
  -3   0   6      552.13      557.34     12.67 o 
  -2   0   6     2730.02     2670.65     53.00 o 
  -1   0   6       78.30       78.52      3.80 o 
   0   0   6     1599.01     1621.60     41.68 o 
   1   0   6      242.37      225.50      7.78 o 
   2   0   6      637.40      651.31     15.73 o 
   3   0   6     2466.66     2472.76     48.45 o 
   4   0   6       18.89       16.02      4.40 o 
   5   0   6     1101.85     1069.59     24.17 o 
   6   0   6      654.19      612.74     20.87 o 
   7   0   6     1686.91     1539.14     41.81 o 
   8   0   6       12.17        0.10      7.56 o 
   9   0   6      545.52      518.06     21.97 o 
  10   0   6      113.51      127.75     15.65 o 
  11   0   6      120.48      105.24     14.24 o 
  -8   1   6       99.02      111.81     20.93 o 
  -7   1   6      597.93      606.84     37.21 o 
  -6   1   6      164.26      175.50     21.65 o 
  -5   1   6      410.60      418.45     28.27 o 
  -4   1   6      654.91      618.82     46.07 o 
  -3   1   6     2260.99     2286.94     46.69 o 
  -2   1   6       13.00        5.68      4.44 o 
  -1   1   6     1020.52     1054.77     19.97 o 
   0   1   6      402.05      389.77     15.62 o 
   1   1   6     2358.17     2401.95     58.70 o 
   2   1   6      947.69     1018.75     22.13 o 
   3   1   6      744.54      763.83     17.88 o 
   4   1   6        6.49        8.80      4.42 o 
   5   1   6     2556.17     2556.75     56.79 o 
   6   1   6      173.52      157.43     13.15 o 
   7   1   6      435.10      411.95     16.86 o 
   8   1   6      318.24      308.07     15.87 o 
   9   1   6      324.37      319.82     16.79 o 
  10   1   6      114.99      104.69     12.35 o 
  11   1   6      109.64      108.74     13.78 o 
  -7   2   6      175.30      189.99     23.97 o 
  -6   2   6       18.08       -5.19     14.85 o 
  -5   2   6      493.99      471.94     31.67 o 
  -4   2   6      128.90      103.76     16.64 o 
  -3   2   6      706.99      710.52     68.25 o 
  -2   2   6      844.66      871.82     20.58 o 
  -1   2   6     1673.97     1634.71     28.88 o 
   0   2   6      657.49      670.79     16.45 o 
   1   2   6      987.01     1031.28     28.84 o 
   2   2   6      440.14      437.14     12.22 o 
   3   2   6     2004.38     1973.38     39.48 o 
   4   2   6      338.33      336.85     10.60 o 
   5   2   6      924.36      928.77     21.20 o 
   6   2   6      512.61      501.23     36.85 o 
   7   2   6       27.15       20.34      7.26 o 
   8   2   6      281.06      284.83     14.69 o 
   9   2   6       26.75       17.83      9.21 o 
  10   2   6      416.47      408.08     19.54 o 
  11   2   6       10.68      -10.65     15.39 o 
  12   2   6      146.68      157.25     20.22 o 
  -7   3   6       21.55       39.36     17.53 o 
  -6   3   6      215.38      208.78     23.26 o 
  -5   3   6        9.39        5.07      9.57 o 
  -4   3   6      920.00      980.20     46.87 o 
  -3   3   6        8.94        3.05      8.60 o 
  -2   3   6     1337.91     1278.54     36.69 o 
  -1   3   6       26.43       40.25      5.77 o 
   0   3   6      245.35      226.15      9.46 o 
   1   3   6       25.82       31.33      6.39 o 
   2   3   6      774.28      748.20     26.39 o 
   3   3   6       43.07       35.59      5.02 o 
   4   3   6     2436.28     2406.23     47.44 o 
   5   3   6      587.32      572.14     18.90 o 
   6   3   6      325.70      330.62     14.09 o 
   7   3   6       84.50       91.20      8.59 o 
   8   3   6      243.71      238.75     13.02 o 
   9   3   6      297.80      287.21     15.12 o 
  10   3   6      184.53      172.93     13.37 o 
  11   3   6        4.34       18.59      9.76 o 
  12   3   6       27.50       40.48     22.63 o 
  -7   4   6       10.65       24.69     20.04 o 
  -6   4   6       91.48       89.81     19.86 o 
  -5   4   6      257.95      247.96     24.33 o 
  -4   4   6      204.67      162.98     20.93 o 
  -3   4   6     1119.84     1066.10     33.84 o 
  -2   4   6      132.82      131.01     28.18 o 
  -1   4   6      877.22      860.71     23.36 o 
   0   4   6      211.96      229.58     13.65 o 
   1   4   6      464.30      443.62     13.25 o 
   2   4   6      494.89      539.84     17.94 o 
   3   4   6     4100.41     3980.56     93.74 o 
   4   4   6       77.79       69.09      7.81 o 
   5   4   6     1015.08      995.87     22.26 o 
   6   4   6       96.37       89.23      8.21 o 
   7   4   6     1008.69      954.05     27.70 o 
   8   4   6      125.78      120.52      9.67 o 
   9   4   6      992.12      999.24     30.54 o 
  10   4   6       91.09       82.39     10.17 o 
  11   4   6       37.26       35.89      9.96 o 
  12   4   6        5.35        9.33     11.09 o 
  -6   5   6       14.08      -10.02     18.25 o 
  -5   5   6      153.46      150.81     23.44 o 
  -4   5   6        7.45        6.08     15.56 o 
  -3   5   6      190.62      193.48     14.79 o 
  -2   5   6       79.78       78.57     11.81 o 
  -1   5   6       43.81       49.38      9.34 o 
   0   5   6        3.82        4.01      5.52 o 
   1   5   6      577.68      570.46     16.04 o 
   2   5   6     1919.05     1905.96     45.61 o 
   3   5   6     1777.37     1764.86     44.96 o 
   4   5   6      820.40      816.48     23.55 o 
   5   5   6      326.55      336.41     24.78 o 
   6   5   6      192.18      179.30     33.01 o 
   7   5   6      668.26      657.04     27.55 o 
   8   5   6      332.92      303.44     15.30 o 
   9   5   6      458.68      427.30     27.10 o 
  10   5   6       10.08       21.51     10.02 o 
  11   5   6       19.84       11.08      9.10 o 
  12   5   6      196.30      196.78     19.32 o 
  -6   6   6        1.94       -1.61     18.78 o 
  -5   6   6       83.91       79.43     22.18 o 
  -4   6   6       54.49       72.28     19.50 o 
  -3   6   6      262.74      250.46     24.69 o 
  -2   6   6       22.33       30.79     11.00 o 
  -1   6   6      440.20      429.05     19.82 o 
   0   6   6      376.24      371.89     13.36 o 
   1   6   6      128.96      126.52      8.21 o 
   2   6   6     3625.80     3564.71     68.49 o 
   3   6   6      384.72      417.95     13.54 o 
   4   6   6      616.69      590.20     28.09 o 
   5   6   6      147.01      156.61     16.28 o 
   6   6   6      802.13      828.37     27.82 o 
   7   6   6       73.02       67.06      8.12 o 
   8   6   6      708.41      707.72     23.12 o 
   9   6   6        2.49       -2.31      6.94 o 
  10   6   6      160.58      162.54     11.62 o 
  11   6   6      135.21      150.86     12.35 o 
  12   6   6      257.56      301.60     35.87 o 
  -5   7   6      214.47      230.78     28.45 o 
  -4   7   6      265.93      296.44     29.88 o 
  -3   7   6        3.43      -15.56     15.56 o 
  -2   7   6      872.81      869.71     31.48 o 
  -1   7   6       14.08       19.00      9.93 o 
   0   7   6     1004.38      982.34     31.74 o 
   1   7   6       14.95       11.92      6.02 o 
   2   7   6     1244.27     1204.16     27.42 o 
   3   7   6       67.10       54.04      7.57 o 
   4   7   6        8.77        6.39      5.88 o 
   5   7   6        8.75        4.11      8.77 o 
   6   7   6      129.97      139.15     12.43 o 
   7   7   6      493.69      509.30     19.21 o 
   8   7   6      162.14      172.03     10.95 o 
   9   7   6      439.96      427.24     31.58 o 
  10   7   6       94.32      100.17     11.45 o 
  11   7   6      224.26      219.73     14.76 o 
  12   7   6       45.18       43.29     19.32 o 
  -5   8   6      123.89      135.79     26.84 o 
  -4   8   6      262.56      328.11     32.02 o 
  -3   8   6      118.30      111.99     20.93 o 
  -2   8   6      125.81      128.92     15.12 o 
  -1   8   6      308.91      304.62     18.09 o 
   0   8   6       14.62        0.66      9.33 o 
   1   8   6      477.46      431.53     19.13 o 
   2   8   6       47.47       47.15     10.64 o 
   3   8   6      656.25      668.97     22.16 o 
   4   8   6       19.47       15.07     12.43 o 
   5   8   6      406.65      426.53     15.99 o 
   6   8   6       19.56       24.87     10.02 o 
   7   8   6     1230.91     1176.10     44.90 o 
   8   8   6       40.09       40.12      8.07 o 
   9   8   6      140.92      159.64     10.97 o 
  10   8   6        1.08       -4.32      7.18 o 
  11   8   6       69.86       68.70     17.71 o 
  12   8   6       78.97       76.39     20.57 o 
  -2   9   6      116.91       93.39     21.65 o 
  -1   9   6       39.77       48.30     18.78 o 
   0   9   6      138.59      143.12     20.22 o 
   1   9   6      542.32      555.80     22.36 o 
   2   9   6      665.15      636.80     23.08 o 
   3   9   6      406.01      418.69     20.93 o 
   4   9   6      161.72      151.59     10.95 o 
   5   9   6      560.66      502.84     18.39 o 
   6   9   6      723.94      673.14     39.27 o 
   7   9   6      301.03      282.51     17.26 o 
   8   9   6      274.45      280.88     18.25 o 
   9   9   6       34.46       29.39      8.21 o 
  10   9   6      173.82      178.05     12.33 o 
  11   9   6        6.04        0.89     15.21 o 
  12   9   6      357.59      370.15     32.56 o 
  -1  10   6        0.46        4.47     18.96 o 
   0  10   6      484.36      451.01     33.10 o 
   1  10   6        6.49       -1.97     15.56 o 
   2  10   6      817.37      816.37     63.42 o 
   3  10   6       38.34       28.84     11.90 o 
   4  10   6      393.03      373.52     17.26 o 
   5  10   6      143.35      147.26     16.37 o 
   6  10   6      960.97      850.85     30.77 o 
   7  10   6      301.43      268.39     13.31 o 
   8  10   6      289.01      297.63     13.38 o 
   9  10   6       68.26       80.17      7.82 o 
  10  10   6      344.35      331.51     18.43 o 
  11  10   6      220.11      235.97     25.58 o 
  -1  11   6       15.78        6.80     20.39 o 
   0  11   6       78.36       96.96     23.08 o 
   1  11   6       36.52       44.01     18.78 o 
   2  11   6       36.08       30.59     17.17 o 
   3  11   6       62.15       55.25     10.39 o 
   4  11   6       19.26       11.90      8.64 o 
   5  11   6      218.29      223.35     13.58 o 
   6  11   6       18.79        8.18      8.02 o 
   7  11   6      254.21      278.15     14.23 o 
   8  11   6      169.00      195.55     18.16 o 
   9  11   6      250.90      261.34     12.80 o 
  10  11   6       13.59       13.24      8.77 o 
  11  11   6      207.90      226.49     15.03 o 
  -1  12   6      111.41      135.61     26.66 o 
   0  12   6        4.10       31.67     22.00 o 
   1  12   6      174.65      174.07     26.30 o 
   2  12   6        6.59      -16.46     16.46 o 
   3  12   6      133.87      122.36     13.65 o 
   4  12   6       19.75       22.95     10.23 o 
   5  12   6       50.17       52.66     15.74 o 
   6  12   6       42.40       41.91      9.33 o 
   7  12   6      458.15      444.59     18.57 o 
   8  12   6       27.45       30.48      8.17 o 
   9  12   6       66.74       74.58      8.66 o 
  10  12   6      151.12      173.53     14.31 o 
   1  13   6       39.63       27.73     21.47 o 
   2  13   6      182.95      211.64     27.19 o 
   3  13   6        7.62       -4.29     16.82 o 
   4  13   6      125.59      123.25     15.39 o 
   5  13   6      122.41      133.24     21.20 o 
   6  13   6      247.70      258.29     16.37 o 
   7  13   6      262.80      268.65     15.20 o 
   8  13   6       25.94       35.28      8.89 o 
   9  13   6       58.15       55.62     15.83 o 
   4  14   6       93.58       93.45     16.01 o 
   5  14   6        2.61        2.65     10.53 o 
   6  14   6      285.22      307.12     17.69 o 
   7  14   6       55.67       58.58     10.93 o 
   8  14   6        3.50        5.49     11.54 o 
   9  14   6      111.68      142.41     17.35 o 
  -5 -13   7      246.76      287.14     26.48 o 
  -4 -13   7       83.82       86.77     19.32 o 
  -3 -13   7       39.65       55.28     19.50 o 
  -2 -13   7       65.49      109.13     21.47 o 
  -1 -13   7       93.26       38.82     20.04 o 
   0 -13   7      172.42      203.05     26.84 o 
   1 -13   7        1.33        2.50     19.32 o 
  -7 -12   7        1.15       12.88     14.31 o 
  -6 -12   7      385.68      359.24     27.73 o 
  -5 -12   7       12.55       26.48     15.92 o 
  -4 -12   7       51.90       55.32     18.96 o 
  -3 -12   7        5.72        0.43     11.18 o 
  -2 -12   7      232.28      250.98     18.59 o 
  -1 -12   7       43.25       48.62     13.40 o 
   0 -12   7       55.50       34.35     18.61 o 
   1 -12   7       39.78       55.46     18.96 o 
   2 -12   7       42.25       53.67     20.93 o 
   3 -12   7       24.30       31.84     21.47 o 
  -8 -11   7       35.96        5.01     13.42 o 
  -7 -11   7      108.19      136.14     18.25 o 
  -6 -11   7       16.07       21.98     11.26 o 
  -5 -11   7      144.22      104.75     13.52 o 
  -4 -11   7        2.35       -2.68      9.97 o 
  -3 -11   7      348.70      385.48     40.79 o 
  -2 -11   7       12.81       -3.93     14.22 o 
  -1 -11   7      329.02      390.36     30.95 o 
   0 -11   7        0.74      -15.56     15.56 o 
   1 -11   7      110.33       62.79     19.68 o 
   2 -11   7        2.71        5.72     17.89 o 
   3 -11   7       79.66       97.86     23.26 o 
  -8 -10   7       10.59       -1.07     13.42 o 
  -7 -10   7      115.15      120.22     17.71 o 
  -6 -10   7       12.29       27.19     10.75 o 
  -5 -10   7      283.97      305.40     18.14 o 
  -4 -10   7      168.80      168.46     14.53 o 
  -3 -10   7      245.61      224.35     15.79 o 
  -2 -10   7      130.81      121.97     13.27 o 
  -1 -10   7      242.23      247.96     23.44 o 
   0 -10   7       93.72       65.30     16.28 o 
   1 -10   7       96.59      151.71     21.29 o 
   2 -10   7       55.04       36.85     17.89 o 
   3 -10   7      154.99      167.99     24.15 o 
   5 -10   7       15.52        9.30     17.53 o 
  -8  -9   7       96.14      105.19     16.82 o 
  -7  -9   7      413.86      361.63     19.21 o 
  -6  -9   7      327.56      313.87     18.25 o 
  -5  -9   7       87.10       96.97     12.27 o 
  -4  -9   7      420.03      402.22     19.69 o 
  -3  -9   7       19.68       -0.24      8.70 o 
  -2  -9   7      461.31      415.92     32.02 o 
  -1  -9   7        1.28        1.43     12.70 o 
   0  -9   7      504.97      494.84     31.67 o 
   1  -9   7        0.49        1.97     14.31 o 
   2  -9   7      610.13      591.63     35.24 o 
   3  -9   7       22.03       24.15     16.82 o 
   4  -9   7      230.60      233.11     24.69 o 
   5  -9   7       49.33       48.84     16.46 o 
   6  -9   7       45.69       42.76     19.86 o 
  -9  -8   7        6.98       20.04     13.78 o 
  -8  -8   7      295.58      280.41     18.09 o 
  -7  -8   7        7.26        3.38      9.35 o 
  -6  -8   7      566.92      585.01     46.34 o 
  -5  -8   7      194.81      167.56     18.78 o 
  -4  -8   7      566.42      494.49     21.05 o 
  -3  -8   7       15.05       18.43      9.48 o 
  -2  -8   7      576.34      557.70     22.86 o 
  -1  -8   7        5.44       12.34     12.70 o 
   0  -8   7      240.60      266.39     22.36 o 
   1  -8   7        5.02      -12.70     12.70 o 
   2  -8   7      208.12      195.98     14.54 o 
   3  -8   7      174.88      191.39     14.79 o 
   4  -8   7        5.73       -7.58      8.01 o 
   5  -8   7      265.52      264.95     38.82 o 
   6  -8   7       37.05       46.10     13.09 o 
   7  -8   7       33.84       49.52     13.65 o 
  -9  -7   7      152.45      170.49     19.86 o 
  -8  -7   7      245.63      246.87     16.59 o 
  -7  -7   7      482.07      439.54     32.92 o 
  -6  -7   7       39.32       35.07     14.76 o 
  -5  -7   7      530.34      502.03     21.52 o 
  -4  -7   7      257.04      219.12     13.96 o 
  -3  -7   7      515.26      536.49     31.67 o 
  -2  -7   7       40.04       37.09      9.23 o 
  -1  -7   7      697.17      731.71     35.06 o 
   0  -7   7      242.03      222.28     13.45 o 
   1  -7   7      857.88      823.92     51.26 o 
   2  -7   7       40.62       41.51      9.42 o 
   3  -7   7      196.55      204.39     14.45 o 
   4  -7   7       90.57      104.47     10.00 o 
   5  -7   7       98.85       92.16     12.94 o 
   6  -7   7        4.91        5.24     11.26 o 
   7  -7   7       44.46       61.98     14.16 o 
   8  -7   7       41.28       36.14     21.11 o 
  -9  -6   7      366.12      351.01     27.91 o 
  -8  -6   7       94.97      100.85     20.31 o 
  -7  -6   7      240.97      243.62     15.92 o 
  -6  -6   7       77.01       77.13     10.77 o 
  -5  -6   7      232.88      239.91     26.84 o 
  -4  -6   7      355.67      359.60     17.14 o 
  -3  -6   7       43.52       50.15      8.72 o 
  -2  -6   7      748.88      735.53     25.17 o 
  -1  -6   7      838.00      853.81     26.50 o 
   0  -6   7     1226.74     1233.66     36.14 o 
   1  -6   7      171.12      172.20     11.89 o 
   2  -6   7     1401.30     1360.70     49.73 o 
   3  -6   7       65.39       60.60      7.90 o 
   4  -6   7      108.71      119.65      9.34 o 
   5  -6   7      134.68      128.99     12.74 o 
   6  -6   7       93.17       98.06     13.03 o 
   7  -6   7        1.22      -10.31     10.31 o 
   8  -6   7      102.71      120.95     23.70 o 
  -9  -5   7        1.48      -14.85     14.85 o 
  -8  -5   7      395.06      373.23     28.71 o 
  -7  -5   7       14.95       20.18      9.88 o 
  -6  -5   7      501.19      505.58     21.52 o 
  -5  -5   7        0.73        8.81      7.90 o 
  -4  -5   7     1126.11     1115.26     33.39 o 
  -3  -5   7       13.37        6.25      7.46 o 
  -2  -5   7     1027.96     1050.89     31.49 o 
  -1  -5   7        4.18        8.04      6.82 o 
   0  -5   7     1513.89     1471.12     47.69 o 
   1  -5   7     2127.55     2083.62     42.73 o 
   2  -5   7      216.82      232.43     12.07 o 
   3  -5   7      103.39      110.31      7.89 o 
   4  -5   7      766.93      776.27     21.10 o 
   5  -5   7      322.63      335.29     14.58 o 
   6  -5   7      429.62      453.22     28.36 o 
   7  -5   7       58.31       55.76     24.24 o 
   8  -5   7      143.57      188.72     28.98 o 
   9  -5   7       31.79       20.92     12.52 o 
  -8  -4   7      232.02      237.94     22.90 o 
  -7  -4   7       11.51       27.92     10.50 o 
  -6  -4   7      236.06      229.47     14.80 o 
  -5  -4   7      339.11      367.10     22.63 o 
  -4  -4   7      219.31      223.28     13.28 o 
  -3  -4   7      123.98      125.71     10.56 o 
  -2  -4   7      990.06      952.25     23.15 o 
  -1  -4   7     1839.75     1834.34     47.43 o 
   0  -4   7       34.36       37.69      4.26 o 
   1  -4   7     1025.60     1011.79     23.09 o 
   2  -4   7      359.00      366.42     14.23 o 
   3  -4   7      411.74      381.60     13.17 o 
   4  -4   7      349.52      348.49     13.42 o 
   5  -4   7      988.25     1006.63     25.43 o 
   6  -4   7        5.73       -3.09      9.93 o 
   7  -4   7      311.42      287.20     26.84 o 
   8  -4   7        1.11        1.14     10.62 o 
   9  -4   7      169.28      157.67     16.38 o 
  -8  -3   7       55.99       43.12     17.17 o 
  -7  -3   7      190.93      202.88     27.28 o 
  -6  -3   7        0.54        0.41      9.04 o 
  -5  -3   7      816.01      811.38     27.19 o 
  -4  -3   7        0.38      -14.13     14.13 o 
  -3  -3   7      958.05      967.14     29.15 o 
  -2  -3   7       12.70       14.64      5.45 o 
  -1  -3   7     1630.34     1594.62     42.17 o 
   0  -3   7      395.26      376.23     15.62 o 
   1  -3   7      129.78      130.57      6.85 o 
   2  -3   7       61.42       59.29      5.66 o 
   3  -3   7      864.33      835.17     20.54 o 
   4  -3   7      333.07      321.84     12.30 o 
   5  -3   7       70.93       70.64      9.49 o 
   6  -3   7      206.67      215.18     21.11 o 
   7  -3   7       66.89       69.80     10.75 o 
   8  -3   7      129.72      125.04     13.73 o 
   9  -3   7        4.09        0.81     16.19 o 
  10  -3   7       58.41       57.22     20.22 o 
  -8  -2   7       98.35       74.78     18.07 o 
  -7  -2   7       61.00       68.52     16.82 o 
  -6  -2   7      281.97      272.99     16.19 o 
  -5  -2   7      322.12      322.09     16.61 o 
  -4  -2   7      371.18      379.83     17.04 o 
  -3  -2   7      407.18      396.41     16.41 o 
  -2  -2   7      339.50      323.58     11.82 o 
  -1  -2   7      160.06      152.50     10.32 o 
   0  -2   7      251.33      233.95     13.08 o 
   1  -2   7      170.79      166.33      7.07 o 
   2  -2   7      258.28      226.39      9.34 o 
   3  -2   7      205.80      212.24     10.60 o 
   4  -2   7      572.67      571.52     16.60 o 
   5  -2   7        0.73        5.48      5.24 o 
   6  -2   7      151.49      134.91     11.22 o 
   7  -2   7       11.05       16.44      8.48 o 
   8  -2   7       47.86       30.26     10.30 o 
   9  -2   7       53.39       52.83     11.44 o 
  10  -2   7      102.90      114.41     14.61 o 
  -8  -1   7      102.78      123.98     20.57 o 
  -7  -1   7        8.53       -0.89     14.49 o 
  -6  -1   7      678.80      666.05     36.50 o 
  -5  -1   7       68.02       80.98     18.96 o 
  -4  -1   7     1095.43     1081.58     31.91 o 
  -3  -1   7       76.94       68.59      8.51 o 
  -2  -1   7     1607.84     1610.49     35.63 o 
  -1  -1   7      585.66      531.41     15.12 o 
   0  -1   7     2292.74     2115.02     53.38 o 
   1  -1   7      185.28      155.69      6.61 o 
   2  -1   7     1052.67     1015.49     23.58 o 
   3  -1   7      376.82      384.95     11.92 o 
   4  -1   7      624.81      603.77     16.36 o 
   5  -1   7      382.03      384.65     24.16 o 
   6  -1   7      109.01       92.29      9.73 o 
   7  -1   7      193.57      210.12     13.33 o 
   8  -1   7       22.69       38.59      9.55 o 
   9  -1   7      327.92      311.51     20.04 o 
  10  -1   7       54.83       38.86     12.59 o 
  11  -1   7       54.53       54.57     18.07 o 
  -8   0   7       70.61       78.00     20.57 o 
  -7   0   7      145.78      157.97     22.90 o 
  -6   0   7      437.62      420.24     30.23 o 
  -5   0   7      777.97      691.28     36.67 o 
  -4   0   7      261.41      270.98     26.12 o 
  -3   0   7      537.12      537.13     15.82 o 
  -2   0   7      645.09      628.79     20.63 o 
  -1   0   7     2287.16     2254.33     38.90 o 
   0   0   7       32.56       35.57     15.48 o 
   1   0   7      608.50      600.90     20.43 o 
   2   0   7        1.66       -1.59      3.93 o 
   3   0   7     3750.45     3762.70     81.42 o 
   4   0   7       29.15       39.60      7.73 o 
   5   0   7     1587.43     1528.64     32.94 o 
   6   0   7       36.84       29.70      7.18 o 
   7   0   7     1469.62     1382.03     40.34 o 
   8   0   7       32.03       28.68      8.79 o 
   9   0   7      604.05      572.49     37.21 o 
  10   0   7        1.27        1.55     10.31 o 
  11   0   7       49.38       75.46     13.83 o 
  -7   1   7      541.57      561.93     37.57 o 
  -6   1   7       19.29       10.73     15.92 o 
  -5   1   7      247.48      231.32     23.26 o 
  -4   1   7       23.49       24.51     13.78 o 
  -3   1   7      483.44      476.89     20.21 o 
  -2   1   7      483.48      509.48     14.88 o 
  -1   1   7      405.58      403.38     12.69 o 
   0   1   7      908.59      923.30     27.51 o 
   1   1   7      756.28      725.95     23.01 o 
   2   1   7     1442.24     1466.19     30.69 o 
   3   1   7     2073.31     2123.01     47.91 o 
   4   1   7      759.56      734.28     19.68 o 
   5   1   7      383.76      372.81     12.35 o 
   6   1   7      827.69      807.51     25.11 o 
   7   1   7      313.36      331.91     18.52 o 
   8   1   7      398.01      397.94     17.95 o 
   9   1   7       20.65       16.95      9.45 o 
  10   1   7      144.85      144.89     14.06 o 
  11   1   7       19.43       21.92     11.67 o 
  -7   2   7      151.86      172.46     24.69 o 
  -6   2   7      155.73      165.13     22.54 o 
  -5   2   7       25.13       14.31     15.74 o 
  -4   2   7      434.91      467.83     31.13 o 
  -3   2   7      173.06      168.74     12.93 o 
  -2   2   7      299.10      310.83     16.13 o 
  -1   2   7       16.39       20.88      6.61 o 
   0   2   7      595.36      569.73     12.94 o 
   1   2   7      197.34      209.54     12.02 o 
   2   2   7     1671.21     1659.43     65.57 o 
   3   2   7       14.95       20.53      4.62 o 
   4   2   7      813.24      840.10     20.03 o 
   5   2   7       86.56       96.09      6.56 o 
   6   2   7     1666.99     1688.92     44.02 o 
   7   2   7      135.61      107.77     17.53 o 
   8   2   7      181.18      173.70     11.77 o 
   9   2   7       42.74       34.77      9.63 o 
  10   2   7      243.29      256.06     19.77 o 
  11   2   7       39.72       31.32     13.24 o 
  -7   3   7      143.19      131.67     24.69 o 
  -6   3   7      313.43      337.41     30.41 o 
  -5   3   7      451.91      464.79     33.63 o 
  -4   3   7      572.89      531.34     34.17 o 
  -3   3   7      193.89      209.67     20.39 o 
  -2   3   7      232.40      274.99     25.76 o 
  -1   3   7      314.76      282.18     15.45 o 
   0   3   7     1102.29     1061.90     24.85 o 
   1   3   7     1014.61      976.07     29.09 o 
   2   3   7       10.34        6.87      6.89 o 
   3   3   7      609.62      609.89     16.01 o 
   4   3   7      114.81      108.38      6.80 o 
   5   3   7     1813.92     1794.83     37.18 o 
   6   3   7       29.30       33.13      7.14 o 
   7   3   7      219.50      214.86     13.51 o 
   8   3   7        4.54       -2.31      7.14 o 
   9   3   7      191.07      173.87     12.53 o 
  10   3   7        3.70       -3.36      8.83 o 
  11   3   7      114.14      129.69     18.61 o 
  12   3   7       26.37       38.82     12.04 o 
  -6   4   7        1.17       22.18     18.96 o 
  -5   4   7      161.86      213.43     25.76 o 
  -4   4   7       61.99       54.74     18.07 o 
  -3   4   7      149.96      161.91     20.93 o 
  -2   4   7        0.31        4.25      8.85 o 
  -1   4   7     2536.24     2416.57     62.75 o 
   0   4   7        2.24        3.74      5.67 o 
   1   4   7     1443.29     1386.93     30.38 o 
   2   4   7       10.84       14.91      7.46 o 
   3   4   7     1270.33     1293.69     45.08 o 
   4   4   7       18.24       21.39      5.13 o 
   5   4   7      507.08      519.60     18.15 o 
   6   4   7      222.81      231.99     12.63 o 
   7   4   7        9.28        8.10      7.07 o 
   8   4   7       41.23       34.70     10.02 o 
   9   4   7      345.34      344.35     16.89 o 
  10   4   7      373.83      377.51     38.73 o 
  11   4   7       50.75       62.51     11.90 o 
  12   4   7      118.31      110.78     13.65 o 
  -6   5   7       24.56       30.41     20.39 o 
  -5   5   7      118.77      123.26     23.26 o 
  -4   5   7       20.02       40.61     18.61 o 
  -3   5   7      366.82      330.25     27.55 o 
  -2   5   7      160.46      161.93     15.56 o 
  -1   5   7      799.07      746.78     31.40 o 
   0   5   7      850.49      898.06     24.11 o 
   1   5   7       54.99       59.18      6.91 o 
   2   5   7      445.35      433.80     13.75 o 
   3   5   7      800.07      846.50     26.04 o 
   4   5   7     2076.91     2160.33     54.13 o 
   5   5   7       57.04       51.51      8.08 o 
   6   5   7      325.07      312.78     14.84 o 
   7   5   7      454.19      425.59     42.04 o 
   8   5   7      556.07      506.51     19.71 o 
   9   5   7       52.11       47.12      9.28 o 
  10   5   7      308.19      315.89     18.70 o 
  11   5   7        4.94        9.39      9.16 o 
  12   5   7       74.11       93.57     12.48 o 
  -5   6   7       39.91       55.28     21.65 o 
  -4   6   7      125.96      131.85     23.26 o 
  -3   6   7       97.84       94.82     19.86 o 
  -2   6   7      534.95      505.09     23.79 o 
  -1   6   7        0.13        5.89      9.80 o 
   0   6   7      391.75      362.81     30.41 o 
   1   6   7        2.44       -5.47      6.02 o 
   2   6   7      681.90      700.93     18.77 o 
   3   6   7      129.89      130.30      7.88 o 
   4   6   7     1127.02     1140.32     45.80 o 
   5   6   7      178.08      190.35     16.46 o 
   6   6   7      489.21      483.57     24.42 o 
   7   6   7      123.96      120.56     10.27 o 
   8   6   7      984.93      936.01     28.60 o 
   9   6   7      345.64      340.29     17.09 o 
  10   6   7      139.47      138.98     19.14 o 
  11   6   7      102.83       95.74     11.29 o 
  12   6   7       65.88       76.91     12.04 o 
  -5   7   7       33.82       18.96     21.83 o 
  -4   7   7       49.58       46.34     21.11 o 
  -3   7   7      164.01      182.66     24.15 o 
  -2   7   7      137.89      141.42     14.86 o 
  -1   7   7      206.83      195.63     30.06 o 
   0   7   7       76.66       83.24     11.94 o 
   1   7   7      156.02      186.06     10.25 o 
   2   7   7       18.92       15.18      7.64 o 
   3   7   7      300.10      322.22     15.44 o 
   4   7   7        1.07       -2.73      6.71 o 
   5   7   7      256.88      264.42     19.86 o 
   6   7   7       45.26       49.38     11.09 o 
   7   7   7      837.29      837.02     26.91 o 
   8   7   7        3.50        7.82      7.35 o 
   9   7   7      441.12      414.31     18.05 o 
  10   7   7        7.90        0.33      9.12 o 
  11   7   7      239.50      258.42     15.78 o 
  12   7   7       11.75      -12.70     17.17 o 
  -2   8   7       54.73       65.66     20.22 o 
  -1   8   7      305.71      300.91     28.45 o 
   0   8   7      116.58      110.92     18.78 o 
   1   8   7      364.14      329.18     25.94 o 
   2   8   7      111.74      111.95     10.87 o 
   3   8   7      782.91      719.53     47.05 o 
   4   8   7      431.74      414.91     17.12 o 
   5   8   7      574.17      557.25     19.58 o 
   6   8   7      425.99      376.95     23.62 o 
   7   8   7      625.39      554.24     27.73 o 
   8   8   7      206.55      210.39     13.37 o 
   9   8   7       65.34       79.94     10.33 o 
  10   8   7      406.75      390.19     18.02 o 
  11   8   7       41.10       45.04      9.56 o 
  12   8   7      117.76      127.38     23.08 o 
  -1   9   7       19.22       -6.62     16.10 o 
   0   9   7     1125.07     1146.05     55.46 o 
   1   9   7       30.68       15.56     14.85 o 
   2   9   7      497.16      537.44     31.13 o 
   3   9   7       35.42       23.93     10.47 o 
   4   9   7      954.40      920.01     54.65 o 
   5   9   7        0.18       -6.78      6.78 o 
   6   9   7      257.10      257.99     14.11 o 
   7   9   7        0.13        9.66     10.56 o 
   8   9   7      314.90      318.62     21.29 o 
   9   9   7      214.14      225.23     14.60 o 
  10   9   7      189.00      214.97     29.97 o 
  11   9   7       48.04       51.34     18.61 o 
  -1  10   7       67.85       60.83     21.83 o 
   0  10   7      170.48      194.11     25.94 o 
   1  10   7       13.27       12.88     16.28 o 
   2  10   7      122.04      118.97     20.75 o 
   3  10   7      261.11      267.93     28.18 o 
   4  10   7      361.58      369.53     19.95 o 
   5  10   7      100.98       99.97     22.09 o 
   6  10   7      299.33      306.68     15.44 o 
   7  10   7      334.99      323.62     15.20 o 
   8  10   7      170.08      177.79     25.49 o 
   9  10   7      187.86      188.03     16.10 o 
  10  10   7       34.01       32.74     11.45 o 
  11  10   7       52.90       81.94     20.57 o 
  -1  11   7       93.39      120.76     25.76 o 
   0  11   7        2.80       36.14     19.32 o 
   1  11   7       59.38       81.76     21.47 o 
   2  11   7        0.11       -4.47     16.46 o 
   3  11   7      187.73      164.40     23.79 o 
   4  11   7       56.53       56.43     10.69 o 
   5  11   7      202.61      193.07     13.75 o 
   6  11   7       11.96       13.37      8.12 o 
   7  11   7      292.91      271.38     18.25 o 
   8  11   7       21.22       15.54     14.49 o 
   9  11   7       93.20       83.12     14.40 o 
  10  11   7       11.19        8.95      8.50 o 
  11  11   7      113.87       97.86     12.17 o 
   0  12   7       64.05       99.47     25.05 o 
   1  12   7       42.76       44.90     20.75 o 
   2  12   7        9.90       28.45     19.32 o 
   3  12   7      187.70      144.91     22.72 o 
   4  12   7       84.14       92.56     12.46 o 
   5  12   7       50.59       43.67     10.57 o 
   6  12   7      344.19      348.91     18.14 o 
   7  12   7        5.68       19.65      8.90 o 
   8  12   7      130.68      121.28     10.97 o 
   9  12   7        5.70       -4.14      7.61 o 
  10  12   7      210.90      223.78     12.45 o 
   2  13   7       26.71       47.41     22.00 o 
   3  13   7        0.17       -5.72     18.25 o 
   4  13   7      317.51      334.17     41.68 o 
   5  13   7      126.08      131.18     16.82 o 
   6  13   7       65.06       81.04     29.43 o 
   7  13   7        2.40       -9.07      9.07 o 
   8  13   7      114.66      128.53     11.89 o 
   9  13   7        2.69       -3.24      9.21 o 
   5  14   7      123.28      160.48     20.04 o 
   6  14   7        6.06        3.58     13.24 o 
   7  14   7       99.48      115.57     17.71 o 
  -3 -13   8       55.45       63.51     19.50 o 
  -2 -13   8       78.78      104.66     22.18 o 
  -1 -13   8        1.46      -12.17     17.53 o 
   0 -13   8      185.68      221.84     28.27 o 
  -5 -12   8      121.91      118.79     20.57 o 
  -4 -12   8       25.62       23.26     17.17 o 
  -3 -12   8      123.13      113.96     20.75 o 
  -2 -12   8        2.80       -7.93     15.65 o 
  -1 -12   8       49.51       35.88     12.75 o 
   0 -12   8      113.91      116.64     23.26 o 
   1 -12   8       11.02       34.53     19.68 o 
   2 -12   8       23.32       18.78     20.39 o 
  -6 -11   8        5.51       -6.44     13.95 o 
  -5 -11   8      301.00      354.76     28.62 o 
  -4 -11   8       29.93       12.89     11.59 o 
  -3 -11   8      179.03      202.92     23.53 o 
  -2 -11   8        4.73       -6.88     10.88 o 
  -1 -11   8      365.11      374.62     30.41 o 
   0 -11   8       42.63       71.56     19.86 o 
   1 -11   8        3.86      -15.92     15.92 o 
   2 -11   8       72.44       72.28     21.47 o 
   3 -11   8       22.81       26.30     19.14 o 
   4 -11   8       60.47       60.11     19.68 o 
  -7 -10   8      455.53      484.47     30.41 o 
  -6 -10   8      105.10      145.63     19.14 o 
  -5 -10   8       30.55       22.06     11.48 o 
  -4 -10   8      145.71      156.94     15.03 o 
  -3 -10   8       55.06       60.85     16.10 o 
  -2 -10   8      286.88      300.29     19.09 o 
  -1 -10   8       61.31       56.89     17.53 o 
   0 -10   8      144.74      129.53     21.11 o 
   1 -10   8        7.43       17.17     17.35 o 
   2 -10   8      513.09      480.35     34.17 o 
   3 -10   8        6.61      -17.00     17.00 o 
   4 -10   8      114.31      116.11     20.39 o 
   5 -10   8        8.75      -10.73     17.35 o 
  -8  -9   8      471.09      405.57     28.27 o 
  -7  -9   8       59.54       22.00     14.67 o 
  -6  -9   8       22.42       14.55     10.75 o 
  -5  -9   8        0.38        5.40     10.29 o 
  -4  -9   8      181.59      194.17     15.22 o 
  -3  -9   8       22.77       29.54     17.89 o 
  -2  -9   8      354.29      385.58     38.11 o 
  -1  -9   8       54.90       62.97     17.17 o 
   0  -9   8      362.95      380.35     29.52 o 
   1  -9   8      300.78      267.64     24.15 o 
   2  -9   8      519.23      546.37     36.14 o 
   3  -9   8      127.57      139.09     14.22 o 
   4  -9   8      207.07      241.07     17.90 o 
   5  -9   8        2.02       -6.08     15.74 o 
   6  -9   8       73.56       76.39     20.57 o 
  -8  -8   8       53.58       57.61     16.64 o 
  -7  -8   8       41.15       50.68     11.23 o 
  -6  -8   8        3.20        4.49     16.55 o 
  -5  -8   8      303.14      310.66     18.14 o 
  -4  -8   8      140.07      150.55     14.67 o 
  -3  -8   8      621.42      621.29     24.58 o 
  -2  -8   8      332.78      335.11     18.53 o 
  -1  -8   8      358.24      306.64     24.15 o 
   0  -8   8      109.05      127.56     17.35 o 
   1  -8   8      232.15      247.42     23.26 o 
   2  -8   8        8.01        5.19     14.85 o 
   3  -8   8      118.55      113.59     10.70 o 
   4  -8   8        1.03       -0.81      8.18 o 
   5  -8   8       99.87      127.91     14.77 o 
   6  -8   8       12.53       11.23     12.67 o 
   7  -8   8      205.82      202.16     28.09 o 
  -8  -7   8       13.75        1.43     14.31 o 
  -7  -7   8      261.56      268.67     48.66 o 
  -6  -7   8        6.15       22.24     10.01 o 
  -5  -7   8      375.24      357.10     29.97 o 
  -4  -7   8       39.37       45.21      9.99 o 
  -3  -7   8      798.73      769.22     27.18 o 
  -2  -7   8      222.56      216.78     14.51 o 
  -1  -7   8      250.84      230.43     20.93 o 
   0  -7   8      508.48      443.68     27.91 o 
   1  -7   8      105.87      108.02     14.85 o 
   2  -7   8      531.79      547.13     17.68 o 
   3  -7   8      167.66      169.18     11.69 o 
   4  -7   8      127.11      125.02     16.23 o 
   5  -7   8       43.41       56.17     11.73 o 
   6  -7   8      143.94      193.01     16.63 o 
   7  -7   8        8.13       13.18     11.98 o 
  -8  -6   8      282.61      327.19     19.90 o 
  -7  -6   8       64.37       56.76     11.53 o 
  -6  -6   8      278.73      265.47     16.38 o 
  -5  -6   8       32.09       27.80      9.90 o 
  -4  -6   8      855.91      828.19     37.57 o 
  -3  -6   8       46.29       40.77      9.32 o 
  -2  -6   8     1030.58     1022.90     32.37 o 
  -1  -6   8      233.12      211.46     19.68 o 
   0  -6   8      331.54      332.62     17.08 o 
   1  -6   8       12.16        4.60      5.68 o 
   2  -6   8      910.00      898.76     22.97 o 
   3  -6   8       25.05       13.43      6.92 o 
   4  -6   8      182.15      174.32     10.81 o 
   5  -6   8        3.67       10.04      9.30 o 
   6  -6   8       75.15       84.50     12.34 o 
   7  -6   8       80.74       60.31     13.47 o 
   8  -6   8       15.87       11.01     19.05 o 
  -8  -5   8      183.62      174.07     21.29 o 
  -7  -5   8       60.76       60.22     12.51 o 
  -6  -5   8      234.31      207.03     22.99 o 
  -5  -5   8      148.21      182.11     13.34 o 
  -4  -5   8     1854.25     1705.18     47.19 o 
  -3  -5   8      926.24      877.90     28.78 o 
  -2  -5   8      580.89      553.12     21.63 o 
  -1  -5   8      101.67      116.95     14.04 o 
   0  -5   8      995.63      991.54     30.60 o 
   1  -5   8      435.65      435.33     13.67 o 
   2  -5   8      452.78      470.08     15.11 o 
   3  -5   8      368.81      394.31     14.43 o 
   4  -5   8      114.18      122.14      9.39 o 
   5  -5   8      108.95      121.24     10.02 o 
   6  -5   8        6.95       17.01     10.06 o 
   7  -5   8      506.77      508.42     24.18 o 
   8  -5   8        0.48        0.60     18.78 o 
   9  -5   8       63.75       70.00     14.94 o 
  -8  -4   8       35.19       36.85     16.82 o 
  -7  -4   8      139.57      150.99     20.57 o 
  -6  -4   8       22.97       17.23      9.67 o 
  -5  -4   8      629.09      603.92     24.06 o 
  -4  -4   8        1.87        4.39      7.97 o 
  -3  -4   8     1153.50     1092.75     33.20 o 
  -2  -4   8       11.33        4.04      7.46 o 
  -1  -4   8      188.66      174.65     11.67 o 
   0  -4   8       70.82       53.42      8.89 o 
   1  -4   8     2006.29     2012.01     46.45 o 
   2  -4   8      124.67      126.15      7.68 o 
   3  -4   8      209.81      206.27     10.19 o 
   4  -4   8       60.93       59.68      7.40 o 
   5  -4   8      148.25      164.69     10.26 o 
   6  -4   8      471.31      472.91     21.28 o 
   7  -4   8      293.96      253.98     16.63 o 
   8  -4   8        5.76        6.73     17.26 o 
   9  -4   8       68.37       62.24     13.97 o 
  -8  -3   8       16.08       33.10     18.43 o 
  -7  -3   8      143.72      113.07     18.78 o 
  -6  -3   8       26.45       29.16     14.31 o 
  -5  -3   8      473.14      442.33     20.04 o 
  -4  -3   8      302.79      291.26     16.34 o 
  -3  -3   8      258.96      246.73     17.09 o 
  -2  -3   8      133.39      127.93     10.82 o 
  -1  -3   8       92.05      115.22     10.11 o 
   0  -3   8     1078.51     1077.26     31.81 o 
   1  -3   8       18.27       13.91      7.01 o 
   2  -3   8      543.85      529.73     30.19 o 
   3  -3   8       33.51       40.39      5.83 o 
   4  -3   8      455.80      468.98     14.97 o 
   5  -3   8        1.11       -0.96      5.64 o 
   6  -3   8     1090.48     1023.00     32.06 o 
   7  -3   8      163.96      154.67     17.44 o 
   8  -3   8       63.74       71.63     12.31 o 
   9  -3   8       26.87       29.40     12.08 o 
  10  -3   8       19.62       27.23     12.90 o 
  -7  -2   8       38.79       39.36     16.64 o 
  -6  -2   8      276.74      321.31     25.94 o 
  -5  -2   8       51.22       40.65     10.05 o 
  -4  -2   8      347.09      359.46     17.03 o 
  -3  -2   8       89.18       90.70      9.88 o 
  -2  -2   8       45.09       45.81      7.42 o 
  -1  -2   8      555.45      569.82     46.78 o 
   0  -2   8     1288.35     1294.62     36.49 o 
   1  -2   8      391.42      381.76     11.21 o 
   2  -2   8      586.94      578.91     23.53 o 
   3  -2   8       57.40       64.78      6.08 o 
   4  -2   8      991.10      921.80     32.24 o 
   5  -2   8      289.64      295.79     12.13 o 
   6  -2   8      536.80      504.20     20.23 o 
   7  -2   8        6.69        6.55      8.66 o 
   8  -2   8       81.18       95.27     12.46 o 
   9  -2   8       65.02       54.09     11.82 o 
  10  -2   8        1.45        2.66     11.95 o 
  -7  -1   8      128.08      163.52     22.18 o 
  -6  -1   8      235.38      205.56     22.36 o 
  -5  -1   8      345.90      327.57     27.19 o 
  -4  -1   8      746.99      783.59     32.56 o 
  -3  -1   8     1064.84     1124.86     33.09 o 
  -2  -1   8      278.56      279.69     11.97 o 
  -1  -1   8     2543.65     2449.58     50.18 o 
   0  -1   8      921.80      866.89     48.57 o 
   1  -1   8     1044.16     1017.06     30.16 o 
   2  -1   8      676.25      641.37     16.59 o 
   3  -1   8      898.68      856.98     20.91 o 
   4  -1   8        0.58        3.10      7.90 o 
   5  -1   8      864.28      833.67     21.29 o 
   6  -1   8       47.95       31.40      8.03 o 
   7  -1   8      720.84      684.35     24.67 o 
   8  -1   8       99.06       96.98     11.95 o 
   9  -1   8      183.71      181.54     19.50 o 
  10  -1   8       43.56       33.81     12.07 o 
  -7   0   8      255.76      267.64     27.73 o 
  -6   0   8        8.81       11.45     16.28 o 
  -5   0   8     1010.88     1015.45     48.48 o 
  -4   0   8       29.90       40.97     14.85 o 
  -3   0   8     1341.46     1292.93     55.10 o 
  -2   0   8      104.25      105.87      7.71 o 
  -1   0   8     1020.93     1031.20     49.47 o 
   0   0   8       54.80       62.63     12.97 o 
   1   0   8     1602.98     1577.84     42.43 o 
   2   0   8        7.96       12.17      4.35 o 
   3   0   8      587.97      576.23     15.91 o 
   4   0   8      460.87      437.05     13.65 o 
   5   0   8      508.05      523.47     19.90 o 
   6   0   8      525.75      505.77     19.52 o 
   7   0   8      326.24      331.78     16.82 o 
   8   0   8      136.20      121.64     11.64 o 
   9   0   8       56.83       70.87     11.44 o 
  10   0   8       81.36      101.43     13.28 o 
  11   0   8      105.59       99.11     14.29 o 
  -7   1   8      210.95      227.56     26.30 o 
  -6   1   8       89.98      102.15     20.93 o 
  -5   1   8      390.18      393.41     31.13 o 
  -4   1   8      258.19      291.07     23.79 o 
  -3   1   8        8.87        5.37     13.78 o 
  -2   1   8      315.05      298.14     15.92 o 
  -1   1   8       52.02       59.02      6.63 o 
   0   1   8     1889.26     1825.54     48.51 o 
   1   1   8      482.41      462.68     18.53 o 
   2   1   8     2494.04     2430.80     61.10 o 
   3   1   8       87.76       76.01      6.27 o 
   4   1   8     1935.46     2030.42     41.87 o 
   5   1   8       92.52      100.95      7.64 o 
   6   1   8      502.64      497.53     22.45 o 
   7   1   8       38.81       33.44      8.47 o 
   8   1   8       37.09       47.44      9.73 o 
   9   1   8        6.10        1.49      8.86 o 
  10   1   8       96.87       90.67     12.59 o 
  11   1   8      103.83      105.34     13.92 o 
  -6   2   8      302.68      307.71     29.34 o 
  -5   2   8       64.54       33.63     16.28 o 
  -4   2   8      134.84      110.38     19.68 o 
  -3   2   8      128.17      139.19     18.78 o 
  -2   2   8      263.16      261.33     20.93 o 
  -1   2   8      224.14      212.64     18.52 o 
   0   2   8      657.99      609.91     16.50 o 
   1   2   8      250.65      241.05     22.00 o 
   2   2   8      420.08      418.30     17.89 o 
   3   2   8     1516.73     1540.32     32.96 o 
   4   2   8       11.95        6.22      5.26 o 
   5   2   8      519.65      492.39     22.09 o 
   6   2   8      192.60      195.78     21.11 o 
   7   2   8      231.61      243.41     20.48 o 
   8   2   8       91.54       89.02     27.73 o 
   9   2   8      164.91      164.59     13.60 o 
  10   2   8        8.82       14.64     10.21 o 
  11   2   8      339.71      351.96     20.22 o 
  -6   3   8       20.63       20.39     18.25 o 
  -5   3   8      131.43      117.18     21.11 o 
  -4   3   8       43.30       59.04     17.89 o 
  -3   3   8      523.26      503.79     33.45 o 
  -2   3   8       37.59       50.30     11.54 o 
  -1   3   8      655.66      597.04     23.27 o 
   0   3   8      149.45      137.19     11.49 o 
   1   3   8     1210.17     1231.89     28.13 o 
   2   3   8      156.83      143.08     11.18 o 
   3   3   8      273.15      277.55     14.67 o 
   4   3   8      823.01      849.85     21.02 o 
   5   3   8      241.10      236.90     12.78 o 
   6   3   8       56.22       59.26      8.41 o 
   7   3   8      702.78      685.33     23.45 o 
   8   3   8      333.44      287.32     15.67 o 
   9   3   8      298.23      285.88     16.00 o 
  10   3   8      247.93      237.64     15.44 o 
  11   3   8      389.00      351.01     41.77 o 
  12   3   8        2.29       -5.90     14.31 o 
  -6   4   8        0.38       17.53     19.86 o 
  -5   4   8      174.59      150.28     24.87 o 
  -4   4   8        7.04        1.79     17.00 o 
  -3   4   8      362.47      362.81     28.80 o 
  -2   4   8       95.11       91.90     12.64 o 
  -1   4   8      506.40      506.12     28.98 o 
   0   4   8       60.27       75.69     10.82 o 
   1   4   8     1217.58     1172.64     27.60 o 
   2   4   8      615.99      617.99     22.26 o 
   3   4   8       51.88       33.24      8.41 o 
   4   4   8      174.53      187.44      9.00 o 
   5   4   8     1392.47     1384.02     37.69 o 
   6   4   8      623.57      654.36     22.38 o 
   7   4   8       94.81       87.76     17.53 o 
   8   4   8      605.10      635.81     27.55 o 
   9   4   8       23.88        8.97      8.52 o 
  10   4   8      624.46      605.48     32.74 o 
  11   4   8       80.77       65.39     11.95 o 
  12   4   8       13.08       25.78     12.25 o 
  -5   5   8      347.98      351.01     32.74 o 
  -4   5   8      194.13      194.47     25.94 o 
  -3   5   8       35.64       33.63     17.89 o 
  -2   5   8      397.45      422.26     34.35 o 
  -1   5   8      158.82      153.09     13.15 o 
   0   5   8     1003.42     1028.75     33.01 o 
   1   5   8       68.38       58.85      7.65 o 
   2   5   8      391.89      425.80     14.36 o 
   3   5   8      240.85      220.13     15.92 o 
   4   5   8     2206.30     2085.46     76.75 o 
   5   5   8      164.80      144.98     10.56 o 
   6   5   8     1482.35     1461.92     77.20 o 
   7   5   8      135.64      127.76     23.35 o 
   8   5   8      208.39      194.69     13.07 o 
   9   5   8       18.96       21.66      9.24 o 
  10   5   8      129.82      135.90     33.72 o 
  11   5   8       19.58       36.22     10.79 o 
  12   5   8        5.26       18.46     17.44 o 
  -5   6   8        6.95      -19.68     19.68 o 
  -4   6   8        7.31       17.89     19.50 o 
  -3   6   8      367.76      398.77     32.56 o 
  -2   6   8      155.07      146.15     15.45 o 
  -1   6   8      269.22      269.39     17.90 o 
   0   6   8      340.29      313.51     17.96 o 
   1   6   8      458.83      447.50     20.04 o 
   2   6   8      201.08      188.65     10.03 o 
   3   6   8      186.68      180.92     12.07 o 
   4   6   8     1855.36     1811.74     68.70 o 
   5   6   8      185.31      188.38     17.17 o 
   6   6   8       32.03       36.85     12.70 o 
   7   6   8      114.64      141.05     17.09 o 
   8   6   8       11.27       20.66      8.43 o 
   9   6   8      250.11      236.07     14.72 o 
  10   6   8        3.67       -3.67     11.90 o 
  11   6   8      118.02      138.45     13.69 o 
  12   6   8        3.25        4.01     11.99 o 
  -4   7   8       17.91       15.56     21.11 o 
  -3   7   8      676.00      687.52     44.19 o 
  -2   7   8        9.22        9.48     17.53 o 
  -1   7   8      500.42      533.59     25.58 o 
   0   7   8        0.10       -9.33      9.33 o 
   1   7   8      470.97      436.52     29.52 o 
   2   7   8       13.30       18.83      8.68 o 
   3   7   8      753.56      692.04     33.10 o 
   4   7   8      118.18      146.62     33.90 o 
   5   7   8      391.03      380.52     24.51 o 
   6   7   8      433.73      395.55     24.15 o 
   7   7   8      260.78      271.84     15.45 o 
   8   7   8      391.08      381.78     29.52 o 
   9   7   8      403.28      391.16     18.54 o 
  10   7   8      113.46      110.37     11.65 o 
  11   7   8      153.79      154.83     13.42 o 
  12   7   8       29.89       37.30     28.18 o 
  -1   8   8       40.06       38.11     19.86 o 
   0   8   8      107.32       92.85     19.32 o 
   1   8   8       33.55       52.78     17.35 o 
   2   8   8      790.86      796.33     27.80 o 
   3   8   8        2.77       -6.91      7.46 o 
   4   8   8      941.17      874.58     28.07 o 
   5   8   8       43.36       32.48      8.47 o 
   6   8   8      738.79      715.79     34.53 o 
   7   8   8        1.35        2.86     11.45 o 
   8   8   8      732.38      688.16     24.81 o 
   9   8   8        0.59       -4.65     12.34 o 
  10   8   8      250.14      242.21     15.60 o 
  11   8   8       15.04        3.63      9.28 o 
  -1   9   8        2.79       27.01     20.39 o 
   0   9   8      243.54      213.07     25.40 o 
   1   9   8      142.06      201.62     24.69 o 
   2   9   8      394.20      380.70     30.23 o 
   3   9   8       87.70       98.11     12.70 o 
   4   9   8      317.10      315.31     16.68 o 
   5   9   8       30.99       23.19      8.76 o 
   6   9   8      120.22      132.86     26.21 o 
   7   9   8      322.06      320.06     23.62 o 
   8   9   8       55.91       61.01     13.24 o 
   9   9   8      190.33      165.66     16.28 o 
  10   9   8       28.14       17.47      9.50 o 
  11   9   8      193.93      205.90     14.39 o 
   0  10   8       90.35       99.11     21.65 o 
   1  10   8       88.08       89.45     21.65 o 
   2  10   8       67.25       58.14     19.68 o 
   3  10   8       57.19       63.35     11.56 o 
   4  10   8       91.90       93.28     11.73 o 
   5  10   8      237.06      211.06     14.03 o 
   6  10   8        0.06       -2.87      7.89 o 
   7  10   8      324.25      369.42     30.95 o 
   8  10   8        3.96       -3.14      7.59 o 
   9  10   8      345.78      374.98     24.15 o 
  10  10   8        3.00        7.69     11.27 o 
   0  11   8       31.99       32.56     22.36 o 
   1  11   8      162.78      194.47     27.37 o 
   2  11   8       64.85       70.49     20.93 o 
   3  11   8      188.28      167.99     23.79 o 
   4  11   8       78.53       60.07     12.17 o 
   5  11   8       64.45       52.13     10.67 o 
   6  11   8      131.63      136.05     12.86 o 
   7  11   8       10.32       12.10      9.04 o 
   8  11   8      285.84      290.54     15.74 o 
   9  11   8       59.94       66.97      9.52 o 
  10  11   8       11.83       26.08     15.03 o 
   1  12   8        1.14        1.25     20.57 o 
   2  12   8      305.16      361.20     32.74 o 
   3  12   8        0.79        2.15     18.07 o 
   4  12   8      163.95      176.62     15.92 o 
   5  12   8        3.14       15.73      9.97 o 
   6  12   8      315.37      320.96     17.93 o 
   7  12   8        8.70       -2.05      9.35 o 
   8  12   8      247.15      235.20     14.67 o 
   9  12   8       91.63      104.00     32.74 o 
  10  12   8       18.58       11.99     11.99 o 
   4  13   8       68.47       48.12     19.86 o 
   5  13   8      133.01      136.81     14.65 o 
   6  13   8      146.26      124.94     27.37 o 
   7  13   8      192.81      222.71     15.63 o 
   8  13   8       96.76      110.74     12.37 o 
   9  13   8        6.68       21.83     14.49 o 
  -4 -12   9       14.88      -13.78     16.82 o 
  -3 -12   9      103.64      126.30     22.00 o 
  -2 -12   9       48.16       53.49     19.32 o 
  -1 -12   9       49.47       75.50     21.65 o 
   0 -12   9        8.76        7.87     19.50 o 
   1 -12   9       65.35      101.08     24.15 o 
   2 -12   9       30.87       39.00     22.00 o 
  -5 -11   9       95.53      137.40     21.83 o 
  -4 -11   9      150.48      156.90     22.00 o 
  -3 -11   9       36.71       85.69     19.50 o 
  -2 -11   9      146.30      149.17     16.68 o 
  -1 -11   9      109.30       92.69     15.10 o 
   0 -11   9      134.44      136.32     23.26 o 
   1 -11   9       74.00       48.66     21.11 o 
   2 -11   9       93.98      171.03     24.87 o 
   3 -11   9        0.49      -16.28     18.43 o 
  -6 -10   9      311.78      343.31     28.62 o 
  -5 -10   9       12.70        4.47     15.74 o 
  -4 -10   9      200.66      211.06     17.68 o 
  -3 -10   9        0.18       13.98     11.54 o 
  -2 -10   9      246.57      262.80     18.86 o 
  -1 -10   9        0.69       -0.72     15.56 o 
   0 -10   9      416.79      458.88     34.71 o 
   1 -10   9       81.51      114.32     20.57 o 
   2 -10   9      124.58      154.75     24.69 o 
   3 -10   9       22.11       22.90     19.68 o 
  -7  -9   9       74.69       59.22     17.17 o 
  -6  -9   9      234.78      213.43     22.54 o 
  -5  -9   9      135.84      140.25     14.67 o 
  -4  -9   9      128.84      103.64     13.83 o 
  -3  -9   9      107.09      103.56     13.32 o 
  -2  -9   9      679.41      638.29     68.61 o 
  -1  -9   9      306.18      303.60     25.58 o 
   0  -9   9       87.85       78.54     17.71 o 
   1  -9   9      112.96      101.44     20.57 o 
   2  -9   9       55.28       47.23     18.78 o 
   3  -9   9       96.26       90.88     22.00 o 
   5  -9   9       28.28       81.04     18.78 o 
  -7  -8   9      333.86      304.85     25.05 o 
  -6  -8   9       26.20       10.42     11.43 o 
  -5  -8   9      333.31      301.46     26.30 o 
  -4  -8   9       37.09       44.20     11.06 o 
  -3  -8   9      928.77      905.33     46.60 o 
  -2  -8   9       32.26       24.05     14.58 o 
  -1  -8   9      497.24      510.23     32.92 o 
   0  -8   9      210.35      214.50     22.72 o 
   1  -8   9      130.40      118.25     19.86 o 
   2  -8   9        6.46       14.13     16.64 o 
   3  -8   9       49.50       69.06     17.89 o 
   4  -8   9       71.08       82.72     12.27 o 
   5  -8   9       11.03       11.65     11.59 o 
   6  -8   9      113.41      147.44     34.08 o 
   7  -8   9       58.03       25.05     21.65 o 
  -7  -7   9      158.66      197.15     22.18 o 
  -6  -7   9      135.82      147.72     17.53 o 
  -5  -7   9      100.47       99.02     12.74 o 
  -4  -7   9      151.90      147.57     13.60 o 
  -3  -7   9       28.45       44.20     11.63 o 
  -2  -7   9      395.61      397.23     20.05 o 
  -1  -7   9      139.08      143.30     19.14 o 
   0  -7   9      646.56      656.93     37.03 o 
   1  -7   9        3.13       17.89     13.24 o 
   2  -7   9      328.46      359.39     18.97 o 
   3  -7   9        1.02       -9.79      9.79 o 
   4  -7   9      462.05      504.40     29.58 o 
   5  -7   9        1.17        8.61     10.62 o 
   6  -7   9      191.06      197.00     20.22 o 
   7  -7   9       15.90       14.05     12.75 o 
  -7  -6   9        1.69        4.48     10.68 o 
  -6  -6   9      624.11      641.62     26.49 o 
  -5  -6   9       27.08       23.35     16.82 o 
  -4  -6   9      343.98      311.73     17.96 o 
  -3  -6   9       89.04       90.66     11.68 o 
  -2  -6   9      552.44      551.01     27.01 o 
  -1  -6   9      384.77      403.96     28.09 o 
   0  -6   9      180.53      202.70     19.86 o 
   1  -6   9       89.95      100.69     11.94 o 
   2  -6   9       90.52       83.95     11.80 o 
   3  -6   9      529.13      536.13     17.85 o 
   4  -6   9      196.92      203.91     11.99 o 
   5  -6   9      382.11      409.06     39.72 o 
   6  -6   9       22.58       15.71     11.13 o 
   7  -6   9      199.58      208.60     17.68 o 
   8  -6   9        4.39       17.17     12.33 o 
  -7  -5   9      288.57      272.29     25.58 o 
  -6  -5   9      203.21      189.65     16.28 o 
  -5  -5   9      218.51      225.26     15.99 o 
  -4  -5   9       56.32       50.81     14.49 o 
  -3  -5   9      511.86      500.92     21.57 o 
  -2  -5   9      228.95      219.26     20.04 o 
  -1  -5   9      631.42      609.88     33.81 o 
   0  -5   9        6.06        4.56     19.05 o 
   1  -5   9      172.48      190.41     17.26 o 
   2  -5   9       36.98       59.49     10.44 o 
   3  -5   9      936.74      902.63     23.55 o 
   4  -5   9       39.95       43.49      8.00 o 
   5  -5   9      242.08      235.89     14.98 o 
   6  -5   9       45.04       52.00     10.99 o 
   7  -5   9      147.32      143.89     23.70 o 
   8  -5   9        9.25       -0.67     11.64 o 
  -7  -4   9      292.83      280.16     25.58 o 
  -6  -4   9       30.08       35.78     15.74 o 
  -5  -4   9       30.91       46.15     11.13 o 
  -4  -4   9       76.63       89.86     16.82 o 
  -3  -4   9      590.57      559.72     22.37 o 
  -2  -4   9      527.36      513.70     21.36 o 
  -1  -4   9      105.77      110.02     15.39 o 
   0  -4   9      102.63       94.24      9.91 o 
   1  -4   9      657.66      679.09     30.77 o 
   2  -4   9      221.68      223.54     13.91 o 
   3  -4   9      311.47      318.16     19.59 o 
   4  -4   9       79.41       76.99      7.86 o 
   5  -4   9       29.25        8.59      8.64 o 
   6  -4   9       17.63       18.11      9.54 o 
   7  -4   9        7.42        9.79     10.05 o 
   8  -4   9       26.38       36.55     17.00 o 
   9  -4   9        9.74        6.46     21.02 o 
  -7  -3   9       18.12       26.30     16.28 o 
  -6  -3   9      127.60      177.47     21.65 o 
  -5  -3   9       14.17        5.37     13.78 o 
  -4  -3   9      661.32      664.88     25.00 o 
  -3  -3   9       14.57       12.65      8.64 o 
  -2  -3   9      835.59      753.60     26.01 o 
  -1  -3   9       14.67       15.60      7.77 o 
   0  -3   9      581.47      596.97     22.36 o 
   1  -3   9       88.43       65.77      9.93 o 
   2  -3   9     1341.45     1308.69     38.08 o 
   3  -3   9       23.06       30.96      6.16 o 
   4  -3   9      333.85      343.31     13.61 o 
   5  -3   9        2.47       -1.04      8.17 o 
   6  -3   9      281.41      292.79     16.37 o 
   7  -3   9       28.11        9.79      9.23 o 
   8  -3   9       84.51      114.48     13.69 o 
   9  -3   9        3.24       -4.75     18.96 o 
  -7  -2   9       37.48       51.17     19.32 o 
  -6  -2   9      427.68      446.54     33.28 o 
  -5  -2   9      231.87      244.56     23.62 o 
  -4  -2   9      474.71      460.32     30.95 o 
  -3  -2   9      628.97      593.28     22.81 o 
  -2  -2   9      210.98      207.06     13.69 o 
  -1  -2   9      365.39      345.85     16.12 o 
   0  -2   9      442.43      448.85     19.21 o 
   1  -2   9     1980.42     1831.22     48.83 o 
   2  -2   9      157.58      161.49     12.32 o 
   3  -2   9      723.44      708.44     19.18 o 
   4  -2   9      154.69      164.28      9.28 o 
   5  -2   9      955.56      919.92     23.63 o 
   6  -2   9       18.29       12.20      8.38 o 
   7  -2   9      203.01      209.05     26.30 o 
   8  -2   9       13.12        8.64     10.15 o 
   9  -2   9      102.98       97.71     14.04 o 
  10  -2   9       23.92       16.65     15.74 o 
  -7  -1   9      237.21      223.45     25.58 o 
  -6  -1   9       12.23        3.76     17.00 o 
  -5  -1   9      728.12      739.94     41.15 o 
  -4  -1   9        0.17      -13.60     13.60 o 
  -3  -1   9      532.56      466.76     29.88 o 
  -2  -1   9      234.50      244.81     14.41 o 
  -1  -1   9     1277.47     1239.91     38.01 o 
   0  -1   9        1.92       -2.32      7.18 o 
   1  -1   9     1008.95      994.79     30.42 o 
   2  -1   9        2.64        6.57      8.80 o 
   3  -1   9      477.22      453.88     14.42 o 
   4  -1   9      631.77      623.22     17.82 o 
   5  -1   9      654.26      658.16     18.61 o 
   6  -1   9      470.88      475.16     28.36 o 
   7  -1   9      238.14      247.14     14.96 o 
   8  -1   9      252.13      238.43     25.76 o 
   9  -1   9      359.67      379.96     20.86 o 
  10  -1   9      187.92      179.31     16.24 o 
  -6   0   9      248.39      214.50     25.76 o 
  -5   0   9      211.36      239.55     24.87 o 
  -4   0   9       15.58       20.22     15.92 o 
  -3   0   9      362.76      377.48     28.80 o 
  -2   0   9      181.01      196.79     20.75 o 
  -1   0   9      521.70      520.25     16.12 o 
   0   0   9      657.31      619.15     22.64 o 
   1   0   9       78.01       84.37     10.06 o 
   2   0   9      396.95      393.33     12.49 o 
   3   0   9       78.20       83.18      7.05 o 
   4   0   9     1443.12     1492.72     35.12 o 
   5   0   9        0.49        3.63      6.96 o 
   6   0   9      127.02      140.68     11.19 o 
   7   0   9        9.02       12.95     15.92 o 
   8   0   9      621.70      622.04     24.48 o 
   9   0   9        0.15       12.04     21.65 o 
  10   0   9      180.76      202.95     16.76 o 
  11   0   9        0.16        4.11     17.00 o 
  -6   1   9      156.51      219.33     26.48 o 
  -5   1   9        5.44       -7.51     16.64 o 
  -4   1   9       68.12       38.82     17.17 o 
  -3   1   9        1.61       18.61     15.21 o 
  -2   1   9     1034.47      983.07     46.87 o 
  -1   1   9      145.07      160.64     13.15 o 
   0   1   9      552.77      535.70     19.89 o 
   1   1   9      340.91      351.60     17.25 o 
   2   1   9     1245.31     1189.78     34.85 o 
   3   1   9      411.75      405.24     13.03 o 
   4   1   9      566.16      595.83     17.07 o 
   5   1   9       50.23       52.05     15.12 o 
   6   1   9      146.56      150.82     21.29 o 
   7   1   9      129.81      145.85     14.40 o 
   8   1   9      195.37      200.05     14.01 o 
   9   1   9      146.37      155.35     16.91 o 
  10   1   9        5.25       -3.25      9.73 o 
  11   1   9      107.57      107.43     14.31 o 
  -6   2   9        6.83        8.95     18.96 o 
  -5   2   9      203.59      193.57     25.23 o 
  -4   2   9       55.85       46.34     18.25 o 
  -3   2   9      717.11      704.70     38.82 o 
  -2   2   9      285.93      314.51     25.58 o 
  -1   2   9      716.89      772.47     27.19 o 
   0   2   9       21.34        7.26      8.38 o 
   1   2   9      609.87      576.30     22.13 o 
   2   2   9        5.44       -3.55      7.39 o 
   3   2   9      352.64      332.35     33.72 o 
   4   2   9       68.60       64.24      8.26 o 
   5   2   9      346.48      376.28     16.55 o 
   6   2   9        0.14       -7.13      7.13 o 
   7   2   9      621.14      620.17     22.83 o 
   8   2   9        0.27       -4.75      7.97 o 
   9   2   9       92.47       90.35     11.76 o 
  10   2   9       11.48        8.72     10.62 o 
  11   2   9       28.93       28.33     11.49 o 
  -5   3   9      154.81      183.37     25.94 o 
  -4   3   9        4.79       10.38     17.17 o 
  -3   3   9      419.44      406.82     30.95 o 
  -2   3   9       69.42       55.64     15.74 o 
  -1   3   9      529.01      522.44     22.33 o 
   0   3   9      731.66      722.49     26.36 o 
   1   3   9      805.68      776.51     30.41 o 
   2   3   9       64.33       99.09     18.70 o 
   3   3   9     1401.21     1376.90     39.15 o 
   4   3   9      457.43      506.90     21.27 o 
   5   3   9      699.86      697.73     23.18 o 
   6   3   9      196.31      224.06     13.09 o 
   7   3   9      390.37      349.20     17.08 o 
   8   3   9      353.39      325.84     35.69 o 
   9   3   9       20.95       15.57      9.72 o 
  10   3   9      173.83      173.47     14.16 o 
  11   3   9       14.71       18.58     10.66 o 
  -5   4   9      133.49      132.21     25.76 o 
  -4   4   9      108.59      111.46     23.44 o 
  -3   4   9      140.17      147.59     21.83 o 
  -2   4   9      622.55      684.84     39.90 o 
  -1   4   9        2.96       -8.78      9.14 o 
   0   4   9      444.02      428.81     20.11 o 
   1   4   9      173.36      158.48     13.01 o 
   2   4   9      748.51      828.09     46.07 o 
   3   4   9       47.10       43.39      9.08 o 
   4   4   9     1096.84     1005.79     44.37 o 
   5   4   9        3.22       -3.89      6.95 o 
   6   4   9      622.07      598.94     21.76 o 
   7   4   9        1.18        6.84      7.69 o 
   8   4   9      482.56      470.73     20.10 o 
   9   4   9       60.20       79.23     10.82 o 
  10   4   9      186.27      184.52     30.41 o 
  11   4   9       11.91        3.60     10.38 o 
  -4   5   9      265.11      252.43     29.70 o 
  -3   5   9        1.48        1.97     17.89 o 
  -2   5   9      380.19      425.61     33.63 o 
  -1   5   9       16.78       -6.35     10.50 o 
   0   5   9      184.48      198.42     16.46 o 
   1   5   9       16.44       17.19      9.57 o 
   2   5   9      668.47      656.82     21.70 o 
   3   5   9      494.61      500.93     29.16 o 
   4   5   9       36.45       36.14     13.42 o 
   5   5   9      277.11      292.33     22.90 o 
   6   5   9      372.75      382.79     19.68 o 
   7   5   9      447.95      437.91     19.23 o 
   8   5   9       29.72       41.28      9.30 o 
   9   5   9      261.12      307.09     17.35 o 
  10   5   9       54.45       43.02     15.39 o 
  11   5   9      146.49      137.54     14.23 o 
  12   5   9        4.74        0.54     13.95 o 
  -4   6   9       24.60       19.50     20.75 o 
  -3   6   9      193.95      170.31     25.94 o 
  -2   6   9        0.57        3.58     17.71 o 
  -1   6   9      318.02      325.75     20.36 o 
   0   6   9       92.25       85.57     12.68 o 
   1   6   9      631.96      630.44     25.35 o 
   2   6   9        3.11       -0.62      7.69 o 
   3   6   9      315.43      325.11     38.29 o 
   4   6   9        1.68        3.40     11.45 o 
   5   6   9      308.26      317.01     23.97 o 
   6   6   9        7.34       12.70     12.70 o 
   7   6   9      192.63      188.01     14.31 o 
   8   6   9      242.15      216.47     14.29 o 
   9   6   9      291.59      299.63     18.61 o 
  10   6   9       52.66       51.74     10.96 o 
  11   6   9      119.53      129.43     13.15 o 
  12   6   9       79.26       95.71     16.64 o 
  -1   7   9      452.87      451.37     35.96 o 
   0   7   9      249.21      306.64     27.01 o 
   1   7   9      145.60       86.41     17.89 o 
   2   7   9      580.33      572.67     35.06 o 
   3   7   9      117.74      135.96     11.98 o 
   4   7   9      639.03      644.36     23.59 o 
   5   7   9      107.40       84.08     15.21 o 
   6   7   9      998.68      963.39     43.12 o 
   7   7   9        1.73        1.79     12.17 o 
   8   7   9      711.19      685.49     25.46 o 
   9   7   9       34.18       28.22     10.31 o 
  10   7   9      219.53      245.48     15.82 o 
  11   7   9       28.47       26.43     15.65 o 
  12   7   9      106.28      130.60     17.17 o 
  -1   8   9       67.67       47.59     19.68 o 
   0   8   9      148.81      147.95     24.33 o 
   1   8   9      205.15      242.77     24.51 o 
   2   8   9      471.05      491.80     32.74 o 
   3   8   9        1.94       15.79      8.94 o 
   4   8   9      734.15      692.57     24.77 o 
   5   8   9      153.00      167.04     14.67 o 
   6   8   9      454.94      412.55     27.37 o 
   7   8   9       12.84       13.78     12.34 o 
   8   8   9      238.24      252.79     20.22 o 
   9   8   9       45.89       26.90      9.93 o 
  10   8   9       12.74       12.82     10.12 o 
  11   8   9       58.59       62.98     11.78 o 
  12   8   9       66.57       78.18     15.03 o 
   0   9   9       32.16       28.80     20.22 o 
   1   9   9       43.57       72.46     19.50 o 
   2   9   9      416.60      400.38     32.38 o 
   3   9   9      263.09      242.05     24.87 o 
   4   9   9       30.60       16.44     10.16 o 
   5   9   9      570.59      588.65     23.30 o 
   6   9   9       70.41       72.19     10.62 o 
   7   9   9      268.31      240.53     14.20 o 
   8   9   9        5.40        3.58     12.34 o 
   9   9   9      248.47      257.80     20.57 o 
  10   9   9        4.99      -11.81     11.81 o 
  11   9   9      119.71      137.33     13.69 o 
   0  10   9       22.98       13.06     21.11 o 
   1  10   9       69.62       94.64     23.44 o 
   2  10   9        1.34       11.09     18.78 o 
   3  10   9      135.25      139.90     22.36 o 
   4  10   9      203.62      185.40     15.07 o 
   5  10   9       87.75       81.32     11.64 o 
   6  10   9       36.46       30.50     10.11 o 
   7  10   9       56.22       67.59     20.31 o 
   8  10   9       99.46      112.02     11.61 o 
   9  10   9      105.97      110.74     17.17 o 
  10  10   9       20.87       35.78     13.24 o 
  11  10   9       97.31       81.22     14.49 o 
   0  11   9       54.58       22.72     20.75 o 
   1  11   9       68.53       73.17     23.62 o 
   2  11   9      284.19      284.81     30.77 o 
   3  11   9       41.91       48.84     18.43 o 
   4  11   9      180.07      185.16     23.79 o 
   5  11   9        4.33       -1.70      9.86 o 
   6  11   9       17.06        7.64     11.27 o 
   7  11   9        0.09       -8.81      8.81 o 
   8  11   9       74.32       79.49     11.06 o 
   9  11   9        4.73       15.87      9.01 o 
  10  11   9      136.06      162.27     12.17 o 
   3  12   9       52.64       42.76     20.75 o 
   4  12   9       77.91       81.94     21.47 o 
   5  12   9       46.08       36.06     12.43 o 
   6  12   9      115.56      123.39     13.47 o 
   7  12   9       17.64       17.49     17.09 o 
   8  12   9      286.97      299.33     16.77 o 
   9  12   9      133.33      128.47     12.25 o 
   6  13   9       16.71       21.11     14.31 o 
   7  13   9      359.81      423.10     29.52 o 
  -4 -11  10       48.86       50.45     19.14 o 
  -3 -11  10       17.81        0.36     17.35 o 
  -2 -11  10      275.43      261.02     27.73 o 
  -1 -11  10       14.46        7.87     18.43 o 
   0 -11  10      165.70      204.66     26.66 o 
   1 -11  10        2.28       11.27     19.14 o 
   2 -11  10       15.22       -0.89     20.04 o 
  -5 -10  10      140.48      136.68     21.47 o 
  -4 -10  10      268.98      310.04     28.80 o 
  -3 -10  10       90.36      113.96     20.75 o 
  -2 -10  10       27.51       34.65     17.80 o 
  -1 -10  10      102.54      119.44     16.27 o 
   0 -10  10       38.43       74.96     19.14 o 
   1 -10  10      149.45      142.23     23.79 o 
   2 -10  10        5.10       37.21     18.07 o 
   3 -10  10      204.14      253.15     29.52 o 
  -5  -9  10      216.22      231.32     23.97 o 
  -4  -9  10       34.40       45.58     12.44 o 
  -3  -9  10      439.91      450.38     29.70 o 
  -2  -9  10       54.88       62.70     13.73 o 
  -1  -9  10      246.90      320.41     28.27 o 
   0  -9  10       12.93       -7.16     16.64 o 
   1  -9  10      128.33      133.64     23.26 o 
   2  -9  10        3.69       23.62     18.43 o 
   3  -9  10       35.81       29.34     18.96 o 
  -6  -8  10      109.91      103.41     19.86 o 
  -5  -8  10      222.06      218.44     16.77 o 
  -4  -8  10      664.46      680.07     28.70 o 
  -3  -8  10        7.03       17.54     10.94 o 
  -2  -8  10      265.22      286.02     18.99 o 
  -1  -8  10      199.37      264.78     25.40 o 
   0  -8  10      228.43      256.01     25.94 o 
   1  -8  10       11.91       12.88     17.00 o 
   2  -8  10       85.55      120.04     20.39 o 
   3  -8  10        3.56       -6.08     15.56 o 
  -6  -7  10      474.81      494.28     40.88 o 
  -5  -7  10        9.68        3.22     14.22 o 
  -4  -7  10      162.18      126.71     14.11 o 
  -3  -7  10       94.09      110.74     13.06 o 
  -2  -7  10      229.55      219.19     22.00 o 
  -1  -7  10       38.64       29.52     14.31 o 
   0  -7  10      305.09      314.51     26.66 o 
   1  -7  10      210.84      242.59     24.69 o 
   2  -7  10      357.94      372.83     31.13 o 
   3  -7  10      207.56      225.95     24.15 o 
   4  -7  10      373.66      390.36     39.81 o 
   5  -7  10       58.90       70.31     20.22 o 
   6  -7  10       45.69       58.74     22.72 o 
   7  -7  10        3.82       -9.11     12.18 o 
  -6  -6  10      119.09      111.91     14.10 o 
  -5  -6  10      252.10      247.88     22.00 o 
  -4  -6  10       23.07       23.19     10.24 o 
  -3  -6  10      500.91      473.28     22.45 o 
  -2  -6  10      194.30      185.27     14.96 o 
  -1  -6  10      609.03      619.00     36.32 o 
   0  -6  10      171.97      179.26     21.29 o 
   1  -6  10      603.73      640.29     36.14 o 
   2  -6  10       16.96        0.84      9.72 o 
   3  -6  10      501.38      508.84     23.07 o 
   4  -6  10        0.17        4.44     11.00 o 
   5  -6  10      152.92      182.46     14.96 o 
   6  -6  10       14.66        3.13     12.61 o 
   7  -6  10       19.77       37.13     12.71 o 
  -6  -5  10        0.39      -12.70     14.85 o 
  -5  -5  10      174.14      186.79     16.73 o 
  -4  -5  10       46.48       60.25     14.67 o 
  -3  -5  10      200.10      209.64     18.34 o 
  -2  -5  10        4.17        5.75      8.76 o 
  -1  -5  10      614.07      617.75     35.42 o 
   0  -5  10        3.51       26.12     13.60 o 
   1  -5  10      121.19      116.52     11.95 o 
   2  -5  10       97.88      103.59     12.17 o 
   3  -5  10       98.46       97.93     14.58 o 
   4  -5  10       35.99       42.31     13.33 o 
   5  -5  10      108.39      129.61     13.28 o 
   6  -5  10       17.51        8.15     10.60 o 
   7  -5  10        1.18        5.67     11.12 o 
   8  -5  10      239.77      231.71     17.89 o 
  -6  -4  10      122.35      118.79     21.47 o 
  -5  -4  10      122.59      122.37     20.04 o 
  -4  -4  10      259.70      270.27     32.29 o 
  -3  -4  10      135.73      143.00     13.15 o 
  -2  -4  10      430.21      423.37     20.38 o 
  -1  -4  10      453.77      441.53     28.98 o 
   0  -4  10      134.87      146.55     12.37 o 
   1  -4  10       47.02       46.20     12.17 o 
   2  -4  10      263.64      264.88     16.06 o 
   3  -4  10        4.64        3.57      9.07 o 
   4  -4  10      256.38      272.96     12.49 o 
   5  -4  10       16.48        6.25     11.54 o 
   6  -4  10      108.59      125.76     13.45 o 
   7  -4  10      203.80      210.05     24.96 o 
   8  -4  10      275.95      282.15     19.20 o 
   9  -4  10        4.25       -8.47     12.52 o 
  -6  -3  10      357.17      350.83     29.34 o 
  -5  -3  10       56.66       50.99     17.53 o 
  -4  -3  10      380.40      367.64     29.16 o 
  -3  -3  10       30.83       29.96     10.04 o 
  -2  -3  10      767.71      723.73     31.58 o 
  -1  -3  10       47.92       36.03      9.83 o 
   0  -3  10        9.94       -2.40      8.77 o 
   1  -3  10      616.69      645.58     23.96 o 
   2  -3  10      553.59      557.25     22.63 o 
   3  -3  10      603.23      628.73     44.37 o 
   4  -3  10      242.06      243.00     11.73 o 
   5  -3  10      332.54      314.31     16.91 o 
   6  -3  10       52.53       34.70     10.53 o 
   7  -3  10      253.78      254.05     16.82 o 
   8  -3  10       55.52       57.83     12.80 o 
   9  -3  10       13.39       16.11     31.40 o 
  -6  -2  10       11.39      -10.56     17.00 o 
  -5  -2  10      288.56      244.74     25.40 o 
  -4  -2  10       46.25       44.55     16.82 o 
  -3  -2  10      840.18      842.45     43.65 o 
  -2  -2  10        0.48       -7.79      7.79 o 
  -1  -2  10      585.42      576.17     22.77 o 
   0  -2  10       45.21       41.43      9.55 o 
   1  -2  10     2424.24     2367.16     85.25 o 
   2  -2  10        4.63        3.10      8.43 o 
   3  -2  10     1346.66     1317.33     39.09 o 
   4  -2  10       17.65        9.60      6.32 o 
   5  -2  10      366.76      396.99     17.63 o 
   6  -2  10       37.84       31.65      9.58 o 
   7  -2  10      169.14      172.55     18.52 o 
   8  -2  10       18.15        5.05     17.62 o 
   9  -2  10       76.09       81.20     13.75 o 
  10  -2  10       36.33       39.72     18.07 o 
  -6  -1  10       71.10       54.21     19.86 o 
  -5  -1  10      166.76      187.49     23.79 o 
  -4  -1  10      266.52      259.59     25.94 o 
  -3  -1  10      467.89      470.87     32.92 o 
  -2  -1  10      241.91      247.24     23.79 o 
  -1  -1  10      739.50      729.24     20.93 o 
   0  -1  10      242.00      225.11     14.08 o 
   1  -1  10     1448.97     1451.62     41.93 o 
   2  -1  10      688.51      703.14     25.30 o 
   3  -1  10      127.83      131.33     27.55 o 
   4  -1  10       38.35       47.28      6.76 o 
   5  -1  10       99.86      118.53     10.87 o 
   6  -1  10      563.95      568.37     22.39 o 
   7  -1  10       20.08        7.94      9.30 o 
   8  -1  10      368.67      391.32     20.23 o 
   9  -1  10      140.17      161.81     15.35 o 
  10  -1  10      250.49      280.45     19.03 o 
  -6   0  10      203.90      194.47     26.30 o 
  -5   0  10       86.45      111.99     21.47 o 
  -4   0  10      532.86      526.15     35.96 o 
  -3   0  10        6.35       22.18     16.10 o 
  -2   0  10      144.89      141.69     20.04 o 
  -1   0  10       13.36       30.32     15.30 o 
   0   0  10     1111.82     1078.69     33.96 o 
   1   0  10      864.74      830.19     28.19 o 
   2   0  10      493.66      492.28     21.06 o 
   3   0  10       88.26       89.93     10.64 o 
   4   0  10      468.74      468.22     15.39 o 
   5   0  10      125.82      130.31     10.91 o 
   6   0  10      528.16      550.29     49.91 o 
   7   0  10       51.30       67.16     10.82 o 
   8   0  10      239.34      230.34     15.39 o 
   9   0  10       26.63       26.65     11.32 o 
  10   0  10       10.24       32.22     18.78 o 
  -5   1  10      118.60      122.73     24.15 o 
  -4   1  10      133.11      133.82     22.18 o 
  -3   1  10       38.08       44.19     16.46 o 
  -2   1  10       79.70       91.96     19.14 o 
  -1   1  10      320.02      353.17     19.58 o 
   0   1  10       20.23       14.30      9.23 o 
   1   1  10      831.04      800.32     27.89 o 
   2   1  10        6.06        5.58      8.53 o 
   3   1  10       58.06       48.27      6.47 o 
   4   1  10      153.54      158.00      9.32 o 
   5   1  10      563.71      570.60     21.12 o 
   6   1  10        0.44       -6.26      8.59 o 
   7   1  10      208.12      223.78     19.86 o 
   8   1  10        5.95       17.23     14.22 o 
   9   1  10      149.16      163.74     14.67 o 
  10   1  10       92.45       82.94     13.47 o 
  11   1  10        4.35      -11.09     16.46 o 
  -5   2  10      421.99      471.41     35.78 o 
  -4   2  10        0.10        1.61     17.71 o 
  -3   2  10      568.14      570.88     37.57 o 
  -2   2  10        0.95      -13.24     13.24 o 
  -1   2  10     1097.34     1128.19     36.61 o 
   0   2  10       56.70       34.15     10.26 o 
   1   2  10      454.88      506.48     22.14 o 
   2   2  10       18.27        5.28      8.22 o 
   3   2  10      336.95      353.34     18.02 o 
   4   2  10       28.50       30.65      7.78 o 
   5   2  10      100.04      109.10     10.35 o 
   6   2  10      572.14      568.15     21.73 o 
   7   2  10      155.19      169.16     15.03 o 
   8   2  10      378.31      376.41     19.04 o 
   9   2  10       18.69       17.46     10.11 o 
  10   2  10      129.03      136.48     14.16 o 
  11   2  10        6.88        1.23     11.33 o 
  -5   3  10      207.75      227.92     29.16 o 
  -4   3  10      138.01      138.65     24.15 o 
  -3   3  10      192.72      174.79     24.87 o 
  -2   3  10      203.45      216.11     24.69 o 
  -1   3  10      190.00      177.39     14.93 o 
   0   3  10      563.69      549.92     23.76 o 
   1   3  10      297.78      296.41     17.14 o 
   2   3  10      549.43      576.62     51.52 o 
   3   3  10      551.04      533.98     36.23 o 
   4   3  10      494.88      481.96     29.52 o 
   5   3  10        0.95        0.30      7.09 o 
   6   3  10     1123.82     1181.23     34.94 o 
   7   3  10        9.02       15.59      8.66 o 
   8   3  10      283.95      280.31     16.50 o 
   9   3  10       17.22       33.54     13.78 o 
  10   3  10      140.80      124.96     16.91 o 
  11   3  10        1.60       -4.32     10.73 o 
  -4   4  10      353.88      320.06     32.56 o 
  -3   4  10        5.73      -17.35     17.35 o 
  -2   4  10       86.03       69.59     19.86 o 
  -1   4  10       20.40       40.36     12.20 o 
   0   4  10      483.24      497.95     55.82 o 
   1   4  10      132.04      129.10     13.66 o 
   2   4  10      286.67      321.48     17.89 o 
   3   4  10       83.79       75.14     15.03 o 
   4   4  10      353.10      352.79     26.48 o 
   5   4  10     1076.73     1006.12     33.01 o 
   6   4  10      820.51      850.57     27.88 o 
   7   4  10       58.60       65.02     10.02 o 
   8   4  10      160.59      147.23     13.28 o 
   9   4  10       19.22       26.16     10.18 o 
  10   4  10      122.68      134.25     13.75 o 
  11   4  10       51.57       65.23     12.68 o 
  -4   5  10       78.37       73.17     22.18 o 
  -3   5  10       10.12       -2.86     19.32 o 
  -2   5  10        1.91        7.87     17.17 o 
  -1   5  10      359.51      392.32     41.59 o 
   0   5  10       31.50       24.72     11.06 o 
   1   5  10      369.65      373.54     20.25 o 
   2   5  10       38.23       38.11     15.92 o 
   3   5  10      720.17      711.85     38.11 o 
   4   5  10        1.81       24.15     13.78 o 
   5   5  10     1482.23     1484.35     60.83 o 
   6   5  10      100.65      131.20     30.95 o 
   7   5  10      214.90      214.91     17.98 o 
   8   5  10       12.61        7.39      9.30 o 
   9   5  10      206.03      198.76     14.59 o 
  10   5  10        9.43       15.25     17.71 o 
  11   5  10      177.60      190.92     15.97 o 
  -3   6  10       68.12       58.50     23.08 o 
  -2   6  10      383.79      453.70     37.21 o 
  -1   6  10      599.72      644.41     40.07 o 
   0   6  10      208.69      170.49     24.15 o 
   1   6  10      383.36      410.04     32.02 o 
   2   6  10      180.59      154.93     20.39 o 
   3   6  10      317.95      329.31     26.75 o 
   4   6  10      503.32      583.76     34.17 o 
   5   6  10       58.56       83.01     15.74 o 
   6   6  10      237.88      286.06     23.79 o 
   7   6  10        3.49       13.39      9.10 o 
   8   6  10      432.73      424.32     20.16 o 
   9   6  10        2.70        4.33      9.68 o 
  10   6  10      453.31      429.07     21.21 o 
  11   6  10       14.59        3.16     10.56 o 
   0   7  10      142.51      124.52     22.72 o 
   1   7  10       80.74       72.81     20.22 o 
   2   7  10      277.26      240.62     23.79 o 
   3   7  10       45.15       16.46     16.10 o 
   4   7  10      273.83      290.63     16.21 o 
   5   7  10       55.45       58.32     15.74 o 
   6   7  10      514.99      518.99     31.49 o 
   7   7  10      116.91      141.15     18.96 o 
   8   7  10      186.53      194.74     18.25 o 
   9   7  10      117.55      122.62     13.34 o 
  10   7  10      278.87      308.14     18.22 o 
  11   7  10       49.72       45.36     27.37 o 
   0   8  10      232.85      214.15     26.66 o 
   1   8  10      203.04      216.47     26.48 o 
   2   8  10       79.06       76.57     20.57 o 
   3   8  10      322.83      291.07     27.01 o 
   4   8  10      303.23      338.96     18.89 o 
   5   8  10      256.71      254.84     21.11 o 
   6   8  10      240.46      207.71     21.11 o 
   7   8  10       52.32       53.67     16.10 o 
   8   8  10        9.96        1.07     12.52 o 
   9   8  10       56.22       41.15     15.03 o 
  10   8  10       13.96        6.00     10.19 o 
  11   8  10      111.33      152.06     14.78 o 
   0   9  10       64.41       76.75     23.26 o 
   1   9  10      235.71      241.70     28.45 o 
   2   9  10        9.89        5.01     17.89 o 
   3   9  10      175.75      156.18     23.26 o 
   4   9  10        6.83       15.05     10.03 o 
   5   9  10      315.61      315.70     18.11 o 
   6   9  10       43.35       40.84     10.44 o 
   7   9  10       62.55       68.81     10.86 o 
   8   9  10        9.80        0.00     13.78 o 
   9   9  10      232.77      237.94     21.65 o 
  10   9  10      109.39      122.19     17.35 o 
  11   9  10      116.18      119.86     17.53 o 
   1  10  10        3.41       11.45     19.68 o 
   2  10  10       65.03       74.96     22.36 o 
   3  10  10        6.10        8.05     18.07 o 
   4  10  10      114.94       89.63     20.75 o 
   5  10  10        1.62       -1.09      9.92 o 
   6  10  10       72.99       75.99     11.82 o 
   7  10  10        2.94        7.36      9.54 o 
   8  10  10      122.72      119.84     12.76 o 
   9  10  10        0.32       -3.03      9.07 o 
  10  10  10      310.73      322.56     25.05 o 
   2  11  10       53.88       44.01     22.54 o 
   3  11  10       30.41       22.72     20.39 o 
   4  11  10      309.65      332.76     30.59 o 
   5  11  10        6.33        3.79     10.87 o 
   6  11  10      243.63      246.60     42.04 o 
   7  11  10       40.19       39.50     11.46 o 
   8  11  10      220.60      238.06     39.90 o 
   9  11  10      185.80      192.86     14.36 o 
   6  12  10        5.22       18.43     15.03 o 
   7  12  10      311.64      311.29     25.40 o 
   8  12  10        1.50        1.79     12.88 o 
   0 -11  11      100.28      103.23     24.15 o 
   1 -11  11       50.86       62.08     22.00 o 
  -3 -10  11      146.33      174.61     25.05 o 
  -2 -10  11        1.80      -16.82     16.82 o 
  -1 -10  11      220.72      230.60     27.55 o 
   0 -10  11        0.80       10.56     18.96 o 
   1 -10  11       92.98       99.47     23.08 o 
   2 -10  11        0.73      -16.10     19.14 o 
  -4  -9  11       87.80       63.87     18.78 o 
  -3  -9  11      143.97      227.21     26.30 o 
  -2  -9  11      367.20      359.95     25.67 o 
  -1  -9  11       63.60       75.70     14.77 o 
   0  -9  11       13.51      -10.56     15.92 o 
   1  -9  11       64.91       51.88     21.11 o 
   2  -9  11       99.71      131.14     23.97 o 
   3  -9  11        6.40       25.40     20.57 o 
  -5  -8  11       37.54       42.76     18.96 o 
  -4  -8  11      273.84      303.78     27.55 o 
  -3  -8  11        0.63       -6.84     11.63 o 
  -2  -8  11      167.24      172.45     22.36 o 
  -1  -8  11        0.32      -11.17     11.17 o 
   0  -8  11      100.40      114.86     21.83 o 
   1  -8  11       45.13       72.46     20.04 o 
   2  -8  11      303.31      330.43     29.34 o 
   3  -8  11       62.66       83.55     21.65 o 
  -5  -7  11       90.39       86.23     20.39 o 
  -4  -7  11      307.62      342.27     33.37 o 
  -3  -7  11      150.17      177.29     16.06 o 
  -2  -7  11       37.18       44.05     12.76 o 
  -1  -7  11      126.50      137.04     21.47 o 
   0  -7  11       97.38       83.91     20.04 o 
   1  -7  11      435.93      426.50     33.10 o 
   2  -7  11       18.89       38.11     18.61 o 
   3  -7  11      117.73      119.69     22.54 o 
   6  -7  11        0.05       -9.12     19.32 o 
   7  -7  11       18.21       30.23     21.65 o 
  -5  -6  11      341.32      365.96     22.36 o 
  -4  -6  11        4.98       -2.72     10.69 o 
  -3  -6  11      183.24      147.90     14.47 o 
  -2  -6  11        0.29      -10.11     10.11 o 
  -1  -6  11      499.89      504.15     34.17 o 
   0  -6  11        0.98        8.05     16.10 o 
   1  -6  11      243.28      244.56     23.62 o 
   2  -6  11        2.02      -15.21     15.21 o 
   3  -6  11      148.19      191.46     16.10 o 
   4  -6  11       85.60      100.36     19.32 o 
   5  -6  11      102.01      125.23     21.11 o 
   6  -6  11       14.04        1.25     18.61 o 
   7  -6  11       43.02       31.31     19.50 o 
  -5  -5  11      103.08       79.25     19.68 o 
  -4  -5  11       27.60       31.90     11.32 o 
  -3  -5  11       25.07       30.23     11.72 o 
  -2  -5  11      244.28      220.53     16.42 o 
  -1  -5  11       54.04       57.33     12.25 o 
   0  -5  11      215.60      235.97     23.97 o 
   1  -5  11       48.81       31.49     16.46 o 
   2  -5  11      300.11      316.07     18.37 o 
   3  -5  11       38.80       47.89     11.87 o 
   4  -5  11      294.94      331.65     19.99 o 
   5  -5  11       11.24        6.08     15.21 o 
   6  -5  11       38.45       57.61     18.25 o 
   7  -5  11       50.91       74.27     17.44 o 
   8  -5  11       83.59      105.86     17.17 o 
  -5  -4  11        1.37        9.84     16.46 o 
  -4  -4  11      168.16      183.55     22.72 o 
  -3  -4  11       79.79       75.02     40.34 o 
  -2  -4  11      474.99      475.83     22.25 o 
  -1  -4  11      143.17      159.50     14.04 o 
   0  -4  11      610.12      611.67     36.67 o 
   1  -4  11      157.54      148.55     13.40 o 
   2  -4  11      603.55      589.23     24.79 o 
   3  -4  11      346.00      356.38     20.16 o 
   4  -4  11      161.04      142.68     14.10 o 
   5  -4  11       55.65       57.96     18.78 o 
   6  -4  11       94.75       98.58     19.32 o 
   7  -4  11       78.79       64.88     12.61 o 
   8  -4  11       36.42       23.13     12.68 o 
  -5  -3  11      238.38      213.25     25.76 o 
  -4  -3  11       81.35       68.52     19.14 o 
  -3  -3  11      347.68      400.20     31.49 o 
  -2  -3  11      119.44      114.18     12.46 o 
  -1  -3  11      604.29      621.50     35.51 o 
   0  -3  11       30.10       33.28     14.31 o 
   1  -3  11      593.14      633.82     25.48 o 
   2  -3  11       50.64       61.28     11.24 o 
   3  -3  11      646.18      632.24     28.27 o 
   4  -3  11        7.49        2.35     10.38 o 
   5  -3  11      205.35      160.48     22.36 o 
   6  -3  11        0.17        2.08      9.30 o 
   7  -3  11      321.57      369.56     20.79 o 
   8  -3  11       19.83       52.54     12.96 o 
   9  -3  11       61.25       69.58     14.03 o 
  -5  -2  11      221.62      224.88     25.76 o 
  -4  -2  11        2.70       -3.76     15.92 o 
  -3  -2  11      849.54      856.23     45.62 o 
  -2  -2  11       24.15       30.06     16.82 o 
  -1  -2  11     1146.82     1113.24     35.12 o 
   0  -2  11      164.93      178.22     13.59 o 
   1  -2  11      365.09      357.56     18.85 o 
   2  -2  11      144.83      147.33     13.54 o 
   3  -2  11      344.78      348.14     20.04 o 
   4  -2  11       86.29       86.34     13.24 o 
   5  -2  11       45.20       43.12     17.00 o 
   6  -2  11      355.09      390.11     33.81 o 
   7  -2  11      110.65      102.70     15.92 o 
   8  -2  11      323.74      363.10     40.97 o 
   9  -2  11        0.72      -11.18     11.18 o 
  -5  -1  11       10.79       14.31     17.89 o 
  -4  -1  11      291.70      331.68     29.88 o 
  -3  -1  11      264.63      262.81     26.12 o 
  -2  -1  11      979.34      870.72     45.62 o 
  -1  -1  11       11.54       17.35     15.56 o 
   0  -1  11      330.41      359.02     19.16 o 
   1  -1  11       56.17       35.83     10.81 o 
   2  -1  11      331.54      311.36     17.52 o 
   3  -1  11        6.11        1.50     10.82 o 
   4  -1  11      106.24      130.71     12.59 o 
   5  -1  11       17.02       15.74     14.85 o 
   6  -1  11      413.03      408.77     19.15 o 
   7  -1  11       56.99       55.34     10.77 o 
   8  -1  11       69.00       56.52     12.35 o 
   9  -1  11      111.87      136.24     15.08 o 
  10  -1  11       77.97       83.73     20.39 o 
  -5   0  11        2.59      -16.10     16.82 o 
  -4   0  11      367.30      352.79     31.13 o 
  -3   0  11       80.27       79.43     20.04 o 
  -2   0  11       27.78       38.46     15.92 o 
  -1   0  11      482.77      448.87     30.95 o 
   0   0  11       10.00        3.86      9.24 o 
   1   0  11      160.99      193.08     14.21 o 
   2   0  11      169.62      174.97     14.36 o 
   3   0  11      886.28      885.85     30.11 o 
   4   0  11      144.90      162.60     13.41 o 
   5   0  11      345.85      360.90     17.13 o 
   6   0  11      258.21      273.36     16.34 o 
   7   0  11      191.56      195.65     14.31 o 
   8   0  11       17.30       13.57     10.61 o 
   9   0  11       21.15       26.36     11.56 o 
  10   0  11        7.85       -0.02     11.55 o 
  -5   1  11       98.28       72.46     21.11 o 
  -4   1  11        3.60      -14.31     17.00 o 
  -3   1  11      460.01      393.94     31.67 o 
  -2   1  11      170.32      170.31     21.83 o 
  -1   1  11      163.43      161.19     21.65 o 
   0   1  11       79.23       80.62     12.44 o 
   1   1  11      369.53      426.62     44.28 o 
   2   1  11       91.61      112.09     13.06 o 
   3   1  11      488.42      519.06     26.03 o 
   4   1  11       16.03       16.64     14.13 o 
   5   1  11      491.90      515.34     20.71 o 
   6   1  11      210.75      249.55     15.25 o 
   7   1  11      146.82      153.37     13.30 o 
   8   1  11       47.16       43.53     10.98 o 
   9   1  11      161.59      169.72     15.49 o 
  10   1  11        2.27       11.23     11.80 o 
  -4   2  11      180.79      141.51     23.79 o 
  -3   2  11      217.51      201.09     25.76 o 
  -2   2  11      111.18       97.14     19.50 o 
  -1   2  11      373.98      388.22     30.23 o 
   0   2  11      133.85      154.42     14.97 o 
   1   2  11      333.22      345.88     19.58 o 
   2   2  11      898.51      830.00     42.13 o 
   3   2  11      254.34      231.14     15.05 o 
   4   2  11      632.34      657.47     36.14 o 
   5   2  11       23.74       16.86      9.30 o 
   6   2  11      728.27      719.35     58.05 o 
   7   2  11        1.46        2.83      8.92 o 
   8   2  11      273.56      241.32     29.25 o 
   9   2  11       41.65       35.14     10.80 o 
  10   2  11      244.35      242.02     17.71 o 
  11   2  11        1.66       15.74     17.89 o 
  -4   3  11      147.73      169.42     27.37 o 
  -3   3  11       11.27       24.69     19.68 o 
  -2   3  11      132.28      173.00     24.51 o 
  -1   3  11        1.53      -15.03     15.03 o 
   0   3  11      418.64      449.43     23.33 o 
   1   3  11       24.57       22.23     10.04 o 
   2   3  11      788.85      820.08     30.04 o 
   3   3  11        6.67       -4.65     12.52 o 
   4   3  11      510.32      550.48     33.45 o 
   5   3  11       36.41       26.93      9.11 o 
   6   3  11      169.67      163.27     12.86 o 
   7   3  11        3.12        8.95      9.16 o 
   8   3  11      247.47      233.95     15.75 o 
   9   3  11       92.17       82.30     12.46 o 
  10   3  11       47.78       43.71     12.32 o 
  11   3  11       80.74       67.62     18.78 o 
  -3   4  11       89.78      130.78     25.58 o 
  -2   4  11      273.32      270.68     28.80 o 
  -1   4  11      208.44      250.11     27.19 o 
   0   4  11      304.66      260.44     18.37 o 
   1   4  11      273.92      265.44     26.75 o 
   2   4  11      280.55      310.04     26.30 o 
   3   4  11      371.23      378.74     27.91 o 
   4   4  11       32.36       28.09     15.21 o 
   5   4  11      175.14      156.36     18.61 o 
   6   4  11       40.74       39.69      9.81 o 
   7   4  11      406.32      408.27     19.53 o 
   8   4  11        6.65        3.44      9.42 o 
   9   4  11      175.19      199.41     15.37 o 
  10   4  11       29.66        8.49     16.82 o 
  11   4  11       81.58       64.06     13.18 o 
  -3   5  11      263.61      309.68     32.20 o 
  -2   5  11       30.60       17.89     20.57 o 
  -1   5  11      186.73      154.75     23.62 o 
   0   5  11       74.32       82.47     19.32 o 
   1   5  11      457.73      416.84     31.84 o 
   2   5  11      156.91      175.32     21.47 o 
   3   5  11      285.97      294.11     25.76 o 
   4   5  11      132.58      162.44     19.50 o 
   5   5  11      260.94      236.87     22.72 o 
   6   5  11      192.93      139.01     18.96 o 
   7   5  11      236.65      265.66     23.79 o 
   8   5  11      181.89      182.91     14.41 o 
   9   5  11        2.43       10.53     10.56 o 
  10   5  11      131.38      120.69     13.49 o 
  11   5  11       48.21       61.94     22.36 o 
   0   6  11      432.89      434.02     36.14 o 
   1   6  11       46.56       65.84     19.50 o 
   2   6  11      343.12      368.54     30.41 o 
   3   6  11        3.90       -3.22     15.74 o 
   4   6  11      504.12      543.11     22.99 o 
   5   6  11       37.61       35.06     16.64 o 
   6   6  11      437.72      463.89     31.13 o 
   7   6  11      130.15      132.39     18.25 o 
   8   6  11      247.91      258.07     16.82 o 
   9   6  11       87.50       98.19     13.08 o 
  10   6  11      264.62      282.14     17.59 o 
  11   6  11        0.56       -1.71     11.08 o 
   0   7  11       87.92       71.92     22.18 o 
   1   7  11        7.08      -11.63     18.07 o 
   2   7  11      131.66      176.04     22.90 o 
   3   7  11      289.20      318.80     29.16 o 
   4   7  11      272.07      307.00     27.37 o 
   5   7  11      191.73      182.65     14.58 o 
   6   7  11      109.42      108.41     19.68 o 
   7   7  11      186.88      187.85     20.75 o 
   8   7  11      208.15      216.65     22.72 o 
   9   7  11      108.26      126.57     15.83 o 
  10   7  11      137.43      145.05     14.87 o 
  11   7  11       88.17      113.47     14.28 o 
   1   8  11      231.93      318.27     30.06 o 
   2   8  11        4.33      -15.03     15.03 o 
   3   8  11      625.51      593.95     39.36 o 
   4   8  11        7.16        2.33     17.17 o 
   5   8  11       84.65       77.91     12.49 o 
   6   8  11        0.50       -5.06      9.42 o 
   7   8  11      357.95      366.75     29.70 o 
   8   8  11        0.91      -14.85     14.85 o 
   9   8  11       95.79      124.16     18.96 o 
  10   8  11       22.97       21.04     11.51 o 
   1   9  11      214.10      257.80     30.77 o 
   2   9  11       37.05       28.09     18.61 o 
   3   9  11        7.30       -6.62     15.92 o 
   4   9  11        4.12      -16.28     16.28 o 
   5   9  11        8.88        3.11     22.54 o 
   6   9  11       63.63       63.90     12.09 o 
   7   9  11      116.55      118.68     13.34 o 
   8   9  11      114.59      116.11     19.68 o 
   9   9  11       10.22       11.63     14.85 o 
  10   9  11      139.59      121.30     19.86 o 
   2  10  11      202.32      238.66     30.23 o 
   3  10  11       12.98       15.92     19.50 o 
   4  10  11      156.92      119.51     23.26 o 
   5  10  11       29.11       56.71     19.32 o 
   6  10  11      378.15      382.69     21.09 o 
   7  10  11        5.60       10.97     10.97 o 
   8  10  11       88.71       88.34     12.89 o 
   9  10  11       45.21       41.80     10.91 o 
   5  11  11      183.87      166.56     24.33 o 
   6  11  11       99.55       93.74     13.98 o 
   7  11  11      257.97      303.45     18.87 o 
   8  11  11       13.61       15.92     14.13 o 
   0 -10  12       48.34       81.58     21.65 o 
   1 -10  12      106.31      129.35     25.40 o 
   2 -10  12       48.58       47.59     22.36 o 
  -2  -9  12      220.45      255.29     27.91 o 
  -1  -9  12        1.74       -3.04     18.61 o 
   0  -9  12      425.19      395.91     33.81 o 
   1  -9  12        0.20       -2.50     18.96 o 
   2  -9  12       92.09      128.99     24.87 o 
  -3  -8  12        2.26      -16.10     16.10 o 
  -2  -8  12      145.68      113.42     21.29 o 
  -1  -8  12      223.24      225.80     18.53 o 
   0  -8  12       54.48       74.78     21.11 o 
   1  -8  12      159.75      151.17     24.15 o 
   2  -8  12       15.77       25.58     19.86 o 
   3  -8  12      197.51      213.61     27.73 o 
  -4  -7  12       61.79       67.27     21.29 o 
  -3  -7  12      162.28      111.85     30.86 o 
  -2  -7  12       10.68        6.85     12.31 o 
  -1  -7  12      269.33      207.85     24.42 o 
   0  -7  12        9.24        0.36     15.92 o 
   1  -7  12      260.72      256.01     27.73 o 
   2  -7  12       16.30       10.38     17.53 o 
   3  -7  12      116.32      117.54     23.44 o 
  -4  -6  12       35.33       14.13     17.89 o 
  -3  -6  12      145.44      130.38     15.24 o 
  -2  -6  12      107.18      104.79     14.42 o 
  -1  -6  12      200.53      209.11     17.77 o 
   0  -6  12       85.87      105.37     21.29 o 
   1  -6  12      301.95      317.37     29.34 o 
   2  -6  12       12.81        2.68     17.00 o 
   3  -6  12       19.10       31.49     18.61 o 
   5  -6  12       47.36       43.83     19.32 o 
   6  -6  12       90.74       88.91     23.08 o 
   7  -6  12        1.26      -15.21     19.68 o 
  -4  -5  12      381.07      397.16     33.28 o 
  -3  -5  12        7.96        2.89     10.93 o 
  -2  -5  12      347.41      336.20     19.42 o 
  -1  -5  12        0.24      -10.12     10.12 o 
   0  -5  12      803.30      739.40     42.58 o 
   1  -5  12        1.11       -1.61     15.92 o 
   2  -5  12       13.73       22.00     17.89 o 
   3  -5  12       26.09        7.99     21.20 o 
   4  -5  12      167.27      174.43     24.69 o 
   5  -5  12       85.29       84.80     20.04 o 
   6  -5  12       15.11       27.91     17.89 o 
   7  -5  12       21.84       -1.07     19.14 o 
  -4  -4  12       81.36       79.61     20.57 o 
  -3  -4  12      160.05      128.09     22.18 o 
  -2  -4  12      183.35      179.69     20.31 o 
  -1  -4  12      511.29      539.69     24.75 o 
   0  -4  12      137.51       94.82     20.39 o 
   1  -4  12      133.78      137.22     21.65 o 
   2  -4  12       25.06       25.67     10.73 o 
   3  -4  12      564.40      574.74     26.38 o 
   4  -4  12       39.49       23.08     16.82 o 
   5  -4  12      377.03      413.26     32.38 o 
   6  -4  12        0.55        7.51     17.89 o 
   7  -4  12       71.62       73.53     20.04 o 
   8  -4  12        0.20       -7.69     18.96 o 
  -4  -3  12        0.07       -2.15     17.35 o 
  -3  -3  12      326.53      359.59     29.70 o 
  -2  -3  12       17.27       35.24     16.28 o 
  -1  -3  12      434.65      403.73     20.74 o 
   0  -3  12      150.86      164.95     22.00 o 
   1  -3  12       59.73       57.25     18.25 o 
   2  -3  12      438.60      443.91     23.08 o 
   3  -3  12      665.77      660.22     27.23 o 
   4  -3  12      310.93      275.33     26.84 o 
   5  -3  12      345.65      380.88     30.77 o 
   6  -3  12       51.52      107.88     21.83 o 
   7  -3  12      200.27      218.44     26.12 o 
   8  -3  12       95.01      105.37     22.72 o 
  -4  -2  12      245.58      266.92     28.62 o 
  -3  -2  12       29.71       44.73     19.32 o 
  -2  -2  12      460.86      465.32     34.71 o 
  -1  -2  12       97.83      115.03     20.75 o 
   0  -2  12      439.86      470.51     33.63 o 
   1  -2  12       55.33       63.80     11.93 o 
   2  -2  12      392.36      370.33     19.86 o 
   3  -2  12      113.23      106.90     13.07 o 
   4  -2  12      326.77      345.28     28.27 o 
   5  -2  12        9.74        6.26     16.64 o 
   6  -2  12      146.29      206.99     25.05 o 
   7  -2  12       40.76       41.86     19.14 o 
   8  -2  12      254.76      287.78     18.97 o 
   9  -2  12       79.14       79.55     17.53 o 
  -4  -1  12      210.18      252.79     28.09 o 
  -3  -1  12      110.34       63.69     20.57 o 
  -2  -1  12      258.20      259.59     27.01 o 
  -1  -1  12       36.87       57.61     17.35 o 
   0  -1  12      139.14      161.55     20.93 o 
   1  -1  12       83.63      100.50     13.28 o 
   2  -1  12       50.25       50.51     11.39 o 
   3  -1  12      111.53      116.97     16.91 o 
   4  -1  12      143.67      138.83     20.75 o 
   5  -1  12      131.79      124.52     20.04 o 
   6  -1  12        3.68       -9.30     14.67 o 
   7  -1  12      198.51      232.21     24.51 o 
   8  -1  12        1.85        5.21     11.12 o 
   9  -1  12       54.24       51.65     13.46 o 
  -4   0  12        6.75      -17.53     17.53 o 
  -3   0  12       73.68       79.79     19.86 o 
  -2   0  12      156.17       99.83     20.22 o 
  -1   0  12      157.91      138.47     22.36 o 
   0   0  12        7.45      -15.03     15.03 o 
   1   0  12      152.16      177.93     23.44 o 
   2   0  12        0.39        5.35     10.56 o 
   3   0  12      838.77      800.51     32.65 o 
   4   0  12        0.11      -13.95     13.95 o 
   5   0  12      364.87      391.26     30.41 o 
   6   0  12        1.90       16.64     15.74 o 
   7   0  12      125.02      170.09     25.76 o 
   8   0  12        3.80       -1.26     10.44 o 
   9   0  12       13.54       20.63     11.74 o 
  10   0  12        2.12        9.66     16.46 o 
  -4   1  12       99.48       93.57     23.26 o 
  -3   1  12      341.62      401.81     33.45 o 
  -2   1  12      152.39      136.50     23.08 o 
  -1   1  12      435.38      429.90     32.56 o 
   0   1  12      280.97      309.86     28.27 o 
   1   1  12      496.35      484.82     23.11 o 
   2   1  12      234.45      265.91     17.64 o 
   3   1  12      515.81      560.68     33.99 o 
   4   1  12      270.77      290.36     25.40 o 
   5   1  12       56.84       71.56     16.46 o 
   6   1  12       76.96       75.32     18.07 o 
   7   1  12        1.39        5.10     10.08 o 
   8   1  12      185.91      207.42     15.79 o 
   9   1  12       11.54        5.95     10.82 o 
  10   1  12       78.90       91.87     14.41 o 
  -3   2  12       76.75       62.26     22.18 o 
  -2   2  12      359.57      302.88     29.70 o 
  -1   2  12       37.67       36.85     18.78 o 
   0   2  12      316.10      311.29     28.45 o 
   1   2  12       39.11       18.25     11.17 o 
   2   2  12      789.98      749.18     31.31 o 
   3   2  12        2.48       24.87     15.03 o 
   4   2  12      408.92      405.21     30.41 o 
   5   2  12        7.24       16.64     15.03 o 
   6   2  12      180.75      185.34     20.75 o 
   7   2  12      205.99      182.20     14.75 o 
   8   2  12      345.22      365.51     20.28 o 
   9   2  12        4.38      -10.79     11.36 o 
  10   2  12      222.71      253.30     18.63 o 
  -3   3  12       43.89       52.24     21.83 o 
  -2   3  12      208.05      170.31     26.84 o 
  -1   3  12        3.93       -3.76     17.17 o 
   0   3  12       91.51       49.02     19.50 o 
   1   3  12      261.49      253.46     18.32 o 
   2   3  12       77.83       84.44     18.07 o 
   3   3  12      182.12      147.42     20.39 o 
   4   3  12      140.88      172.46     22.18 o 
   5   3  12      232.84      259.94     23.08 o 
   6   3  12        2.56        1.97     14.49 o 
   7   3  12      579.30      569.24     48.04 o 
   8   3  12      204.85      215.18     15.90 o 
   9   3  12      132.33      161.08     44.10 o 
  10   3  12       33.08       34.74     12.40 o 
  -3   4  12      164.80      136.68     27.19 o 
  -2   4  12       99.75      113.07     24.69 o 
  -1   4  12       76.52       58.50     19.86 o 
   0   4  12       60.93       82.12     20.75 o 
   1   4  12      398.53      415.05     31.84 o 
   2   4  12       37.98       35.24     16.28 o 
   3   4  12      362.00      405.21     32.20 o 
   4   4  12      114.70       88.38     19.50 o 
   5   4  12      364.39      369.25     29.70 o 
   6   4  12      448.76      427.40     30.95 o 
   7   4  12      404.05      374.57     20.22 o 
   8   4  12        2.43        4.48     16.19 o 
   9   4  12      162.54      185.88     15.35 o 
  10   4  12      121.80      148.13     15.50 o 
   1   5  12       59.10       80.51     21.47 o 
   2   5  12      334.70      350.83     28.98 o 
   3   5  12       71.13       60.29     19.14 o 
   4   5  12      433.94      395.19     30.23 o 
   5   5  12       12.48       16.82     14.85 o 
   6   5  12      137.51      148.31     21.29 o 
   7   5  12       17.77       27.73     16.46 o 
   8   5  12       99.12       93.74     12.90 o 
   9   5  12       26.75       15.82     11.19 o 
  10   5  12       84.74      108.78     18.78 o 
   1   6  12        1.94        8.59     19.14 o 
   2   6  12      429.73      516.31     38.11 o 
   3   6  12        4.33       -7.33     16.64 o 
   4   6  12      131.63       83.73     18.61 o 
   5   6  12       50.40       60.65     18.96 o 
   6   6  12       99.76       78.72     18.78 o 
   7   6  12       90.02       75.68     19.32 o 
   8   6  12      199.14      201.09     22.72 o 
   9   6  12      223.90      245.20     17.52 o 
  10   6  12       17.75       22.21     12.01 o 
   1   7  12      200.10      280.34     30.23 o 
   2   7  12        1.11        1.25     18.96 o 
   3   7  12      128.86      134.36     23.62 o 
   4   7  12        0.92       -3.94     15.56 o 
   5   7  12      364.29      366.75     29.88 o 
   6   7  12       58.65       64.76     18.43 o 
   7   7  12      380.39      431.69     31.49 o 
   8   7  12       54.36       66.37     18.78 o 
   9   7  12       90.53       54.74     18.61 o 
  10   7  12        2.03        2.76     11.22 o 
   1   8  12       48.88       34.53     19.86 o 
   2   8  12        4.66       15.92     19.50 o 
   3   8  12       71.22       85.16     22.54 o 
   4   8  12       40.13      -10.02     17.71 o 
   5   8  12      235.66      263.34     27.19 o 
   6   8  12       74.23       82.73     12.88 o 
   7   8  12      126.02      127.20     20.93 o 
   8   8  12       60.42       26.30     17.71 o 
   9   8  12       12.62       27.37     16.46 o 
   2   9  12        6.45       15.74     20.39 o 
   3   9  12       86.09       57.43     22.18 o 
   4   9  12      111.95       86.23     22.36 o 
   5   9  12        4.75      -15.74     17.35 o 
   6   9  12       91.06      107.03     14.08 o 
   7   9  12       14.95       18.25     11.30 o 
   8   9  12      123.36      119.79     14.34 o 
   5  10  12      332.17      312.36     30.59 o 
   6  10  12      118.80      117.00     22.54 o 
   7  10  12      170.19      214.50     22.54 o 
   8  10  12       19.80       17.00     14.67 o 
   1  -9  13       16.51       14.85     20.75 o 
   2  -9  13       30.87       43.29     21.47 o 
  -1  -8  13       58.22       87.13     22.18 o 
   0  -8  13        1.30       21.29     20.22 o 
   1  -8  13      112.05      112.89     25.58 o 
   2  -8  13        3.96        8.77     20.39 o 
  -2  -7  13        2.35      -14.31     16.10 o 
  -1  -7  13      100.98      139.19     22.72 o 
   0  -7  13       74.16       93.74     22.00 o 
   1  -7  13      129.63      116.29     24.51 o 
   2  -7  13       61.74       51.17     21.83 o 
  -3  -6  13       85.60      116.29     22.54 o 
  -2  -6  13      146.83      136.13     16.23 o 
  -1  -6  13        4.81      -11.87     12.01 o 
   0  -6  13      140.82      169.42     25.40 o 
   1  -6  13        0.96        2.68     18.25 o 
   2  -6  13      130.56      150.99     24.51 o 
  -3  -5  13      111.00      133.46     23.26 o 
  -2  -5  13       53.09       46.34     20.57 o 
  -1  -5  13      302.82      362.09     25.76 o 
   0  -5  13       81.66       85.16     21.47 o 
   1  -5  13      340.31      302.52     29.34 o 
   2  -5  13       42.28       36.14     18.96 o 
   3  -5  13      177.79      177.47     24.69 o 
   5  -5  13      123.48      132.92     24.51 o 
   6  -5  13       32.05       -2.50     19.86 o 
   7  -5  13      130.20      137.58     26.48 o 
  -3  -4  13      426.54      396.45     32.92 o 
  -2  -4  13       44.58       56.00     20.39 o 
  -1  -4  13      267.06      251.72     26.66 o 
   0  -4  13        2.79       14.85     17.53 o 
   1  -4  13      452.47      491.27     35.96 o 
   2  -4  13       35.29       22.90     18.25 o 
   3  -4  13      135.20      139.90     22.54 o 
   4  -4  13        2.73       -2.68     17.89 o 
   5  -4  13      463.81      544.94     39.36 o 
   6  -4  13       63.64      110.74     22.54 o 
   7  -4  13       25.94       -2.86     19.68 o 
  -3  -3  13      127.21      128.27     23.79 o 
  -2  -3  13      256.02      230.60     27.01 o 
  -1  -3  13      217.10      256.19     27.73 o 
   0  -3  13      242.58      261.79     18.06 o 
   1  -3  13      132.76      109.85     19.68 o 
   2  -3  13      144.90      183.91     24.15 o 
   3  -3  13       98.99      114.09     14.20 o 
   4  -3  13      402.33      418.27     32.74 o 
   5  -3  13       36.42       33.28     19.50 o 
   6  -3  13      180.72      228.28     27.55 o 
   7  -3  13       40.91       23.44     20.57 o 
   8  -3  13       52.87       82.65     22.00 o 
  -3  -2  13      108.47       98.40     22.54 o 
  -2  -2  13      178.25      165.66     24.87 o 
  -1  -2  13        6.85        9.66     17.89 o 
   0  -2  13      192.01      200.91     24.15 o 
   1  -2  13        2.19       11.81     16.82 o 
   2  -2  13      270.19      278.75     18.97 o 
   3  -2  13        2.95        2.59     11.50 o 
   4  -2  13      189.20      195.54     23.26 o 
   5  -2  13       83.81      105.91     20.93 o 
   6  -2  13       13.98       22.90     18.96 o 
   7  -2  13       44.41       29.16     18.61 o 
   8  -2  13       39.51       52.06     20.93 o 
  -3  -1  13       91.58       74.24     22.54 o 
  -2  -1  13       39.81       40.97     19.32 o 
  -1  -1  13       15.25       -0.54     17.17 o 
   0  -1  13       12.21        4.29     16.82 o 
   1  -1  13      278.66      301.27     27.91 o 
   2  -1  13       11.77       11.53     10.88 o 
   3  -1  13      401.40      436.70     33.10 o 
   4  -1  13       75.02       79.97     18.25 o 
   5  -1  13      212.88      231.50     25.94 o 
   6  -1  13        5.88       25.23     18.25 o 
   7  -1  13      115.76      113.07     22.54 o 
   8  -1  13       19.13       23.62     19.32 o 
  -3   0  13      104.11      133.82     25.23 o 
  -2   0  13        1.48        0.36     17.00 o 
  -1   0  13      149.05      119.86     21.65 o 
   0   0  13       39.89       47.05     19.50 o 
   1   0  13      492.96      501.64     34.35 o 
   2   0  13      188.74      159.58     15.38 o 
   3   0  13       61.44       79.97     19.50 o 
   4   0  13      306.65      328.64     28.45 o 
   5   0  13      127.46       98.58     19.14 o 
   6   0  13       62.88       88.38     20.39 o 
   7   0  13      151.49      124.69     22.18 o 
   8   0  13      117.42      104.30     22.36 o 
   9   0  13       33.08       56.71     20.75 o 
  -3   1  13       23.04        3.58     18.78 o 
  -2   1  13      276.34      325.78     32.20 o 
  -1   1  13      200.50      155.11     23.62 o 
   0   1  13      659.03      682.33     42.40 o 
   1   1  13       58.49       42.91     20.93 o 
   2   1  13      283.81      273.18     27.01 o 
   3   1  13        3.29      -11.27     14.67 o 
   4   1  13      281.55      309.68     26.66 o 
   5   1  13        6.63       -3.40     14.85 o 
   6   1  13      200.55      217.01     24.87 o 
   7   1  13       16.52       36.32     18.07 o 
   8   1  13      279.80      252.07     27.19 o 
   9   1  13       46.98       25.76     19.14 o 
  10   1  13      104.06       94.82     20.22 o 
  -2   2  13      264.74      211.28     28.09 o 
  -1   2  13       16.78       24.15     17.71 o 
   0   2  13      183.67      195.90     24.51 o 
   1   2  13       76.27       50.63     13.34 o 
   2   2  13      193.84      257.80     26.84 o 
   3   2  13      143.83      143.12     21.29 o 
   4   2  13      367.35      373.91     29.70 o 
   5   2  13       53.47       44.37     16.82 o 
   6   2  13      303.22      342.60     28.80 o 
   7   2  13      146.21      170.49     21.65 o 
   8   2  13       70.17       79.79     20.22 o 
   9   2  13       72.30       90.52     21.83 o 
  10   2  13       23.48        9.48     16.46 o 
  -2   3  13        5.38        1.43     20.22 o 
  -1   3  13      331.11      316.30     30.41 o 
   1   3  13      436.29      508.80     37.75 o 
   2   3  13        0.30      -16.10     16.10 o 
   3   3  13      549.67      545.11     37.03 o 
   4   3  13        2.02      -15.92     15.92 o 
   5   3  13      281.98      303.78     27.73 o 
   6   3  13        2.06      -11.45     15.74 o 
   7   3  13      200.96      223.09     24.69 o 
   8   3  13       73.15       98.93     19.86 o 
   9   3  13       37.71       38.49     12.31 o 
  10   3  13        2.82       11.09     16.28 o 
   1   4  13       99.97       85.16     22.18 o 
   2   4  13      352.19      316.84     30.06 o 
   3   4  13       12.32       38.64     18.96 o 
   4   4  13      150.22      177.11     23.44 o 
   5   4  13       47.52       65.66     19.32 o 
   6   4  13      335.14      340.09     28.98 o 
   7   4  13        0.88        7.16     16.10 o 
   8   4  13      146.91      156.72     21.65 o 
   9   4  13       18.26       34.25     11.84 o 
  10   4  13       68.31       72.63     19.32 o 
   1   5  13       27.39       42.04     19.32 o 
   2   5  13      295.44      292.86     28.45 o 
   3   5  13       11.50       25.76     19.14 o 
   4   5  13       97.01       86.77     21.11 o 
   5   5  13       50.63       78.90     18.78 o 
   6   5  13      177.89      129.88     20.57 o 
   7   5  13      138.25      105.19     20.57 o 
   8   5  13       60.46       77.82     19.14 o 
   9   5  13       71.24       59.33     13.31 o 
  10   5  13       96.69       88.74     21.47 o 
   2   6  13       81.24       95.35     23.44 o 
   3   6  13       26.01      -10.56     18.07 o 
   4   6  13       57.51       12.34     18.78 o 
   5   6  13      261.59      239.19     26.66 o 
   6   6  13       35.50       20.04     17.71 o 
   7   6  13      138.46      162.98     22.72 o 
   8   6  13        5.67        5.01     17.71 o 
   9   6  13      325.69      281.77     27.37 o 
  10   6  13        1.37        4.29     17.17 o 
   2   7  13       33.06       53.13     22.54 o 
   3   7  13      110.08       69.41     21.29 o 
   4   7  13       63.72       83.73     22.18 o 
   5   7  13      274.54      282.13     27.73 o 
   6   7  13        8.49       32.38     18.43 o 
   7   7  13      118.94      147.77     23.08 o 
   8   7  13       50.08       65.66     18.43 o 
   2   8  13      122.52      112.35     24.15 o 
   3   8  13       84.67       66.19     23.26 o 
   4   8  13       66.18       95.00     22.00 o 
   5   8  13       71.82       65.84     21.47 o 
   6   8  13      125.14      131.49     23.08 o 
   7   8  13        0.23        2.30     10.90 o 
   8   9  13       39.91       34.17     16.10 o 
   0  -7  14      142.48      132.75     25.05 o 
   1  -7  14       20.89      -17.53     19.32 o 
   2  -7  14      177.87      214.86     28.09 o 
  -1  -6  14      123.20      130.06     24.15 o 
   0  -6  14      101.82       81.40     23.08 o 
   1  -6  14       78.15       93.03     23.08 o 
   2  -6  14      204.92      200.19     27.73 o 
  -1  -5  14      239.99      288.93     31.13 o 
   0  -5  14        5.12        1.30     12.77 o 
   1  -5  14      247.33      213.07     27.73 o 
   2  -5  14       45.79       18.61     19.50 o 
  -2  -4  14       63.66       53.31     21.83 o 
  -1  -4  14       57.10       97.32     22.72 o 
   0  -4  14       42.93       43.83     19.68 o 
   1  -4  14      125.08      135.61     23.79 o 
   2  -4  14      122.16      109.85     23.62 o 
   5  -4  14       27.71        5.90     18.61 o 
   6  -4  14      189.85      252.25     30.41 o 
  -2  -3  14      133.33      156.00     25.94 o 
  -1  -3  14        0.59      -11.99     18.61 o 
   0  -3  14      223.19      236.15     26.66 o 
   1  -3  14        7.32       -8.23     18.43 o 
   2  -3  14      270.21      252.07     27.55 o 
   4  -3  14       93.22      114.86     22.72 o 
   5  -3  14        3.00       20.04     20.04 o 
   6  -3  14       91.18      105.19     23.79 o 
   7  -3  14       15.91       32.38     20.39 o 
  -2  -2  14       32.95       38.11     20.93 o 
  -1  -2  14      160.54      181.76     26.84 o 
   0  -2  14      208.85      251.18     29.16 o 
   1  -2  14      207.89      221.66     25.76 o 
   2  -2  14       22.20       11.27     18.43 o 
   3  -2  14       30.81       17.35     18.25 o 
   4  -2  14       19.71       12.34     18.96 o 
   5  -2  14       52.74       47.41     18.78 o 
   6  -2  14        1.86       -3.94     19.14 o 
   7  -2  14        6.61       10.56     19.50 o 
  -2  -1  14        9.57       11.09     19.86 o 
  -1  -1  14      396.35      469.08     37.93 o 
   0  -1  14       11.04        5.37     19.14 o 
   1  -1  14      114.29       99.11     21.29 o 
   3  -1  14      137.44      145.81     23.08 o 
   4  -1  14      140.77      143.66     21.83 o 
   5  -1  14      335.18      379.27     31.31 o 
   6  -1  14       70.54       90.17     22.72 o 
   7  -1  14       97.19       88.74     23.62 o 
  -2   0  14      267.36      259.05     29.88 o 
  -1   0  14       52.08       46.87     21.47 o 
   0   0  14      277.83      263.70     29.34 o 
   1   0  14        7.31       25.40     18.78 o 
   3   0  14       63.31       90.52     21.29 o 
   4   0  14      477.45      493.59     36.32 o 
   5   0  14       18.43       -0.89     16.28 o 
   6   0  14      136.34      106.09     21.11 o 
   7   0  14       46.34       45.98     19.50 o 
   8   0  14       75.45       93.39     22.72 o 
  -2   1  14      306.44      284.81     31.84 o 
  -1   1  14       10.92       17.71     18.61 o 
   0   1  14      305.19      311.47     30.95 o 
   2   1  14      380.88      407.36     33.45 o 
   3   1  14       27.97       15.03     19.14 o 
   4   1  14      246.78      287.67     28.45 o 
   5   1  14       49.77       43.29     19.32 o 
   6   1  14      110.82      113.07     22.72 o 
   7   1  14       21.18       47.41     18.43 o 
   8   1  14       17.86       50.09     20.04 o 
   2   2  14        1.34       -1.07     18.43 o 
   3   2  14      243.76      223.99     26.66 o 
   4   2  14        0.64      -16.46     16.46 o 
   5   2  14      137.07      108.59     20.57 o 
   6   2  14        1.19       -3.04     17.71 o 
   7   2  14       70.07       84.26     19.86 o 
   8   2  14       93.36       91.60     21.65 o 
   2   3  14      265.90      313.62     30.77 o 
   3   3  14      109.99      123.26     23.44 o 
   4   3  14      208.73      236.51     27.19 o 
   5   3  14       33.39       31.49     17.71 o 
   6   3  14       98.87      141.33     23.08 o 
   7   3  14       21.11       19.50     18.25 o 
   8   3  14      335.82      361.38     31.67 o 
   2   4  14      298.57      363.35     31.67 o 
   3   4  14        0.80       -1.07     18.43 o 
   4   4  14      239.11      303.42     30.41 o 
   5   4  14        0.82       -5.37     17.53 o 
   6   4  14      200.50      240.98     27.19 o 
   7   4  14        6.14        4.65     17.17 o 
   8   4  14      237.28      235.26     26.30 o 
   2   5  14      381.15      399.85     35.42 o 
   3   5  14      101.47      153.68     25.58 o 
   4   5  14      196.12      194.11     26.66 o 
   5   5  14       44.18       44.01     20.22 o 
   6   5  14       95.99      133.10     23.44 o 
   7   5  14      258.00      318.80     29.88 o 
   8   5  14        1.79       -6.62     17.89 o 
   2   6  14        8.28       57.96     22.54 o 
   3   6  14       96.17       90.17     23.97 o 
   4   6  14        2.82       20.75     20.22 o 
   5   6  14      120.55      130.24     24.33 o 
   6   6  14       60.10       46.87     20.39 o 
   7   6  14      137.81      167.09     23.08 o 
   3   7  14       91.01       99.11     23.08 o 
   4   7  14      142.37      140.26     24.51 o 
   5   7  14       17.08       56.35     21.11 o 
   6   7  14      235.12      225.42     27.37 o 
   1  -5  15      179.38      194.11     27.73 o 
   0  -4  15      244.57      227.56     28.80 o 
   1  -4  15        1.76      -18.96     18.96 o 
   0  -3  15      122.76      186.42     26.84 o 
   1  -3  15       32.81       25.76     20.39 o 
   6  -3  15       25.09       76.75     23.79 o 
  -1  -2  15      218.93      250.82     30.41 o 
   0  -2  15        2.74       -5.37     19.32 o 
   1  -2  15      117.63      155.11     26.12 o 
   5  -2  15       24.13       54.74     22.00 o 
   6  -2  15        9.93       11.45     20.75 o 
  -1  -1  15       87.71      117.36     23.62 o 
   0  -1  15       50.22       61.36     22.18 o 
   4  -1  15       46.56       46.51     19.32 o 
   5  -1  15       52.96       64.05     21.83 o 
   6  -1  15      348.61      362.28     33.45 o 
   4   0  15      190.47      181.76     24.33 o 
   5   0  15       33.73       16.10     18.61 o 
   6   0  15      234.82      289.11     30.77 o 
   7   0  15       44.75       72.63     22.72 o 
   3   1  15       87.40       90.88     21.47 o 
   4   1  15       61.36       74.07     22.18 o 
   5   1  15      379.42      366.75     32.56 o 
   6   1  15        2.74       10.38     18.78 o 
   7   1  15       97.17      129.17     24.15 o 
   3   2  15      135.43      199.83     27.55 o 
   4   2  15      147.35      159.40     24.51 o 
   5   2  15      118.19      140.62     23.08 o 
   6   2  15       67.18       61.18     21.83 o 
   7   2  15       34.92       58.14     21.47 o 
   3   3  15        3.72       23.97     18.61 o 
   4   3  15      198.84      227.03     28.27 o 
   5   3  15        0.48       -0.72     18.43 o 
   6   3  15      121.61      111.81     22.18 o 
   7   3  15        3.49       -0.72     17.89 o 
   3   4  15       49.70       56.18     22.36 o 
   4   4  15      165.33      173.71     26.84 o 
   5   4  15       70.95       94.64     21.65 o 
   6   4  15       20.65       36.67     20.39 o 
   3   5  15      192.56      256.01     30.59 o 
   4   5  15       39.15       40.25     22.00 o 
   5   5  15       91.37       83.19     23.44 o 
   6   5  15        7.51      -17.17     17.17 o 
   5   0  16       35.64       23.97     21.83 o 
   5   1  16       70.65       86.95     23.62 o 
   5   2  16       15.05       56.18     21.83 o 
                                                 
